# Supplementary material for: Synthesis and characterization of hybrid Anderson hexa­molybdoaluminates(III) functionalized with indometacin or cinnamic acid
Source: Acta Crystallogr C Struct Chem. 2018 Oct 24;74(Pt 11):1378–83. doi: 10.1107/S2053229618012536 (PMC6218885; doi:10.1107/S2053229618012536)
Supplement: Supplementary file 1 [file c-74-01378-sup1.cif]

##############################################################################
#                                                                            #
# This CIF contains the data in a paper accepted for publication in          #
# Acta Crystallographica Section C. It conforms to the requirements of       #
# Notes for Authors for Acta Crystallographica Section C, and has been       #
# peer reviewed under the auspices of the IUCr Commission on Journals.       #
#                                                                            #
# Full details of the Crystallographic Information File format               #
# are given in the paper "The Crystallographic Information File (CIF):       #
# a New Standard Archive File for Crystallography" by S. R. Hall, F. H.      #
# Allen and I. D. Brown [Acta Cryst. (1991), A47, 655-685].                  #
#                                                                            #
# The current version of the core CIF dictionary is obtainable from          #
# ftp://ftp.iucr.org/pub/cif_core.dic.                                       #
#                                                                            #
# Software is freely available for graphical display of the structure(s)     #
# in this CIF. For information consult the CIF software page                 #
# http://www.iucr.org/resources/cif/software.                                #
#                                                                            #
# This file may be used for bona fide research purposes within the           #
# scientific community so long as proper attribution is given to the journal # 
# article from which it was obtained.                                        #
#                                                                            #
##############################################################################

data_global

#==============================================================================
# PROCESSING SUMMARY (IUCr Office Use Only)

_journal_date_recd_electronic     2018-06-12
_journal_date_to_coeditor         ?
_journal_date_from_coeditor       ?
_journal_date_accepted            2018-09-05
_journal_date_printers_first      ?
_journal_date_printers_final      ?
_journal_date_proofs_out          ?
_journal_date_proofs_in           ?
_journal_coeditor_name            ?
_journal_coeditor_code            JR3025
_journal_paper_doi    10.1107/S2053229618012536
_journal_coeditor_notes
?
_journal_paper_category          FA
_journal_techeditor_code          C181253
_iucr_compatibility_tag          ACTA95
_journal_techeditor_notes  
;
;
_journal_coden_ASTM               ACSCEE
_journal_name_full                'Acta Crystallographica, Section C'
_journal_year                     2018
_journal_volume                   74
_journal_issue                    11
_journal_page_first               1378
_journal_page_last                1383
_journal_suppl_publ_number        ?
_journal_suppl_publ_pages         ?

#==============================================================================

_publ_contact_author_name 'Annette Rompel'
_publ_contact_author_address
;
Universit\"at Wien
Institut f\"ur Mineralogie und Kristallographie
Althanstrasse 14
Wien 1090
Austria
;
_publ_contact_author_email annette.rompel@univie.ac.at
_publ_requested_journal            'Acta Crystallographica Section C'

loop_
_publ_author_name
_publ_author_address
'Nadiia I. Gumerova'
;
Universit\"at Wien
Fakult\"at f\"ur Chemie
Institut f\"ur Biophysikalische Chemie
Althanstrasse 14
Wien 1090
Austria
;
'Amir Blazevic'
;
Universit\"at Wien
Fakult\"at f\"ur Chemie
Institut f\"ur Biophysikalische Chemie
Althanstrasse 14
Wien 1090
Austria
;
'Tania Caldera Fraile'
;
Universit\"at Wien
Fakult\"at f\"ur Chemie
Institut f\"ur Biophysikalische Chemie
Althanstrasse 14
Wien 1090
Austria
;
'Alexander Roller'
;
Universit\"at Wien
Facult\"at f\"r Chemie
Zentrum fr R\"ontgenstrukturanalyse
W\"ahringer Strasse 42
Wien 1090
Austria
;
'Gerald Giester'
;
Universit\"at Wien
Institut f\"ur Mineralogie und Kristallographie
Althanstrasse 14
Wien 1090
Austria
;
'Annette Rompel'
;
Universit\"at Wien
Institut f\"ur Mineralogie und Kristallographie
Althanstrasse 14
Wien 1090
Austria
;


_publ_section_title
;
Synthesis and characterization of hybrid Anderson hexamolybdoaluminates(III)
functionalized with indometacin or cinnamic acid
;

###########

data_mo_ambl235_pbca
_database_code_depnum_ccdc_archive 'CCDC 1847969'
_publcif_datablock.id '{fa884826-dc08-4f4c-bdfb-75b5d646cd11}'

_audit_creation_date               2018-06-07
_audit_creation_method
;
Olex2 1.2
(compiled 2018.05.29 svn.r3508 for OlexSys, GUI svn.r5506)
;

_chemical_name_common              ?
_chemical_name_systematic
?
_chemical_formula_moiety          
;
C13 H17 Al Mo6 N O25, 4.73(H2 O), 3(C H4 O),
2(C16 H36 N), C16 H35.5 N, C9 H7 N
;
_chemical_formula_sum              'C73 H152.95 Al Mo6 N5 O32.73'
_chemical_formula_weight           2227.19
_chemical_melting_point            ?
loop_
  _atom_type_symbol
  _atom_type_description
  _atom_type_scat_dispersion_real
  _atom_type_scat_dispersion_imag
  _atom_type_scat_source
 'C' 'C' 0.0033 0.0016 'International Tables Vol C Tables 4.2.6.8 and 6.1.1.4'
 'H' 'H' 0.0000 0.0000 'International Tables Vol C Tables 4.2.6.8 and 6.1.1.4'
 'Al' 'Al' 0.0645 0.0514 'International Tables Vol C Tables 4.2.6.8 and 6.1.1.4'
 'Mo' 'Mo' -1.6832 0.6857
 'International Tables Vol C Tables 4.2.6.8 and 6.1.1.4'
 'N' 'N' 0.0061 0.0033 'International Tables Vol C Tables 4.2.6.8 and 6.1.1.4'
 'O' 'O' 0.0106 0.0060 'International Tables Vol C Tables 4.2.6.8 and 6.1.1.4'

_shelx_space_group_comment
;
The symmetry employed for this shelxl refinement is uniquely defined
by the following loop, which should always be used as a source of
symmetry information in preference to the above space-group names.
They are only intended as comments.
;
_space_group_crystal_system        orthorhombic
_space_group_IT_number             61
_space_group_name_H-M_alt          'P b c a'
_space_group_name_Hall             '-P 2ac 2ab'
loop_
  _space_group_symop_operation_xyz
 'x, y, z'
 '-x+1/2, -y, z+1/2'
 '-x, y+1/2, -z+1/2'
 'x+1/2, -y+1/2, -z'
 '-x, -y, -z'
 'x-1/2, y, -z-1/2'
 'x, -y-1/2, z-1/2'
 '-x-1/2, y-1/2, z'

_cell_length_a                     16.1062(17)
_cell_length_b                     26.512(3)
_cell_length_c                     45.569(5)
_cell_angle_alpha                  90
_cell_angle_beta                   90
_cell_angle_gamma                  90
_cell_volume                       19458(3)
_cell_formula_units_Z              8
_cell_measurement_reflns_used      9772
_cell_measurement_temperature      100.0
_cell_measurement_theta_max        29.479
_cell_measurement_theta_min        2.320
_shelx_estimated_absorpt_T_max     0.974
_shelx_estimated_absorpt_T_min     0.833
_exptl_absorpt_coefficient_mu      0.836
_exptl_absorpt_correction_T_max    0.7460
_exptl_absorpt_correction_T_min    0.6660
_exptl_absorpt_correction_type     multi-scan
_exptl_absorpt_process_details    
;
(SADABS; Bruker, 2013)
;
_exptl_absorpt_special_details    
;
SADABS-2012/1 (Bruker,2012) was used for absorption correction.
wR2(int) was 0.0738 before and 0.0503 after correction.
The Ratio of minimum to maximum transmission is 0.8928.
The \l/2 correction factor is 0.0015.
;
_exptl_crystal_colour              'clear colourless'
_exptl_crystal_colour_lustre       clear
_exptl_crystal_colour_primary      colourless
_exptl_crystal_density_diffrn      1.521
_exptl_crystal_density_meas        ?
_exptl_crystal_density_method      ?
_exptl_crystal_description         plate
_exptl_crystal_F_000               9222
_exptl_crystal_size_max            0.227
_exptl_crystal_size_mid            0.148
_exptl_crystal_size_min            0.032
_exptl_special_details
?
_exptl_transmission_factor_max     ?
_exptl_transmission_factor_min     ?
_diffrn_reflns_av_R_equivalents    0.0662
_diffrn_reflns_av_unetI/netI       0.0243
_diffrn_reflns_Laue_measured_fraction_full  0.998
_diffrn_reflns_Laue_measured_fraction_max  0.999
_diffrn_reflns_limit_h_max         19
_diffrn_reflns_limit_h_min         -19
_diffrn_reflns_limit_k_max         31
_diffrn_reflns_limit_k_min         -31
_diffrn_reflns_limit_l_max         54
_diffrn_reflns_limit_l_min         -54
_diffrn_reflns_number              293657
_diffrn_reflns_point_group_measured_fraction_full  0.998
_diffrn_reflns_point_group_measured_fraction_max  0.999
_diffrn_reflns_theta_full          25.242
_diffrn_reflns_theta_max           25.350
_diffrn_reflns_theta_min           2.321
_diffrn_ambient_temperature        100.0
_diffrn_detector_area_resol_mean   ?
_diffrn_measured_fraction_theta_full  0.998
_diffrn_measured_fraction_theta_max  0.999
_diffrn_measurement_device_type    'Bruker APEXII CCD'
_diffrn_measurement_method         '\f and \w scans'
_diffrn_radiation_type             MoK\a
_diffrn_radiation_wavelength       0.71073
_diffrn_source                     ?
_diffrn_special_details            ?
_diffrn_standards_number           0
_reflns_Friedel_coverage           0.000
_reflns_Friedel_fraction_full      .
_reflns_Friedel_fraction_max       .
_reflns_number_gt                  15423
_reflns_number_total               17800
_reflns_special_details
;
 Reflections were merged by SHELXL according to the crystal
 class for the calculation of statistics and refinement.
 
 _reflns_Friedel_fraction is defined as the number of unique
 Friedel pairs measured divided by the number that would be
 possible theoretically, ignoring centric projections and
 systematic absences.
;
_reflns_threshold_expression       'I > 2\s(I)'
_computing_cell_refinement         
;
SAINT (Bruker, 2013)
;

_computing_data_collection         
;
APEX2 (Bruker, 2013)
;

_computing_data_reduction          
;
SAINT (Bruker, 2013)
;

_computing_molecular_graphics      
;
OLEX2 (Dolomanov <i>et al.</i>,  2009)
;

_computing_publication_material    
;
OLEX2 (Dolomanov <i>et al.</i>,  2009)
;

_computing_structure_refinement    
;
SHELXL2018 (Sheldrick, 2015)
;

_computing_structure_solution      
;
SHELXS97 (Sheldrick, 2008)
;

_refine_diff_density_max           1.268
_refine_diff_density_min           -1.044
_refine_diff_density_rms           0.130
_refine_ls_extinction_coef         .
_refine_ls_extinction_method       none
_refine_ls_goodness_of_fit_ref     1.238
_refine_ls_hydrogen_treatment      mixed
_refine_ls_matrix_type             full
_refine_ls_number_parameters       1129
_refine_ls_number_reflns           17800
_refine_ls_number_restraints       39
_refine_ls_R_factor_all            0.0766
_refine_ls_R_factor_gt             0.0656
_refine_ls_restrained_S_all        1.241
_refine_ls_shift/su_max            0.001
_refine_ls_shift/su_mean           0.000
_refine_ls_structure_factor_coef   Fsqd
_refine_ls_weighting_details      
 'w=1/[\s^2^(Fo^2^)+(0.0201P)^2^+204.0739P] where P=(Fo^2^+2Fc^2^)/3'
_refine_ls_weighting_scheme        calc
_refine_ls_wR_factor_gt            0.1392
_refine_ls_wR_factor_ref           0.1436
_refine_special_details
;
 _olex2_refinement_description

1. Fixed Uiso
 At 1.2 times of:
  All C(H) groups, All C(H,H) groups, All N(H) groups
 At 1.5 times of:
  All C(H,H,H) groups, All O(H) groups, All O(H,H) groups
2. Restrained distances
 O6-H6 = O2-H2
 0.88 with sigma of 0.02
 O4-H4
 0.88 with sigma of 0.02
 H1BB-H6 = H1BB-H1DB = H1AA-H4
 2.2 with sigma of 0.04
 H29S-O16_$1
 1.9 with sigma of 0.08
 O1C-H1DB
 1.85 with sigma of 0.015
 H2-H1CB
 2.1 with sigma of 0.015
 H1CB-O30S
 1.95 with sigma of 0.03
 O1A-H1CA
 1.95 with sigma of 0.03
 H73B-H1CB_$1
 2.1 with sigma of 0.02
 O30S-C74S \\sim O27S-C72S \\sim O29S-C73S
 with sigma of 0.02
 C61-C60 \\sim C49-C48 \\sim C53-C52 \\sim C57-C56
 with sigma of 0.02
3. Uiso/Uaniso restraints and constraints
Uanis(C59) \\sim Ueq, Uanis(C60) \\sim Ueq, Uanis(C61) \\sim Ueq: with sigma of
0.01 and sigma for terminal atoms of 0.02
4. Others
 Sof(O30S)=Sof(H30S)=Sof(C74S)=Sof(H74A)=Sof(H74B)=Sof(H74C)=1-FVAR(1)
 Sof(O29S)=Sof(H29S)=Sof(C73S)=Sof(H73A)=Sof(H73B)=Sof(H73C)=FVAR(1)
 Sof(O28S)=Sof(H28C)=Sof(H28D)=FVAR(2)
 Fixed Sof: H58A(0.75) H58B(0.75)
5.a Free rotating group:
 O1A(H1AA,H1AB), O1B(H1BA,H1BB), O1C(H1CA,H1CB), O1D(H1DA,H1DB), O28S(H28C,H28D)
5.b Secondary CH2 refined with riding coordinates:
 C2(H2A,H2B), C3(H3A,H3B), C4(H4A,H4B), C14(H14A,H14B), C15(H15A,H15B),
 C16(H16A,H16B), C18(H18A,H18B), C19(H19A,H19B), C20(H20A,H20B), C22(H22A,H22B),
  C23(H23A,H23B), C24(H24A,H24B), C26(H26A,H26B), C27(H27A,H27B), C28(H28A,
 H28B), C30(H30A,H30B), C31(H31A,H31B), C32(H32A,H32B), C34(H34A,H34B),
 C35(H35A,H35B), C36(H36A,H36B), C38(H38A,H38B), C39(H39A,H39B), C40(H40A,H40B),
  C42(H42A,H42B), C43(H43A,H43B), C44(H44A,H44B), C46(H46A,H46B), C47(H47A,
 H47B), C48(H48A,H48B), C50(H50A,H50B), C51(H51A,H51B), C52(H52A,H52B),
 C54(H54A,H54B), C55(H55A,H55B), C56(H56A,H56B), C58(H58A,H58B), C59(H59A,H59B),
  C60(H60A,H60B)
5.c Aromatic/amide H refined with riding coordinates:
 N1(H1), C6(H6A), C7(H7), C9(H9), C10(H10), C11(H11), C12(H12), C13(H13),
 C62(H62), C63(H63), C64(H64), C66(H66), C67(H67), C68(H68), C69(H69)
5.d Tetrahedral OH refined with riding coordinates:
 O27S(H27S)
5.e Idealised Me refined as rotating group:
 C71S(H71A,H71B,H71C), C72S(H72A,H72B,H72C), C73S(H73A,H73B,H73C), C17(H17A,
 H17B,H17C), C21(H21A,H21B,H21C), C25(H25A,H25B,H25C), C29(H29A,H29B,H29C),
 C33(H33A,H33B,H33C), C37(H37A,H37B,H37C), C41(H41A,H41B,H41C), C45(H45A,H45B,
 H45C), C49(H49A,H49B,H49C), C53(H53A,H53B,H53C), C57(H57A,H57B,H57C), C61(H61A,
 H61B,H61C), C74S(H74A,H74B,H74C)
5.f Idealised tetrahedral OH refined as rotating group:
 O26S(H26S), O29S(H29S), O30S(H30S)
;
_atom_sites_solution_hydrogens     mixed
_atom_sites_solution_primary       heavy
_atom_sites_solution_secondary     ?

loop_
  _atom_site_label
  _atom_site_type_symbol
  _atom_site_fract_x
  _atom_site_fract_y
  _atom_site_fract_z
  _atom_site_U_iso_or_equiv
  _atom_site_adp_type
  _atom_site_occupancy
  _atom_site_site_symmetry_order
  _atom_site_calc_flag
  _atom_site_refinement_flags_posn
  _atom_site_refinement_flags_adp
  _atom_site_refinement_flags_occupancy
  _atom_site_disorder_assembly
  _atom_site_disorder_group
 Mo1 Mo 0.28978(3) 0.12375(2) 0.15448(2) 0.02046(13) Uani 1 1 d . . . . .
 Mo2 Mo 0.26650(4) 0.12931(2) 0.08205(2) 0.02403(14) Uani 1 1 d . . . . .
 Mo3 Mo 0.14206(4) 0.21510(2) 0.05222(2) 0.02528(14) Uani 1 1 d . . . . .
 Mo4 Mo 0.03843(3) 0.29405(2) 0.09578(2) 0.02120(13) Uani 1 1 d . . . . .
 Mo5 Mo 0.05897(3) 0.28718(2) 0.16801(2) 0.01787(13) Uani 1 1 d . . . . .
 Mo6 Mo 0.19091(3) 0.20442(2) 0.19676(2) 0.01845(13) Uani 1 1 d . . . . .
 Al1 Al 0.16091(11) 0.20713(7) 0.12491(4) 0.0157(4) Uani 1 1 d . . . . .
 O1 O 0.2752(2) 0.18828(16) 0.11964(9) 0.0180(9) Uani 1 1 d . . . . .
 O2 O 0.1387(3) 0.16351(17) 0.09338(10) 0.0218(10) Uani 1 1 d D . . . .
 H2 H 0.097(3) 0.144(2) 0.0881(13) 0.012(16) Uiso 1 1 d D . . . .
 O3 O 0.1719(3) 0.25809(16) 0.09537(9) 0.0184(9) Uani 1 1 d . . . . .
 O4 O 0.0525(3) 0.23026(17) 0.12979(10) 0.0197(9) Uani 1 1 d D . . . .
 H4 H 0.008(3) 0.212(3) 0.1280(18) 0.04(2) Uiso 1 1 d D . . . .
 O5 O 0.1917(2) 0.25372(16) 0.15493(9) 0.0157(9) Uani 1 1 d . . . . .
 O6 O 0.1597(3) 0.15885(16) 0.15511(9) 0.0174(9) Uani 1 1 d D . . . .
 H6 H 0.118(3) 0.1382(19) 0.1566(14) 0.017(18) Uiso 1 1 d D . . . .
 O7 O 0.2477(3) 0.09393(17) 0.11854(10) 0.0245(10) Uani 1 1 d . . . . .
 O8 O 0.2519(3) 0.18994(18) 0.05924(9) 0.0240(10) Uani 1 1 d . . . . .
 O9 O 0.0397(3) 0.23830(18) 0.06851(10) 0.0258(11) Uani 1 1 d . . . . .
 O10 O 0.0778(3) 0.32261(16) 0.13199(9) 0.0196(9) Uani 1 1 d . . . . .
 O11 O 0.0791(3) 0.22767(16) 0.19056(9) 0.0185(9) Uani 1 1 d . . . . .
 O12 O 0.2936(3) 0.18129(17) 0.18001(10) 0.0207(10) Uani 1 1 d . . . . .
 O13 O 0.2642(3) 0.07662(18) 0.17817(11) 0.0292(11) Uani 1 1 d . . . . .
 O14 O 0.3934(3) 0.11791(18) 0.14810(10) 0.0273(11) Uani 1 1 d . . . . .
 O15 O 0.3719(3) 0.1254(2) 0.07897(11) 0.0331(12) Uani 1 1 d . . . . .
 O16 O 0.2271(3) 0.0845(2) 0.05880(11) 0.0381(13) Uani 1 1 d D . . . .
 O17 O 0.1043(3) 0.1703(2) 0.02849(11) 0.0400(14) Uani 1 1 d . . . . .
 O18 O 0.1693(3) 0.2650(2) 0.03089(11) 0.0353(13) Uani 1 1 d . . . . .
 O19 O 0.0692(3) 0.34262(19) 0.07379(10) 0.0301(11) Uani 1 1 d . . . . .
 O20 O -0.0660(3) 0.30034(19) 0.09925(11) 0.0303(11) Uani 1 1 d . . . . .
 O21 O -0.0460(3) 0.29147(19) 0.17170(11) 0.0290(11) Uani 1 1 d . . . . .
 O22 O 0.0991(3) 0.33269(17) 0.19056(10) 0.0247(10) Uani 1 1 d . . . . .
 O23 O 0.2301(3) 0.25227(18) 0.21712(10) 0.0251(10) Uani 1 1 d . . . . .
 O24 O 0.1690(3) 0.15656(18) 0.22111(10) 0.0256(10) Uani 1 1 d . . . . .
 O25 O 0.4523(3) 0.29582(19) 0.15522(11) 0.0295(11) Uani 1 1 d . . . . .
 N1 N 0.3683(3) 0.3169(2) 0.11673(12) 0.0227(12) Uani 1 1 d . . . . .
 H1 H 0.3647 0.3368 0.1013 0.027 Uiso 1 1 calc R . . . .
 C1 C 0.3020(4) 0.2795(2) 0.12057(13) 0.0173(13) Uani 1 1 d . . . . .
 C2 C 0.3386(4) 0.2264(3) 0.11847(14) 0.0226(14) Uani 1 1 d . . . . .
 H2A H 0.3697 0.2231 0.0998 0.027 Uiso 1 1 calc R . . . .
 H2B H 0.3781 0.2211 0.1348 0.027 Uiso 1 1 calc R . . . .
 C3 C 0.2426(4) 0.2908(3) 0.09541(14) 0.0218(14) Uani 1 1 d . . . . .
 H3A H 0.2235 0.3262 0.0970 0.026 Uiso 1 1 calc R . . . .
 H3B H 0.2726 0.2872 0.0766 0.026 Uiso 1 1 calc R . . . .
 C4 C 0.2593(4) 0.2878(3) 0.15033(13) 0.0195(14) Uani 1 1 d . . . . .
 H4A H 0.3005 0.2834 0.1662 0.023 Uiso 1 1 calc R . . . .
 H4B H 0.2383 0.3229 0.1513 0.023 Uiso 1 1 calc R . . . .
 C5 C 0.4350(4) 0.3237(3) 0.13473(15) 0.0243(15) Uani 1 1 d . . . . .
 C6 C 0.4829(4) 0.3685(3) 0.12725(16) 0.0257(15) Uani 1 1 d . . . . .
 H6A H 0.4741 0.3855 0.1092 0.031 Uiso 1 1 calc R . . . .
 C7 C 0.5408(5) 0.3856(3) 0.14672(18) 0.0345(18) Uani 1 1 d . . . . .
 H7 H 0.5512 0.3645 0.1632 0.041 Uiso 1 1 calc R . . . .
 C8 C 0.5883(5) 0.4321(4) 0.1454(2) 0.047(2) Uani 1 1 d . . . . .
 C9 C 0.5936(6) 0.4596(4) 0.1207(2) 0.056(3) Uani 1 1 d . . . . .
 H9 H 0.5675 0.4483 0.1032 0.067 Uiso 1 1 calc R . . . .
 C10 C 0.6382(7) 0.5054(4) 0.1209(3) 0.068(3) Uani 1 1 d . . . . .
 H10 H 0.6408 0.5252 0.1035 0.082 Uiso 1 1 calc R . . . .
 C11 C 0.6775(8) 0.5215(4) 0.1456(3) 0.075(3) Uani 1 1 d . . . . .
 H11 H 0.7070 0.5526 0.1455 0.090 Uiso 1 1 calc R . . . .
 C12 C 0.6745(9) 0.4930(5) 0.1707(3) 0.096(5) Uani 1 1 d . . . . .
 H12 H 0.7027 0.5037 0.1879 0.115 Uiso 1 1 calc R . . . .
 C13 C 0.6298(7) 0.4485(5) 0.1704(2) 0.075(4) Uani 1 1 d . . . . .
 H13 H 0.6273 0.4286 0.1878 0.090 Uiso 1 1 calc R . . . .
 O1A O -0.0631(3) 0.1555(2) 0.12810(13) 0.0389(13) Uani 1 1 d D . . . .
 H1AA H -0.1094 0.1724 0.1289 0.058 Uiso 1 1 d DG . . . .
 H1AB H -0.0568 0.1381 0.1441 0.058 Uiso 1 1 d G . . . .
 O1B O 0.0314(3) 0.0941(2) 0.16390(12) 0.0348(12) Uani 1 1 d . . . . .
 H1BA H 0.0342 0.0875 0.1825 0.052 Uiso 1 1 d G . . . .
 H1BB H 0.0479 0.0678 0.1539 0.052 Uiso 1 1 d DG . . . .
 O1C O 0.0080(4) 0.0977(2) 0.08468(14) 0.0544(17) Uani 1 1 d D . . . .
 H1CA H -0.0362 0.1078 0.0939 0.082 Uiso 1 1 d DG . . . .
 H1CB H 0.0025 0.1043 0.0660 0.082 Uiso 1 1 d DG . . . .
 O1D O 0.1030(4) 0.0368(2) 0.11923(15) 0.0524(16) Uani 1 1 d . . . . .
 H1DA H 0.1536 0.0481 0.1206 0.079 Uiso 1 1 d G . . . .
 H1DB H 0.0741 0.0567 0.1080 0.079 Uiso 1 1 d DG . . . .
 O26S O 0.0689(4) 0.0732(2) 0.22182(15) 0.0498(16) Uani 1 1 d . . . . .
 H26S H 0.1019 0.0975 0.2238 0.075 Uiso 1 1 calc GR . . . .
 C71S C 0.1139(7) 0.0279(4) 0.2216(3) 0.069(3) Uani 1 1 d . . . . .
 H71A H 0.0795 0.0010 0.2132 0.103 Uiso 1 1 calc GR . . . .
 H71B H 0.1293 0.0188 0.2417 0.103 Uiso 1 1 calc GR . . . .
 H71C H 0.1642 0.0321 0.2098 0.103 Uiso 1 1 calc GR . . . .
 O27S O 0.3490(4) 0.3846(3) 0.06798(15) 0.071(2) Uani 1 1 d D . . . .
 H27S H 0.3748 0.4119 0.0698 0.106 Uiso 1 1 calc R . . A 1
 O28S O 0.4326(6) 0.4679(3) 0.0745(2) 0.058(3) Uani 0.726(18) 1 d . . P . .
 H28C H 0.4399 0.4815 0.0917 0.087 Uiso 0.726(18) 1 d G . P . .
 H28D H 0.3981 0.4880 0.0656 0.087 Uiso 0.726(18) 1 d G . P . .
 O29S O 0.3705(9) 0.5161(5) 0.0291(3) 0.033(4) Uani 0.395(11) 1 d D . P B 1
 H29S H 0.3281 0.5285 0.0370 0.049 Uiso 0.395(11) 1 calc DGR . P B 1
 C72S C 0.2841(9) 0.3912(7) 0.0500(4) 0.150(9) Uani 1 1 d D . . C 1
 H72A H 0.2997 0.3813 0.0300 0.225 Uiso 1 1 calc GR . . C 1
 H72B H 0.2677 0.4268 0.0501 0.225 Uiso 1 1 calc GR . . C 1
 H72C H 0.2375 0.3704 0.0567 0.225 Uiso 1 1 calc GR . . C 1
 C73S C 0.4340(15) 0.5502(9) 0.0303(6) 0.090(14) Uani 0.395(11) 1 d D . P B 1
 H73A H 0.4558 0.5559 0.0105 0.134 Uiso 0.395(11) 1 calc GR . P B 1
 H73B H 0.4783 0.5369 0.0429 0.134 Uiso 0.395(11) 1 calc DGR . P B 1
 H73C H 0.4135 0.5821 0.0384 0.134 Uiso 0.395(11) 1 calc GR . P B 1
 N2 N -0.0810(5) 0.3123(3) 0.00127(15) 0.0482(19) Uani 1 1 d . . . . .
 C14 C -0.1458(6) 0.3528(4) -0.0044(2) 0.051(2) Uani 1 1 d . . . . .
 H14A H -0.1235 0.3765 -0.0193 0.061 Uiso 1 1 calc R . . . .
 H14B H -0.1956 0.3366 -0.0130 0.061 Uiso 1 1 calc R . . . .
 C15 C -0.1723(7) 0.3829(4) 0.0223(2) 0.064(3) Uani 1 1 d . . . . .
 H15A H -0.1241 0.4018 0.0301 0.077 Uiso 1 1 calc R . . . .
 H15B H -0.1922 0.3597 0.0378 0.077 Uiso 1 1 calc R . . . .
 C16 C -0.2419(8) 0.4202(4) 0.0142(2) 0.066(3) Uani 1 1 d . . . . .
 H16A H -0.2205 0.4437 -0.0009 0.079 Uiso 1 1 calc R . . . .
 H16B H -0.2882 0.4010 0.0052 0.079 Uiso 1 1 calc R . . . .
 C17 C -0.2762(8) 0.4511(4) 0.0399(2) 0.075(3) Uani 1 1 d . . . . .
 H17A H -0.2925 0.4283 0.0558 0.113 Uiso 1 1 calc GR . . . .
 H17B H -0.3247 0.4704 0.0333 0.113 Uiso 1 1 calc GR . . . .
 H17C H -0.2333 0.4743 0.0469 0.113 Uiso 1 1 calc GR . . . .
 C18 C 0.0016(6) 0.3362(4) 0.01053(19) 0.050(2) Uani 1 1 d . . . . .
 H18A H -0.0077 0.3562 0.0286 0.059 Uiso 1 1 calc R . . . .
 H18B H 0.0412 0.3089 0.0154 0.059 Uiso 1 1 calc R . . . .
 C19 C 0.0413(7) 0.3702(4) -0.0125(2) 0.062(3) Uani 1 1 d . . . . .
 H19A H 0.0439 0.3526 -0.0316 0.075 Uiso 1 1 calc R . . . .
 H19B H 0.0080 0.4013 -0.0149 0.075 Uiso 1 1 calc R . . . .
 C20 C 0.1284(7) 0.3834(4) -0.0020(2) 0.063(3) Uani 1 1 d . . . . .
 H20A H 0.1251 0.3979 0.0179 0.076 Uiso 1 1 calc R . . . .
 H20B H 0.1619 0.3521 -0.0009 0.076 Uiso 1 1 calc R . . . .
 C21 C 0.1713(8) 0.4207(5) -0.0222(3) 0.082(4) Uani 1 1 d . . . . .
 H21A H 0.1437 0.4535 -0.0209 0.122 Uiso 1 1 calc GR . . . .
 H21B H 0.1684 0.4084 -0.0425 0.122 Uiso 1 1 calc GR . . . .
 H21C H 0.2296 0.4242 -0.0164 0.122 Uiso 1 1 calc GR . . . .
 C22 C -0.0701(6) 0.2825(3) -0.02684(18) 0.046(2) Uani 1 1 d . . . . .
 H22A H -0.1230 0.2652 -0.0314 0.055 Uiso 1 1 calc R . . . .
 H22B H -0.0587 0.3064 -0.0430 0.055 Uiso 1 1 calc R . . . .
 C23 C -0.0022(7) 0.2441(4) -0.0260(2) 0.065(3) Uani 1 1 d . . . . .
 H23A H -0.0136 0.2199 -0.0100 0.079 Uiso 1 1 calc R . . . .
 H23B H 0.0509 0.2612 -0.0216 0.079 Uiso 1 1 calc R . . . .
 C24 C 0.0066(7) 0.2156(4) -0.0545(2) 0.060(3) Uani 1 1 d . . . . .
 H24A H -0.0453 0.1967 -0.0581 0.072 Uiso 1 1 calc R . . . .
 H24B H 0.0134 0.2402 -0.0706 0.072 Uiso 1 1 calc R . . . .
 C25 C 0.0783(8) 0.1792(4) -0.0553(2) 0.074(3) Uani 1 1 d . . . . .
 H25A H 0.0817 0.1638 -0.0748 0.110 Uiso 1 1 calc GR . . . .
 H25B H 0.0697 0.1528 -0.0405 0.110 Uiso 1 1 calc GR . . . .
 H25C H 0.1300 0.1973 -0.0511 0.110 Uiso 1 1 calc GR . . . .
 C26 C -0.1065(6) 0.2782(4) 0.0263(2) 0.054(3) Uani 1 1 d . . . . .
 H26A H -0.1077 0.2983 0.0446 0.065 Uiso 1 1 calc R . . . .
 H26B H -0.0635 0.2518 0.0287 0.065 Uiso 1 1 calc R . . . .
 C27 C -0.1914(6) 0.2521(4) 0.0226(2) 0.058(3) Uani 1 1 d . . . . .
 H27A H -0.2357 0.2779 0.0215 0.070 Uiso 1 1 calc R . . . .
 H27B H -0.1919 0.2325 0.0042 0.070 Uiso 1 1 calc R . . . .
 C28 C -0.2079(6) 0.2179(5) 0.0479(2) 0.070(3) Uani 1 1 d . . . . .
 H28A H -0.2659 0.2058 0.0466 0.084 Uiso 1 1 calc R . . . .
 H28B H -0.2025 0.2374 0.0663 0.084 Uiso 1 1 calc R . . . .
 C29 C -0.1502(7) 0.1722(5) 0.0495(3) 0.087(4) Uani 1 1 d . . . . .
 H29A H -0.1533 0.1533 0.0310 0.130 Uiso 1 1 calc GR . . . .
 H29B H -0.1673 0.1503 0.0657 0.130 Uiso 1 1 calc GR . . . .
 H29C H -0.0930 0.1836 0.0527 0.130 Uiso 1 1 calc GR . . . .
 N3 N 0.4974(4) 0.2232(2) 0.22640(13) 0.0315(14) Uani 1 1 d . . . . .
 C30 C 0.4703(5) 0.1913(3) 0.25231(17) 0.0361(18) Uani 1 1 d . . . . .
 H30A H 0.5107 0.1635 0.2548 0.043 Uiso 1 1 calc R . . . .
 H30B H 0.4726 0.2124 0.2702 0.043 Uiso 1 1 calc R . . . .
 C31 C 0.3843(5) 0.1688(3) 0.24991(18) 0.0368(18) Uani 1 1 d . . . . .
 H31A H 0.3812 0.1476 0.2321 0.044 Uiso 1 1 calc R . . . .
 H31B H 0.3431 0.1963 0.2479 0.044 Uiso 1 1 calc R . . . .
 C32 C 0.3622(6) 0.1366(3) 0.27686(18) 0.043(2) Uani 1 1 d . . . . .
 H32A H 0.3107 0.1175 0.2728 0.051 Uiso 1 1 calc R . . . .
 H32B H 0.4073 0.1119 0.2805 0.051 Uiso 1 1 calc R . . . .
 C33 C 0.3500(7) 0.1686(4) 0.3039(2) 0.064(3) Uani 1 1 d . . . . .
 H33A H 0.4033 0.1832 0.3098 0.096 Uiso 1 1 calc GR . . . .
 H33B H 0.3283 0.1476 0.3199 0.096 Uiso 1 1 calc GR . . . .
 H33C H 0.3105 0.1957 0.2996 0.096 Uiso 1 1 calc GR . . . .
 C34 C 0.4381(4) 0.2667(3) 0.22307(16) 0.0285(16) Uani 1 1 d . . . . .
 H34A H 0.3829 0.2531 0.2178 0.034 Uiso 1 1 calc R . . . .
 H34B H 0.4572 0.2878 0.2065 0.034 Uiso 1 1 calc R . . . .
 C35 C 0.4282(5) 0.3001(3) 0.2497(2) 0.047(2) Uani 1 1 d . . . . .
 H35A H 0.3937 0.2824 0.2645 0.057 Uiso 1 1 calc R . . . .
 H35B H 0.4835 0.3062 0.2585 0.057 Uiso 1 1 calc R . . . .
 C36 C 0.3889(6) 0.3494(3) 0.2424(2) 0.056(3) Uani 1 1 d . . . . .
 H36A H 0.3324 0.3433 0.2346 0.067 Uiso 1 1 calc R . . . .
 H36B H 0.4217 0.3661 0.2268 0.067 Uiso 1 1 calc R . . . .
 C37 C 0.3831(7) 0.3852(4) 0.2695(3) 0.077(4) Uani 1 1 d . . . . .
 H37A H 0.4390 0.3917 0.2771 0.116 Uiso 1 1 calc GR . . . .
 H37B H 0.3494 0.3692 0.2848 0.116 Uiso 1 1 calc GR . . . .
 H37C H 0.3573 0.4171 0.2636 0.116 Uiso 1 1 calc GR . . . .
 C38 C 0.5846(4) 0.2430(3) 0.23305(16) 0.0318(17) Uani 1 1 d . . . . .
 H38A H 0.5816 0.2657 0.2503 0.038 Uiso 1 1 calc R . . . .
 H38B H 0.6205 0.2141 0.2384 0.038 Uiso 1 1 calc R . . . .
 C39 C 0.6246(5) 0.2713(3) 0.20769(17) 0.0375(19) Uani 1 1 d . . . . .
 H39A H 0.5814 0.2908 0.1972 0.045 Uiso 1 1 calc R . . . .
 H39B H 0.6485 0.2467 0.1937 0.045 Uiso 1 1 calc R . . . .
 C40 C 0.6927(5) 0.3071(3) 0.21802(17) 0.0363(18) Uani 1 1 d . . . . .
 H40A H 0.7223 0.3207 0.2007 0.044 Uiso 1 1 calc R . . . .
 H40B H 0.7332 0.2881 0.2300 0.044 Uiso 1 1 calc R . . . .
 C41 C 0.6581(6) 0.3513(3) 0.2363(2) 0.049(2) Uani 1 1 d . . . . .
 H41A H 0.7018 0.3765 0.2392 0.074 Uiso 1 1 calc GR . . . .
 H41B H 0.6394 0.3387 0.2554 0.074 Uiso 1 1 calc GR . . . .
 H41C H 0.6113 0.3666 0.2259 0.074 Uiso 1 1 calc GR . . . .
 C42 C 0.4946(5) 0.1935(3) 0.19805(19) 0.0392(19) Uani 1 1 d . . . . .
 H42A H 0.4356 0.1888 0.1926 0.047 Uiso 1 1 calc R . . . .
 H42B H 0.5204 0.2144 0.1825 0.047 Uiso 1 1 calc R . . . .
 C43 C 0.5360(7) 0.1423(4) 0.1975(3) 0.067(3) Uani 1 1 d . . . . .
 H43A H 0.5143 0.1236 0.2147 0.080 Uiso 1 1 calc R . . . .
 H43B H 0.5149 0.1248 0.1799 0.080 Uiso 1 1 calc R . . . .
 C44 C 0.6231(7) 0.1355(4) 0.1976(2) 0.065(3) Uani 1 1 d . . . . .
 H44A H 0.6450 0.1451 0.2171 0.078 Uiso 1 1 calc R . . . .
 H44B H 0.6481 0.1586 0.1830 0.078 Uiso 1 1 calc R . . . .
 C45 C 0.6508(6) 0.0804(4) 0.1905(2) 0.056(3) Uani 1 1 d . . . . .
 H45A H 0.6324 0.0713 0.1708 0.084 Uiso 1 1 calc GR . . . .
 H45B H 0.6260 0.0572 0.2048 0.084 Uiso 1 1 calc GR . . . .
 H45C H 0.7115 0.0780 0.1916 0.084 Uiso 1 1 calc GR . . . .
 N4 N 0.4373(5) -0.0337(3) 0.14557(19) 0.052(2) Uani 1 1 d . . . . .
 C46 C 0.5074(6) -0.0727(3) 0.1469(2) 0.048(2) Uani 1 1 d . . . . .
 H46A H 0.4946 -0.0967 0.1629 0.057 Uiso 1 1 calc R . . . .
 H46B H 0.5071 -0.0920 0.1283 0.057 Uiso 1 1 calc R . . . .
 C47 C 0.5948(6) -0.0526(3) 0.1518(3) 0.059(3) Uani 1 1 d . . . . .
 H47A H 0.6020 -0.0431 0.1727 0.071 Uiso 1 1 calc R . . . .
 H47B H 0.6038 -0.0222 0.1396 0.071 Uiso 1 1 calc R . . . .
 C48 C 0.6581(7) -0.0935(4) 0.1435(3) 0.068(3) Uani 1 1 d D . . . .
 H48A H 0.7112 -0.0866 0.1537 0.082 Uiso 1 1 calc R . . . .
 H48B H 0.6376 -0.1267 0.1502 0.082 Uiso 1 1 calc R . . . .
 C49 C 0.6731(9) -0.0953(5) 0.1110(3) 0.104(5) Uani 1 1 d D . . . .
 H49A H 0.6940 -0.0626 0.1043 0.156 Uiso 1 1 calc GR . . . .
 H49B H 0.6210 -0.1031 0.1009 0.156 Uiso 1 1 calc GR . . . .
 H49C H 0.7142 -0.1215 0.1066 0.156 Uiso 1 1 calc GR . . . .
 C50 C 0.4381(5) -0.0003(3) 0.1722(2) 0.044(2) Uani 1 1 d . . . . .
 H50A H 0.4935 0.0156 0.1736 0.053 Uiso 1 1 calc R . . . .
 H50B H 0.3971 0.0270 0.1691 0.053 Uiso 1 1 calc R . . . .
 C51 C 0.4196(6) -0.0252(3) 0.2009(2) 0.049(2) Uani 1 1 d . . . . .
 H51A H 0.4594 -0.0530 0.2042 0.059 Uiso 1 1 calc R . . . .
 H51B H 0.3630 -0.0396 0.2004 0.059 Uiso 1 1 calc R . . . .
 C52 C 0.4259(7) 0.0129(4) 0.2260(2) 0.058(3) Uani 1 1 d D . . . .
 H52A H 0.4838 0.0251 0.2274 0.070 Uiso 1 1 calc R . . . .
 H52B H 0.3900 0.0422 0.2216 0.070 Uiso 1 1 calc R . . . .
 C53 C 0.4009(8) -0.0088(4) 0.2547(2) 0.080(4) Uani 1 1 d D . . . .
 H53A H 0.4331 -0.0395 0.2584 0.120 Uiso 1 1 calc GR . . . .
 H53B H 0.3416 -0.0171 0.2542 0.120 Uiso 1 1 calc GR . . . .
 H53C H 0.4116 0.0158 0.2703 0.120 Uiso 1 1 calc GR . . . .
 C54 C 0.3575(6) -0.0644(3) 0.1442(2) 0.053(3) Uani 1 1 d . . . . .
 H54A H 0.3593 -0.0861 0.1265 0.064 Uiso 1 1 calc R . . . .
 H54B H 0.3551 -0.0868 0.1615 0.064 Uiso 1 1 calc R . . . .
 C55 C 0.2790(6) -0.0332(3) 0.1432(3) 0.074(4) Uani 1 1 d . . . . .
 H55A H 0.2756 -0.0152 0.1242 0.089 Uiso 1 1 calc R . . . .
 H55B H 0.2802 -0.0077 0.1591 0.089 Uiso 1 1 calc R . . . .
 C56 C 0.2033(6) -0.0667(3) 0.1469(3) 0.064(3) Uani 1 1 d D . . . .
 H56A H 0.1531 -0.0473 0.1415 0.077 Uiso 1 1 calc R . . . .
 H56B H 0.2078 -0.0955 0.1332 0.077 Uiso 1 1 calc R . . . .
 C57 C 0.1931(7) -0.0864(4) 0.1772(3) 0.074(4) Uani 1 1 d D . . . .
 H57A H 0.1840 -0.0582 0.1907 0.111 Uiso 1 1 calc GR . . . .
 H57B H 0.2433 -0.1048 0.1830 0.111 Uiso 1 1 calc GR . . . .
 H57C H 0.1452 -0.1092 0.1779 0.111 Uiso 1 1 calc GR . . . .
 C58 C 0.4474(8) 0.0003(3) 0.1190(2) 0.065(3) Uani 1 1 d . . . . .
 H58A H 0.4042 0.0268 0.1200 0.077 Uiso 0.75 1 calc R . P D 1
 H58B H 0.5019 0.0173 0.1206 0.077 Uiso 0.75 1 calc R . P D 1
 C59 C 0.4426(11) -0.0235(5) 0.0896(3) 0.101(4) Uani 1 1 d . U . E 1
 H59A H 0.4805 -0.0529 0.0892 0.121 Uiso 1 1 calc R . . E 1
 H59B H 0.3855 -0.0363 0.0866 0.121 Uiso 1 1 calc R . . E 1
 C60 C 0.4634(10) 0.0092(5) 0.0652(3) 0.090(4) Uani 1 1 d D U . E 1
 H60A H 0.4369 0.0423 0.0687 0.108 Uiso 1 1 calc R . . E 1
 H60B H 0.5242 0.0145 0.0653 0.108 Uiso 1 1 calc R . . E 1
 C61 C 0.4400(14) -0.0078(7) 0.0365(4) 0.161(8) Uani 1 1 d D U . E 1
 H61A H 0.3797 -0.0128 0.0358 0.242 Uiso 1 1 calc GR . . E 1
 H61B H 0.4680 -0.0398 0.0322 0.242 Uiso 1 1 calc GR . . E 1
 H61C H 0.4563 0.0175 0.0219 0.242 Uiso 1 1 calc GR . . E 1
 N5 N 0.7865(4) 0.2020(3) 0.12613(16) 0.0459(18) Uani 1 1 d . . . . .
 C62 C 0.7838(6) 0.2503(4) 0.13404(19) 0.049(2) Uani 1 1 d . . . . .
 H62 H 0.8343 0.2661 0.1397 0.059 Uiso 1 1 calc R . . . .
 C63 C 0.7122(6) 0.2788(4) 0.1345(2) 0.055(3) Uani 1 1 d . . . . .
 H63 H 0.7143 0.3136 0.1395 0.066 Uiso 1 1 calc R . . . .
 C64 C 0.6383(6) 0.2566(4) 0.1278(2) 0.055(3) Uani 1 1 d . . . . .
 H64 H 0.5884 0.2756 0.1283 0.066 Uiso 1 1 calc R . . . .
 C65 C 0.6365(5) 0.2050(4) 0.12010(18) 0.042(2) Uani 1 1 d . . . . .
 C66 C 0.5626(5) 0.1773(4) 0.1129(2) 0.059(3) Uani 1 1 d . . . . .
 H66 H 0.5105 0.1941 0.1132 0.071 Uiso 1 1 calc R . . . .
 C67 C 0.5655(6) 0.1293(4) 0.1057(2) 0.062(3) Uani 1 1 d . . . . .
 H67 H 0.5153 0.1119 0.1014 0.075 Uiso 1 1 calc R . . . .
 C68 C 0.6415(6) 0.1031(4) 0.1043(2) 0.060(3) Uani 1 1 d . . . . .
 H68 H 0.6424 0.0685 0.0987 0.072 Uiso 1 1 calc R . . . .
 C69 C 0.7135(5) 0.1273(4) 0.1109(2) 0.053(2) Uani 1 1 d . . . . .
 H69 H 0.7648 0.1097 0.1098 0.064 Uiso 1 1 calc R . . . .
 C70 C 0.7124(5) 0.1789(3) 0.11928(18) 0.040(2) Uani 1 1 d . . . . .
 O30S O 0.0141(8) 0.0886(5) 0.0218(3) 0.065(4) Uani 0.605(11) 1 d D . P B 2
 H30S H 0.0502 0.1113 0.0199 0.098 Uiso 0.605(11) 1 calc GR . P B 2
 C74S C -0.0257(18) 0.0828(10) -0.0032(5) 0.167(18) Uani 0.605(11) 1 d D . P B 2
 H74A H -0.0008 0.1045 -0.0182 0.251 Uiso 0.605(11) 1 calc GR . P B 2
 H74B H -0.0842 0.0920 -0.0006 0.251 Uiso 0.605(11) 1 calc GR . P B 2
 H74C H -0.0219 0.0475 -0.0094 0.251 Uiso 0.605(11) 1 calc GR . P B 2

loop_
  _atom_site_aniso_label
  _atom_site_aniso_U_11
  _atom_site_aniso_U_22
  _atom_site_aniso_U_33
  _atom_site_aniso_U_23
  _atom_site_aniso_U_13
  _atom_site_aniso_U_12
 Mo1 0.0161(3) 0.0229(3) 0.0223(3) -0.0003(2) 0.0010(2) 0.0046(2)
 Mo2 0.0211(3) 0.0289(3) 0.0221(3) -0.0086(3) 0.0010(2) 0.0041(2)
 Mo3 0.0227(3) 0.0367(4) 0.0165(3) -0.0081(3) -0.0047(2) 0.0047(3)
 Mo4 0.0172(3) 0.0278(3) 0.0185(3) -0.0031(2) -0.0051(2) 0.0034(2)
 Mo5 0.0149(3) 0.0217(3) 0.0170(3) -0.0024(2) 0.0008(2) 0.0027(2)
 Mo6 0.0148(3) 0.0246(3) 0.0160(3) 0.0003(2) 0.0013(2) 0.0024(2)
 Al1 0.0111(9) 0.0198(9) 0.0162(9) -0.0033(7) -0.0014(7) -0.0002(7)
 O1 0.011(2) 0.024(2) 0.019(2) -0.0041(18) 0.0003(17) 0.0010(18)
 O2 0.015(2) 0.025(2) 0.025(2) -0.009(2) -0.0025(19) 0.0002(19)
 O3 0.011(2) 0.026(2) 0.018(2) -0.0009(18) -0.0026(18) -0.0008(18)
 O4 0.013(2) 0.023(2) 0.023(2) -0.0048(19) 0.0014(18) -0.0012(19)
 O5 0.010(2) 0.023(2) 0.014(2) -0.0024(17) 0.0003(17) 0.0003(17)
 O6 0.013(2) 0.018(2) 0.022(2) -0.0039(18) 0.0004(18) -0.0017(18)
 O7 0.022(2) 0.022(2) 0.030(3) -0.005(2) 0.002(2) 0.0038(19)
 O8 0.023(2) 0.036(3) 0.013(2) -0.0043(19) 0.0029(19) 0.003(2)
 O9 0.021(2) 0.034(3) 0.023(2) -0.011(2) -0.009(2) 0.003(2)
 O10 0.021(2) 0.022(2) 0.015(2) -0.0030(18) -0.0009(18) 0.0015(19)
 O11 0.014(2) 0.025(2) 0.017(2) 0.0014(18) 0.0037(17) 0.0004(18)
 O12 0.012(2) 0.027(2) 0.023(2) -0.0005(19) -0.0023(18) -0.0006(18)
 O13 0.028(3) 0.028(3) 0.031(3) 0.001(2) 0.007(2) 0.004(2)
 O14 0.020(2) 0.034(3) 0.028(3) -0.006(2) 0.000(2) 0.009(2)
 O15 0.025(3) 0.043(3) 0.031(3) -0.004(2) 0.005(2) 0.008(2)
 O16 0.042(3) 0.038(3) 0.034(3) -0.011(2) -0.002(2) 0.005(3)
 O17 0.035(3) 0.055(4) 0.030(3) -0.015(3) -0.013(2) 0.010(3)
 O18 0.031(3) 0.053(3) 0.021(3) -0.001(2) 0.002(2) 0.011(3)
 O19 0.034(3) 0.035(3) 0.021(2) -0.001(2) -0.007(2) 0.008(2)
 O20 0.021(2) 0.038(3) 0.032(3) -0.005(2) -0.008(2) 0.003(2)
 O21 0.018(2) 0.037(3) 0.032(3) 0.000(2) 0.004(2) 0.002(2)
 O22 0.026(3) 0.026(3) 0.022(2) -0.003(2) 0.000(2) 0.003(2)
 O23 0.019(2) 0.034(3) 0.022(2) -0.002(2) 0.0000(19) 0.005(2)
 O24 0.025(3) 0.031(3) 0.020(2) 0.002(2) 0.003(2) 0.006(2)
 O25 0.021(2) 0.038(3) 0.030(3) 0.002(2) -0.003(2) -0.004(2)
 N1 0.018(3) 0.035(3) 0.015(3) 0.003(2) 0.001(2) -0.004(2)
 C1 0.011(3) 0.026(3) 0.015(3) 0.004(3) 0.000(2) -0.007(3)
 C2 0.013(3) 0.036(4) 0.019(3) -0.003(3) 0.004(3) -0.003(3)
 C3 0.017(3) 0.029(4) 0.020(3) 0.002(3) 0.003(3) -0.006(3)
 C4 0.010(3) 0.030(4) 0.019(3) -0.008(3) 0.000(2) -0.010(3)
 C5 0.013(3) 0.032(4) 0.029(4) -0.007(3) 0.005(3) -0.001(3)
 C6 0.016(3) 0.027(4) 0.035(4) 0.000(3) 0.003(3) 0.000(3)
 C7 0.027(4) 0.033(4) 0.044(5) -0.003(3) -0.008(3) -0.008(3)
 C8 0.035(5) 0.055(6) 0.050(5) 0.004(4) -0.001(4) -0.006(4)
 C9 0.049(6) 0.063(6) 0.056(6) -0.002(5) -0.005(5) -0.018(5)
 C10 0.076(8) 0.055(6) 0.073(7) 0.011(6) -0.015(6) -0.020(6)
 C11 0.087(9) 0.068(7) 0.070(7) -0.003(6) -0.002(7) -0.042(7)
 C12 0.123(12) 0.099(10) 0.066(8) -0.001(7) -0.020(8) -0.073(9)
 C13 0.082(8) 0.092(9) 0.052(6) 0.005(6) -0.021(6) -0.049(7)
 O1A 0.026(3) 0.039(3) 0.052(4) 0.006(3) -0.004(3) -0.004(2)
 O1B 0.030(3) 0.035(3) 0.039(3) 0.002(2) 0.003(3) -0.001(2)
 O1C 0.038(3) 0.064(4) 0.061(4) -0.016(3) 0.005(3) -0.010(3)
 O1D 0.041(4) 0.049(4) 0.067(4) 0.002(3) -0.012(3) -0.004(3)
 O26S 0.059(4) 0.035(3) 0.055(4) 0.002(3) 0.010(3) -0.003(3)
 C71S 0.071(7) 0.044(6) 0.091(8) 0.003(6) 0.034(6) 0.014(5)
 O27S 0.064(5) 0.089(5) 0.059(4) 0.025(4) -0.024(4) -0.027(4)
 O28S 0.067(7) 0.041(5) 0.065(7) -0.010(5) -0.001(5) -0.010(4)
 O29S 0.043(9) 0.026(7) 0.029(8) 0.000(6) 0.005(6) 0.011(6)
 C72S 0.096(11) 0.195(19) 0.158(16) 0.123(15) -0.073(11) -0.062(12)
 C73S 0.12(3) 0.10(3) 0.050(17) 0.005(17) 0.010(18) 0.10(3)
 N2 0.057(5) 0.056(5) 0.032(4) 0.000(3) -0.027(3) 0.001(4)
 C14 0.057(6) 0.053(6) 0.042(5) -0.003(4) -0.026(4) 0.003(5)
 C15 0.083(8) 0.076(7) 0.034(5) -0.011(5) -0.019(5) 0.000(6)
 C16 0.088(8) 0.059(7) 0.051(6) -0.011(5) -0.016(6) 0.018(6)
 C17 0.101(10) 0.071(8) 0.055(6) -0.011(6) 0.007(6) -0.005(7)
 C18 0.061(6) 0.052(5) 0.035(5) 0.005(4) -0.028(4) -0.009(5)
 C19 0.082(8) 0.063(6) 0.043(5) 0.011(5) -0.029(5) -0.018(6)
 C20 0.065(7) 0.060(6) 0.065(7) 0.011(5) -0.026(5) -0.017(5)
 C21 0.088(9) 0.086(9) 0.070(8) 0.029(7) -0.012(7) -0.012(7)
 C22 0.052(5) 0.054(5) 0.032(4) -0.001(4) -0.023(4) -0.001(4)
 C23 0.075(7) 0.066(7) 0.056(6) -0.015(5) -0.037(6) 0.020(6)
 C24 0.070(7) 0.048(6) 0.063(6) -0.002(5) -0.031(5) 0.005(5)
 C25 0.092(9) 0.071(7) 0.058(7) -0.015(6) -0.023(6) 0.022(7)
 C26 0.050(6) 0.070(7) 0.043(5) 0.009(5) -0.025(4) -0.005(5)
 C27 0.042(5) 0.078(7) 0.055(6) 0.006(5) -0.020(5) -0.003(5)
 C28 0.042(6) 0.106(9) 0.063(7) 0.008(7) -0.007(5) -0.016(6)
 C29 0.063(8) 0.106(10) 0.091(9) 0.037(8) -0.016(7) -0.024(7)
 N3 0.020(3) 0.044(4) 0.031(3) 0.009(3) -0.012(3) -0.003(3)
 C30 0.034(4) 0.046(5) 0.028(4) 0.013(4) -0.009(3) -0.006(4)
 C31 0.030(4) 0.048(5) 0.032(4) 0.006(4) -0.007(3) -0.005(4)
 C32 0.043(5) 0.043(5) 0.041(5) 0.010(4) -0.002(4) -0.008(4)
 C33 0.066(7) 0.085(8) 0.042(5) -0.003(5) 0.004(5) -0.024(6)
 C34 0.023(4) 0.035(4) 0.027(4) 0.004(3) -0.004(3) 0.001(3)
 C35 0.030(4) 0.055(5) 0.056(5) -0.010(5) -0.006(4) -0.003(4)
 C36 0.048(6) 0.044(5) 0.076(7) 0.002(5) 0.023(5) -0.002(4)
 C37 0.062(7) 0.066(7) 0.103(9) -0.024(7) 0.021(7) -0.021(6)
 C38 0.023(4) 0.044(5) 0.028(4) 0.009(3) -0.009(3) -0.006(3)
 C39 0.028(4) 0.054(5) 0.030(4) 0.005(4) -0.009(3) -0.008(4)
 C40 0.033(4) 0.041(5) 0.034(4) 0.009(4) -0.005(3) -0.004(4)
 C41 0.056(6) 0.041(5) 0.051(5) 0.004(4) -0.009(5) -0.007(4)
 C42 0.022(4) 0.046(5) 0.050(5) 0.001(4) -0.008(4) -0.003(3)
 C43 0.059(7) 0.062(7) 0.079(8) -0.013(6) 0.007(6) 0.008(5)
 C44 0.070(7) 0.066(7) 0.060(7) 0.006(5) 0.011(6) 0.001(6)
 C45 0.046(5) 0.061(6) 0.061(6) -0.009(5) 0.002(5) 0.004(5)
 N4 0.054(5) 0.029(4) 0.072(6) 0.007(4) -0.004(4) -0.005(3)
 C46 0.056(6) 0.022(4) 0.066(6) 0.003(4) 0.006(5) 0.001(4)
 C47 0.055(6) 0.034(5) 0.089(8) -0.002(5) 0.010(6) -0.006(4)
 C48 0.053(6) 0.046(6) 0.106(9) -0.003(6) 0.027(6) -0.004(5)
 C49 0.108(11) 0.074(9) 0.131(13) -0.010(8) 0.062(10) -0.025(8)
 C50 0.037(5) 0.024(4) 0.072(6) 0.004(4) -0.010(4) -0.002(3)
 C51 0.040(5) 0.028(4) 0.080(7) 0.004(4) 0.000(5) 0.000(4)
 C52 0.059(6) 0.042(5) 0.073(7) 0.005(5) -0.002(5) -0.004(5)
 C53 0.097(9) 0.064(7) 0.080(9) -0.007(6) 0.012(7) -0.025(7)
 C54 0.052(6) 0.020(4) 0.088(7) -0.002(4) -0.018(5) 0.000(4)
 C55 0.060(7) 0.028(5) 0.134(11) -0.006(6) -0.031(7) 0.005(5)
 C56 0.058(6) 0.031(5) 0.103(9) -0.006(5) -0.031(6) 0.007(4)
 C57 0.053(6) 0.072(8) 0.098(9) -0.041(7) -0.003(6) 0.010(6)
 C58 0.094(8) 0.030(5) 0.070(7) 0.005(5) 0.002(6) -0.007(5)
 C59 0.146(9) 0.063(6) 0.093(8) 0.003(6) 0.002(7) -0.005(7)
 C60 0.114(8) 0.078(7) 0.079(7) 0.013(6) -0.003(6) -0.018(6)
 C61 0.217(17) 0.123(13) 0.143(14) 0.004(11) -0.012(13) -0.039(13)
 N5 0.023(3) 0.067(5) 0.048(4) 0.011(4) -0.002(3) 0.001(3)
 C62 0.041(5) 0.067(7) 0.040(5) -0.001(4) -0.002(4) -0.009(5)
 C63 0.047(6) 0.073(7) 0.045(5) -0.005(5) 0.007(4) 0.009(5)
 C64 0.035(5) 0.074(7) 0.056(6) 0.000(5) 0.006(4) 0.019(5)
 C65 0.027(4) 0.060(6) 0.039(5) 0.009(4) 0.002(3) 0.006(4)
 C66 0.018(4) 0.089(8) 0.071(7) 0.027(6) -0.002(4) 0.007(5)
 C67 0.035(5) 0.071(7) 0.081(8) 0.023(6) -0.012(5) -0.009(5)
 C68 0.047(6) 0.061(6) 0.072(7) 0.007(5) 0.005(5) -0.018(5)
 C69 0.032(5) 0.048(5) 0.079(7) 0.018(5) 0.009(5) 0.001(4)
 C70 0.021(4) 0.059(6) 0.040(5) 0.006(4) 0.002(3) -0.001(4)
 O30S 0.068(9) 0.071(9) 0.058(8) -0.003(6) -0.011(6) -0.031(7)
 C74S 0.19(3) 0.16(3) 0.15(3) -0.11(2) 0.07(2) -0.13(3)

_geom_special_details
;
 All esds (except the esd in the dihedral angle between two l.s. planes)
 are estimated using the full covariance matrix.  The cell esds are taken
 into account individually in the estimation of esds in distances, angles
 and torsion angles; correlations between esds in cell parameters are only
 used when they are defined by crystal symmetry.  An approximate (isotropic)
 treatment of cell esds is used for estimating esds involving l.s. planes.
;
loop_
  _geom_bond_atom_site_label_1
  _geom_bond_atom_site_label_2
  _geom_bond_distance
  _geom_bond_site_symmetry_2
  _geom_bond_publ_flag
 Mo1 O1 2.346(4) . ?
 Mo1 O6 2.293(4) . ?
 Mo1 O7 1.941(5) . ?
 Mo1 O12 1.920(4) . ?
 Mo1 O13 1.702(5) . ?
 Mo1 O14 1.702(5) . ?
 Mo2 O1 2.324(4) . ?
 Mo2 O2 2.307(4) . ?
 Mo2 O7 1.933(5) . ?
 Mo2 O8 1.929(5) . ?
 Mo2 O15 1.707(5) . ?
 Mo2 O16 1.713(5) . ?
 Mo3 O2 2.322(5) . ?
 Mo3 O3 2.323(4) . ?
 Mo3 O8 1.917(5) . ?
 Mo3 O9 1.910(5) . ?
 Mo3 O17 1.718(5) . ?
 Mo3 O18 1.699(5) . ?
 Mo4 O3 2.352(4) . ?
 Mo4 O4 2.305(5) . ?
 Mo4 O9 1.931(4) . ?
 Mo4 O10 1.923(4) . ?
 Mo4 O19 1.705(5) . ?
 Mo4 O20 1.697(5) . ?
 Mo5 O4 2.307(4) . ?
 Mo5 O5 2.390(4) . ?
 Mo5 O10 1.915(4) . ?
 Mo5 O11 1.911(4) . ?
 Mo5 O21 1.703(5) . ?
 Mo5 O22 1.711(5) . ?
 Mo6 O5 2.311(4) . ?
 Mo6 O6 2.305(4) . ?
 Mo6 O11 1.924(4) . ?
 Mo6 O12 1.922(4) . ?
 Mo6 O23 1.694(5) . ?
 Mo6 O24 1.722(5) . ?
 Al1 O1 1.923(4) . ?
 Al1 O2 1.879(5) . ?
 Al1 O3 1.915(5) . ?
 Al1 O4 1.865(5) . ?
 Al1 O5 1.909(4) . ?
 Al1 O6 1.880(5) . ?
 O1 C2 1.437(8) . ?
 O3 C3 1.432(7) . ?
 O5 C4 1.431(7) . ?
 O25 C5 1.223(8) . ?
 N1 C1 1.469(8) . ?
 N1 C5 1.363(8) . ?
 C1 C2 1.529(9) . ?
 C1 C3 1.523(8) . ?
 C1 C4 1.537(8) . ?
 C5 C6 1.458(9) . ?
 C6 C7 1.364(10) . ?
 C7 C8 1.452(11) . ?
 C8 C9 1.345(13) . ?
 C8 C13 1.391(13) . ?
 C9 C10 1.410(13) . ?
 C10 C11 1.364(15) . ?
 C11 C12 1.369(16) . ?
 C12 C13 1.384(14) . ?
 O26S C71S 1.403(11) . ?
 O27S C72S 1.340(12) . ?
 O29S C73S 1.37(2) . ?
 N2 C14 1.520(11) . ?
 N2 C18 1.533(11) . ?
 N2 C22 1.515(11) . ?
 N2 C26 1.513(12) . ?
 C14 C15 1.518(13) . ?
 C15 C16 1.539(14) . ?
 C16 C17 1.532(14) . ?
 C18 C19 1.523(13) . ?
 C19 C20 1.522(13) . ?
 C20 C21 1.518(14) . ?
 C22 C23 1.494(13) . ?
 C23 C24 1.507(13) . ?
 C24 C25 1.504(14) . ?
 C26 C27 1.540(12) . ?
 C27 C28 1.489(14) . ?
 C28 C29 1.528(16) . ?
 N3 C30 1.516(9) . ?
 N3 C34 1.505(9) . ?
 N3 C38 1.530(9) . ?
 N3 C42 1.513(10) . ?
 C30 C31 1.513(10) . ?
 C31 C32 1.537(11) . ?
 C32 C33 1.509(13) . ?
 C34 C35 1.510(11) . ?
 C35 C36 1.490(12) . ?
 C36 C37 1.562(14) . ?
 C38 C39 1.521(10) . ?
 C39 C40 1.526(10) . ?
 C40 C41 1.540(12) . ?
 C42 C43 1.512(13) . ?
 C43 C44 1.415(14) . ?
 C44 C45 1.562(14) . ?
 N4 C46 1.532(11) . ?
 N4 C50 1.501(12) . ?
 N4 C54 1.522(11) . ?
 N4 C58 1.519(12) . ?
 C46 C47 1.521(13) . ?
 C47 C48 1.535(13) . ?
 C48 C49 1.503(13) . ?
 C50 C51 1.494(12) . ?
 C51 C52 1.528(13) . ?
 C52 C53 1.482(12) . ?
 C54 C55 1.511(13) . ?
 C55 C56 1.518(14) . ?
 C56 C57 1.485(12) . ?
 C58 C59 1.484(16) . ?
 C59 C60 1.447(17) . ?
 C60 C61 1.432(14) . ?
 N5 C62 1.331(12) . ?
 N5 C70 1.377(10) . ?
 C62 C63 1.379(13) . ?
 C63 C64 1.363(14) . ?
 C64 C65 1.412(14) . ?
 C65 C66 1.436(13) . ?
 C65 C70 1.405(11) . ?
 C66 C67 1.316(15) . ?
 C67 C68 1.409(14) . ?
 C68 C69 1.361(13) . ?
 C69 C70 1.422(13) . ?
 O30S C74S 1.315(19) . ?

loop_
  _geom_angle_atom_site_label_1
  _geom_angle_atom_site_label_2
  _geom_angle_atom_site_label_3
  _geom_angle
  _geom_angle_site_symmetry_1
  _geom_angle_site_symmetry_3
  _geom_angle_publ_flag
 O6 Mo1 O1 67.73(15) . . ?
 O7 Mo1 O1 72.00(17) . . ?
 O7 Mo1 O6 81.74(17) . . ?
 O12 Mo1 O1 80.43(17) . . ?
 O12 Mo1 O6 72.48(16) . . ?
 O12 Mo1 O7 147.80(19) . . ?
 O13 Mo1 O1 160.16(19) . . ?
 O13 Mo1 O6 94.0(2) . . ?
 O13 Mo1 O7 98.7(2) . . ?
 O13 Mo1 O12 101.9(2) . . ?
 O14 Mo1 O1 92.80(19) . . ?
 O14 Mo1 O6 159.3(2) . . ?
 O14 Mo1 O7 99.3(2) . . ?
 O14 Mo1 O12 98.3(2) . . ?
 O14 Mo1 O13 106.2(2) . . ?
 O2 Mo2 O1 67.94(15) . . ?
 O7 Mo2 O1 72.65(17) . . ?
 O7 Mo2 O2 81.84(18) . . ?
 O8 Mo2 O1 81.02(17) . . ?
 O8 Mo2 O2 71.58(18) . . ?
 O8 Mo2 O7 148.07(18) . . ?
 O15 Mo2 O1 92.3(2) . . ?
 O15 Mo2 O2 158.3(2) . . ?
 O15 Mo2 O7 101.4(2) . . ?
 O15 Mo2 O8 97.3(2) . . ?
 O15 Mo2 O16 106.0(3) . . ?
 O16 Mo2 O1 160.9(2) . . ?
 O16 Mo2 O2 94.6(2) . . ?
 O16 Mo2 O7 97.9(2) . . ?
 O16 Mo2 O8 101.5(2) . . ?
 O2 Mo3 O3 67.05(15) . . ?
 O8 Mo3 O2 71.43(17) . . ?
 O8 Mo3 O3 80.71(16) . . ?
 O9 Mo3 O2 81.71(18) . . ?
 O9 Mo3 O3 72.05(16) . . ?
 O9 Mo3 O8 147.53(19) . . ?
 O17 Mo3 O2 95.3(2) . . ?
 O17 Mo3 O3 161.0(2) . . ?
 O17 Mo3 O8 101.0(2) . . ?
 O17 Mo3 O9 99.3(2) . . ?
 O18 Mo3 O2 157.9(2) . . ?
 O18 Mo3 O3 92.8(2) . . ?
 O18 Mo3 O8 97.4(2) . . ?
 O18 Mo3 O9 101.2(2) . . ?
 O18 Mo3 O17 105.6(3) . . ?
 O4 Mo4 O3 67.56(15) . . ?
 O9 Mo4 O3 71.04(17) . . ?
 O9 Mo4 O4 82.54(18) . . ?
 O10 Mo4 O3 82.24(17) . . ?
 O10 Mo4 O4 71.32(17) . . ?
 O10 Mo4 O9 148.23(19) . . ?
 O19 Mo4 O3 92.1(2) . . ?
 O19 Mo4 O4 157.0(2) . . ?
 O19 Mo4 O9 101.4(2) . . ?
 O19 Mo4 O10 96.4(2) . . ?
 O20 Mo4 O3 161.1(2) . . ?
 O20 Mo4 O4 96.1(2) . . ?
 O20 Mo4 O9 98.4(2) . . ?
 O20 Mo4 O10 102.0(2) . . ?
 O20 Mo4 O19 105.6(2) . . ?
 O4 Mo5 O5 67.02(14) . . ?
 O10 Mo5 O4 71.39(17) . . ?
 O10 Mo5 O5 80.02(16) . . ?
 O11 Mo5 O4 82.74(17) . . ?
 O11 Mo5 O5 71.07(16) . . ?
 O11 Mo5 O10 147.03(18) . . ?
 O21 Mo5 O4 94.2(2) . . ?
 O21 Mo5 O5 159.6(2) . . ?
 O21 Mo5 O10 102.1(2) . . ?
 O21 Mo5 O11 99.8(2) . . ?
 O21 Mo5 O22 105.6(2) . . ?
 O22 Mo5 O4 158.70(19) . . ?
 O22 Mo5 O5 94.24(18) . . ?
 O22 Mo5 O10 96.3(2) . . ?
 O22 Mo5 O11 101.3(2) . . ?
 O6 Mo6 O5 67.59(15) . . ?
 O11 Mo6 O5 72.71(16) . . ?
 O11 Mo6 O6 80.97(16) . . ?
 O12 Mo6 O5 81.27(16) . . ?
 O12 Mo6 O6 72.15(16) . . ?
 O12 Mo6 O11 148.13(18) . . ?
 O23 Mo6 O5 91.50(19) . . ?
 O23 Mo6 O6 157.64(19) . . ?
 O23 Mo6 O11 100.9(2) . . ?
 O23 Mo6 O12 97.8(2) . . ?
 O23 Mo6 O24 106.0(2) . . ?
 O24 Mo6 O5 161.67(19) . . ?
 O24 Mo6 O6 95.72(19) . . ?
 O24 Mo6 O11 98.0(2) . . ?
 O24 Mo6 O12 101.3(2) . . ?
 O2 Al1 O1 85.8(2) . . ?
 O2 Al1 O3 85.1(2) . . ?
 O2 Al1 O5 174.8(2) . . ?
 O2 Al1 O6 98.0(2) . . ?
 O3 Al1 O1 90.41(19) . . ?
 O4 Al1 O1 175.9(2) . . ?
 O4 Al1 O2 96.6(2) . . ?
 O4 Al1 O3 86.5(2) . . ?
 O4 Al1 O5 86.85(19) . . ?
 O4 Al1 O6 97.3(2) . . ?
 O5 Al1 O1 90.51(19) . . ?
 O5 Al1 O3 91.3(2) . . ?
 O6 Al1 O1 85.7(2) . . ?
 O6 Al1 O3 174.8(2) . . ?
 O6 Al1 O5 85.33(19) . . ?
 Mo2 O1 Mo1 90.82(15) . . ?
 Al1 O1 Mo1 101.59(19) . . ?
 Al1 O1 Mo2 102.06(18) . . ?
 C2 O1 Mo1 117.8(4) . . ?
 C2 O1 Mo2 119.2(3) . . ?
 C2 O1 Al1 120.1(4) . . ?
 Mo2 O2 Mo3 91.73(16) . . ?
 Al1 O2 Mo2 104.1(2) . . ?
 Al1 O2 Mo3 104.5(2) . . ?
 Mo3 O3 Mo4 90.94(14) . . ?
 Al1 O3 Mo3 103.28(19) . . ?
 Al1 O3 Mo4 101.29(18) . . ?
 C3 O3 Mo3 117.6(4) . . ?
 C3 O3 Mo4 118.8(4) . . ?
 C3 O3 Al1 120.0(4) . . ?
 Mo4 O4 Mo5 91.85(16) . . ?
 Al1 O4 Mo4 104.7(2) . . ?
 Al1 O4 Mo5 105.2(2) . . ?
 Mo6 O5 Mo5 89.97(14) . . ?
 Al1 O5 Mo5 100.75(17) . . ?
 Al1 O5 Mo6 102.93(19) . . ?
 C4 O5 Mo5 118.8(4) . . ?
 C4 O5 Mo6 118.9(3) . . ?
 C4 O5 Al1 120.1(3) . . ?
 Mo1 O6 Mo6 91.36(15) . . ?
 Al1 O6 Mo1 104.94(19) . . ?
 Al1 O6 Mo6 104.10(19) . . ?
 Mo2 O7 Mo1 118.2(2) . . ?
 Mo3 O8 Mo2 119.5(2) . . ?
 Mo3 O9 Mo4 120.4(2) . . ?
 Mo5 O10 Mo4 119.3(2) . . ?
 Mo5 O11 Mo6 120.2(2) . . ?
 Mo1 O12 Mo6 117.8(2) . . ?
 C5 N1 C1 126.2(6) . . ?
 N1 C1 C2 109.5(5) . . ?
 N1 C1 C3 103.5(5) . . ?
 N1 C1 C4 109.5(5) . . ?
 C2 C1 C4 111.2(5) . . ?
 C3 C1 C2 112.2(5) . . ?
 C3 C1 C4 110.8(5) . . ?
 O1 C2 C1 111.7(5) . . ?
 O3 C3 C1 112.3(5) . . ?
 O5 C4 C1 112.2(5) . . ?
 O25 C5 N1 124.0(6) . . ?
 O25 C5 C6 123.4(6) . . ?
 N1 C5 C6 112.6(6) . . ?
 C7 C6 C5 118.7(7) . . ?
 C6 C7 C8 128.0(8) . . ?
 C9 C8 C7 121.9(9) . . ?
 C9 C8 C13 119.1(9) . . ?
 C13 C8 C7 119.0(9) . . ?
 C8 C9 C10 119.7(10) . . ?
 C11 C10 C9 120.8(10) . . ?
 C10 C11 C12 120.0(10) . . ?
 C11 C12 C13 118.9(11) . . ?
 C12 C13 C8 121.5(11) . . ?
 C14 N2 C18 110.6(7) . . ?
 C22 N2 C14 107.6(6) . . ?
 C22 N2 C18 110.4(7) . . ?
 C26 N2 C14 111.4(8) . . ?
 C26 N2 C18 106.0(6) . . ?
 C26 N2 C22 110.9(7) . . ?
 C15 C14 N2 115.3(7) . . ?
 C14 C15 C16 110.4(7) . . ?
 C17 C16 C15 115.0(9) . . ?
 C19 C18 N2 114.8(7) . . ?
 C20 C19 C18 107.9(7) . . ?
 C21 C20 C19 112.3(9) . . ?
 C23 C22 N2 114.8(7) . . ?
 C22 C23 C24 113.0(8) . . ?
 C25 C24 C23 114.6(8) . . ?
 N2 C26 C27 115.4(7) . . ?
 C28 C27 C26 110.4(8) . . ?
 C27 C28 C29 114.3(10) . . ?
 C30 N3 C38 107.5(5) . . ?
 C34 N3 C30 108.9(6) . . ?
 C34 N3 C38 109.9(6) . . ?
 C34 N3 C42 107.1(5) . . ?
 C42 N3 C30 111.5(6) . . ?
 C42 N3 C38 112.0(6) . . ?
 C31 C30 N3 115.3(6) . . ?
 C30 C31 C32 111.9(6) . . ?
 C33 C32 C31 111.7(7) . . ?
 N3 C34 C35 115.8(6) . . ?
 C36 C35 C34 112.2(8) . . ?
 C35 C36 C37 112.4(9) . . ?
 C39 C38 N3 114.0(6) . . ?
 C38 C39 C40 112.2(6) . . ?
 C39 C40 C41 112.4(7) . . ?
 C43 C42 N3 117.9(7) . . ?
 C44 C43 C42 123.5(10) . . ?
 C43 C44 C45 113.7(10) . . ?
 C50 N4 C46 111.0(7) . . ?
 C50 N4 C54 110.9(7) . . ?
 C50 N4 C58 107.1(7) . . ?
 C54 N4 C46 105.3(6) . . ?
 C58 N4 C46 110.7(8) . . ?
 C58 N4 C54 111.9(8) . . ?
 C47 C46 N4 116.9(7) . . ?
 C46 C47 C48 109.4(8) . . ?
 C49 C48 C47 111.9(10) . . ?
 C51 C50 N4 116.5(7) . . ?
 C50 C51 C52 110.6(7) . . ?
 C53 C52 C51 112.7(8) . . ?
 C55 C54 N4 114.5(7) . . ?
 C54 C55 C56 110.4(8) . . ?
 C57 C56 C55 113.4(10) . . ?
 C59 C58 N4 117.6(8) . . ?
 C60 C59 C58 115.2(11) . . ?
 C61 C60 C59 116.8(13) . . ?
 C62 N5 C70 117.4(8) . . ?
 N5 C62 C63 123.9(9) . . ?
 C64 C63 C62 119.3(10) . . ?
 C63 C64 C65 119.5(9) . . ?
 C64 C65 C66 124.6(8) . . ?
 C70 C65 C64 117.7(8) . . ?
 C70 C65 C66 117.7(9) . . ?
 C67 C66 C65 121.5(9) . . ?
 C66 C67 C68 121.3(9) . . ?
 C69 C68 C67 119.9(10) . . ?
 C68 C69 C70 120.2(9) . . ?
 N5 C70 C65 122.0(8) . . ?
 N5 C70 C69 118.5(8) . . ?
 C65 C70 C69 119.5(8) . . ?

loop_
  _geom_torsion_atom_site_label_1
  _geom_torsion_atom_site_label_2
  _geom_torsion_atom_site_label_3
  _geom_torsion_atom_site_label_4
  _geom_torsion
  _geom_torsion_site_symmetry_1
  _geom_torsion_site_symmetry_2
  _geom_torsion_site_symmetry_3
  _geom_torsion_site_symmetry_4
  _geom_torsion_publ_flag
 Mo1 O1 C2 C1 -127.0(4) . . . . ?
 Mo2 O1 C2 C1 124.7(4) . . . . ?
 Mo3 O3 C3 C1 -127.1(4) . . . . ?
 Mo4 O3 C3 C1 125.0(5) . . . . ?
 Mo5 O5 C4 C1 -127.3(4) . . . . ?
 Mo6 O5 C4 C1 125.1(4) . . . . ?
 Al1 O1 C2 C1 -2.3(7) . . . . ?
 Al1 O3 C3 C1 -0.1(7) . . . . ?
 Al1 O5 C4 C1 -2.9(7) . . . . ?
 O1 Al1 O2 Mo2 2.7(2) . . . . ?
 O1 Al1 O2 Mo3 -92.9(2) . . . . ?
 O1 Al1 O6 Mo1 -2.42(19) . . . . ?
 O1 Al1 O6 Mo6 92.89(19) . . . . ?
 O2 Al1 O4 Mo4 -83.4(2) . . . . ?
 O2 Al1 O4 Mo5 -179.5(2) . . . . ?
 O2 Al1 O6 Mo1 82.7(2) . . . . ?
 O2 Al1 O6 Mo6 178.01(19) . . . . ?
 O3 Al1 O2 Mo2 93.5(2) . . . . ?
 O3 Al1 O2 Mo3 -2.11(19) . . . . ?
 O3 Al1 O4 Mo4 1.2(2) . . . . ?
 O3 Al1 O4 Mo5 -94.8(2) . . . . ?
 O4 Al1 O2 Mo2 179.3(2) . . . . ?
 O4 Al1 O2 Mo3 83.7(2) . . . . ?
 O4 Al1 O6 Mo1 -179.50(19) . . . . ?
 O4 Al1 O6 Mo6 -84.2(2) . . . . ?
 O5 Al1 O4 Mo4 92.8(2) . . . . ?
 O5 Al1 O4 Mo5 -3.3(2) . . . . ?
 O5 Al1 O6 Mo1 -93.29(19) . . . . ?
 O5 Al1 O6 Mo6 2.02(19) . . . . ?
 O6 Al1 O2 Mo2 -82.3(2) . . . . ?
 O6 Al1 O2 Mo3 -177.89(19) . . . . ?
 O6 Al1 O4 Mo4 177.64(19) . . . . ?
 O6 Al1 O4 Mo5 81.6(2) . . . . ?
 O25 C5 C6 C7 -12.0(10) . . . . ?
 N1 C1 C2 O1 -175.2(5) . . . . ?
 N1 C1 C3 O3 -179.5(5) . . . . ?
 N1 C1 C4 O5 177.7(5) . . . . ?
 N1 C5 C6 C7 166.9(6) . . . . ?
 C1 N1 C5 O25 7.2(11) . . . . ?
 C1 N1 C5 C6 -171.7(6) . . . . ?
 C2 C1 C3 O3 62.6(7) . . . . ?
 C2 C1 C4 O5 -61.2(7) . . . . ?
 C3 C1 C2 O1 -60.9(7) . . . . ?
 C3 C1 C4 O5 64.2(7) . . . . ?
 C4 C1 C2 O1 63.8(6) . . . . ?
 C4 C1 C3 O3 -62.3(7) . . . . ?
 C5 N1 C1 C2 -63.3(8) . . . . ?
 C5 N1 C1 C3 176.9(6) . . . . ?
 C5 N1 C1 C4 58.8(8) . . . . ?
 C5 C6 C7 C8 -172.3(8) . . . . ?
 C6 C7 C8 C9 -15.1(15) . . . . ?
 C6 C7 C8 C13 165.2(10) . . . . ?
 C7 C8 C9 C10 177.8(9) . . . . ?
 C7 C8 C13 C12 -178.6(12) . . . . ?
 C8 C9 C10 C11 1.5(18) . . . . ?
 C9 C8 C13 C12 1.7(19) . . . . ?
 C9 C10 C11 C12 0(2) . . . . ?
 C10 C11 C12 C13 -1(2) . . . . ?
 C11 C12 C13 C8 0(2) . . . . ?
 C13 C8 C9 C10 -2.5(16) . . . . ?
 N2 C14 C15 C16 -176.3(9) . . . . ?
 N2 C18 C19 C20 -170.5(9) . . . . ?
 N2 C22 C23 C24 -179.7(9) . . . . ?
 N2 C26 C27 C28 177.4(9) . . . . ?
 C14 N2 C18 C19 -62.2(11) . . . . ?
 C14 N2 C22 C23 174.3(9) . . . . ?
 C14 N2 C26 C27 56.2(11) . . . . ?
 C14 C15 C16 C17 177.5(10) . . . . ?
 C18 N2 C14 C15 -66.0(11) . . . . ?
 C18 N2 C22 C23 53.5(11) . . . . ?
 C18 N2 C26 C27 176.6(9) . . . . ?
 C18 C19 C20 C21 -175.5(10) . . . . ?
 C22 N2 C14 C15 173.4(8) . . . . ?
 C22 N2 C18 C19 56.7(10) . . . . ?
 C22 N2 C26 C27 -63.6(11) . . . . ?
 C22 C23 C24 C25 175.8(10) . . . . ?
 C26 N2 C14 C15 51.6(11) . . . . ?
 C26 N2 C18 C19 176.9(9) . . . . ?
 C26 N2 C22 C23 -63.6(11) . . . . ?
 C26 C27 C28 C29 -67.1(13) . . . . ?
 N3 C30 C31 C32 179.4(7) . . . . ?
 N3 C34 C35 C36 163.6(7) . . . . ?
 N3 C38 C39 C40 157.5(7) . . . . ?
 N3 C42 C43 C44 -72.4(14) . . . . ?
 C30 N3 C34 C35 56.5(8) . . . . ?
 C30 N3 C38 C39 173.8(7) . . . . ?
 C30 N3 C42 C43 -49.6(9) . . . . ?
 C30 C31 C32 C33 69.6(10) . . . . ?
 C34 N3 C30 C31 60.3(9) . . . . ?
 C34 N3 C38 C39 -67.8(8) . . . . ?
 C34 N3 C42 C43 -168.7(7) . . . . ?
 C34 C35 C36 C37 -176.8(7) . . . . ?
 C38 N3 C30 C31 179.3(7) . . . . ?
 C38 N3 C34 C35 -61.0(8) . . . . ?
 C38 N3 C42 C43 70.9(9) . . . . ?
 C38 C39 C40 C41 -67.2(9) . . . . ?
 C42 N3 C30 C31 -57.7(9) . . . . ?
 C42 N3 C34 C35 177.2(7) . . . . ?
 C42 N3 C38 C39 51.1(9) . . . . ?
 C42 C43 C44 C45 -168.2(9) . . . . ?
 N4 C46 C47 C48 -163.2(9) . . . . ?
 N4 C50 C51 C52 177.9(8) . . . . ?
 N4 C54 C55 C56 -170.7(10) . . . . ?
 N4 C58 C59 C60 -172.3(12) . . . . ?
 C46 N4 C50 C51 -65.6(10) . . . . ?
 C46 N4 C54 C55 179.0(10) . . . . ?
 C46 N4 C58 C59 63.1(14) . . . . ?
 C46 C47 C48 C49 81.4(11) . . . . ?
 C50 N4 C46 C47 -53.6(11) . . . . ?
 C50 N4 C54 C55 58.8(11) . . . . ?
 C50 N4 C58 C59 -175.8(11) . . . . ?
 C50 C51 C52 C53 175.0(9) . . . . ?
 C54 N4 C46 C47 -173.6(9) . . . . ?
 C54 N4 C50 C51 51.1(10) . . . . ?
 C54 N4 C58 C59 -54.0(14) . . . . ?
 C54 C55 C56 C57 72.1(13) . . . . ?
 C58 N4 C46 C47 65.2(11) . . . . ?
 C58 N4 C50 C51 173.5(8) . . . . ?
 C58 N4 C54 C55 -60.7(12) . . . . ?
 C58 C59 C60 C61 -164.9(16) . . . . ?
 N5 C62 C63 C64 3.0(15) . . . . ?
 C62 N5 C70 C65 0.8(12) . . . . ?
 C62 N5 C70 C69 -179.8(8) . . . . ?
 C62 C63 C64 C65 -0.8(15) . . . . ?
 C63 C64 C65 C66 179.4(9) . . . . ?
 C63 C64 C65 C70 -1.0(14) . . . . ?
 C64 C65 C66 C67 179.6(10) . . . . ?
 C64 C65 C70 N5 1.0(13) . . . . ?
 C64 C65 C70 C69 -178.3(8) . . . . ?
 C65 C66 C67 C68 -1.3(17) . . . . ?
 C66 C65 C70 N5 -179.4(8) . . . . ?
 C66 C65 C70 C69 1.3(13) . . . . ?
 C66 C67 C68 C69 1.2(17) . . . . ?
 C67 C68 C69 C70 0.3(16) . . . . ?
 C68 C69 C70 N5 179.2(9) . . . . ?
 C68 C69 C70 C65 -1.5(14) . . . . ?
 C70 N5 C62 C63 -2.9(14) . . . . ?
 C70 C65 C66 C67 0.1(14) . . . . ?

loop_
  _refln_index_h
  _refln_index_k
  _refln_index_l
  _refln_F_squared_meas
  _refln_F_squared_sigma
 -2 0 0 5.77 0.23
 -2 0 0 6.06 0.22
 2 0 0 5.35 0.2
 -3 0 0 -0.04 0.1
 -3 0 0 -0.01 0.1
 3 0 0 0.1 0.09
 3 0 0 0.03 0.1
 -4 0 0 1.1 0.19
 -4 0 0 0.74 0.17
 4 0 0 0.72 0.16
 4 0 0 0.4 0.13
 -5 0 0 -0.27 0.17
 -5 0 0 -0.31 0.13
 5 0 0 -0.32 0.15
 5 0 0 -0.11 0.15
 -6 0 0 24.74 0.85
 -6 0 0 24.57 0.8
 6 0 0 23.61 0.8
 6 0 0 24.29 0.77
 -7 0 0 -0.17 0.24
 -7 0 0 0.01 0.23
 7 0 0 -0.18 0.23
 7 0 0 0.23 0.2
 -8 0 0 71.87 1.98
 -8 0 0 84.54 2.15
 8 0 0 81.35 2.06
 8 0 0 83.24 2.16
 -9 0 0 0.16 0.31
 -9 0 0 -0.25 0.32
 9 0 0 -0.29 0.32
 9 0 0 -0.13 0.29
 -10 0 0 97.7 2.5
 -10 0 0 93.51 2.6
 10 0 0 92.9 2.48
 10 0 0 92.05 2.37
 -11 0 0 -0.37 0.39
 -11 0 0 -0.08 0.39
 11 0 0 -0.12 0.39
 11 0 0 0.29 0.32
 -12 0 0 56.01 1.91
 -12 0 0 54.43 1.8
 12 0 0 52.79 1.68
 12 0 0 52.71 1.79
 -13 0 0 -0.21 0.58
 -13 0 0 -0.89 0.49
 13 0 0 -0.14 0.53
 13 0 0 -0.4 0.41
 -14 0 0 36.71 1.68
 -14 0 0 32.5 1.51
 14 0 0 31.52 1.36
 -15 0 0 -0.3 0.63
 15 0 0 -0.73 0.48
 -16 0 0 2.55 0.78
 -16 0 0 0.62 0.74
 -16 0 0 1.89 0.85
 16 0 0 0.79 0.69
 -17 0 0 -1.13 0.85
 -17 0 0 -0.72 0.74
 -17 0 0 -0.51 0.8
 17 0 0 -0.82 0.69
 -18 0 0 0.63 0.98
 -18 0 0 0.18 0.82
 18 0 0 -1.31 0.78
 -19 0 0 0.59 1.01
 -19 0 0 1.13 1.11
 19 0 0 -0.31 0.86
 -20 0 0 11.11 1.51
 20 0 0 8.26 1.3
 -21 0 0 -1.07 1.38
 21 0 0 1.05 1.2
 -22 0 0 2.31 1.65
 22 0 0 -1.02 1.16
 22 -1 0 4.37 1.37
 -22 1 0 5.22 1.74
 21 -1 0 0.87 1.17
 -21 1 0 -1.19 1.33
 20 -1 0 19.06 1.94
 -20 1 0 20.72 2.22
 19 -1 0 1.13 0.94
 -19 1 0 -1.07 0.97
 -19 1 0 -0.22 1.11
 18 -1 0 0.78 0.87
 -18 1 0 1.33 0.89
 -18 1 0 1.56 0.94
 -18 1 0 1 1.03
 17 -1 0 -0.45 0.7
 -17 1 0 -1.37 0.75
 -17 1 0 -0.51 0.85
 -17 1 0 -0.23 0.81
 16 -1 0 -0.75 0.64
 -16 1 0 -1.62 0.71
 -16 1 0 0.65 0.69
 -16 1 0 -0.29 0.69
 -15 1 0 1.12 0.62
 -15 1 0 -0.06 0.65
 -15 1 0 -1.15 0.59
 14 -1 0 23.34 1.39
 14 -1 0 23.61 1.17
 -14 1 0 25.34 1.32
 -14 1 0 26.18 1.46
 13 -1 0 -0.71 0.41
 13 -1 0 -0.32 0.56
 -13 1 0 0.02 0.55
 -13 1 0 -0.2 0.51
 12 -1 0 0.57 0.47
 12 -1 0 0.5 0.37
 -12 1 0 0.49 0.5
 -12 1 0 0.44 0.47
 11 -1 0 0.11 0.41
 11 -1 0 0.53 0.34
 -11 1 0 -0.01 0.39
 -11 1 0 0.2 0.42
 10 -1 0 54.11 1.68
 10 -1 0 57.96 1.65
 -10 1 0 61.69 1.86
 -10 1 0 57.65 1.75
 9 -1 0 -0.37 0.3
 9 -1 0 0.03 0.25
 -9 1 0 0.27 0.36
 -9 1 0 -0.16 0.29
 8 -1 0 316.35 6.73
 8 -1 0 310.4 7.01
 -8 1 0 324.48 7.1
 -8 1 0 336.74 7.45
 7 -1 0 0.05 0.23
 7 -1 0 0.49 0.22
 -7 1 0 0.09 0.26
 -7 1 0 -0.25 0.23
 6 -1 0 3.35 0.35
 6 -1 0 3.46 0.32
 -6 1 0 3.4 0.34
 -6 1 0 3.26 0.37
 5 -1 0 0.02 0.15
 5 -1 0 0.12 0.15
 -5 1 0 -0.08 0.18
 -5 1 0 -0.14 0.14
 4 -1 0 100.24 2.33
 4 -1 0 100.87 2.23
 -4 1 0 107.76 2.39
 -4 1 0 106.27 2.49
 3 -1 0 -0.01 0.09
 3 -1 0 0 0.09
 -3 1 0 -0.08 0.09
 -3 1 0 0.02 0.1
 2 -1 0 405.9 8.68
 2 -1 0 410.27 8.3
 -2 1 0 436.89 8.73
 -2 1 0 420.9 9.13
 -2 -1 0 410.26 8.57
 -2 -1 0 433.48 8.97
 2 1 0 432.85 8.65
 2 1 0 419.28 9.19
 -3 -1 0 -0.1 0.1
 -3 -1 0 -0.24 0.09
 3 1 0 -0.05 0.09
 3 1 0 0.12 0.09
 -4 -1 0 105.42 2.47
 -4 -1 0 107.95 2.37
 4 1 0 101.48 2.21
 4 1 0 97.59 2.29
 -5 -1 0 -0.19 0.14
 -5 -1 0 -0.25 0.15
 5 1 0 0.04 0.15
 5 1 0 -0.22 0.12
 -6 -1 0 2.97 0.33
 -6 -1 0 3.48 0.37
 6 1 0 2.89 0.32
 6 1 0 3.33 0.34
 -7 -1 0 -0.28 0.23
 -7 -1 0 -0.17 0.22
 7 1 0 0.09 0.18
 7 1 0 0.12 0.23
 -8 -1 0 324.99 7.25
 -8 -1 0 318.96 6.91
 8 1 0 319.15 7.17
 8 1 0 322.52 6.86
 -9 -1 0 0.46 0.33
 -9 -1 0 -0.55 0.31
 9 1 0 0.23 0.32
 9 1 0 0.11 0.27
 -10 -1 0 58.89 1.74
 -10 -1 0 59.06 1.82
 10 1 0 60.25 1.78
 10 1 0 57.75 1.68
 -11 -1 0 -0.15 0.36
 -11 -1 0 -0.04 0.4
 11 1 0 0.37 0.31
 11 1 0 0.22 0.37
 -12 -1 0 0.77 0.49
 -12 -1 0 0.66 0.52
 12 1 0 0.8 0.5
 12 1 0 0.88 0.39
 -13 -1 0 -0.62 0.5
 -13 -1 0 0.19 0.54
 13 1 0 -0.37 0.38
 -14 -1 0 25.19 1.35
 -14 -1 0 23.3 1.3
 14 1 0 23.39 1.23
 -15 -1 0 -0.04 0.63
 -15 -1 0 -0.4 0.62
 15 1 0 -1.01 0.48
 -16 -1 0 -0.42 0.64
 -16 -1 0 0.64 0.81
 -16 -1 0 -0.65 0.67
 16 1 0 -0.85 0.58
 -17 -1 0 -1.23 0.83
 -17 -1 0 -0.01 0.74
 -17 -1 0 -0.41 0.82
 17 1 0 -0.82 0.68
 -18 -1 0 1.05 0.97
 -18 -1 0 1.83 0.89
 18 1 0 0.23 0.85
 -19 -1 0 -0.45 0.94
 -19 -1 0 0.79 1.08
 19 1 0 -0.68 0.87
 -20 -1 0 17.68 2.16
 -20 -1 0 19.21 1.95
 20 1 0 20.28 1.69
 -21 -1 0 -1.82 1.37
 21 1 0 0.55 1.29
 -22 -1 0 4.94 1.65
 22 1 0 6.89 1.4
 22 -2 0 2.94 1.36
 21 -2 0 2.55 1.16
 20 -2 0 9.92 1.41
 -20 2 0 7.97 1.53
 19 -2 0 -0.65 0.87
 -19 2 0 -1.34 1.04
 -19 2 0 0.48 1.08
 18 -2 0 -0.16 0.87
 -18 2 0 1.52 0.94
 -18 2 0 1.44 1.05
 -18 2 0 -0.06 0.94
 17 -2 0 -1.54 0.71
 -17 2 0 -0.93 0.75
 -17 2 0 -0.91 0.78
 -17 2 0 -0.94 0.83
 16 -2 0 7.75 0.94
 -16 2 0 10.31 1.14
 -16 2 0 7.65 0.98
 -16 2 0 8.33 1.1
 -15 2 0 0.02 0.55
 -15 2 0 -1.12 0.61
 -15 2 0 0.3 0.64
 14 -2 0 1.41 0.68
 14 -2 0 1.19 0.56
 -14 2 0 1.33 0.54
 -14 2 0 2.02 0.67
 -14 2 0 0.8 0.6
 13 -2 0 0.21 0.54
 13 -2 0 0.42 0.44
 -13 2 0 -0.05 0.5
 -13 2 0 -0.34 0.53
 12 -2 0 25.7 1.22
 12 -2 0 25.94 1.12
 -12 2 0 27.29 1.33
 -12 2 0 23.75 1.22
 11 -2 0 0.13 0.33
 11 -2 0 0.21 0.4
 -11 2 0 0.01 0.39
 -11 2 0 -0.18 0.44
 10 -2 0 60.87 1.81
 10 -2 0 60.5 1.74
 -10 2 0 57.43 1.75
 -10 2 0 60.2 1.86
 9 -2 0 0.03 0.27
 9 -2 0 -0.13 0.31
 -9 2 0 0.12 0.3
 -9 2 0 -0.06 0.34
 8 -2 0 133 3.21
 8 -2 0 130.27 3.06
 -8 2 0 130.78 3.02
 -8 2 0 121.67 3.14
 7 -2 0 -0.1 0.21
 7 -2 0 0.02 0.2
 -7 2 0 0.17 0.23
 -7 2 0 -0.07 0.26
 6 -2 0 32.01 0.97
 6 -2 0 34.47 1.03
 -6 2 0 33.03 0.99
 -6 2 0 32.99 1.05
 5 -2 0 0.09 0.15
 5 -2 0 0.44 0.16
 -5 2 0 -0.13 0.16
 -5 2 0 0.02 0.16
 4 -2 0 8.36 0.36
 4 -2 0 8.3 0.38
 -4 2 0 8.73 0.41
 -4 2 0 8.34 0.39
 3 -2 0 -0.05 0.1
 3 -2 0 -0.04 0.1
 -3 2 0 0.03 0.1
 -3 2 0 0.07 0.11
 2 -2 0 1.16 0.12
 2 -2 0 0.97 0.12
 -2 2 0 1.24 0.15
 -2 2 0 1.26 0.13
 -2 -2 0 1.18 0.13
 2 2 0 0.46 0.09
 2 2 0 0.67 0.1
 -3 -2 0 -0.1 0.09
 -3 -2 0 -0.14 0.1
 3 2 0 0 0.09
 3 2 0 0.07 0.11
 -4 -2 0 8.6 0.39
 -4 -2 0 8.03 0.37
 4 2 0 7.97 0.37
 4 2 0 7.85 0.34
 -5 -2 0 -0.03 0.16
 -5 -2 0 -0.07 0.14
 5 2 0 0.19 0.15
 5 2 0 0.05 0.14
 -6 -2 0 34.19 1.04
 -6 -2 0 33.1 0.97
 6 2 0 32.44 0.99
 6 2 0 34.23 0.96
 -7 -2 0 -0.28 0.2
 -7 -2 0 0.16 0.22
 7 2 0 0.24 0.24
 7 2 0 -0.07 0.21
 -8 -2 0 133.47 3.1
 -8 -2 0 131.07 3.25
 8 2 0 127.27 3
 8 2 0 130.67 3.14
 -9 -2 0 -0.06 0.32
 -9 -2 0 -0.25 0.3
 9 2 0 0.06 0.27
 9 2 0 0.13 0.29
 -10 -2 0 62.58 1.91
 -10 -2 0 62.28 1.8
 10 2 0 59.34 1.7
 10 2 0 58.98 1.78
 -11 -2 0 -0.09 0.37
 -11 -2 0 0.01 0.4
 11 2 0 0.5 0.38
 11 2 0 0 0.3
 -12 -2 0 26.85 1.21
 -12 -2 0 25.79 1.28
 12 2 0 25.29 1.09
 12 2 0 25.98 1.23
 -13 -2 0 -0.33 0.47
 -13 -2 0 -0.55 0.55
 13 2 0 -0.77 0.41
 -14 -2 0 1.13 0.6
 -14 -2 0 1.94 0.64
 14 2 0 1.69 0.53
 -15 -2 0 -0.3 0.62
 -15 -2 0 -1.18 0.61
 15 2 0 -0.53 0.51
 -16 -2 0 6.61 0.97
 -16 -2 0 9.37 1.3
 16 2 0 7.02 0.84
 -17 -2 0 0.12 0.79
 -17 -2 0 -0.67 0.8
 17 2 0 -0.42 0.69
 -18 -2 0 2.07 1.05
 -18 -2 0 1.66 0.93
 18 2 0 1.15 0.82
 -19 -2 0 0.55 1.06
 -19 -2 0 0.19 1.04
 19 2 0 -1.79 0.86
 -20 -2 0 9.05 1.47
 -20 -2 0 6.41 1.4
 20 2 0 7.52 1.23
 -21 -2 0 0.1 1.34
 -21 -2 0 -1.34 1.41
 21 2 0 0.97 1.22
 -22 -2 0 2.71 1.55
 22 2 0 1.67 1.32
 22 -3 0 4.58 1.44
 21 -3 0 0.8 1.15
 20 -3 0 7.02 1.31
 19 -3 0 -1.05 0.93
 -19 3 0 -0.67 1.07
 -19 3 0 -1.65 1.03
 18 -3 0 -1.15 0.79
 -18 3 0 -1 0.87
 -18 3 0 -1.44 1.03
 17 -3 0 -1.75 0.72
 -17 3 0 0.39 0.79
 -17 3 0 0.06 0.81
 -17 3 0 -0.26 0.91
 16 -3 0 -0.27 0.62
 -16 3 0 -0.69 0.78
 -16 3 0 -0.19 0.75
 -16 3 0 0.67 0.67
 15 -3 0 -0.83 0.72
 15 -3 0 -0.45 0.56
 -15 3 0 -0.99 0.65
 -15 3 0 -0.65 0.56
 -15 3 0 0.62 0.61
 14 -3 0 6.92 0.8
 14 -3 0 7.53 0.91
 -14 3 0 6.03 0.82
 -14 3 0 6.99 0.99
 -14 3 0 8.21 1.05
 13 -3 0 1.15 0.45
 13 -3 0 -0.84 0.55
 -13 3 0 0.36 0.55
 -13 3 0 -0.29 0.42
 12 -3 0 14.62 0.89
 12 -3 0 12.82 0.98
 -12 3 0 14.63 1.06
 -12 3 0 12.37 0.92
 11 -3 0 -0.35 0.4
 11 -3 0 0.33 0.34
 -11 3 0 -0.61 0.37
 -11 3 0 0.04 0.44
 10 -3 0 4.41 0.62
 10 -3 0 4.95 0.54
 -10 3 0 4.19 0.55
 -10 3 0 4.57 0.67
 9 -3 0 -0.12 0.28
 9 -3 0 0.33 0.28
 -9 3 0 0 0.32
 -9 3 0 -0.33 0.31
 8 -3 0 3.46 0.42
 8 -3 0 2.5 0.41
 -8 3 0 2.72 0.41
 -8 3 0 2.49 0.4
 7 -3 0 -0.07 0.2
 7 -3 0 -0.29 0.22
 -7 3 0 -0.09 0.25
 -7 3 0 -0.23 0.26
 6 -3 0 73.99 1.87
 6 -3 0 71.87 1.78
 -6 3 0 72.12 1.87
 -6 3 0 70.9 1.79
 5 -3 0 -0.09 0.14
 5 -3 0 0.14 0.17
 -5 3 0 -0.05 0.19
 -5 3 0 0.01 0.17
 4 -3 0 169.58 3.73
 4 -3 0 163.06 3.55
 -4 3 0 166.59 3.54
 -4 3 0 161.1 3.69
 3 -3 0 -0.05 0.11
 3 -3 0 0.09 0.1
 -3 3 0 0.03 0.11
 -3 3 0 -0.09 0.11
 2 -3 0 286.74 6.07
 2 -3 0 306.75 6.36
 -2 3 0 299.21 6.34
 -2 3 0 305.45 6.21
 1 -3 0 -0.11 0.05
 -1 3 0 0.05 0.07
 -1 3 0 -0.08 0.06
 -1 3 0 -0.13 0.05
 0 -3 0 0.12 0.03
 0 -3 0 0.18 0.06
 0 -3 0 0.11 0.05
 0 3 0 0.15 0.06
 0 3 0 0.16 0.06
 -1 -3 0 -0.07 0.07
 -1 -3 0 -0.01 0.05
 -1 -3 0 -0.02 0.04
 1 3 0 -0.12 0.06
 1 3 0 -0.03 0.05
 1 3 0 -0.04 0.04
 -2 -3 0 306.73 6.53
 -2 -3 0 305.76 6.65
 2 3 0 296.92 6.18
 2 3 0 298.43 6.07
 2 3 0 298.43 6.5
 -3 -3 0 0.03 0.11
 -3 -3 0 -0.23 0.1
 -3 -3 0 0.01 0.07
 3 3 0 -0.1 0.1
 3 3 0 0.02 0.1
 3 3 0 -0.01 0.09
 -4 -3 0 166.77 3.66
 -4 -3 0 167.21 3.48
 -4 -3 0 156.46 3.68
 4 3 0 161.49 3.43
 4 3 0 160.7 3.66
 -5 -3 0 0.04 0.16
 -5 -3 0 -0.18 0.14
 5 3 0 -0.19 0.14
 5 3 0 -0.04 0.15
 5 3 0 0.03 0.14
 -6 -3 0 72.73 1.75
 -6 -3 0 71.09 1.84
 6 3 0 70.39 1.71
 6 3 0 62.46 1.62
 -7 -3 0 -0.02 0.23
 -7 -3 0 -0.28 0.21
 7 3 0 -0.08 0.22
 7 3 0 -0.1 0.2
 -8 -3 0 2.42 0.39
 -8 -3 0 3.07 0.4
 8 3 0 2.46 0.33
 8 3 0 2.69 0.39
 -9 -3 0 -0.12 0.3
 -9 -3 0 -0.18 0.3
 9 3 0 0.26 0.34
 9 3 0 -0.14 0.25
 -10 -3 0 4.5 0.61
 -10 -3 0 5.03 0.62
 10 3 0 4.85 0.54
 10 3 0 4.95 0.63
 -11 -3 0 -0.21 0.41
 -11 -3 0 -0.31 0.39
 11 3 0 0.11 0.32
 11 3 0 0.46 0.39
 -12 -3 0 14.58 1.01
 -12 -3 0 13.57 0.97
 12 3 0 13.7 0.84
 -13 -3 0 -0.36 0.52
 -13 -3 0 -0.49 0.47
 13 3 0 -0.86 0.39
 -14 -3 0 7.12 0.87
 -14 -3 0 6.71 0.99
 14 3 0 5.72 0.76
 -15 -3 0 0.42 0.62
 -15 -3 0 -0.89 0.57
 15 3 0 -0.25 0.48
 -16 -3 0 -1.57 0.64
 16 3 0 -0.83 0.51
 -17 -3 0 -0.74 0.77
 -17 -3 0 -0.15 0.77
 -18 -3 0 -0.2 0.94
 -18 -3 0 1.34 0.93
 18 3 0 -0.6 0.74
 -19 -3 0 0.23 1.07
 -19 -3 0 -1.01 0.9
 19 3 0 -1.47 0.82
 -20 -3 0 6.19 1.35
 -20 -3 0 4.73 1.3
 20 3 0 5.13 1.22
 -21 -3 0 -2.15 1.29
 -21 -3 0 -0.62 1.25
 21 3 0 0.38 1.21
 -22 -3 0 3.68 1.66
 22 3 0 5.43 1.4
 22 -4 0 2.57 1.43
 21 -4 0 -0.01 1.15
 20 -4 0 6.96 1.3
 -20 4 0 0.71 1.25
 19 -4 0 0.83 0.99
 -19 4 0 -1.79 0.99
 18 -4 0 2.45 0.93
 -18 4 0 2.8 0.99
 -18 4 0 2.66 1.13
 17 -4 0 -1.53 0.73
 -17 4 0 -0.42 0.88
 -17 4 0 -0.56 0.81
 16 -4 0 13.46 1.27
 -16 4 0 13.77 1.26
 -16 4 0 14.34 1.41
 -16 4 0 13.11 1.43
 15 -4 0 -0.17 0.7
 15 -4 0 -1 0.57
 -15 4 0 1.46 0.79
 -15 4 0 -0.62 0.57
 -15 4 0 0.54 0.6
 14 -4 0 3.33 0.74
 14 -4 0 2.75 0.66
 -14 4 0 3.96 0.71
 -14 4 0 4.96 0.83
 -14 4 0 2.93 0.6
 13 -4 0 0.24 0.43
 13 -4 0 -0.66 0.54
 -13 4 0 -0.06 0.4
 -13 4 0 0.09 0.58
 12 -4 0 0.97 0.42
 12 -4 0 0.39 0.47
 -12 4 0 0.95 0.59
 -12 4 0 -0.98 0.48
 -12 4 0 0.15 0.4
 11 -4 0 -0.47 0.4
 11 -4 0 -0.24 0.35
 -11 4 0 -0.58 0.39
 -11 4 0 -0.16 0.45
 -11 4 0 -0.38 0.33
 10 -4 0 17.77 0.9
 10 -4 0 17.57 0.86
 -10 4 0 18.04 0.93
 -10 4 0 19.31 1.05
 9 -4 0 0.04 0.27
 9 -4 0 0.16 0.27
 -9 4 0 -0.08 0.36
 -9 4 0 0.03 0.28
 8 -4 0 148.98 3.4
 8 -4 0 145.6 3.53
 -8 4 0 155.94 3.55
 -8 4 0 147.87 3.68
 7 -4 0 -0.16 0.22
 7 -4 0 -0.16 0.2
 -7 4 0 0.01 0.24
 -7 4 0 -0.18 0.26
 6 -4 0 7.14 0.47
 6 -4 0 7.12 0.45
 -6 4 0 6.43 0.45
 -6 4 0 6.84 0.51
 5 -4 0 -0.11 0.14
 5 -4 0 -0.16 0.16
 -5 4 0 -0.19 0.2
 -5 4 0 -0.02 0.16
 4 -4 0 38.02 0.99
 4 -4 0 38.89 1.04
 -4 4 0 38.37 1.07
 -4 4 0 38.91 1.03
 -4 4 0 39.09 1.05
 3 -4 0 0 0.11
 3 -4 0 -0.01 0.11
 -3 4 0 0.14 0.13
 -3 4 0 -0.19 0.14
 -3 4 0 0.09 0.07
 -3 4 0 -0.09 0.12
 2 -4 0 297.3 6.17
 2 -4 0 278 5.89
 -2 4 0 304.64 6.67
 -2 4 0 301.68 6.42
 -2 4 0 308.07 6.26
 1 -4 0 -0.17 0.05
 -1 4 0 -0.16 0.08
 -1 4 0 -0.16 0.06
 -1 4 0 -0.15 0.08
 0 -4 0 40.8 0.9
 0 -4 0 42.02 0.89
 0 -4 0 42.87 1.01
 0 -4 0 38.08 0.99
 0 4 0 39.5 0.98
 0 4 0 39.87 0.95
 0 4 0 39.66 0.83
 -1 -4 0 -0.02 0.05
 -1 -4 0 -0.16 0.09
 -1 -4 0 -0.13 0.06
 -1 -4 0 -0.1 0.04
 1 4 0 -0.2 0.07
 1 4 0 -0.03 0.04
 1 4 0 -0.13 0.08
 -2 -4 0 295.97 6.45
 -2 -4 0 288.42 6.58
 -2 -4 0 303.75 6.31
 2 4 0 300.8 6.65
 2 4 0 310.93 6.33
 2 4 0 299.18 6.18
 -3 -4 0 -0.15 0.07
 -3 -4 0 -0.02 0.1
 -3 -4 0 -0.01 0.12
 3 4 0 0.02 0.12
 3 4 0 0.16 0.1
 3 4 0 -0.14 0.09
 -4 -4 0 35.14 0.91
 -4 -4 0 39.72 1.01
 -4 -4 0 37.9 0.94
 4 4 0 40.2 0.96
 4 4 0 36.87 1.05
 4 4 0 37.87 0.96
 -5 -4 0 -0.14 0.16
 -5 -4 0 -0.33 0.15
 5 4 0 0.13 0.17
 5 4 0 -0.22 0.13
 -6 -4 0 6.7 0.43
 -6 -4 0 6.1 0.4
 6 4 0 5.64 0.4
 6 4 0 5.66 0.38
 -7 -4 0 -0.35 0.22
 -7 -4 0 0.07 0.23
 7 4 0 0.09 0.24
 7 4 0 -0.06 0.19
 -8 -4 0 148.75 3.59
 -8 -4 0 150.04 3.42
 8 4 0 152.69 3.64
 8 4 0 154.69 3.49
 -9 -4 0 -0.06 0.31
 -9 -4 0 -0.38 0.29
 9 4 0 -0.07 0.32
 9 4 0 -0.03 0.25
 -10 -4 0 19.18 0.93
 -10 -4 0 16.79 0.89
 10 4 0 18.69 0.82
 10 4 0 17.67 0.9
 -11 -4 0 -0.38 0.4
 -11 -4 0 -0.59 0.38
 11 4 0 0.59 0.42
 11 4 0 0 0.33
 -12 -4 0 0.27 0.46
 -12 -4 0 0.32 0.46
 12 4 0 -0.23 0.36
 -13 -4 0 -0.25 0.48
 -13 -4 0 -0.41 0.46
 13 4 0 0.04 0.41
 -14 -4 0 3.38 0.69
 -14 -4 0 3.9 0.72
 14 4 0 2.75 0.54
 -15 -4 0 -0.89 0.59
 15 4 0 -0.76 0.46
 -16 -4 0 13.4 1.28
 16 4 0 12.24 1.02
 -17 -4 0 -0.85 0.75
 17 4 0 -1.66 0.65
 -18 -4 0 2.76 1.01
 -18 -4 0 3.79 1.03
 18 4 0 1.79 0.82
 -19 -4 0 0.45 1.1
 -19 -4 0 -0.83 1
 19 4 0 -0.72 0.81
 -20 -4 0 3.95 1.23
 -20 -4 0 2.82 1.32
 20 4 0 4.52 1.17
 -21 -4 0 -0.6 1.26
 -21 -4 0 -1.24 1.27
 21 4 0 1.04 1.22
 -22 -4 0 4 1.59
 -22 -4 0 3.18 1.6
 22 4 0 3.99 1.35
 22 -5 0 0.85 1.36
 21 -5 0 1.33 1.15
 -21 5 0 -2.28 1.34
 20 -5 0 1.25 1.15
 -20 5 0 0.89 1.26
 19 -5 0 0.28 1.06
 -19 5 0 -1.55 0.98
 18 -5 0 -1.19 0.81
 -18 5 0 -1.06 0.85
 17 -5 0 -0.94 0.76
 -17 5 0 0.32 0.81
 -17 5 0 0.06 0.92
 16 -5 0 -1.39 0.64
 16 -5 0 1.73 0.77
 -16 5 0 -1.16 0.74
 -16 5 0 -0.65 0.74
 15 -5 0 -0.85 0.67
 15 -5 0 -0.97 0.59
 15 -5 0 -0.63 0.55
 -15 5 0 0.57 0.79
 -15 5 0 1.04 0.62
 -15 5 0 0.07 0.56
 14 -5 0 -0.43 0.61
 14 -5 0 -0.58 0.52
 -14 5 0 -0.42 0.49
 -14 5 0 0.2 0.56
 -14 5 0 0.72 0.63
 13 -5 0 0.79 0.52
 13 -5 0 -1.05 0.54
 -13 5 0 -0.44 0.4
 -13 5 0 0.75 0.59
 -13 5 0 -0.53 0.5
 12 -5 0 30.16 1.21
 12 -5 0 27.96 1.3
 -12 5 0 29.38 1.32
 -12 5 0 30.97 1.38
 -12 5 0 32.92 1.49
 11 -5 0 0.53 0.37
 11 -5 0 -0.89 0.38
 -11 5 0 -0.82 0.36
 -11 5 0 -0.35 0.32
 -11 5 0 0.31 0.52
 10 -5 0 42.55 1.4
 10 -5 0 41.17 1.43
 -10 5 0 44.46 1.58
 -10 5 0 42.91 1.47
 -10 5 0 41.46 1.44
 9 -5 0 0.04 0.29
 9 -5 0 0.24 0.29
 -9 5 0 -0.31 0.24
 -9 5 0 -0.17 0.35
 -9 5 0 -0.22 0.3
 8 -5 0 5.23 0.47
 8 -5 0 5.22 0.51
 -8 5 0 4.93 0.47
 -8 5 0 5.49 0.51
 -8 5 0 5.75 0.59
 7 -5 0 -0.17 0.2
 7 -5 0 0.48 0.23
 -7 5 0 -0.14 0.25
 -7 5 0 -0.13 0.18
 -7 5 0 -0.01 0.24
 6 -5 0 22.36 0.78
 6 -5 0 24.64 0.83
 -6 5 0 23.49 0.86
 -6 5 0 24.76 0.8
 -6 5 0 23.16 0.83
 5 -5 0 0.21 0.16
 5 -5 0 0.01 0.18
 -5 5 0 0.15 0.19
 -5 5 0 -0.11 0.17
 -5 5 0 -0.05 0.12
 4 -5 0 20.03 0.63
 4 -5 0 21.36 0.67
 -4 5 0 19.57 0.58
 -4 5 0 18.74 0.65
 -4 5 0 20.24 0.65
 3 -5 0 -0.08 0.11
 3 -5 0 -0.01 0.12
 -3 5 0 -0.1 0.14
 -3 5 0 -0.25 0.11
 2 -5 0 358.71 7.44
 2 -5 0 336.17 7.1
 -2 5 0 346.4 7.5
 -2 5 0 361.32 7.81
 -2 5 0 362.11 7.31
 1 -5 0 0.07 0.07
 1 -5 0 0.09 0.1
 -1 5 0 -0.05 0.07
 -1 5 0 0.1 0.11
 -1 5 0 -0.03 0.11
 -1 -5 0 0.09 0.07
 1 5 0 -0.01 0.04
 1 5 0 -0.03 0.09
 1 5 0 0.06 0.11
 -2 -5 0 350.79 7.4
 -2 -5 0 349.4 7.75
 -2 -5 0 347.89 7.4
 -2 -5 0 344.86 7.59
 2 5 0 358.54 7.32
 2 5 0 364.3 7.52
 2 5 0 359.54 7.9
 -3 -5 0 -0.24 0.11
 -3 -5 0 -0.06 0.14
 3 5 0 -0.22 0.1
 3 5 0 0.11 0.14
 -4 -5 0 19.5 0.6
 -4 -5 0 17.8 0.56
 4 5 0 16.41 0.6
 4 5 0 18.61 0.54
 4 5 0 17.15 0.53
 -5 -5 0 0.22 0.16
 -5 -5 0 -0.27 0.14
 -5 -5 0 -0.05 0.11
 5 5 0 -0.02 0.14
 5 5 0 0.15 0.15
 5 5 0 -0.03 0.17
 -6 -5 0 21.92 0.74
 -6 -5 0 23.75 0.8
 6 5 0 23.18 0.82
 6 5 0 23.84 0.74
 6 5 0 22.17 0.74
 -7 -5 0 0.19 0.24
 7 5 0 0.12 0.23
 7 5 0 0.44 0.23
 -8 -5 0 5.24 0.5
 -8 -5 0 5.34 0.5
 8 5 0 4.37 0.52
 8 5 0 4.75 0.44
 -9 -5 0 -0.24 0.31
 -9 -5 0 -0.34 0.28
 9 5 0 0.28 0.32
 9 5 0 0.2 0.25
 -10 -5 0 40.83 1.36
 -10 -5 0 44.3 1.46
 10 5 0 40.38 1.38
 10 5 0 41.69 1.3
 -11 -5 0 -0.34 0.36
 -11 -5 0 0.03 0.41
 11 5 0 -0.34 0.3
 -12 -5 0 30.6 1.34
 -12 -5 0 29.95 1.29
 12 5 0 29.1 1.16
 -13 -5 0 -0.82 0.52
 -13 -5 0 -0.65 0.5
 13 5 0 -0.65 0.42
 -14 -5 0 0.2 0.58
 -14 -5 0 -0.16 0.54
 14 5 0 -0.51 0.45
 -15 -5 0 -0.57 0.58
 15 5 0 -0.19 0.52
 -16 -5 0 -0.9 0.68
 -17 -5 0 -0.84 0.79
 -18 -5 0 0.08 0.94
 -18 -5 0 1.07 0.85
 18 5 0 -1.38 0.75
 -19 -5 0 -0.14 1.09
 -19 -5 0 -0.12 1
 19 5 0 -0.77 0.84
 19 5 0 -1.45 0.83
 -20 -5 0 0.84 1.19
 -20 -5 0 2.1 1.26
 20 5 0 0.84 1.02
 -21 -5 0 -1.17 1.35
 -21 -5 0 -2.19 1.27
 21 5 0 1.84 1.31
 -22 -5 0 0.33 1.39
 -22 -5 0 0.98 1.48
 22 5 0 1.69 1.38
 22 -6 0 0.54 1.56
 21 -6 0 -0.66 1.22
 -21 6 0 -2.21 1.27
 20 -6 0 0.71 1.01
 -20 6 0 0.14 1.26
 19 -6 0 -0.1 1.04
 -19 6 0 -0.77 0.98
 18 -6 0 0.69 0.95
 -18 6 0 -1.16 0.9
 17 -6 0 -0.56 0.72
 -17 6 0 -0.96 0.77
 16 -6 0 -0.89 0.8
 16 -6 0 0.21 0.63
 16 -6 0 -1.16 0.66
 -16 6 0 0.41 0.75
 -16 6 0 -0.22 0.94
 15 -6 0 0.06 0.68
 15 -6 0 -0.55 0.6
 15 -6 0 -0.63 0.58
 -15 6 0 0.02 0.81
 -15 6 0 0.51 0.63
 14 -6 0 0.18 0.64
 14 -6 0 -1.19 0.51
 -14 6 0 1.38 0.61
 -14 6 0 1.15 0.52
 -14 6 0 1.87 0.73
 13 -6 0 0.45 0.47
 13 -6 0 -0.87 0.54
 -13 6 0 -0.66 0.43
 -13 6 0 0.31 0.47
 -13 6 0 0.74 0.61
 12 -6 0 0.59 0.45
 12 -6 0 0 0.47
 -12 6 0 0.38 0.57
 -12 6 0 0.83 0.52
 -12 6 0 0.46 0.41
 11 -6 0 -0.41 0.43
 11 -6 0 0.56 0.38
 -11 6 0 -0.15 0.47
 -11 6 0 -0.92 0.38
 -11 6 0 -0.48 0.31
 10 -6 0 0.84 0.41
 10 -6 0 1.43 0.36
 -10 6 0 0.95 0.41
 -10 6 0 0.95 0.32
 -10 6 0 1.84 0.5
 9 -6 0 0.14 0.29
 9 -6 0 -0.38 0.31
 -9 6 0 -0.29 0.29
 -9 6 0 0.3 0.25
 -9 6 0 -0.37 0.38
 8 -6 0 7.46 0.56
 8 -6 0 7.51 0.54
 -8 6 0 7.59 0.53
 -8 6 0 7.43 0.57
 -8 6 0 7.86 0.65
 7 -6 0 -0.39 0.2
 7 -6 0 0.04 0.22
 -7 6 0 -0.04 0.28
 -7 6 0 -0.12 0.23
 -7 6 0 -0.18 0.17
 6 -6 0 52.78 1.45
 6 -6 0 52.29 1.39
 -6 6 0 50.8 1.47
 -6 6 0 51.04 1.41
 -6 6 0 51.67 1.4
 5 -6 0 0.06 0.16
 5 -6 0 -0.1 0.16
 -5 6 0 -0.16 0.11
 -5 6 0 -0.01 0.21
 -5 6 0 -0.15 0.17
 4 -6 0 96.36 2.22
 4 -6 0 101.99 2.33
 -4 6 0 95.25 2.36
 -4 6 0 104.39 2.28
 -4 6 0 99.63 2.37
 3 -6 0 0.11 0.12
 3 -6 0 0.05 0.12
 -3 6 0 0.15 0.15
 -3 6 0 -0.15 0.12
 -3 6 0 0.06 0.15
 2 -6 0 62.6 1.39
 2 -6 0 60.55 1.43
 -2 6 0 57.55 1.44
 -2 6 0 58.88 1.33
 -2 6 0 58.2 1.47
 1 -6 0 -0.02 0.08
 1 -6 0 0.01 0.09
 1 -6 0 0.09 0.1
 -1 6 0 0.08 0.12
 -1 6 0 -0.06 0.08
 -1 6 0 0.07 0.12
 -1 -6 0 -0.04 0.1
 -1 -6 0 0.14 0.1
 1 6 0 -0.13 0.1
 1 6 0 0.04 0.12
 -2 -6 0 58.02 1.47
 -2 -6 0 57.46 1.3
 -2 -6 0 54.64 1.29
 -2 -6 0 60.32 1.4
 2 6 0 55.77 1.4
 2 6 0 53.19 1.17
 2 6 0 54.69 1.3
 -3 -6 0 0.15 0.15
 -3 -6 0 -0.14 0.12
 -3 -6 0 0.04 0.1
 -3 -6 0 0.02 0.11
 3 6 0 -0.11 0.09
 3 6 0 -0.02 0.14
 3 6 0 0.19 0.12
 -4 -6 0 100.76 2.31
 -4 -6 0 102.83 2.48
 -4 -6 0 97.68 2.32
 4 6 0 102.01 2.46
 4 6 0 102.77 2.23
 4 6 0 100.89 2.29
 -5 -6 0 0.04 0.16
 -5 -6 0 0.14 0.12
 -5 -6 0 -0.17 0.15
 5 6 0 0.15 0.16
 5 6 0 0.23 0.18
 5 6 0 -0.13 0.15
 -6 -6 0 47.72 1.26
 -6 -6 0 51.91 1.36
 -6 -6 0 46.07 1.2
 6 6 0 52.15 1.25
 6 6 0 41.27 1.31
 6 6 0 46.38 1.22
 -7 -6 0 0.04 0.24
 -7 -6 0 -0.19 0.23
 7 6 0 0.21 0.2
 7 6 0 -0.05 0.2
 7 6 0 -0.14 0.22
 -8 -6 0 6.96 0.53
 -8 -6 0 6.46 0.53
 8 6 0 6.15 0.55
 8 6 0 7.3 0.48
 8 6 0 6.39 0.46
 8 6 0 6.43 0.5
 -9 -6 0 -0.12 0.32
 -9 -6 0 -0.6 0.28
 9 6 0 0.17 0.33
 9 6 0 0.09 0.26
 9 6 0 -0.09 0.23
 -10 -6 0 1.17 0.4
 -10 -6 0 1.04 0.41
 10 6 0 0.9 0.33
 10 6 0 1.1 0.44
 -11 -6 0 -0.39 0.4
 -11 -6 0 -0.65 0.35
 11 6 0 0 0.33
 -12 -6 0 -0.19 0.46
 -12 -6 0 0.24 0.47
 12 6 0 -0.22 0.34
 -13 -6 0 -0.4 0.53
 -13 -6 0 -0.8 0.46
 13 6 0 -0.33 0.41
 -14 -6 0 0.01 0.6
 14 6 0 -0.35 0.43
 -15 -6 0 -1.03 0.56
 15 6 0 -0.09 0.49
 16 6 0 -1.14 0.47
 16 6 0 0.1 0.64
 -17 -6 0 -0.53 0.76
 17 6 0 0.22 0.71
 -18 -6 0 0.78 0.92
 18 6 0 -0.09 0.78
 18 6 0 -0.89 0.74
 -19 -6 0 0.12 0.99
 -19 -6 0 -0.67 1
 19 6 0 -1.94 0.84
 19 6 0 -1.16 0.88
 -20 -6 0 2.05 1.15
 -20 -6 0 -0.31 1.28
 20 6 0 -0.05 1.03
 -21 -6 0 -1.46 1.21
 -21 -6 0 -0.37 1.29
 21 6 0 0.66 1.21
 -22 -6 0 -0.1 1.62
 -22 -6 0 -1.13 1.38
 22 6 0 1.54 1.32
 22 -7 0 2.17 1.59
 -22 7 0 -0.07 1.42
 21 -7 0 0.76 1.32
 -21 7 0 -1.92 1.31
 20 -7 0 0.2 1.1
 -20 7 0 -0.44 1.17
 19 -7 0 0.37 1.01
 -19 7 0 -0.55 1.09
 18 -7 0 2.89 1.02
 -18 7 0 1.22 0.97
 17 -7 0 -1.69 0.89
 17 -7 0 0.01 0.83
 -17 7 0 -0.18 0.79
 16 -7 0 0.67 0.81
 16 -7 0 0.46 0.74
 16 -7 0 0.59 0.65
 -16 7 0 -0.43 0.72
 15 -7 0 0.56 0.71
 15 -7 0 -0.25 0.64
 15 -7 0 -0.08 0.54
 -15 7 0 0.54 0.86
 -15 7 0 -0.11 0.62
 14 -7 0 -0.41 0.6
 14 -7 0 -0.24 0.51
 14 -7 0 -0.84 0.57
 -14 7 0 0.65 0.7
 -14 7 0 0.85 0.59
 13 -7 0 -0.81 0.52
 13 -7 0 0.84 0.52
 -13 7 0 -0.49 0.43
 -13 7 0 0.91 0.6
 -13 7 0 0.03 0.51
 12 -7 0 0.77 0.53
 12 -7 0 0.87 0.47
 -12 7 0 0.78 0.52
 -12 7 0 0.84 0.58
 -12 7 0 0.61 0.41
 11 -7 0 0.45 0.41
 11 -7 0 -0.22 0.44
 -11 7 0 0.38 0.54
 -11 7 0 0.01 0.32
 10 -7 0 2.27 0.49
 -10 7 0 2.94 0.5
 -10 7 0 3.87 0.58
 -10 7 0 2.9 0.39
 9 -7 0 0.94 0.33
 9 -7 0 -0.24 0.34
 -9 7 0 0.44 0.42
 -9 7 0 -0.59 0.32
 -9 7 0 -0.43 0.24
 8 -7 0 44.77 1.4
 8 -7 0 44.23 1.31
 -8 7 0 44.92 1.36
 -8 7 0 44.57 1.48
 -8 7 0 45.48 1.4
 7 -7 0 0.18 0.24
 7 -7 0 -0.15 0.22
 -7 7 0 0.04 0.18
 -7 7 0 -0.2 0.24
 -7 7 0 -0.1 0.3
 6 -7 0 5.08 0.43
 6 -7 0 4.89 0.43
 -6 7 0 4.57 0.42
 -6 7 0 4.62 0.32
 -6 7 0 4.76 0.48
 5 -7 0 0.09 0.18
 5 -7 0 -0.26 0.18
 -5 7 0 -0.24 0.18
 -5 7 0 -0.18 0.23
 4 -7 0 55.23 1.4
 4 -7 0 54.96 1.35
 -4 7 0 56.01 1.39
 -4 7 0 52.98 1.44
 -4 7 0 57.85 1.5
 3 -7 0 -0.19 0.14
 3 -7 0 -0.01 0.13
 -3 7 0 -0.13 0.12
 -3 7 0 0 0.17
 -3 7 0 -0.01 0.15
 2 -7 0 80.97 1.86
 2 -7 0 82.64 2.05
 -2 7 0 83.6 2.06
 -2 7 0 85.71 2.02
 -2 7 0 84.26 1.86
 1 -7 0 0.13 0.13
 1 -7 0 0.09 0.1
 1 -7 0 -0.06 0.08
 -1 7 0 0.06 0.14
 -1 7 0 0.02 0.08
 -1 7 0 -0.06 0.14
 0 -7 0 0.45 0.09
 0 -7 0 0.41 0.13
 -1 -7 0 0.25 0.14
 -1 -7 0 0.21 0.1
 1 7 0 0.06 0.14
 1 7 0 -0.2 0.13
 -2 -7 0 80.62 1.79
 -2 -7 0 79.91 1.99
 -2 -7 0 84.68 1.79
 -2 -7 0 80.48 1.94
 2 7 0 83.96 2.03
 2 7 0 80.82 1.73
 2 7 0 82.95 1.9
 -3 -7 0 -0.06 0.12
 -3 -7 0 -0.13 0.11
 -3 -7 0 -0.01 0.11
 -3 -7 0 0.09 0.17
 3 7 0 0.14 0.1
 3 7 0 -0.03 0.14
 3 7 0 -0.01 0.14
 -4 -7 0 53.57 1.34
 -4 -7 0 55.12 1.52
 -4 -7 0 54.52 1.35
 -4 -7 0 57.11 1.36
 4 7 0 57.11 1.53
 4 7 0 55.89 1.39
 4 7 0 57.91 1.33
 -5 -7 0 -0.02 0.16
 -5 -7 0 -0.1 0.17
 -5 -7 0 -0.04 0.13
 5 7 0 -0.05 0.14
 5 7 0 0.24 0.19
 5 7 0 0.24 0.18
 -6 -7 0 4.7 0.38
 -6 -7 0 4.49 0.27
 -6 -7 0 4.28 0.37
 6 7 0 4.86 0.35
 6 7 0 4.47 0.38
 6 7 0 3.8 0.36
 -7 -7 0 -0.04 0.15
 -7 -7 0 -0.07 0.21
 -7 -7 0 -0.42 0.22
 7 7 0 0.06 0.23
 7 7 0 0.14 0.22
 7 7 0 -0.24 0.2
 -8 -7 0 43.93 1.36
 -8 -7 0 45.6 1.3
 8 7 0 43.01 1.24
 8 7 0 43.2 1.38
 8 7 0 44.77 1.26
 -9 -7 0 -0.54 0.3
 9 7 0 0.09 0.26
 9 7 0 -0.2 0.26
 9 7 0 0.42 0.37
 -10 -7 0 3.42 0.51
 -10 -7 0 3.61 0.51
 10 7 0 2.84 0.43
 10 7 0 3.28 0.47
 -11 -7 0 -0.43 0.35
 -11 -7 0 -0.6 0.4
 11 7 0 -0.17 0.34
 11 7 0 -0.18 0.35
 -12 -7 0 0.09 0.5
 -12 -7 0 0.75 0.47
 12 7 0 0.19 0.41
 12 7 0 0 0.35
 -13 -7 0 -0.5 0.49
 13 7 0 -0.65 0.43
 13 7 0 -1.05 0.4
 -14 -7 0 -0.77 0.53
 14 7 0 0.24 0.46
 14 7 0 -0.63 0.49
 -15 -7 0 -1.43 0.57
 15 7 0 -0.66 0.48
 15 7 0 0.56 0.59
 -16 -7 0 -0.84 0.66
 16 7 0 -0.78 0.55
 16 7 0 0.62 0.64
 -17 -7 0 -0.78 0.79
 17 7 0 -0.11 0.73
 -18 -7 0 1.97 0.92
 18 7 0 0.47 0.85
 18 7 0 2.23 0.85
 -19 -7 0 0.62 0.99
 -19 -7 0 0.7 1.09
 19 7 0 -1.77 0.85
 -20 -7 0 -0.02 1.11
 -20 -7 0 0.55 1.16
 20 7 0 0.66 1.06
 -21 -7 0 -1.09 1.34
 -21 -7 0 -0.09 1.4
 21 7 0 -1.01 1.19
 -22 -7 0 -0.44 1.44
 -22 -7 0 -0.47 1.49
 22 7 0 1.28 1.38
 22 -8 0 -0.32 1.65
 -22 8 0 1.14 1.56
 21 -8 0 -0.82 1.47
 20 -8 0 3.57 1.27
 -20 8 0 3.15 1.32
 19 -8 0 -0.77 1
 -19 8 0 -1.66 1.05
 18 -8 0 11.58 1.47
 -18 8 0 7.98 1.18
 17 -8 0 1.05 0.95
 17 -8 0 -0.36 0.86
 -17 8 0 -0.6 0.82
 16 -8 0 6.33 1
 16 -8 0 5.9 0.9
 16 -8 0 5.32 0.88
 -16 8 0 5.3 0.92
 15 -8 0 -0.69 0.59
 15 -8 0 -0.93 0.71
 15 -8 0 0.05 0.65
 -15 8 0 -0.6 0.59
 14 -8 0 5.67 0.78
 14 -8 0 7.32 0.88
 14 -8 0 6.17 0.85
 -14 8 0 7.45 0.96
 13 -8 0 0.4 0.5
 -13 8 0 0.59 0.65
 -13 8 0 0.97 0.57
 12 -8 0 1.95 0.53
 12 -8 0 0.39 0.53
 -12 8 0 1.95 0.63
 -12 8 0 0.46 0.39
 -12 8 0 1.28 0.54
 11 -8 0 0.53 0.4
 -11 8 0 0.16 0.34
 -11 8 0 0.46 0.51
 -11 8 0 0.15 0.46
 10 -8 0 9.64 0.79
 10 -8 0 10.09 0.74
 -10 8 0 9.21 0.65
 -10 8 0 9.96 0.86
 -10 8 0 8.11 0.74
 9 -8 0 -0.7 0.31
 9 -8 0 0.72 0.33
 -9 8 0 -0.17 0.23
 -9 8 0 -0.54 0.32
 -9 8 0 0.4 0.42
 8 -8 0 26.68 0.99
 8 -8 0 24.95 0.98
 -8 8 0 24.17 0.86
 -8 8 0 25.51 0.98
 -8 8 0 25.69 1.06
 7 -8 0 0.38 0.26
 7 -8 0 -0.21 0.24
 -7 8 0 0.22 0.16
 -7 8 0 0.3 0.3
 -7 8 0 0.07 0.24
 6 -8 0 0.83 0.24
 6 -8 0 0.46 0.22
 -6 8 0 0.57 0.23
 -6 8 0 0.57 0.28
 5 -8 0 0.2 0.18
 5 -8 0 -0.09 0.17
 -5 8 0 0.15 0.24
 -5 8 0 0.19 0.22
 -5 8 0 -0.03 0.19
 4 -8 0 2.4 0.28
 4 -8 0 1.91 0.26
 -4 8 0 2.67 0.32
 -4 8 0 2.31 0.3
 -4 8 0 1.97 0.29
 3 -8 0 0.04 0.13
 3 -8 0 -0.03 0.13
 -3 8 0 0.07 0.18
 -3 8 0 0.11 0.18
 -3 8 0 -0.07 0.14
 2 -8 0 78.09 1.79
 2 -8 0 77.12 1.98
 -2 8 0 77.06 1.96
 -2 8 0 77.78 1.92
 -2 8 0 79.8 1.75
 1 -8 0 -0.1 0.09
 1 -8 0 -0.29 0.13
 1 -8 0 -0.09 0.11
 -1 8 0 -0.35 0.15
 -1 8 0 -0.11 0.16
 -1 8 0 -0.14 0.09
 0 -8 0 2.37 0.14
 0 -8 0 1.95 0.21
 0 -8 0 2.53 0.25
 0 -8 0 1.89 0.12
 0 8 0 2.24 0.14
 0 8 0 2.83 0.28
 -1 -8 0 -0.18 0.15
 -1 -8 0 -0.05 0.12
 1 8 0 -0.43 0.15
 1 8 0 -0.15 0.07
 1 8 0 -0.17 0.17
 -2 -8 0 73.92 1.66
 -2 -8 0 76.14 1.66
 -2 -8 0 76.95 1.84
 -2 -8 0 74.95 1.9
 2 8 0 68.67 1.54
 2 8 0 75.38 1.74
 2 8 0 73.79 1.84
 2 8 0 71.98 1.53
 -3 -8 0 0.01 0.18
 -3 -8 0 -0.09 0.11
 -3 -8 0 -0.09 0.12
 -3 -8 0 -0.04 0.12
 3 8 0 0.01 0.11
 3 8 0 0 0.17
 3 8 0 0.1 0.16
 -4 -8 0 2.17 0.22
 -4 -8 0 2.66 0.38
 -4 -8 0 2.17 0.24
 -4 -8 0 1.95 0.27
 4 8 0 2.33 0.22
 4 8 0 2.5 0.28
 4 8 0 2.39 0.32
 -5 -8 0 0.18 0.17
 -5 -8 0 -0.06 0.24
 -5 -8 0 0.12 0.2
 -5 -8 0 0.07 0.15
 5 8 0 -0.09 0.19
 5 8 0 -0.12 0.15
 5 8 0 -0.31 0.18
 -6 -8 0 0.03 0.15
 -6 -8 0 0.51 0.22
 -6 -8 0 0.22 0.2
 6 8 0 0.27 0.25
 6 8 0 0.26 0.22
 6 8 0 0.5 0.19
 -7 -8 0 -0.03 0.16
 -7 -8 0 -0.12 0.22
 -7 -8 0 -0.34 0.21
 7 8 0 -0.06 0.21
 7 8 0 0.48 0.27
 7 8 0 -0.13 0.21
 -8 -8 0 24.38 0.93
 -8 -8 0 24.55 0.88
 8 8 0 24.15 0.85
 8 8 0 25.22 0.98
 8 8 0 24.62 0.87
 -9 -8 0 -0.39 0.27
 -9 -8 0 -0.08 0.33
 9 8 0 -0.24 0.26
 9 8 0 0.12 0.3
 9 8 0 -0.09 0.28
 -10 -8 0 8.67 0.7
 -10 -8 0 8.05 0.67
 10 8 0 8.23 0.6
 10 8 0 9.89 0.63
 -11 -8 0 -0.51 0.37
 -11 -8 0 -0.72 0.43
 11 8 0 0.48 0.33
 11 8 0 0.12 0.38
 -12 -8 0 0.97 0.52
 12 8 0 0.6 0.41
 12 8 0 1.08 0.45
 -13 -8 0 -0.36 0.48
 13 8 0 -0.31 0.45
 13 8 0 -0.52 0.41
 -14 -8 0 5.5 0.79
 14 8 0 5.83 0.69
 14 8 0 5.8 0.78
 -15 -8 0 -0.54 0.56
 15 8 0 0.12 0.58
 15 8 0 -0.31 0.51
 -16 -8 0 7.31 1.02
 16 8 0 6.42 0.86
 16 8 0 5.47 0.78
 -17 -8 0 -1.22 0.82
 17 8 0 -1.61 0.65
 17 8 0 -0.07 0.78
 -18 -8 0 7.83 1.19
 18 8 0 6.99 1.06
 18 8 0 4.68 0.98
 -19 -8 0 -1.29 0.89
 -19 -8 0 -0.36 1.04
 19 8 0 -1.4 0.91
 -20 -8 0 4.27 1.38
 -20 -8 0 1.91 1.19
 20 8 0 2.86 1.08
 -21 -8 0 -0.53 1.47
 -21 -8 0 -0.03 1.37
 21 8 0 0.02 1.19
 -22 -8 0 -2.48 1.32
 -22 -8 0 1.44 1.6
 22 8 0 2.19 1.39
 -22 9 0 3.93 1.58
 21 -9 0 0.28 1.52
 -21 9 0 -2.58 1.34
 20 -9 0 4.59 1.42
 -20 9 0 4.31 1.25
 19 -9 0 0.61 1.09
 -19 9 0 -2.53 0.99
 18 -9 0 1.19 1.17
 18 -9 0 0.84 0.9
 -18 9 0 -1.12 0.9
 17 -9 0 -0.05 0.79
 17 -9 0 1.37 0.87
 17 -9 0 0.29 0.86
 -17 9 0 0.1 0.83
 16 -9 0 0.33 0.83
 16 -9 0 -0.33 0.79
 16 -9 0 -0.2 0.71
 -16 9 0 -0.03 0.73
 15 -9 0 -0.99 0.71
 15 -9 0 -0.3 0.59
 15 -9 0 -0.42 0.64
 -15 9 0 -0.4 0.67
 14 -9 0 4.22 0.72
 14 -9 0 4.19 0.79
 14 -9 0 4.15 0.78
 -14 9 0 6.62 0.86
 13 -9 0 -0.29 0.46
 13 -9 0 -0.51 0.51
 13 -9 0 0.32 0.48
 -13 9 0 0.02 0.5
 12 -9 0 2.37 0.54
 12 -9 0 1.22 0.56
 -12 9 0 2.84 0.71
 -12 9 0 2.68 0.57
 11 -9 0 0.53 0.42
 11 -9 0 -0.54 0.4
 -11 9 0 0.16 0.49
 -11 9 0 -0.21 0.31
 -11 9 0 -0.52 0.45
 10 -9 0 15.54 0.87
 10 -9 0 15.05 0.9
 -10 9 0 16.75 0.99
 -10 9 0 15.5 0.95
 -10 9 0 15.84 0.77
 9 -9 0 -0.67 0.32
 9 -9 0 0.12 0.33
 -9 9 0 -0.31 0.31
 -9 9 0 0.24 0.23
 -9 9 0 0.49 0.42
 8 -9 0 0.62 0.32
 8 -9 0 0.7 0.32
 -8 9 0 0.52 0.33
 -8 9 0 0.49 0.39
 7 -9 0 -0.25 0.26
 7 -9 0 0.21 0.26
 -7 9 0 0.15 0.34
 -7 9 0 -0.49 0.25
 6 -9 0 50.67 1.42
 6 -9 0 49.37 1.36
 -6 9 0 50.57 1.47
 -6 9 0 50.38 1.4
 5 -9 0 -0.22 0.19
 5 -9 0 -0.09 0.17
 -5 9 0 0.32 0.24
 -5 9 0 -0.2 0.22
 -5 9 0 -0.3 0.21
 -5 9 0 0.06 0.2
 4 -9 0 29.86 0.88
 4 -9 0 29.07 0.84
 -4 9 0 31.59 1.03
 -4 9 0 31.36 0.91
 -4 9 0 31.48 1.03
 3 -9 0 0.23 0.13
 3 -9 0 0.16 0.16
 3 -9 0 0.05 0.15
 -3 9 0 0.05 0.18
 -3 9 0 -0.19 0.14
 -3 9 0 0.22 0.2
 2 -9 0 38.92 1.12
 2 -9 0 38.17 0.95
 2 -9 0 34.39 0.97
 -2 9 0 38.43 0.96
 -2 9 0 38.12 1.14
 -2 9 0 39.01 1.14
 1 -9 0 0.01 0.1
 1 -9 0 -0.14 0.13
 1 -9 0 0.06 0.15
 -1 9 0 0.1 0.1
 -1 9 0 -0.08 0.17
 -1 9 0 0.21 0.18
 0 -9 0 0.48 0.2
 0 -9 0 0.48 0.08
 0 -9 0 0.52 0.17
 0 9 0 0.7 0.2
 0 9 0 0.9 0.22
 0 9 0 0.54 0.09
 -1 -9 0 0.21 0.13
 -1 -9 0 -0.01 0.18
 1 9 0 -0.12 0.16
 1 9 0 -0.21 0.17
 -2 -9 0 36.15 1.1
 -2 -9 0 37.2 1.01
 2 9 0 33.16 0.8
 2 9 0 36.6 1.01
 2 9 0 37.67 1.09
 2 9 0 34.56 0.79
 -3 -9 0 -0.02 0.2
 -3 -9 0 0.12 0.12
 -3 -9 0 0.06 0.13
 -3 -9 0 0.17 0.12
 3 9 0 0.17 0.19
 3 9 0 0.15 0.11
 3 9 0 0.28 0.18
 -4 -9 0 29.61 0.84
 -4 -9 0 30.6 1.03
 -4 -9 0 28.84 0.81
 -4 -9 0 31.73 0.84
 4 9 0 30.61 0.8
 4 9 0 31.87 1.02
 4 9 0 30.94 0.92
 -5 -9 0 -0.31 0.21
 -5 -9 0 -0.12 0.17
 -5 -9 0 -0.02 0.25
 -5 -9 0 0.12 0.16
 5 9 0 0.36 0.17
 5 9 0 -0.12 0.22
 5 9 0 0.08 0.22
 -6 -9 0 50.65 1.32
 -6 -9 0 45.14 1.31
 -6 -9 0 49.1 1.24
 6 9 0 48.16 1.31
 6 9 0 47.01 1.43
 6 9 0 49.85 1.25
 -7 -9 0 0.18 0.19
 -7 -9 0 -0.42 0.22
 -7 -9 0 0.02 0.23
 7 9 0 -0.21 0.21
 7 9 0 0.29 0.26
 7 9 0 0.11 0.26
 -8 -9 0 0.36 0.29
 -8 -9 0 0.64 0.3
 -8 -9 0 0.46 0.2
 8 9 0 0.55 0.28
 8 9 0 0.81 0.33
 8 9 0 1.1 0.29
 -9 -9 0 0.14 0.33
 -9 -9 0 -0.28 0.31
 9 9 0 0.12 0.32
 9 9 0 -0.08 0.25
 9 9 0 -0.43 0.3
 -10 -9 0 16.43 0.85
 -10 -9 0 14.31 0.84
 10 9 0 15.52 0.77
 10 9 0 14.45 0.82
 10 9 0 14.3 0.75
 -11 -9 0 -0.77 0.37
 11 9 0 0.2 0.41
 11 9 0 0.06 0.33
 -12 -9 0 1.14 0.5
 12 9 0 1.55 0.46
 12 9 0 1.85 0.5
 -13 -9 0 -0.77 0.43
 13 9 0 -0.09 0.47
 13 9 0 -0.58 0.4
 -14 -9 0 5.16 0.74
 14 9 0 4.69 0.69
 14 9 0 3.93 0.63
 -15 -9 0 -1.25 0.55
 15 9 0 -0.64 0.58
 15 9 0 -0.54 0.5
 -16 -9 0 -0.29 0.7
 16 9 0 -0.95 0.67
 16 9 0 -0.97 0.53
 -17 -9 0 -0.43 0.82
 17 9 0 -1.2 0.74
 -18 -9 0 0.51 0.95
 18 9 0 -1.83 0.71
 -19 -9 0 0.05 1.05
 -19 -9 0 -1.26 0.94
 -20 -9 0 4.94 1.35
 -20 -9 0 1.82 1.21
 20 9 0 4.09 1.16
 -21 -9 0 -0.07 1.46
 -21 -9 0 0.32 1.37
 21 9 0 -1 1.12
 -22 -9 0 0.83 1.54
 -22 -9 0 5.22 1.65
 22 9 0 7.94 1.45
 -22 10 0 -1.43 1.61
 -21 10 0 -1.19 1.25
 20 -10 0 6.94 1.5
 -20 10 0 5.93 1.38
 19 -10 0 -0.3 1.15
 -19 10 0 -2.41 1.1
 18 -10 0 7.69 1.21
 18 -10 0 6.29 1.28
 -18 10 0 4.13 1.06
 17 -10 0 0.48 0.89
 17 -10 0 0.11 0.83
 17 -10 0 -0.24 0.91
 -17 10 0 -0.68 0.81
 16 -10 0 5.26 0.92
 16 -10 0 7.41 1.04
 16 -10 0 6.94 1
 -16 10 0 7.21 1.01
 15 -10 0 -0.95 0.63
 15 -10 0 0.84 0.75
 15 -10 0 -1.04 0.67
 -15 10 0 -0.24 0.68
 14 -10 0 1.33 0.71
 14 -10 0 1.17 0.64
 14 -10 0 1.66 0.65
 -14 10 0 1.06 0.63
 13 -10 0 -0.47 0.46
 13 -10 0 -1.31 0.53
 13 -10 0 0.04 0.51
 -13 10 0 0.28 0.5
 12 -10 0 25.93 1.25
 12 -10 0 24.44 1.2
 12 -10 0 24.77 1.19
 -12 10 0 29.54 1.31
 11 -10 0 -0.78 0.35
 11 -10 0 -0.22 0.41
 11 -10 0 0.66 0.46
 -11 10 0 -0.15 0.43
 -11 10 0 0.51 0.61
 10 -10 0 28.61 1.19
 10 -10 0 27.28 1.14
 -10 10 0 30.21 1.33
 -10 10 0 28 1.21
 9 -10 0 -0.57 0.31
 9 -10 0 0.03 0.33
 -9 10 0 0.2 0.43
 -9 10 0 -0.82 0.33
 8 -10 0 29.05 1.06
 8 -10 0 26.75 1.02
 -8 10 0 31.08 1.17
 -8 10 0 30.09 1.12
 7 -10 0 0.43 0.29
 7 -10 0 -0.26 0.24
 -7 10 0 -0.07 0.25
 -7 10 0 0.08 0.31
 6 -10 0 5.8 0.47
 6 -10 0 6 0.46
 -6 10 0 7.33 0.54
 -6 10 0 5.49 0.47
 -6 10 0 6.72 0.53
 5 -10 0 0.17 0.21
 5 -10 0 -0.05 0.21
 -5 10 0 0.37 0.26
 -5 10 0 0.21 0.22
 -5 10 0 0.23 0.27
 4 -10 0 65.16 1.56
 4 -10 0 63.21 1.6
 4 -10 0 62.69 1.78
 -4 10 0 66.16 1.78
 -4 10 0 64.24 1.79
 -4 10 0 64.81 1.6
 3 -10 0 0 0.15
 3 -10 0 -0.02 0.17
 3 -10 0 -0.04 0.17
 -3 10 0 -0.18 0.19
 -3 10 0 0.04 0.16
 -3 10 0 -0.18 0.2
 2 -10 0 19.96 0.64
 2 -10 0 20.14 0.75
 2 -10 0 20.62 0.6
 -2 10 0 18.13 0.75
 -2 10 0 20.9 0.59
 -2 10 0 19.94 0.76
 1 -10 0 -0.21 0.17
 1 -10 0 -0.34 0.13
 -1 10 0 0.16 0.21
 -1 10 0 0.11 0.21
 -1 10 0 0.05 0.11
 0 -10 0 445.54 9.43
 0 -10 0 436.66 9.43
 0 -10 0 453.22 9.87
 0 -10 0 446.3 10.07
 0 10 0 418.73 9.11
 0 10 0 464.67 9.96
 0 10 0 447.22 9.11
 0 10 0 468.82 9.56
 -1 -10 0 0.05 0.15
 -1 -10 0 -0.18 0.19
 1 10 0 -0.15 0.08
 1 10 0 -0.42 0.19
 1 10 0 -0.12 0.19
 -2 -10 0 21.86 0.68
 -2 -10 0 19.94 0.76
 -2 -10 0 18.49 0.68
 2 10 0 18.44 0.72
 2 10 0 18.51 0.67
 2 10 0 17.62 0.46
 2 10 0 17.6 0.44
 -3 -10 0 -0.06 0.12
 -3 -10 0 -0.12 0.15
 -3 -10 0 0.26 0.22
 -3 -10 0 -0.09 0.11
 3 10 0 0.06 0.2
 3 10 0 -0.06 0.2
 3 10 0 -0.04 0.16
 3 10 0 -0.01 0.12
 -4 -10 0 61.39 1.75
 -4 -10 0 61.35 1.58
 -4 -10 0 62.98 1.49
 -4 -10 0 64.44 1.5
 4 10 0 63.74 1.62
 4 10 0 62.01 1.74
 4 10 0 65.41 1.45
 -5 -10 0 0.09 0.21
 -5 -10 0 0.21 0.18
 -5 -10 0 0.51 0.27
 5 10 0 0.12 0.24
 5 10 0 0.36 0.18
 5 10 0 0.21 0.24
 -6 -10 0 5.97 0.42
 -6 -10 0 7.17 0.36
 -6 -10 0 6 0.58
 -6 -10 0 5.95 0.48
 6 10 0 6.83 0.4
 6 10 0 6.45 0.47
 6 10 0 6.22 0.51
 -7 -10 0 0.18 0.23
 -7 -10 0 0.06 0.27
 -7 -10 0 0.09 0.19
 -7 -10 0 -0.18 0.32
 7 10 0 -0.14 0.23
 7 10 0 -0.28 0.27
 7 10 0 0.26 0.26
 -8 -10 0 27.77 0.83
 -8 -10 0 29.38 1.02
 -8 -10 0 29.38 0.95
 8 10 0 28.36 0.99
 8 10 0 30.65 0.98
 8 10 0 30.13 1.13
 -9 -10 0 -0.15 0.3
 -9 -10 0 -0.19 0.29
 9 10 0 -0.42 0.27
 9 10 0 0.25 0.32
 9 10 0 -0.76 0.31
 -10 -10 0 25.93 1.07
 10 10 0 25.57 1.01
 10 10 0 23.81 1.07
 10 10 0 24.89 0.97
 -11 -10 0 -0.94 0.39
 11 10 0 -0.39 0.39
 11 10 0 0.05 0.33
 -12 -10 0 26.06 1.2
 12 10 0 25.06 1.11
 12 10 0 23.13 1.05
 -13 -10 0 -0.11 0.49
 13 10 0 0.06 0.52
 13 10 0 -0.51 0.4
 -14 -10 0 0.92 0.58
 14 10 0 2.87 0.63
 14 10 0 1.4 0.51
 -15 -10 0 -0.71 0.59
 15 10 0 -0.65 0.59
 15 10 0 -0.24 0.55
 -16 -10 0 6.31 0.94
 16 10 0 4.98 0.86
 16 10 0 4.62 0.76
 -17 -10 0 -0.72 0.77
 17 10 0 -0.71 0.91
 -18 -10 0 5.6 1.04
 18 10 0 3.63 0.93
 -19 -10 0 -0.44 1.04
 -19 -10 0 -0.11 0.97
 19 10 0 -1.84 0.83
 -20 -10 0 5.27 1.28
 -20 -10 0 7.42 1.62
 20 10 0 6.08 1.24
 -21 -10 0 1.07 1.56
 -21 -10 0 0.79 1.28
 21 10 0 -0.36 1.23
 -22 -10 0 -2.62 1.47
 -21 11 0 -2.45 1.26
 -20 11 0 7.82 1.49
 -19 11 0 -1.35 1.1
 18 -11 0 0.77 1.1
 18 -11 0 0.17 1.03
 -18 11 0 -1.72 0.96
 17 -11 0 -0.23 0.89
 17 -11 0 0.42 1
 17 -11 0 0.52 0.88
 -17 11 0 -0.76 0.8
 16 -11 0 0.25 0.77
 16 -11 0 0.4 0.78
 16 -11 0 1.05 0.74
 -16 11 0 0.23 0.73
 15 -11 0 0.12 0.7
 15 -11 0 0.98 0.72
 15 -11 0 -1.15 0.71
 -15 11 0 -0.58 0.68
 14 -11 0 35.68 1.58
 14 -11 0 36.34 1.64
 14 -11 0 36.68 1.65
 -14 11 0 38.15 1.67
 13 -11 0 0.39 0.57
 13 -11 0 -0.85 0.57
 13 -11 0 -0.9 0.5
 -13 11 0 0.36 0.55
 12 -11 0 2.27 0.52
 12 -11 0 2.47 0.6
 12 -11 0 3.04 0.63
 -12 11 0 3.45 0.62
 11 -11 0 0.24 0.43
 11 -11 0 -0.09 0.41
 11 -11 0 0.37 0.45
 -11 11 0 0.51 0.43
 10 -11 0 3.25 0.52
 10 -11 0 3.44 0.51
 10 -11 0 4.16 0.58
 -10 11 0 3.24 0.54
 9 -11 0 0.02 0.35
 9 -11 0 0.2 0.36
 9 -11 0 -0.34 0.34
 -9 11 0 0.95 0.48
 -9 11 0 0.1 0.36
 8 -11 0 77.24 2.02
 8 -11 0 75.22 2.08
 8 -11 0 74.93 2.2
 -8 11 0 77.29 2.21
 -8 11 0 79.29 2.12
 7 -11 0 0.04 0.3
 7 -11 0 -0.45 0.25
 7 -11 0 -0.2 0.28
 -7 11 0 -0.12 0.29
 -7 11 0 0.34 0.34
 -7 11 0 0.25 0.36
 6 -11 0 3.8 0.47
 6 -11 0 3.69 0.42
 6 -11 0 4.34 0.45
 -6 11 0 4.37 0.49
 -6 11 0 4.04 0.56
 -6 11 0 4.11 0.45
 -6 11 0 4.27 0.53
 5 -11 0 -0.45 0.22
 5 -11 0 -0.19 0.19
 5 -11 0 0.02 0.25
 -5 11 0 0.16 0.21
 -5 11 0 0.09 0.27
 -5 11 0 0.16 0.25
 4 -11 0 13.34 0.64
 4 -11 0 13.49 0.53
 4 -11 0 13.31 0.55
 -4 11 0 13.93 0.69
 -4 11 0 13.41 0.67
 -4 11 0 13.02 0.56
 3 -11 0 -0.43 0.23
 3 -11 0 0.14 0.22
 3 -11 0 -0.24 0.15
 3 -11 0 0.2 0.2
 -3 11 0 0.09 0.17
 -3 11 0 -0.02 0.22
 -3 11 0 -0.01 0.23
 2 -11 0 1.46 0.23
 2 -11 0 1.69 0.28
 2 -11 0 2 0.22
 -2 11 0 0.63 0.24
 -2 11 0 0.65 0.25
 1 -11 0 -0.23 0.1
 1 -11 0 -0.18 0.13
 1 -11 0 0.01 0.19
 -1 11 0 0.06 0.12
 -1 11 0 0.12 0.25
 -1 11 0 -0.03 0.2
 0 -11 0 0.46 0.1
 0 -11 0 0.64 0.19
 0 -11 0 0.98 0.25
 0 11 0 0.89 0.27
 0 11 0 0.91 0.25
 0 11 0 1.21 0.16
 -1 -11 0 -0.19 0.17
 -1 -11 0 -0.09 0.22
 1 11 0 -0.2 0.19
 1 11 0 0.12 0.08
 1 11 0 -0.54 0.23
 -2 -11 0 1.1 0.22
 -2 -11 0 1.15 0.26
 -2 -11 0 1.06 0.25
 2 11 0 0.95 0.28
 2 11 0 0.66 0.24
 2 11 0 0.66 0.11
 2 11 0 0.76 0.13
 -3 -11 0 0.1 0.17
 -3 -11 0 -0.17 0.12
 -3 -11 0 0.16 0.11
 -3 -11 0 -0.04 0.26
 3 11 0 0.14 0.17
 3 11 0 -0.1 0.12
 3 11 0 0.03 0.2
 3 11 0 0.03 0.22
 -4 -11 0 14.14 0.49
 -4 -11 0 13.82 0.46
 -4 -11 0 13.56 0.54
 -4 -11 0 13.27 0.71
 4 11 0 13.56 0.61
 4 11 0 14.02 0.46
 4 11 0 13.26 0.65
 -5 -11 0 0.09 0.29
 -5 -11 0 -0.01 0.19
 -5 -11 0 0.22 0.22
 -5 -11 0 0.11 0.17
 5 11 0 0.03 0.25
 5 11 0 0.1 0.18
 5 11 0 0.22 0.26
 -6 -11 0 3.55 0.31
 -6 -11 0 3.6 0.37
 -6 -11 0 4.74 0.58
 -6 -11 0 3.05 0.44
 6 11 0 3.52 0.44
 6 11 0 3.27 0.34
 6 11 0 4.56 0.46
 -7 -11 0 0.02 0.32
 -7 -11 0 -0.29 0.23
 -7 -11 0 0.17 0.22
 7 11 0 0.13 0.28
 7 11 0 -0.24 0.22
 7 11 0 0.08 0.29
 -8 -11 0 78.08 1.97
 -8 -11 0 71.72 2
 -8 -11 0 70.82 1.81
 -8 -11 0 74.81 1.83
 8 11 0 74.53 1.97
 8 11 0 74.67 2.14
 8 11 0 75.79 1.89
 -9 -11 0 -0.24 0.3
 9 11 0 0.47 0.34
 9 11 0 0.01 0.31
 9 11 0 -0.26 0.29
 -10 -11 0 3.41 0.5
 10 11 0 3.27 0.5
 10 11 0 4.03 0.53
 10 11 0 4.1 0.61
 -11 -11 0 -0.36 0.39
 11 11 0 -0.2 0.4
 11 11 0 -0.38 0.41
 11 11 0 0.35 0.36
 -12 -11 0 2.1 0.53
 12 11 0 2.75 0.48
 12 11 0 2.12 0.53
 -13 -11 0 -0.98 0.44
 13 11 0 -0.26 0.42
 13 11 0 0.27 0.49
 -14 -11 0 35.72 1.5
 14 11 0 38.01 1.51
 14 11 0 35.79 1.43
 -15 -11 0 0.13 0.64
 15 11 0 -0.26 0.52
 15 11 0 0.01 0.65
 -16 -11 0 -1.07 0.68
 16 11 0 1.58 0.8
 16 11 0 -1.27 0.54
 -17 -11 0 -1.24 0.76
 -18 -11 0 -0.91 0.83
 -19 -11 0 -1.51 1
 19 11 0 -1.69 0.86
 -20 -11 0 8.54 1.39
 -20 -11 0 9.26 1.7
 20 11 0 7.42 1.32
 -21 -11 0 1.64 1.41
 -21 -11 0 -0.81 1.24
 21 11 0 0.65 1.22
 -21 12 0 0.36 1.33
 -20 12 0 5.42 1.41
 19 -12 0 -0.83 1.29
 -19 12 0 -1.92 1.08
 18 -12 0 0.09 1.06
 18 -12 0 0.33 0.98
 -18 12 0 -0.64 0.99
 17 -12 0 -0.73 0.92
 17 -12 0 1.8 0.98
 -17 12 0 -1.34 0.86
 16 -12 0 0.06 0.84
 16 -12 0 0.87 0.88
 16 -12 0 0.41 0.8
 -16 12 0 -0.85 0.74
 15 -12 0 -0.15 0.7
 15 -12 0 -0.79 0.66
 15 -12 0 0.01 0.74
 -15 12 0 -0.77 0.63
 14 -12 0 1.91 0.75
 14 -12 0 2.03 0.74
 14 -12 0 0.84 0.7
 -14 12 0 1.47 0.68
 13 -12 0 -0.54 0.59
 13 -12 0 -0.91 0.55
 13 -12 0 -0.91 0.6
 -13 12 0 0.03 0.5
 12 -12 0 76.77 2.44
 12 -12 0 76.49 2.29
 12 -12 0 78.26 2.38
 -12 12 0 84.5 2.48
 11 -12 0 0.56 0.46
 11 -12 0 0.01 0.48
 -11 12 0 -0.1 0.44
 10 -12 0 12.58 0.91
 10 -12 0 13.61 0.88
 10 -12 0 13.36 0.86
 -10 12 0 14.01 0.89
 9 -12 0 -0.63 0.37
 9 -12 0 0.17 0.39
 9 -12 0 -0.8 0.37
 -9 12 0 -0.33 0.36
 8 -12 0 22.16 0.93
 8 -12 0 20.85 0.97
 8 -12 0 20.97 0.9
 -8 12 0 22.01 1.03
 -8 12 0 23.67 0.97
 -8 12 0 21.74 1.06
 7 -12 0 0.15 0.28
 7 -12 0 0.31 0.3
 7 -12 0 0.18 0.29
 -7 12 0 -0.28 0.35
 -7 12 0 0.46 0.41
 -7 12 0 -0.07 0.31
 6 -12 0 6.67 0.49
 6 -12 0 6.97 0.55
 6 -12 0 6.04 0.52
 -6 12 0 6.84 0.62
 -6 12 0 6.05 0.63
 -6 12 0 6.4 0.52
 -6 12 0 6.74 0.58
 5 -12 0 -0.44 0.24
 5 -12 0 0.01 0.21
 5 -12 0 0.06 0.26
 -5 12 0 0.44 0.31
 -5 12 0 0.45 0.3
 -5 12 0 -0.09 0.24
 4 -12 0 33.07 0.98
 4 -12 0 33.2 0.96
 4 -12 0 33.85 1.15
 -4 12 0 34.34 1.2
 -4 12 0 34.33 1.18
 -4 12 0 34.19 0.99
 3 -12 0 -0.04 0.15
 3 -12 0 0.01 0.26
 3 -12 0 0.07 0.24
 -3 12 0 0 0.24
 -3 12 0 0 0.18
 -3 12 0 -0.03 0.25
 2 -12 0 7.67 0.5
 2 -12 0 7.17 0.41
 2 -12 0 7.62 0.35
 -2 12 0 6.92 0.5
 -2 12 0 6.92 0.36
 -2 12 0 6.11 0.52
 1 -12 0 -0.17 0.16
 1 -12 0 -0.27 0.19
 -1 12 0 -0.13 0.24
 -1 12 0 -0.19 0.13
 -1 12 0 0.16 0.25
 0 -12 0 507.24 10.62
 0 -12 0 531.7 11.15
 0 -12 0 514.48 10.63
 0 -12 0 450.59 11.33
 0 12 0 534.82 10.37
 0 12 0 487.83 10.86
 0 12 0 493.32 10.36
 0 12 0 528.22 11.35
 -1 -12 0 -0.13 0.2
 -1 -12 0 -0.01 0.23
 1 12 0 0.12 0.1
 1 12 0 -0.3 0.23
 1 12 0 -0.28 0.22
 -2 -12 0 8.14 0.45
 -2 -12 0 7.34 0.56
 -2 -12 0 7.03 0.47
 2 12 0 6.91 0.52
 2 12 0 6 0.51
 -3 -12 0 -0.14 0.27
 -3 -12 0 -0.12 0.25
 -3 -12 0 -0.18 0.19
 3 12 0 0.06 0.24
 3 12 0 0.3 0.25
 3 12 0 -0.06 0.12
 -4 -12 0 33.57 0.87
 -4 -12 0 32.98 1.18
 -4 -12 0 34.14 1
 -4 -12 0 33.33 0.86
 4 12 0 34.64 1.14
 4 12 0 28.35 1.01
 4 12 0 33.13 0.82
 4 12 0 31.87 0.87
 -5 -12 0 -0.09 0.2
 -5 -12 0 -0.04 0.18
 -5 -12 0 -0.02 0.3
 -5 -12 0 -0.07 0.23
 5 12 0 0.32 0.17
 5 12 0 0.11 0.28
 5 12 0 -0.07 0.29
 -6 -12 0 6.28 0.67
 -6 -12 0 5.76 0.39
 -6 -12 0 6.02 0.42
 -6 -12 0 5.99 0.47
 6 12 0 6.96 0.55
 6 12 0 6.59 0.54
 6 12 0 6.56 0.41
 -7 -12 0 0.2 0.22
 -7 -12 0 0.05 0.34
 -7 -12 0 -0.45 0.23
 7 12 0 0.14 0.33
 7 12 0 0.11 0.29
 7 12 0 -0.34 0.22
 -8 -12 0 20.6 0.7
 -8 -12 0 21.88 0.84
 8 12 0 20.65 0.96
 8 12 0 21.78 0.81
 8 12 0 21.43 0.9
 -9 -12 0 -0.21 0.33
 9 12 0 -0.07 0.31
 9 12 0 -0.23 0.34
 9 12 0 0.25 0.38
 -10 -12 0 12.01 0.78
 10 12 0 13.74 0.74
 10 12 0 12.34 0.85
 10 12 0 12.73 0.8
 -11 -12 0 -0.02 0.42
 11 12 0 0.47 0.43
 11 12 0 -0.22 0.46
 11 12 0 -0.45 0.38
 -12 -12 0 81.35 2.37
 12 12 0 79.01 2.16
 12 12 0 75.28 2.22
 -13 -12 0 -0.63 0.43
 13 12 0 0.48 0.53
 13 12 0 -0.15 0.45
 -14 -12 0 1.03 0.57
 14 12 0 1.92 0.66
 14 12 0 1.07 0.52
 -15 -12 0 -0.12 0.63
 15 12 0 0.31 0.64
 15 12 0 -0.96 0.53
 -16 -12 0 0.01 0.72
 -17 -12 0 0.18 0.76
 -18 -12 0 -0.05 0.9
 18 12 0 -0.44 0.74
 -19 -12 0 -0.92 1
 19 12 0 -1.21 0.89
 -20 -12 0 4.69 1.35
 -20 -12 0 6.36 1.51
 20 12 0 4.3 1.23
 -21 -12 0 0.82 1.63
 -21 -12 0 -0.51 1.29
 21 12 0 2.23 1.36
 -21 13 0 0.09 1.4
 -20 13 0 0.21 1.21
 19 -13 0 -0.4 1.24
 -19 13 0 -2.02 1.08
 18 -13 0 1.35 1.06
 18 -13 0 1.37 1.19
 -18 13 0 -1.14 1
 17 -13 0 0.27 0.91
 17 -13 0 -0.63 0.92
 -17 13 0 -1.81 0.84
 16 -13 0 1.84 0.89
 16 -13 0 2.45 0.93
 -16 13 0 1.36 0.89
 15 -13 0 -0.08 0.81
 15 -13 0 0.01 0.75
 -15 13 0 -0.83 0.69
 14 -13 0 43.85 1.85
 14 -13 0 44.89 1.88
 14 -13 0 43.9 1.85
 -14 13 0 45.89 1.84
 13 -13 0 -0.03 0.55
 13 -13 0 -0.49 0.63
 13 -13 0 -0.87 0.59
 -13 13 0 0.08 0.56
 12 -13 0 0.83 0.55
 12 -13 0 1.35 0.59
 12 -13 0 1.01 0.56
 -12 13 0 1.21 0.56
 11 -13 0 -0.55 0.48
 11 -13 0 -0.27 0.46
 11 -13 0 -0.69 0.5
 -11 13 0 0.64 0.45
 10 -13 0 21.45 1.06
 10 -13 0 21.19 1.09
 10 -13 0 21.37 1.07
 -10 13 0 21.73 1.16
 -10 13 0 22.36 1.09
 9 -13 0 0.4 0.4
 9 -13 0 0.26 0.4
 9 -13 0 -0.19 0.4
 -9 13 0 -0.84 0.36
 -9 13 0 -0.23 0.42
 8 -13 0 138 3.67
 8 -13 0 137.11 3.29
 8 -13 0 141.42 3.43
 -8 13 0 142.02 3.72
 -8 13 0 142.32 3.41
 7 -13 0 0.15 0.28
 7 -13 0 -0.07 0.31
 7 -13 0 -0.13 0.33
 -7 13 0 -0.06 0.36
 -7 13 0 -0.6 0.28
 6 -13 0 1.12 0.33
 6 -13 0 1.19 0.27
 6 -13 0 1.36 0.32
 -6 13 0 1.16 0.39
 -6 13 0 0.57 0.3
 -6 13 0 1.7 0.4
 5 -13 0 0.09 0.29
 5 -13 0 -0.23 0.23
 5 -13 0 -0.06 0.26
 -5 13 0 -0.58 0.27
 -5 13 0 -0.5 0.32
 -5 13 0 -0.18 0.23
 4 -13 0 10.43 0.63
 4 -13 0 9.28 0.49
 4 -13 0 9.52 0.51
 -4 13 0 9.56 0.64
 -4 13 0 10.34 0.66
 -4 13 0 9.31 0.5
 3 -13 0 0.24 0.17
 3 -13 0 0.13 0.25
 3 -13 0 -0.29 0.24
 -3 13 0 -0.45 0.24
 -3 13 0 0.08 0.28
 -3 13 0 0.29 0.2
 2 -13 0 28.07 0.86
 2 -13 0 30.01 1.04
 2 -13 0 29.25 0.81
 -2 13 0 30.3 0.83
 -2 13 0 30.1 1.09
 -2 13 0 31.64 1.1
 1 -13 0 0.16 0.12
 1 -13 0 0.06 0.18
 1 -13 0 -0.12 0.22
 -1 13 0 -0.06 0.14
 -1 13 0 0.26 0.26
 -1 13 0 0 0.26
 0 -13 0 0.2 0.12
 0 -13 0 0.17 0.14
 0 -13 0 0.53 0.24
 0 -13 0 -0.06 0.27
 0 13 0 0.38 0.28
 0 13 0 0.18 0.13
 0 13 0 -0.09 0.12
 0 13 0 0.61 0.28
 -1 -13 0 -0.15 0.25
 -1 -13 0 0.01 0.22
 1 13 0 -0.09 0.25
 1 13 0 -0.56 0.27
 -2 -13 0 31.03 1
 -2 -13 0 29.99 1.09
 -2 -13 0 29.28 0.96
 2 13 0 30.94 1.1
 2 13 0 29.53 1.03
 -3 -13 0 -0.18 0.29
 -3 -13 0 0.3 0.22
 -3 -13 0 -0.34 0.26
 3 13 0 0.31 0.28
 3 13 0 0.01 0.26
 3 13 0 0.02 0.13
 3 13 0 0.27 0.17
 -4 -13 0 9.37 0.38
 -4 -13 0 9.6 0.35
 -4 -13 0 10.44 0.74
 -4 -13 0 10.04 0.51
 4 13 0 9.19 0.46
 4 13 0 9.71 0.6
 4 13 0 8.57 0.36
 4 13 0 8.31 0.61
 -5 -13 0 0.4 0.23
 -5 -13 0 -0.18 0.23
 -5 -13 0 0.06 0.34
 -5 -13 0 -0.03 0.18
 5 13 0 -0.09 0.18
 5 13 0 -0.14 0.3
 5 13 0 0.17 0.28
 -6 -13 0 0.91 0.38
 -6 -13 0 1.25 0.25
 -6 -13 0 0.39 0.29
 -6 -13 0 0.75 0.26
 6 13 0 0.73 0.22
 6 13 0 0.69 0.35
 6 13 0 0.93 0.31
 -7 -13 0 0.04 0.25
 -7 -13 0 -0.39 0.38
 -7 -13 0 0.36 0.25
 -7 -13 0 -0.05 0.35
 7 13 0 -0.22 0.23
 7 13 0 0.56 0.38
 7 13 0 0.03 0.33
 -8 -13 0 135.5 3.26
 -8 -13 0 139.84 3.28
 8 13 0 137.06 3.32
 8 13 0 143.96 3.17
 8 13 0 134.81 3.57
 -9 -13 0 -0.7 0.32
 9 13 0 -0.06 0.3
 9 13 0 0.43 0.43
 9 13 0 0.37 0.39
 -10 -13 0 23.02 0.97
 10 13 0 22.96 0.91
 10 13 0 19.33 0.95
 10 13 0 18.45 1.04
 -11 -13 0 0.19 0.4
 11 13 0 -0.37 0.47
 11 13 0 -0.05 0.39
 11 13 0 -0.03 0.47
 -12 -13 0 1.25 0.47
 12 13 0 1.34 0.58
 12 13 0 2.17 0.56
 12 13 0 0.87 0.42
 -13 -13 0 -0.97 0.45
 13 13 0 0.38 0.57
 13 13 0 -0.13 0.45
 -14 -13 0 43.1 1.68
 14 13 0 41.26 1.68
 14 13 0 42.43 1.56
 -15 -13 0 -0.11 0.64
 15 13 0 0.13 0.74
 15 13 0 -0.59 0.56
 -16 -13 0 1.51 0.75
 16 13 0 -0.04 0.6
 -17 -13 0 -1.55 0.76
 17 13 0 -1 0.72
 -18 -13 0 0.87 1
 18 13 0 0.17 0.85
 -19 -13 0 -0.75 1.03
 19 13 0 -1.29 0.93
 -20 -13 0 -1.64 1.12
 -20 -13 0 1.82 1.4
 20 13 0 1.3 1.12
 -21 -13 0 1.07 1.51
 21 13 0 0.63 1.3
 -21 14 0 -1.49 1.46
 20 -14 0 6.31 1.73
 -20 14 0 6.82 1.57
 19 -14 0 -1.91 1.2
 -19 14 0 -2.57 1.15
 18 -14 0 0.07 1.11
 18 -14 0 -0.81 1.15
 -18 14 0 0.33 1.06
 17 -14 0 -1.8 0.98
 17 -14 0 -0.65 0.97
 -17 14 0 -0.68 0.88
 16 -14 0 5.03 1.1
 16 -14 0 6.14 1.08
 -16 14 0 4.91 1.03
 15 -14 0 1.27 0.85
 15 -14 0 -0.34 0.75
 -15 14 0 -0.45 0.71
 14 -14 0 1.15 0.72
 14 -14 0 1.6 0.75
 -14 14 0 0.2 0.66
 13 -14 0 1.08 0.64
 13 -14 0 -0.27 0.61
 -13 14 0 0.02 0.55
 12 -14 0 10.73 1
 12 -14 0 9.33 1.06
 12 -14 0 10.27 1.12
 -12 14 0 10.15 1
 -12 14 0 8.21 0.91
 11 -14 0 0.36 0.58
 11 -14 0 -0.01 0.54
 11 -14 0 0.38 0.51
 -11 14 0 0.78 0.55
 -11 14 0 -0.07 0.46
 10 -14 0 80.76 2.28
 10 -14 0 80.48 2.52
 10 -14 0 83.46 2.35
 -10 14 0 86.29 2.67
 -10 14 0 85.36 2.41
 9 -14 0 0.3 0.47
 9 -14 0 0.45 0.38
 9 -14 0 0.39 0.4
 -9 14 0 -0.15 0.45
 8 -14 0 17.36 0.94
 8 -14 0 17.47 0.89
 8 -14 0 16.74 0.83
 -8 14 0 18.61 1.02
 -8 14 0 17.44 0.88
 7 -14 0 -0.03 0.35
 7 -14 0 0.03 0.29
 7 -14 0 -0.22 0.36
 -7 14 0 0.52 0.39
 -7 14 0 -0.41 0.31
 6 -14 0 8.54 0.65
 6 -14 0 8.07 0.61
 6 -14 0 7.94 0.56
 -6 14 0 8.66 0.69
 -6 14 0 7.58 0.7
 -6 14 0 8.35 0.59
 5 -14 0 -0.09 0.23
 5 -14 0 0.41 0.29
 5 -14 0 -0.1 0.3
 -5 14 0 0.05 0.37
 -5 14 0 -0.04 0.33
 -5 14 0 -0.1 0.25
 4 -14 0 1.84 0.3
 4 -14 0 1.9 0.4
 4 -14 0 1.56 0.37
 4 -14 0 2.5 0.3
 -4 14 0 2.66 0.38
 -4 14 0 2.28 0.41
 -4 14 0 2.6 0.42
 3 -14 0 -0.06 0.29
 3 -14 0 -0.1 0.26
 -3 14 0 -0.39 0.29
 -3 14 0 0.06 0.21
 -3 14 0 0.39 0.31
 2 -14 0 21.11 0.86
 2 -14 0 20.45 0.63
 2 -14 0 17.88 0.69
 -2 14 0 20 0.65
 -2 14 0 21.02 0.89
 -2 14 0 18.95 0.89
 1 -14 0 0.12 0.14
 1 -14 0 -0.19 0.19
 1 -14 0 -0.2 0.24
 -1 14 0 -0.35 0.14
 -1 14 0 0.05 0.29
 -1 14 0 0.69 0.32
 0 -14 0 228.17 4.95
 0 -14 0 232.9 5.48
 0 -14 0 231.49 5.39
 0 14 0 231.13 5.15
 0 14 0 233.7 4.68
 0 14 0 227.31 5.34
 0 14 0 214.83 4.66
 -1 -14 0 -0.26 0.29
 -1 -14 0 0.05 0.26
 1 14 0 0.03 0.12
 1 14 0 -0.68 0.28
 1 14 0 -0.28 0.27
 -2 -14 0 18.03 0.8
 -2 -14 0 21.09 0.94
 -2 -14 0 21.69 0.82
 2 14 0 18.24 0.84
 2 14 0 20.39 0.89
 -3 -14 0 -0.04 0.3
 -3 -14 0 0.02 0.32
 -3 -14 0 0.02 0.24
 3 14 0 -0.14 0.3
 3 14 0 0.1 0.14
 3 14 0 0.48 0.32
 3 14 0 -0.11 0.17
 -4 -14 0 2.62 0.44
 -4 -14 0 2.25 0.21
 -4 -14 0 2.75 0.37
 4 14 0 1.97 0.35
 4 14 0 2.27 0.26
 4 14 0 1.62 0.26
 4 14 0 2.25 0.41
 -5 -14 0 0.08 0.23
 -5 -14 0 0.26 0.24
 -5 -14 0 -0.76 0.35
 -5 -14 0 0 0.18
 5 14 0 -0.17 0.34
 5 14 0 -0.12 0.31
 5 14 0 0.19 0.19
 5 14 0 0.01 0.3
 -6 -14 0 8.06 0.46
 -6 -14 0 8.89 0.53
 -6 -14 0 7.99 0.75
 -6 -14 0 7.22 0.49
 6 14 0 8.25 0.62
 6 14 0 8.31 0.45
 6 14 0 7.93 0.63
 -7 -14 0 0.06 0.42
 -7 -14 0 -0.5 0.26
 -7 -14 0 0.03 0.26
 -7 -14 0 -0.06 0.35
 7 14 0 0.41 0.36
 7 14 0 0.18 0.28
 7 14 0 0.44 0.39
 -8 -14 0 17.47 0.76
 8 14 0 16.41 0.72
 8 14 0 18 0.92
 8 14 0 15.4 0.86
 -9 -14 0 0.29 0.33
 9 14 0 0.62 0.44
 9 14 0 0.43 0.43
 9 14 0 0.24 0.32
 -10 -14 0 82.23 2.23
 10 14 0 78.56 2.25
 10 14 0 81.7 2.11
 10 14 0 82.94 2.46
 -11 -14 0 -0.76 0.38
 11 14 0 -0.59 0.46
 11 14 0 -0.04 0.54
 11 14 0 -0.31 0.38
 -12 -14 0 7.8 0.8
 12 14 0 7.67 0.87
 12 14 0 9.95 0.91
 12 14 0 8.69 0.78
 -13 -14 0 -0.57 0.49
 13 14 0 -0.39 0.46
 13 14 0 0.43 0.61
 -14 -14 0 0.51 0.58
 14 14 0 0.58 0.54
 14 14 0 -0.1 0.74
 -15 -14 0 0.19 0.64
 15 14 0 -1.37 0.58
 -16 -14 0 4.49 0.86
 16 14 0 3.26 0.76
 -17 -14 0 0.19 0.78
 17 14 0 -1.25 0.74
 -18 -14 0 -1.55 0.9
 18 14 0 -0.37 0.86
 -19 -14 0 1.22 1.08
 19 14 0 -1.03 0.96
 -20 -14 0 3.24 1.31
 -20 -14 0 5.63 1.68
 20 14 0 4.77 1.29
 -21 -14 0 0.21 1.35
 -21 -14 0 -0.78 1.61
 21 14 0 0.11 1.3
 20 -15 0 -0.03 1.58
 -20 15 0 -0.1 1.29
 19 -15 0 -0.77 1.23
 19 -15 0 0.02 1.27
 18 -15 0 3.48 1.3
 18 -15 0 1.77 1.22
 -18 15 0 1.79 1.11
 17 -15 0 -1.9 0.95
 17 -15 0 -0.04 1.04
 -17 15 0 -1.86 0.86
 16 -15 0 2.33 1.03
 16 -15 0 2.31 0.97
 -16 15 0 2.35 0.92
 15 -15 0 0.95 0.83
 15 -15 0 0.2 0.83
 -15 15 0 0.06 0.76
 14 -15 0 3.8 0.9
 14 -15 0 2.69 0.79
 -14 15 0 3.86 0.86
 -14 15 0 2.01 0.75
 13 -15 0 0.74 0.68
 13 -15 0 0.46 0.69
 -13 15 0 0.84 0.71
 -13 15 0 -0.67 0.56
 12 -15 0 22.7 1.35
 12 -15 0 24.21 1.33
 -12 15 0 23.51 1.3
 -12 15 0 24.46 1.42
 11 -15 0 -0.5 0.57
 11 -15 0 0.55 0.5
 -11 15 0 0.26 0.5
 -11 15 0 -0.24 0.56
 10 -15 0 9.8 0.88
 10 -15 0 9.02 0.93
 -10 15 0 8.53 0.89
 -10 15 0 8.57 0.81
 9 -15 0 0.02 0.4
 9 -15 0 0.23 0.46
 -9 15 0 0.26 0.38
 -9 15 0 0.33 0.48
 8 -15 0 4.61 0.67
 8 -15 0 3.64 0.5
 8 -15 0 3.86 0.57
 -8 15 0 4.03 0.62
 -8 15 0 5.03 0.61
 7 -15 0 -0.26 0.37
 7 -15 0 -0.2 0.3
 7 -15 0 -0.07 0.36
 -7 15 0 0.72 0.46
 -7 15 0 -0.12 0.33
 -7 15 0 -0.02 0.4
 6 -15 0 27.57 1.17
 6 -15 0 27.04 0.99
 6 -15 0 25.97 0.97
 -6 15 0 27.59 1.21
 -6 15 0 30.49 1.27
 -6 15 0 29.16 1.01
 5 -15 0 -0.31 0.28
 5 -15 0 0.24 0.23
 5 -15 0 -0.14 0.34
 -5 15 0 0.26 0.37
 -5 15 0 0.15 0.26
 -5 15 0 0.42 0.37
 4 -15 0 3.92 0.57
 4 -15 0 4.81 0.41
 4 -15 0 4.26 0.55
 -4 15 0 4.39 0.62
 -4 15 0 5.1 0.58
 -4 15 0 4.79 0.45
 3 -15 0 -0.3 0.3
 3 -15 0 0.02 0.21
 3 -15 0 0.12 0.31
 -3 15 0 0.22 0.22
 -3 15 0 -0.45 0.29
 -3 15 0 0.31 0.31
 2 -15 0 138.7 3.22
 2 -15 0 143.54 3.59
 2 -15 0 141.56 3.17
 -2 15 0 150.04 3.26
 -2 15 0 152.67 3.78
 -2 15 0 149.37 3.66
 1 -15 0 0.07 0.27
 1 -15 0 -0.07 0.22
 1 -15 0 0.56 0.17
 -1 15 0 0.59 0.32
 -1 15 0 0.31 0.32
 -1 15 0 0.14 0.17
 0 -15 0 -0.06 0.12
 0 -15 0 0.2 0.26
 0 15 0 0.32 0.33
 0 15 0 0.08 0.32
 0 15 0 0.23 0.16
 -1 -15 0 0.43 0.29
 -1 -15 0 0.51 0.36
 1 15 0 -0.27 0.29
 1 15 0 0.32 0.13
 1 15 0 0.4 0.13
 -2 -15 0 146.66 3.53
 -2 -15 0 146.93 3.64
 -2 -15 0 142.91 3.57
 2 15 0 146.02 3.69
 2 15 0 148.55 3.55
 -3 -15 0 0.62 0.36
 -3 -15 0 -0.03 0.27
 -3 -15 0 0.37 0.36
 3 15 0 0.35 0.33
 3 15 0 0.01 0.32
 3 15 0 0.38 0.18
 -4 -15 0 5.02 0.68
 -4 -15 0 3.43 0.51
 -4 -15 0 3.84 0.44
 4 15 0 3.87 0.29
 4 15 0 4.22 0.54
 4 15 0 4.51 0.39
 4 15 0 4.54 0.56
 -5 -15 0 0.12 0.17
 -5 -15 0 -0.02 0.37
 -5 -15 0 0.06 0.22
 -5 -15 0 -0.03 0.27
 5 15 0 -0.09 0.34
 5 15 0 -0.37 0.26
 5 15 0 0.29 0.34
 5 15 0 0.08 0.19
 -6 -15 0 26.58 0.82
 -6 -15 0 27.69 0.94
 -6 -15 0 28.59 1.23
 -6 -15 0 27.73 0.89
 6 15 0 28.13 1.07
 6 15 0 28.56 1.16
 6 15 0 26.4 0.82
 -7 -15 0 0.09 0.26
 -7 -15 0 0.13 0.43
 -7 -15 0 -0.63 0.33
 -7 -15 0 -0.66 0.29
 7 15 0 0.17 0.42
 7 15 0 0.15 0.39
 7 15 0 0.08 0.26
 -8 -15 0 4.29 0.5
 8 15 0 4.6 0.5
 8 15 0 3.91 0.59
 8 15 0 4.66 0.66
 -9 -15 0 0.47 0.35
 9 15 0 0.14 0.45
 9 15 0 0.15 0.46
 9 15 0 -0.19 0.33
 -10 -15 0 8.65 0.67
 10 15 0 9.83 0.87
 10 15 0 10.36 0.72
 10 15 0 9.23 0.83
 -11 -15 0 -0.83 0.42
 11 15 0 0.02 0.52
 11 15 0 0.07 0.42
 11 15 0 0.58 0.51
 -12 -15 0 23.05 1.11
 12 15 0 20.89 1.05
 12 15 0 22.01 1.18
 12 15 0 22.52 1.24
 -13 -15 0 -0.35 0.5
 13 15 0 0.04 0.61
 13 15 0 -0.85 0.46
 13 15 0 -0.59 0.6
 -14 -15 0 2.89 0.71
 14 15 0 2.17 0.64
 -15 -15 0 -0.44 0.65
 -16 -15 0 2.52 0.78
 16 15 0 0.32 0.7
 -17 -15 0 -0.69 0.79
 17 15 0 -1.55 0.74
 -18 -15 0 4.25 1.04
 18 15 0 1.29 0.9
 -19 -15 0 0.57 1.01
 19 15 0 0.39 1.01
 -20 -15 0 -0.64 1.17
 -20 -15 0 0.74 1.57
 20 15 0 0.54 1.24
 20 -16 0 4.71 1.75
 -20 16 0 5.74 1.62
 -20 16 0 8.26 1.61
 19 -16 0 -0.4 1.26
 19 -16 0 0.59 1.41
 -19 16 0 -1.76 1.07
 -19 16 0 0.58 1.35
 18 -16 0 0.03 1.14
 18 -16 0 2.63 1.14
 -18 16 0 -1.86 1.04
 -18 16 0 1.47 1.22
 17 -16 0 1 1.12
 17 -16 0 -0.46 1.04
 -17 16 0 2.55 1.09
 -17 16 0 0.52 0.95
 16 -16 0 4.11 1.06
 16 -16 0 4.24 1.13
 -16 16 0 3.98 1.02
 -16 16 0 5.68 1.11
 15 -16 0 -0.72 0.8
 15 -16 0 0.45 0.83
 -15 16 0 -0.5 0.86
 14 -16 0 1.12 0.85
 14 -16 0 0.05 0.75
 -14 16 0 0.94 0.84
 -14 16 0 0.06 0.74
 13 -16 0 -0.27 0.73
 13 -16 0 0.01 0.64
 -13 16 0 -1.13 0.58
 -13 16 0 -0.96 0.73
 12 -16 0 4.75 0.79
 12 -16 0 4.69 0.77
 -12 16 0 4.51 0.71
 -12 16 0 6.38 0.95
 11 -16 0 0.36 0.5
 11 -16 0 0.29 0.58
 -11 16 0 -0.86 0.46
 -11 16 0 0.39 0.64
 10 -16 0 47.91 1.82
 10 -16 0 45.38 1.63
 -10 16 0 46.17 1.62
 -10 16 0 46.91 1.83
 9 -16 0 0.14 0.41
 9 -16 0 -0.34 0.5
 -9 16 0 -0.35 0.52
 -9 16 0 0.28 0.44
 8 -16 0 3.42 0.57
 8 -16 0 3.11 0.51
 -8 16 0 3.89 0.54
 -8 16 0 3.45 0.63
 7 -16 0 -0.56 0.38
 7 -16 0 -0.1 0.32
 -7 16 0 -0.76 0.39
 -7 16 0 0.09 0.35
 -7 16 0 -0.44 0.42
 6 -16 0 22.85 0.89
 6 -16 0 22.63 1.09
 -6 16 0 22.69 1.13
 -6 16 0 23.21 0.92
 -6 16 0 23.22 1.14
 5 -16 0 -0.1 0.27
 5 -16 0 0.04 0.36
 -5 16 0 0.39 0.38
 -5 16 0 -0.37 0.37
 -5 16 0 0.07 0.28
 4 -16 0 54.25 1.6
 4 -16 0 58.34 1.52
 4 -16 0 57.46 1.81
 -4 16 0 60.15 1.91
 -4 16 0 62.33 1.59
 -4 16 0 60.87 1.88
 3 -16 0 -0.39 0.31
 3 -16 0 -0.01 0.33
 -3 16 0 0.11 0.36
 -3 16 0 -0.06 0.21
 -3 16 0 0.46 0.35
 2 -16 0 111.05 2.94
 2 -16 0 108.91 2.53
 2 -16 0 110.07 2.59
 -2 16 0 113.97 2.64
 -2 16 0 118.23 3.14
 -2 16 0 127.31 3.11
 1 -16 0 -0.08 0.28
 1 -16 0 -0.46 0.22
 1 -16 0 0.42 0.16
 -1 16 0 -0.02 0.21
 -1 16 0 0.15 0.33
 -1 16 0 0.08 0.34
 0 -16 0 3.83 0.47
 0 16 0 3.11 0.49
 0 16 0 2.42 0.42
 0 16 0 3.36 0.28
 0 16 0 4.03 0.27
 -1 -16 0 0.19 0.35
 -1 -16 0 0.19 0.28
 1 16 0 0.14 0.14
 1 16 0 -0.61 0.31
 1 16 0 0.09 0.13
 1 16 0 -0.34 0.32
 -2 -16 0 114.23 2.96
 -2 -16 0 111.73 2.85
 -2 -16 0 110.06 2.87
 2 16 0 119.76 3
 2 16 0 116.89 3.11
 -3 -16 0 -0.16 0.28
 -3 -16 0 0.54 0.41
 -3 -16 0 -0.01 0.37
 3 16 0 0.38 0.35
 3 16 0 0.44 0.37
 -4 -16 0 58.09 1.66
 -4 -16 0 56.5 1.66
 -4 -16 0 59.49 1.85
 4 16 0 60.49 1.84
 4 16 0 57.2 1.36
 4 16 0 57.82 1.31
 4 16 0 57.51 1.72
 -5 -16 0 -0.28 0.42
 -5 -16 0 -0.04 0.2
 -5 -16 0 -0.1 0.27
 -5 -16 0 -0.78 0.38
 5 16 0 -0.53 0.34
 5 16 0 -0.06 0.19
 5 16 0 -0.15 0.36
 -6 -16 0 22.89 0.75
 -6 -16 0 21.65 0.85
 -6 -16 0 20.99 1.13
 -6 -16 0 22.4 0.7
 6 16 0 21.34 0.72
 6 16 0 24.24 1.08
 6 16 0 22.68 1.01
 -7 -16 0 0.37 0.26
 -7 -16 0 -0.18 0.51
 -7 -16 0 -0.17 0.34
 -7 -16 0 -0.15 0.31
 7 16 0 0.24 0.27
 7 16 0 -0.05 0.44
 7 16 0 -0.2 0.41
 -8 -16 0 3.99 0.46
 8 16 0 3.15 0.54
 8 16 0 3.66 0.49
 8 16 0 3.03 0.56
 -9 -16 0 -0.41 0.32
 9 16 0 0.54 0.45
 9 16 0 0.03 0.47
 9 16 0 0.4 0.33
 -10 -16 0 44.29 1.41
 10 16 0 45.4 1.6
 10 16 0 47.07 1.73
 10 16 0 42.04 1.37
 -11 -16 0 -0.43 0.42
 11 16 0 0.51 0.55
 11 16 0 -0.01 0.54
 11 16 0 -0.71 0.38
 -12 -16 0 4.32 0.63
 12 16 0 7.13 0.93
 12 16 0 4.33 0.76
 12 16 0 3.79 0.59
 -13 -16 0 -0.12 0.53
 13 16 0 -0.62 0.47
 13 16 0 -0.21 0.61
 13 16 0 -0.03 0.6
 -14 -16 0 0.1 0.56
 14 16 0 -0.33 0.56
 -15 -16 0 -0.22 0.67
 -16 -16 0 4.08 0.86
 16 16 0 3.36 0.78
 -17 -16 0 0.65 0.84
 17 16 0 -0.68 0.76
 -18 -16 0 -0.05 0.95
 18 16 0 -0.7 0.86
 -19 -16 0 -1.04 1.02
 19 16 0 -0.54 0.96
 -20 -16 0 6.24 1.39
 -20 -16 0 7.25 1.83
 20 16 0 7.07 1.41
 20 -17 0 -2.12 1.59
 -20 17 0 0.23 1.38
 -20 17 0 0.75 1.55
 19 -17 0 -1.57 1.4
 19 -17 0 1.55 1.34
 -19 17 0 2 1.38
 -19 17 0 -0.69 1.28
 18 -17 0 1.14 1.27
 18 -17 0 1.47 1.21
 -18 17 0 1.19 1.28
 -18 17 0 -1.08 1.1
 17 -17 0 -1.03 1.03
 17 -17 0 0.6 1.02
 -17 17 0 0.06 1.13
 -17 17 0 -1.63 0.93
 16 -17 0 0.22 0.91
 16 -17 0 0.36 0.96
 -16 17 0 0.51 0.92
 -16 17 0 1.64 1.09
 15 -17 0 -0.26 0.83
 15 -17 0 -0.69 0.85
 -15 17 0 0.28 0.83
 -15 17 0 -0.41 0.86
 14 -17 0 2.33 0.8
 14 -17 0 2.05 0.87
 -14 17 0 2.12 0.92
 -14 17 0 1.76 0.77
 13 -17 0 0.17 0.69
 13 -17 0 1.03 0.82
 -13 17 0 -0.27 0.64
 -13 17 0 0.61 0.8
 12 -17 0 35.97 1.59
 12 -17 0 35.9 1.71
 -12 17 0 38.76 1.77
 -12 17 0 39.65 1.61
 11 -17 0 -0.05 0.54
 11 -17 0 -0.52 0.62
 -11 17 0 -0.58 0.65
 -11 17 0 -0.75 0.5
 10 -17 0 23.05 1.16
 10 -17 0 24.07 1.31
 -10 17 0 24.71 1.34
 -10 17 0 23.96 1.18
 9 -17 0 0.02 0.51
 9 -17 0 -0.28 0.43
 -9 17 0 -0.78 0.47
 -9 17 0 0.13 0.47
 8 -17 0 1.99 0.46
 8 -17 0 2.34 0.56
 -8 17 0 2.6 0.48
 -8 17 0 2.01 0.58
 7 -17 0 0.12 0.41
 7 -17 0 -0.38 0.31
 -7 17 0 -0.1 0.47
 -7 17 0 -0.41 0.35
 -7 17 0 0.38 0.45
 6 -17 0 10.73 0.86
 6 -17 0 10.3 0.68
 -6 17 0 11.26 0.72
 -6 17 0 10.94 0.9
 -6 17 0 11.6 0.92
 5 -17 0 -0.21 0.29
 5 -17 0 -0.17 0.39
 -5 17 0 0.65 0.44
 -5 17 0 0.48 0.43
 -5 17 0 0.21 0.3
 3 -17 0 0.58 0.38
 3 -17 0 -0.25 0.2
 3 -17 0 -0.25 0.34
 -3 17 0 0.45 0.39
 -3 17 0 0.21 0.24
 -3 17 0 0.85 0.39
 2 -17 0 57.16 1.4
 2 -17 0 57.58 1.77
 2 -17 0 53.05 1.47
 -2 17 0 55.08 1.76
 -2 17 0 56.27 1.36
 -2 17 0 53.25 1.76
 1 -17 0 0.13 0.24
 1 -17 0 0.24 0.18
 1 -17 0 0.28 0.34
 -1 17 0 -0.23 0.19
 -1 17 0 0.16 0.38
 -1 17 0 -0.05 0.35
 0 -17 0 0.01 0.32
 0 17 0 0.21 0.17
 0 17 0 0.56 0.18
 0 17 0 -0.03 0.35
 0 17 0 -0.12 0.39
 -1 -17 0 0.31 0.4
 -1 -17 0 -0.02 0.31
 1 17 0 -0.5 0.35
 1 17 0 -0.72 0.34
 -2 -17 0 57.3 1.81
 -2 -17 0 56.06 1.67
 -2 -17 0 54.79 1.68
 2 17 0 54.05 1.73
 2 17 0 52.35 1.67
 -3 -17 0 0.66 0.36
 -3 -17 0 1.11 0.46
 -3 -17 0 0.6 0.45
 3 17 0 0.08 0.42
 3 17 0 0.65 0.4
 -5 -17 0 0.33 0.48
 -5 -17 0 -0.76 0.45
 -5 -17 0 -0.14 0.34
 5 17 0 0.19 0.2
 5 17 0 -0.28 0.39
 5 17 0 0.19 0.43
 -6 -17 0 10.18 0.45
 -6 -17 0 10.04 0.96
 -6 -17 0 10.62 0.52
 -6 -17 0 10.42 0.63
 6 17 0 9.45 0.81
 6 17 0 10.67 0.79
 6 17 0 9.27 0.49
 -7 -17 0 0.04 0.37
 -7 -17 0 -0.2 0.26
 -7 -17 0 -1.27 0.53
 7 17 0 -0.54 0.25
 7 17 0 0.13 0.44
 7 17 0 -0.41 0.46
 -8 -17 0 2.48 0.64
 -8 -17 0 2.79 0.38
 8 17 0 2.32 0.56
 8 17 0 2.14 0.35
 8 17 0 2.28 0.58
 -9 -17 0 -0.31 0.33
 9 17 0 0.59 0.33
 9 17 0 -0.19 0.5
 9 17 0 -0.08 0.51
 -10 -17 0 23.14 0.98
 10 17 0 23.22 0.96
 10 17 0 20.97 1.16
 10 17 0 23.6 1.22
 -11 -17 0 -0.19 0.44
 11 17 0 -0.53 0.4
 11 17 0 0.48 0.59
 11 17 0 0.56 0.63
 -12 -17 0 38.36 1.42
 12 17 0 36.12 1.59
 12 17 0 36.98 1.73
 12 17 0 39.45 1.38
 -13 -17 0 -0.57 0.51
 13 17 0 -0.72 0.51
 13 17 0 -0.33 0.66
 -14 -17 0 0.94 0.63
 14 17 0 0.56 0.57
 14 17 0 1.73 0.77
 -15 -17 0 -0.67 0.68
 15 17 0 -1.47 0.61
 -16 -17 0 0.5 0.76
 16 17 0 -0.43 0.69
 -17 -17 0 -0.48 0.83
 17 17 0 -1.61 0.75
 18 17 0 0.33 0.93
 -19 -17 0 0.12 1.09
 19 17 0 -1.16 1.07
 -20 -17 0 0.98 1.26
 20 17 0 2.15 1.26
 20 -18 0 1.84 1.68
 -20 18 0 2.01 1.51
 -20 18 0 2.22 1.62
 19 -18 0 -1.18 1.43
 19 -18 0 -1.72 1.43
 -19 18 0 -0.65 1.27
 -19 18 0 -0.5 1.42
 18 -18 0 2.57 1.31
 18 -18 0 -0.18 1.35
 -18 18 0 3.04 1.28
 -18 18 0 1.33 1.27
 17 -18 0 1.17 1.11
 17 -18 0 0.58 1.23
 -17 18 0 -2.23 0.95
 -17 18 0 -0.47 1.12
 16 -18 0 2.91 1.01
 16 -18 0 -0.95 0.94
 -16 18 0 -0.26 0.92
 -16 18 0 -0.43 1.02
 15 -18 0 0.11 0.86
 15 -18 0 -0.27 0.92
 -15 18 0 -0.7 0.81
 -15 18 0 0.45 0.94
 14 -18 0 8.92 1.29
 14 -18 0 11.41 1.28
 -14 18 0 10.72 1.28
 -14 18 0 12.08 1.44
 13 -18 0 -0.67 0.78
 13 -18 0 -0.19 0.66
 -13 18 0 -1.09 0.61
 -13 18 0 -0.15 0.8
 12 -18 0 1.06 0.78
 12 -18 0 0.71 0.63
 -12 18 0 0.07 0.6
 -12 18 0 0.77 0.71
 11 -18 0 0.04 0.53
 11 -18 0 0.01 0.65
 -11 18 0 -0.58 0.53
 -11 18 0 0.35 0.67
 10 -18 0 5.15 0.83
 10 -18 0 4.36 0.64
 -10 18 0 3.42 0.75
 -10 18 0 3.15 0.61
 9 -18 0 -0.26 0.42
 9 -18 0 0.15 0.56
 -9 18 0 -0.46 0.45
 -9 18 0 -0.05 0.59
 8 -18 0 0.71 0.41
 8 -18 0 1.77 0.59
 -8 18 0 0.11 0.43
 -8 18 0 0.62 0.55
 7 -18 0 0.2 0.36
 7 -18 0 0.78 0.52
 -7 18 0 0.19 0.37
 -7 18 0 -0.64 0.47
 -7 18 0 0.05 0.51
 6 -18 0 4.42 0.58
 -6 18 0 2.33 0.59
 5 -18 0 1.01 0.45
 5 -18 0 -0.65 0.34
 -5 18 0 0.8 0.36
 -5 18 0 0.78 0.48
 4 -18 0 58.95 1.93
 -4 18 0 59.74 1.96
 -4 18 0 55.67 1.89
 -4 18 0 60.2 1.56
 3 -18 0 0.23 0.38
 3 -18 0 0.12 0.24
 3 -18 0 -0.25 0.37
 -3 18 0 0.63 0.42
 -3 18 0 0.56 0.47
 -3 18 0 0.17 0.26
 2 -18 0 20.07 0.78
 2 -18 0 20.26 0.67
 2 -18 0 20.01 0.97
 -2 18 0 22.22 1.11
 -2 18 0 21.37 1.06
 -2 18 0 20.49 0.71
 1 -18 0 0.28 0.36
 1 -18 0 0.04 0.19
 1 -18 0 0.21 0.24
 -1 18 0 0.77 0.42
 -1 18 0 0.25 0.21
 -1 18 0 0.15 0.41
 0 -18 0 2.11 0.42
 0 18 0 1.41 0.42
 0 18 0 1.2 0.43
 -1 -18 0 -0.12 0.37
 -1 -18 0 0.06 0.4
 1 18 0 0.17 0.15
 1 18 0 -0.7 0.39
 1 18 0 -0.21 0.37
 -2 -18 0 21.49 1
 -2 -18 0 21.4 0.94
 -2 -18 0 21.05 1.08
 2 18 0 21.31 1.06
 2 18 0 21.48 1.07
 -3 -18 0 0.95 0.47
 -3 -18 0 0.79 0.37
 -3 -18 0 -0.05 0.41
 3 18 0 -0.15 0.39
 -4 -18 0 56.83 1.89
 -4 -18 0 58.13 1.7
 -4 -18 0 54.03 1.7
 4 18 0 57.82 1.89
 4 18 0 55.45 1.79
 -5 -18 0 0.4 0.48
 -5 -18 0 1.6 0.57
 -5 -18 0 0.54 0.4
 5 18 0 1.11 0.48
 5 18 0 1.75 0.51
 -6 -18 0 2.3 0.61
 -6 -18 0 2.07 0.53
 6 18 0 3.31 0.57
 6 18 0 2.78 0.52
 -7 -18 0 -0.36 0.34
 -7 -18 0 0.24 0.25
 -7 -18 0 -0.15 0.54
 7 18 0 -0.59 0.46
 7 18 0 0.03 0.5
 7 18 0 -0.07 0.27
 -8 -18 0 0.88 0.3
 -8 -18 0 -0.19 0.57
 8 18 0 0.03 0.53
 8 18 0 1.01 0.54
 8 18 0 0.83 0.34
 -9 -18 0 0.05 0.31
 9 18 0 -0.12 0.54
 9 18 0 -0.43 0.47
 9 18 0 0.29 0.36
 -10 -18 0 4.55 0.59
 10 18 0 4.8 0.75
 10 18 0 5.53 0.81
 10 18 0 4.05 0.51
 -11 -18 0 -0.31 0.4
 11 18 0 -0.61 0.42
 11 18 0 0.04 0.67
 11 18 0 0.14 0.63
 -12 -18 0 1.48 0.52
 12 18 0 1.91 0.71
 12 18 0 0.61 0.5
 -13 -18 0 -0.6 0.53
 13 18 0 0.13 0.72
 13 18 0 -0.58 0.5
 -14 -18 0 9.72 1.07
 14 18 0 9.08 0.98
 14 18 0 10.45 1.25
 -15 -18 0 -0.71 0.7
 15 18 0 -1.17 0.64
 -16 -18 0 -0.4 0.8
 16 18 0 -1.83 0.72
 17 18 0 -1.82 0.81
 -18 -18 0 0.91 1.03
 18 18 0 2.45 1.03
 19 18 0 0.94 1.18
 -20 -18 0 3.84 1.3
 -20 -18 0 3.77 1.65
 19 -19 0 -1.25 1.37
 19 -19 0 0.28 1.57
 -19 19 0 0.97 1.49
 -19 19 0 -2.03 1.35
 18 -19 0 1.36 1.4
 18 -19 0 -1.38 1.18
 -18 19 0 -0.3 1.22
 -18 19 0 0.25 1.3
 17 -19 0 0.68 1.24
 17 -19 0 -0.94 1.15
 -17 19 0 -1.8 0.98
 -17 19 0 -2.52 1.1
 16 -19 0 1.07 1.08
 16 -19 0 -0.36 1.06
 -16 19 0 0.15 0.96
 -16 19 0 -0.89 1.03
 15 -19 0 -0.77 0.97
 15 -19 0 -0.02 0.91
 -15 19 0 -0.05 1.04
 -15 19 0 -1 0.81
 14 -19 0 0.1 0.78
 14 -19 0 -0.23 0.89
 -14 19 0 0.22 0.77
 -14 19 0 0.35 0.86
 13 -19 0 -0.04 0.72
 13 -19 0 -0.64 0.79
 -13 19 0 1.32 0.91
 -13 19 0 -0.76 0.67
 12 -19 0 11.19 1.12
 12 -19 0 9.89 1.21
 -12 19 0 10.48 1.15
 -12 19 0 10.31 1.25
 11 -19 0 -0.27 0.54
 11 -19 0 -0.27 0.65
 -11 19 0 -0.93 0.56
 -11 19 0 -1.37 0.66
 10 -19 0 5.99 0.82
 10 -19 0 5.67 0.81
 -10 19 0 5.55 0.71
 -10 19 0 5.56 0.92
 9 -19 0 0.5 0.52
 9 -19 0 0.46 0.47
 -9 19 0 -0.83 0.42
 -9 19 0 -0.04 0.59
 8 -19 0 5.02 0.68
 8 -19 0 6.01 0.84
 -8 19 0 6.19 0.69
 -8 19 0 6.6 0.97
 7 -19 0 -0.59 0.52
 7 -19 0 -0.25 0.36
 -7 19 0 -0.69 0.38
 -7 19 0 -0.35 0.51
 -7 19 0 0.31 0.56
 6 -19 0 33.99 1.46
 6 -19 0 37.66 1.25
 -6 19 0 39.08 1.6
 -6 19 0 39.99 1.64
 -6 19 0 38.77 1.3
 5 -19 0 1.12 0.52
 5 -19 0 0.45 0.35
 -5 19 0 1.31 0.37
 -5 19 0 0.51 0.5
 -5 19 0 0.89 0.5
 4 -19 0 57.22 1.56
 4 -19 0 56.87 1.91
 -4 19 0 55.84 1.55
 -4 19 0 57.84 1.91
 -4 19 0 56.4 1.94
 3 -19 0 1.52 0.46
 -3 19 0 1.37 0.54
 -3 19 0 0.82 0.3
 -3 19 0 0.57 0.45
 2 -19 0 5.45 0.54
 2 -19 0 6.17 0.7
 2 -19 0 6.54 0.42
 -2 19 0 5.85 0.79
 -2 19 0 4.83 0.43
 -2 19 0 5.55 0.7
 1 -19 0 -0.08 0.2
 1 -19 0 0.09 0.37
 1 -19 0 0.02 0.27
 -1 19 0 0.15 0.44
 -1 19 0 0.12 0.23
 -1 19 0 0.57 0.46
 0 -19 0 0.42 0.38
 0 19 0 -0.45 0.45
 0 19 0 0.18 0.19
 0 19 0 0.58 0.44
 -1 -19 0 -0.43 0.36
 1 19 0 -0.86 0.4
 1 19 0 -0.24 0.41
 -2 -19 0 6.39 0.66
 -2 -19 0 5.53 0.82
 -2 -19 0 6.29 0.71
 2 19 0 5.34 0.69
 2 19 0 6.19 0.75
 -3 -19 0 0.53 0.42
 -3 -19 0 0.61 0.5
 -3 -19 0 0.92 0.51
 3 19 0 0.09 0.51
 -4 -19 0 55.76 1.74
 -4 -19 0 56.2 1.75
 -4 -19 0 55.1 1.92
 4 19 0 58.9 1.93
 4 19 0 55.18 1.86
 -5 -19 0 0.67 0.42
 -5 -19 0 -0.81 0.52
 -5 -19 0 0.52 0.56
 5 19 0 0.63 0.22
 5 19 0 1.03 0.49
 5 19 0 0.81 0.55
 -6 -19 0 36.41 1.62
 -6 -19 0 35.23 1.32
 -6 -19 0 34.34 1.27
 6 19 0 35.28 0.94
 6 19 0 32.33 1.42
 6 19 0 36.13 1.43
 -7 -19 0 0.21 0.23
 -7 -19 0 0.45 0.6
 -7 -19 0 -0.19 0.29
 7 19 0 -0.53 0.5
 7 19 0 0.11 0.28
 7 19 0 -0.27 0.51
 -8 -19 0 7.6 1.06
 -8 -19 0 5.57 0.49
 8 19 0 5.26 0.54
 8 19 0 5.58 0.74
 8 19 0 6.84 0.85
 -9 -19 0 0.5 0.37
 9 19 0 0.23 0.58
 9 19 0 0.24 0.57
 9 19 0 0.35 0.37
 -10 -19 0 4.73 0.62
 10 19 0 7.46 0.99
 10 19 0 5.71 0.8
 10 19 0 5.34 0.55
 -11 -19 0 -0.53 0.42
 11 19 0 0.07 0.7
 11 19 0 1.1 0.73
 11 19 0 -0.54 0.43
 -12 -19 0 10.65 0.88
 12 19 0 12.73 0.92
 12 19 0 11.72 1.15
 -13 -19 0 0.75 0.6
 13 19 0 0.07 0.75
 -14 -19 0 0.57 0.67
 14 19 0 1.89 0.85
 14 19 0 -0.93 0.59
 -15 -19 0 -0.72 0.67
 15 19 0 -0.82 0.7
 -16 -19 0 -0.62 0.79
 -17 -19 0 -0.82 0.89
 17 19 0 -2.1 0.9
 -18 -19 0 0.56 0.97
 18 19 0 -1.59 0.98
 -19 -19 0 -0.05 1.1
 19 19 0 1.39 1.16
 19 -20 0 2.82 1.65
 19 -20 0 0.31 1.52
 -19 20 0 -1.45 1.43
 18 -20 0 2.01 1.42
 18 -20 0 3.87 1.47
 -18 20 0 -0.04 1.35
 -18 20 0 4.02 1.48
 17 -20 0 -0.58 1.13
 17 -20 0 -0.22 1.26
 -17 20 0 -1.33 1.23
 -17 20 0 0.52 1.19
 16 -20 0 2.36 1.11
 16 -20 0 3.18 1.15
 -16 20 0 2.74 1.15
 -16 20 0 2.61 1.05
 15 -20 0 -0.89 0.96
 15 -20 0 0.31 0.98
 -15 20 0 -0.87 0.98
 -15 20 0 -1.1 0.91
 14 -20 0 27.75 1.69
 14 -20 0 23.65 1.74
 -14 20 0 23.44 1.64
 -14 20 0 28.72 1.83
 13 -20 0 -0.99 0.72
 13 -20 0 -1.08 0.86
 -13 20 0 1.04 0.87
 -13 20 0 -1.24 0.67
 12 -20 0 -0.07 0.74
 12 -20 0 -0.81 0.65
 -12 20 0 -0.61 0.8
 -12 20 0 -0.57 0.64
 11 -20 0 -0.47 0.67
 11 -20 0 0.2 0.62
 -11 20 0 0.66 0.75
 -11 20 0 -0.19 0.59
 10 -20 0 3.81 0.83
 10 -20 0 3.02 0.63
 -10 20 0 3.57 0.78
 -10 20 0 2.86 0.66
 9 -20 0 -0.33 0.43
 9 -20 0 -0.11 0.59
 -9 20 0 -0.03 0.65
 -9 20 0 -0.48 0.51
 8 -20 0 16.9 0.96
 8 -20 0 16.31 1.14
 -8 20 0 16.96 0.97
 -8 20 0 18.18 1.22
 7 -20 0 -0.36 0.53
 7 -20 0 -0.63 0.35
 -7 20 0 -0.55 0.41
 -7 20 0 -0.97 0.57
 -7 20 0 -0.29 0.6
 6 -20 0 32.11 1.18
 6 -20 0 31.87 1.43
 -6 20 0 34.39 1.57
 -6 20 0 36.02 1.57
 -6 20 0 30.64 1.18
 5 -20 0 1.86 0.57
 5 -20 0 0.68 0.36
 -5 20 0 1.9 0.39
 -5 20 0 1.2 0.56
 -5 20 0 1.06 0.59
 4 -20 0 1.63 0.33
 4 -20 0 2.57 0.58
 -4 20 0 2.09 0.59
 -4 20 0 1.76 0.57
 3 -20 0 0.59 0.44
 3 -20 0 0.5 0.29
 -3 20 0 0.25 0.48
 -3 20 0 0.58 0.31
 -3 20 0 0.01 0.48
 2 -20 0 22.98 0.88
 2 -20 0 25.99 0.8
 2 -20 0 24.14 1.15
 -2 20 0 23.31 1.22
 -2 20 0 24.74 0.81
 -2 20 0 25.02 1.24
 1 -20 0 0.08 0.44
 1 -20 0 0.34 0.29
 1 -20 0 0.23 0.21
 -1 20 0 -0.72 0.48
 -1 20 0 0.06 0.25
 -1 20 0 -0.04 0.46
 0 -20 0 8.28 0.77
 0 20 0 8.86 0.85
 0 20 0 8.42 0.4
 0 20 0 8.88 0.87
 -1 -20 0 0.16 0.42
 1 20 0 -1.05 0.5
 1 20 0 -0.94 0.46
 -2 -20 0 23.82 1.1
 -2 -20 0 24.1 1.24
 -2 -20 0 23.33 1.05
 2 20 0 22.9 1.17
 2 20 0 23.56 1.18
 -3 -20 0 0.46 0.57
 -3 -20 0 0.01 0.52
 -3 -20 0 0.4 0.43
 3 20 0 0.34 0.5
 -4 -20 0 1.23 0.53
 -4 -20 0 2.35 0.59
 -4 -20 0 4.05 0.62
 4 20 0 0.97 0.6
 4 20 0 1.49 0.54
 -5 -20 0 0.92 0.48
 -5 -20 0 1.76 0.63
 -5 -20 0 0.9 0.6
 5 20 0 1.85 0.61
 5 20 0 0.16 0.21
 5 20 0 -0.12 0.53
 -6 -20 0 30.46 1.21
 -6 -20 0 32.16 1.55
 6 20 0 32.35 1.44
 6 20 0 30.96 0.88
 6 20 0 35.39 1.47
 -7 -20 0 -0.07 0.6
 7 20 0 -0.27 0.58
 7 20 0 0.25 0.28
 7 20 0 0.13 0.58
 -8 -20 0 16.72 0.65
 -8 -20 0 18.47 1.31
 8 20 0 16.9 1.14
 8 20 0 17.71 1.16
 8 20 0 18.51 0.75
 -9 -20 0 -0.31 0.31
 9 20 0 -0.6 0.62
 9 20 0 -0.47 0.62
 9 20 0 0.46 0.36
 -10 -20 0 2.97 0.46
 10 20 0 2.69 0.75
 10 20 0 3.52 0.5
 10 20 0 2.95 0.78
 -11 -20 0 -0.36 0.43
 11 20 0 -0.05 0.47
 11 20 0 -0.46 0.73
 -12 -20 0 -0.53 0.47
 12 20 0 -0.64 0.49
 12 20 0 0.08 0.73
 -13 -20 0 -0.12 0.58
 13 20 0 -0.8 0.82
 -14 -20 0 25.72 1.34
 14 20 0 24.67 1.54
 14 20 0 25.54 1.34
 -15 -20 0 -0.23 0.73
 15 20 0 -1.78 0.68
 -16 -20 0 1.28 0.82
 16 20 0 3.47 0.92
 -17 -20 0 0.15 0.91
 17 20 0 -1.38 0.92
 -18 -20 0 3.32 1.1
 18 20 0 5.43 1.26
 -19 -20 0 0.5 1.42
 19 20 0 -0.59 1.1
 18 -21 0 0.14 1.41
 18 -21 0 0.29 1.41
 -18 21 0 -2.17 1.36
 -18 21 0 0.44 1.49
 17 -21 0 0.75 1.35
 17 -21 0 1.39 1.29
 -17 21 0 -0.97 1.23
 -17 21 0 -2.65 1.28
 16 -21 0 2.29 1.12
 16 -21 0 0.85 1.15
 -16 21 0 1.96 1.14
 -16 21 0 1.06 1.28
 15 -21 0 0.28 1.09
 15 -21 0 -1.62 0.99
 -15 21 0 -0.3 1.1
 -15 21 0 -0.95 0.86
 14 -21 0 -0.81 0.82
 14 -21 0 2.75 1.01
 -14 21 0 -0.15 0.95
 -14 21 0 -0.28 0.79
 13 -21 0 0.05 0.97
 13 -21 0 -0.61 0.78
 -13 21 0 0.23 0.91
 -13 21 0 -0.65 0.73
 12 -21 0 0.02 0.88
 12 -21 0 -0.79 0.66
 -12 21 0 -0.2 0.68
 -12 21 0 0.79 0.89
 11 -21 0 -0.25 0.6
 11 -21 0 0 0.73
 -11 21 0 0.55 0.82
 -11 21 0 -1.12 0.64
 10 -21 0 3.7 0.86
 10 -21 0 4.86 0.71
 -10 21 0 4.15 0.9
 -10 21 0 3.91 0.77
 9 -21 0 0.02 0.48
 9 -21 0 -0.36 0.67
 -9 21 0 0.87 0.66
 -9 21 0 -0.54 0.55
 8 -21 0 1.17 0.48
 8 -21 0 0.13 0.59
 -8 21 0 0.79 0.68
 -8 21 0 0.39 0.52
 7 -21 0 -0.03 0.42
 7 -21 0 0.29 0.57
 -7 21 0 0.28 0.65
 -7 21 0 -0.24 0.44
 -7 21 0 -0.14 0.62
 6 -21 0 38.1 1.61
 -6 21 0 40.15 1.75
 -6 21 0 39.87 1.74
 -6 21 0 41.02 1.38
 5 -21 0 1.06 0.39
 5 -21 0 0.51 0.54
 -5 21 0 1.14 0.61
 -5 21 0 0.29 0.58
 -5 21 0 0.74 0.38
 4 -21 0 46.9 1.77
 4 -21 0 47.23 1.37
 -4 21 0 48.39 1.41
 -4 21 0 47.59 1.88
 -4 21 0 49.66 1.86
 3 -21 0 0.8 0.31
 3 -21 0 0.56 0.52
 -3 21 0 0.08 0.31
 -3 21 0 0.55 0.56
 -3 21 0 0.61 0.59
 2 -21 0 29.54 1.01
 2 -21 0 29.17 0.9
 2 -21 0 31.36 1.31
 -2 21 0 30.1 1.38
 -2 21 0 29.55 0.94
 -2 21 0 31.76 1.42
 1 -21 0 0.21 0.49
 -1 21 0 -0.67 0.45
 -1 21 0 -0.17 0.51
 -1 21 0 0.12 0.27
 0 -21 0 -0.06 0.46
 0 21 0 0.07 0.22
 0 21 0 -0.28 0.51
 0 21 0 0.63 0.51
 -1 -21 0 0.54 0.48
 1 21 0 -0.33 0.5
 1 21 0 0.35 0.53
 -2 -21 0 28.74 1.24
 -2 -21 0 30.76 1.46
 2 21 0 28.14 1.35
 2 21 0 29.12 1.34
 -3 -21 0 -0.62 0.58
 -3 -21 0 1 0.57
 -3 -21 0 -0.49 0.44
 3 21 0 -1.3 0.51
 3 21 0 -0.03 0.5
 -4 -21 0 48.23 1.85
 -4 -21 0 48.63 1.65
 -4 -21 0 43.79 1.61
 4 21 0 49.75 1.83
 4 21 0 46.27 1.79
 -5 -21 0 0.13 0.5
 -5 -21 0 0.15 0.65
 5 21 0 0.16 0.6
 5 21 0 0.39 0.5
 -6 -21 0 39.59 1.75
 6 21 0 40.56 1.62
 6 21 0 39.44 0.99
 6 21 0 36.07 1.57
 -7 -21 0 0.18 0.65
 7 21 0 1.54 0.64
 7 21 0 0.71 0.64
 -8 -21 0 1.08 0.72
 8 21 0 1.22 0.68
 8 21 0 1.85 0.36
 8 21 0 1.35 0.68
 -9 -21 0 -0.43 0.31
 9 21 0 0.18 0.71
 9 21 0 -0.13 0.64
 9 21 0 0.05 0.36
 -10 -21 0 4.43 0.63
 10 21 0 6.55 1
 10 21 0 3.96 0.54
 -11 -21 0 -0.27 0.44
 11 21 0 -0.98 0.73
 -12 -21 0 0.2 0.53
 12 21 0 1.45 0.8
 -13 -21 0 -0.13 0.59
 13 21 0 -0.54 0.85
 13 21 0 -1.14 0.54
 -14 -21 0 0.67 0.66
 14 21 0 -0.37 0.9
 14 21 0 -1.14 0.63
 -15 -21 0 0.26 0.77
 15 21 0 -0.79 0.73
 15 21 0 0.58 0.92
 -16 -21 0 1.29 0.9
 16 21 0 -0.18 0.9
 -17 -21 0 0.28 0.94
 17 21 0 0.85 1.04
 18 21 0 1.15 1.07
 18 -22 0 2.87 1.56
 18 -22 0 1.84 1.44
 -18 22 0 2.54 1.5
 -18 22 0 0.31 1.44
 17 -22 0 -0.87 1.37
 17 -22 0 3.1 1.34
 -17 22 0 -1.18 1.2
 -17 22 0 0.06 1.34
 16 -22 0 1.61 1.38
 16 -22 0 1.95 1.24
 -16 22 0 -0.82 1.08
 -16 22 0 -0.12 1.24
 15 -22 0 0.36 1.13
 15 -22 0 -0.09 0.98
 -15 22 0 -0.01 1.16
 -15 22 0 -1.41 1.04
 14 -22 0 3.74 1.02
 14 -22 0 5.02 1.15
 -14 22 0 2.98 1.17
 -14 22 0 3.95 1.03
 13 -22 0 0.12 0.81
 13 -22 0 0.49 0.92
 -13 22 0 0.04 0.96
 -13 22 0 -1.04 0.76
 12 -22 0 6.43 1.09
 12 -22 0 6.61 0.96
 -12 22 0 6.07 0.89
 -12 22 0 7.17 1.18
 11 -22 0 -0.38 0.75
 11 -22 0 0.35 0.63
 -11 22 0 0.19 0.86
 -11 22 0 -0.18 0.63
 10 -22 0 0.31 0.55
 10 -22 0 0.86 0.75
 -10 22 0 0.12 0.64
 -10 22 0 0.15 0.84
 9 -22 0 -0.05 0.53
 9 -22 0 -0.38 0.65
 -9 22 0 0.04 0.73
 -9 22 0 -0.53 0.55
 8 -22 0 27.87 1.48
 8 -22 0 29.12 1.25
 -8 22 0 30.55 1.64
 -8 22 0 28.86 1.29
 7 -22 0 0.56 0.61
 -7 22 0 -0.5 0.65
 -7 22 0 0.93 0.71
 -7 22 0 -0.62 0.48
 6 -22 0 10.24 0.97
 6 -22 0 11.09 0.75
 -6 22 0 10.48 0.82
 -6 22 0 11.99 1.21
 -6 22 0 13.83 1.1
 5 -22 0 0.66 0.37
 5 -22 0 0.84 0.58
 -5 22 0 -0.35 0.42
 -5 22 0 0.84 0.64
 -5 22 0 0.44 0.65
 4 -22 0 1.64 0.61
 4 -22 0 1.43 0.36
 -4 22 0 1.24 0.44
 -4 22 0 0.63 0.59
 -4 22 0 1.19 0.64
 3 -22 0 -0.52 0.28
 3 -22 0 0.39 0.53
 -3 22 0 -0.36 0.56
 -3 22 0 1.14 0.64
 -3 22 0 -0.48 0.32
 -2 22 0 7.4 0.92
 1 -22 0 0.39 0.53
 -1 22 0 0.29 0.61
 -1 22 0 0.29 0.28
 -1 22 0 -0.82 0.57
 0 -22 0 54.86 1.9
 0 22 0 61.25 2.04
 0 22 0 53.71 1.98
 0 22 0 56.16 1.35
 -1 -22 0 0.83 0.49
 1 22 0 0.67 0.57
 1 22 0 -0.08 0.58
 2 22 0 3.83 0.7
 -3 -22 0 -0.54 0.5
 -3 -22 0 0.2 0.56
 -3 -22 0 -0.1 0.62
 3 22 0 0.2 0.53
 3 22 0 -0.86 0.54
 -4 -22 0 2.26 0.7
 -4 -22 0 1.11 0.52
 4 22 0 1.3 0.6
 4 22 0 0.42 0.63
 -5 -22 0 0.28 0.71
 -5 -22 0 0.43 0.52
 5 22 0 0.02 0.54
 5 22 0 0.86 0.68
 -6 -22 0 10.63 1.18
 6 22 0 11.36 1.09
 6 22 0 12.06 1
 -7 -22 0 0.31 0.73
 7 22 0 1.39 0.74
 7 22 0 0.83 0.34
 7 22 0 0.95 0.7
 -8 -22 0 29.12 1.66
 8 22 0 29.77 0.95
 8 22 0 30.61 1.53
 8 22 0 28.79 1.52
 -9 -22 0 0.22 0.3
 9 22 0 -0.93 0.39
 9 22 0 0.17 0.76
 9 22 0 -0.19 0.68
 -10 -22 0 0.33 0.4
 10 22 0 -0.19 0.41
 10 22 0 0.52 0.75
 -11 -22 0 -0.14 0.45
 11 22 0 0.06 0.76
 -12 -22 0 5.84 0.78
 12 22 0 5.57 0.68
 12 22 0 6.69 1.12
 -13 -22 0 0.78 0.6
 13 22 0 0.03 0.82
 13 22 0 -1.45 0.6
 -14 -22 0 4.56 0.79
 14 22 0 2.8 0.78
 14 22 0 2.81 1.03
 -15 -22 0 0.31 0.75
 15 22 0 -1.12 0.79
 16 22 0 1.57 1
 17 22 0 0.36 1.01
 18 22 0 1.71 1.1
 18 -23 0 -0.33 1.49
 18 -23 0 0.14 1.49
 -18 23 0 -0.96 1.56
 -18 23 0 -0.54 1.39
 17 -23 0 1.59 1.41
 17 -23 0 -0.24 1.53
 -17 23 0 0.78 1.41
 -17 23 0 -2.13 1.28
 16 -23 0 0.02 1.38
 16 -23 0 0.97 1.15
 -16 23 0 -0.02 1.16
 -16 23 0 0.63 1.33
 15 -23 0 -0.68 1.03
 15 -23 0 1.32 1.25
 -15 23 0 0.91 1.2
 -15 23 0 -1.45 0.94
 14 -23 0 4.65 1.14
 14 -23 0 3.32 1.02
 -14 23 0 4.59 1.18
 -14 23 0 2.46 1.06
 13 -23 0 0.07 0.84
 13 -23 0 0.35 0.94
 -13 23 0 0.05 1.06
 -13 23 0 -0.84 0.84
 12 -23 0 0.16 0.84
 12 -23 0 0.71 0.79
 -12 23 0 0.2 0.8
 -12 23 0 0.85 1.03
 11 -23 0 -0.16 0.84
 11 -23 0 0.74 0.69
 -11 23 0 -0.42 0.71
 -11 23 0 0.88 0.95
 10 -23 0 6.9 1.04
 10 -23 0 6.39 0.84
 -10 23 0 5.3 0.88
 -10 23 0 7.27 1.11
 9 -23 0 1.13 0.78
 9 -23 0 -0.22 0.53
 -9 23 0 0.58 0.79
 -9 23 0 -0.56 0.6
 8 -23 0 21.85 1.4
 -8 23 0 23.81 1.48
 -8 23 0 22.69 1.18
 7 -23 0 0.34 0.47
 7 -23 0 1.24 0.67
 -7 23 0 -0.12 0.74
 -7 23 0 2.54 0.76
 -7 23 0 0.37 0.51
 6 -23 0 4.43 0.64
 6 -23 0 3.56 0.77
 -6 23 0 3.75 0.58
 -6 23 0 6.06 0.89
 -6 23 0 3.73 0.87
 5 -23 0 0.49 0.37
 5 -23 0 -0.02 0.6
 -5 23 0 0.67 0.67
 -5 23 0 -0.37 0.65
 -5 23 0 0.28 0.42
 4 -23 0 0.75 0.65
 4 -23 0 0.6 0.37
 -4 23 0 0.26 0.41
 -4 23 0 0.51 0.68
 -4 23 0 0.4 0.68
 3 -23 0 -0.19 0.33
 3 -23 0 0.69 0.61
 -3 23 0 -0.05 0.37
 -3 23 0 -0.28 0.64
 -3 23 0 0.61 0.58
 2 -23 0 33.87 1.01
 2 -23 0 38.02 1.58
 -2 23 0 36.76 1.66
 -2 23 0 36.06 1.09
 -2 23 0 35.59 1.6
 1 -23 0 0.14 0.62
 -1 23 0 1.35 0.32
 -1 23 0 1.62 0.64
 -1 23 0 0.83 0.61
 0 -23 0 1.31 0.57
 0 23 0 0.85 0.63
 0 23 0 1.39 0.66
 -1 -23 0 0.01 0.63
 -1 -23 0 0.21 0.51
 1 23 0 -0.59 0.58
 1 23 0 0.28 0.63
 -2 -23 0 37.27 1.67
 -2 -23 0 36.51 1.49
 2 23 0 35.75 1.64
 2 23 0 36.67 1.63
 -3 -23 0 0.21 0.66
 -3 -23 0 -0.72 0.54
 3 23 0 -0.35 0.59
 3 23 0 -0.48 0.62
 -4 -23 0 1.97 0.73
 -4 -23 0 0.69 0.56
 4 23 0 1.09 0.69
 4 23 0 0.78 0.6
 -5 -23 0 -0.35 0.67
 -5 -23 0 0.54 0.6
 5 23 0 0.55 0.73
 5 23 0 0.43 0.65
 -6 -23 0 3.74 0.85
 6 23 0 3.56 0.78
 6 23 0 4.88 0.86
 -7 -23 0 0.45 0.79
 7 23 0 0.71 0.72
 7 23 0 0.49 0.68
 -8 -23 0 22.84 1.62
 8 23 0 22.37 1.48
 8 23 0 21.84 1.43
 9 23 0 0.4 0.78
 -10 -23 0 6.53 0.57
 10 23 0 4.84 0.6
 10 23 0 7.25 1.04
 -11 -23 0 0.29 0.45
 11 23 0 1.03 0.83
 -12 -23 0 0.84 0.53
 12 23 0 -0.72 0.58
 12 23 0 -0.53 0.89
 -13 -23 0 -0.67 0.58
 13 23 0 -0.12 0.91
 13 23 0 -0.44 0.62
 -14 -23 0 3.03 0.77
 14 23 0 2.02 1.08
 14 23 0 2.37 0.79
 -15 -23 0 -0.9 0.75
 15 23 0 0.42 0.86
 15 23 0 0.63 1.06
 16 23 0 1.41 0.95
 17 23 0 0.18 1
 -18 -23 0 0.44 1.1
 17 -24 0 0.11 1.31
 17 -24 0 -1.42 1.55
 -17 24 0 1.34 1.49
 -17 24 0 -1.03 1.33
 16 -24 0 0.31 1.36
 -16 24 0 1.18 1.32
 -16 24 0 -0.4 1.22
 15 -24 0 -0.12 1.09
 15 -24 0 -1.47 1.24
 -15 24 0 0.69 1.26
 -15 24 0 -0.9 1.05
 14 -24 0 0.93 1.02
 14 -24 0 1 1.16
 -14 24 0 0.03 1.18
 -14 24 0 -0.83 0.92
 13 -24 0 0.92 1.07
 13 -24 0 -0.04 0.89
 -13 24 0 1.37 1.09
 -13 24 0 -1.22 0.83
 12 -24 0 15.84 1.61
 12 -24 0 14.41 1.36
 -12 24 0 12.97 1.32
 -12 24 0 15.77 1.72
 11 -24 0 0.38 0.99
 11 -24 0 0.21 0.72
 -11 24 0 -0.86 0.76
 -11 24 0 0.62 0.95
 10 -24 0 2.83 0.74
 10 -24 0 4.16 0.97
 -10 24 0 2.88 0.76
 -10 24 0 3.38 1.08
 9 -24 0 -0.61 0.57
 9 -24 0 -0.72 0.8
 -9 24 0 -0.35 0.62
 -9 24 0 0.94 0.87
 8 -24 0 9.53 0.94
 8 -24 0 11.99 1.25
 -8 24 0 8.96 0.97
 -8 24 0 12.01 1.26
 7 -24 0 0.68 0.76
 7 -24 0 0.35 0.49
 -7 24 0 -0.28 0.8
 -7 24 0 -0.92 0.53
 -7 24 0 -0.08 0.84
 6 -24 0 0.39 0.69
 6 -24 0 1.83 0.47
 -6 24 0 0.51 0.5
 -6 24 0 1.7 0.77
 -6 24 0 1.48 0.79
 5 -24 0 0.84 0.73
 5 -24 0 -0.02 0.38
 -5 24 0 0.18 0.7
 -5 24 0 0.43 0.47
 -5 24 0 -1.11 0.69
 4 -24 0 10.75 0.66
 4 -24 0 10.69 1.05
 -4 24 0 13.95 1.21
 -4 24 0 13.36 0.77
 -4 24 0 11.72 1.22
 3 -24 0 -0.17 0.67
 3 -24 0 -0.41 0.33
 -3 24 0 -0.25 0.66
 -3 24 0 -0.79 0.67
 -3 24 0 -0.73 0.4
 2 -24 0 11.34 1.06
 2 -24 0 9.39 0.54
 -2 24 0 13.29 1.16
 -2 24 0 12.59 1.17
 -2 24 0 10.09 0.66
 1 -24 0 0.99 0.61
 -1 24 0 0.13 0.67
 -1 24 0 0.61 0.71
 0 -24 0 203.96 5.24
 0 24 0 220.57 5.51
 0 24 0 224.1 5.72
 -1 -24 0 -0.43 0.6
 -1 -24 0 0.31 0.71
 1 24 0 0.47 0.7
 1 24 0 0.07 0.64
 -2 -24 0 8.58 1.21
 -2 -24 0 10.4 0.98
 2 24 0 9.45 1.07
 2 24 0 9.55 1.1
 -3 -24 0 -0.34 0.56
 -3 -24 0 0.95 0.73
 3 24 0 -0.24 0.62
 3 24 0 0.52 0.66
 -4 -24 0 12.21 0.97
 -4 -24 0 11.15 1.26
 4 24 0 13.76 1.17
 4 24 0 12.58 1.16
 -5 -24 0 0.72 0.74
 5 24 0 -0.87 0.66
 5 24 0 1.2 0.74
 -6 -24 0 1.09 0.82
 6 24 0 0.99 0.77
 6 24 0 0.45 0.7
 -7 -24 0 -0.18 0.8
 7 24 0 -0.65 0.76
 7 24 0 0.51 0.84
 -8 -24 0 11.37 1.39
 8 24 0 12.36 1.32
 9 24 0 1.25 0.83
 10 24 0 3.87 0.92
 -11 -24 0 0.17 0.41
 11 24 0 1.06 0.86
 -12 -24 0 15.11 0.91
 12 24 0 14.82 1.42
 -13 -24 0 0.34 0.63
 13 24 0 -0.12 1.01
 14 24 0 -0.92 1.01
 14 24 0 0.61 0.82
 15 24 0 0.83 0.88
 15 24 0 1.13 1.04
 16 24 0 -0.09 0.96
 17 24 0 0.58 1.14
 17 -25 0 -1.29 1.44
 17 -25 0 -1.66 1.41
 -17 25 0 0.93 1.61
 -17 25 0 -0.7 1.45
 16 -25 0 -1.32 1.23
 16 -25 0 -1.93 1.4
 -16 25 0 -0.33 1.19
 -16 25 0 0.92 1.53
 15 -25 0 -0.56 1.14
 15 -25 0 1.43 1.32
 -15 25 0 -0.7 1.27
 -15 25 0 -1.12 1.09
 14 -25 0 5.93 1.23
 14 -25 0 8.11 1.47
 -14 25 0 5.14 1.14
 -14 25 0 6.96 1.45
 13 -25 0 -1.29 0.86
 13 -25 0 -1.69 1.11
 -13 25 0 0.74 1.26
 -13 25 0 -0.92 0.86
 12 -25 0 -0.11 1.04
 12 -25 0 0.57 0.8
 -12 25 0 0.1 0.87
 -12 25 0 -0.88 1.08
 11 -25 0 1.11 1.04
 -11 25 0 -1.84 0.71
 -11 25 0 0.06 1.05
 10 -25 0 2.56 1.03
 10 -25 0 2.16 0.74
 -10 25 0 1.69 0.99
 -10 25 0 1.71 0.78
 9 -25 0 -0.46 0.88
 9 -25 0 0.25 0.62
 -9 25 0 0.23 0.98
 -9 25 0 -0.6 0.68
 8 -25 0 19.6 1.46
 8 -25 0 20.23 1.13
 -8 25 0 23.75 1.68
 -8 25 0 20.41 1.24
 7 -25 0 -0.87 0.73
 7 -25 0 0.86 0.54
 -7 25 0 -1.1 0.79
 -7 25 0 0.06 0.56
 -7 25 0 -1.17 0.82
 6 -25 0 0.53 0.73
 6 -25 0 0.53 0.46
 -6 25 0 1.84 0.57
 -6 25 0 1.77 0.83
 -6 25 0 1.83 0.86
 5 -25 0 -0.1 0.43
 5 -25 0 -1 0.66
 -5 25 0 -1.2 0.78
 -5 25 0 -0.63 0.73
 -5 25 0 1.01 0.49
 4 -25 0 3.77 0.49
 4 -25 0 4.7 0.87
 -4 25 0 5.63 0.71
 -4 25 0 5.34 0.87
 -4 25 0 5.52 0.92
 3 -25 0 0.38 0.36
 3 -25 0 0.35 0.68
 -3 25 0 -0.28 0.69
 -3 25 0 -0.49 0.39
 -3 25 0 -1.6 0.71
 2 -25 0 12.05 1.2
 -2 25 0 15.59 1.23
 -2 25 0 13.74 0.72
 -2 25 0 13.26 1.21
 1 -25 0 0.59 0.68
 -1 25 0 0 0.32
 -1 25 0 0.06 0.75
 -1 25 0 0.61 0.69
 0 -25 0 0.69 0.64
 0 25 0 1.62 0.71
 0 25 0 2.74 0.76
 -1 -25 0 -0.27 0.6
 -1 -25 0 -0.32 0.75
 1 25 0 -1.2 0.71
 1 25 0 -0.37 0.64
 -2 -25 0 11.25 1.08
 -2 -25 0 15.56 1.37
 2 25 0 12.85 1.25
 2 25 0 13.74 1.15
 -3 -25 0 -0.55 0.57
 -3 -25 0 0.38 0.83
 3 25 0 0.16 0.71
 3 25 0 -0.62 0.65
 -4 -25 0 5.22 0.78
 -4 -25 0 3.75 0.94
 4 25 0 5.03 0.85
 4 25 0 4.05 0.9
 -5 -25 0 0.88 0.77
 5 25 0 0.23 0.71
 5 25 0 -0.19 0.79
 -6 -25 0 1.65 0.92
 6 25 0 1.74 0.79
 6 25 0 1.6 0.9
 -7 -25 0 -0.83 0.82
 7 25 0 -1.08 0.91
 7 25 0 -0.96 0.74
 -8 -25 0 21.8 1.68
 8 25 0 23.44 1.5
 9 25 0 1.28 0.86
 10 25 0 1.98 0.94
 11 25 0 1.04 0.95
 -12 -25 0 0.85 0.46
 12 25 0 0.57 1.09
 -13 -25 0 -0.13 0.55
 13 25 0 -0.17 1.14
 -14 -25 0 7.29 0.99
 14 25 0 6.21 1.27
 -15 -25 0 1.36 0.77
 15 25 0 -0.16 1.05
 16 25 0 -1.53 1.14
 16 -26 0 0.41 1.5
 16 -26 0 0.29 1.32
 -16 26 0 3.13 1.62
 15 -26 0 -0.03 1.42
 15 -26 0 0.14 1.17
 -15 26 0 0.23 1.54
 -15 26 0 -0.92 1.18
 14 -26 0 -0.22 1.25
 14 -26 0 -1.42 1
 -14 26 0 -0.6 1.11
 -14 26 0 0.8 1.33
 13 -26 0 0.03 0.95
 13 -26 0 0.26 1.21
 -13 26 0 0.58 1.28
 -13 26 0 -0.7 0.98
 12 -26 0 1.98 0.95
 12 -26 0 1.9 1.18
 -12 26 0 0.71 0.97
 -12 26 0 5.05 1.34
 11 -26 0 -0.75 1
 11 -26 0 -1.46 0.77
 -11 26 0 -1.32 0.79
 -11 26 0 -0.65 1.1
 10 -26 0 9 1.15
 10 -26 0 9.2 1.41
 -10 26 0 8.41 1.16
 -10 26 0 9.86 1.47
 9 -26 0 0.77 0.92
 9 -26 0 -0.18 0.68
 -9 26 0 -0.92 0.69
 -9 26 0 2.81 1.08
 8 -26 0 2.06 0.64
 8 -26 0 1.13 0.95
 -8 26 0 1.85 1.01
 -8 26 0 0.78 0.74
 7 -26 0 0.75 0.51
 7 -26 0 -0.15 0.81
 -7 26 0 1.03 0.63
 -7 26 0 -1.16 0.84
 -7 26 0 -0.09 0.95
 6 -26 0 -0.33 0.74
 6 -26 0 -0.86 0.47
 -6 26 0 1.02 0.58
 -6 26 0 0.76 0.92
 -6 26 0 -0.34 0.82
 5 -26 0 -0.55 0.43
 5 -26 0 0.3 0.78
 -5 26 0 0.58 0.5
 -5 26 0 -1.1 0.81
 -5 26 0 -0.66 0.85
 4 -26 0 1.25 0.44
 4 -26 0 0.06 0.77
 -4 26 0 1.4 0.88
 -4 26 0 1.54 0.82
 -4 26 0 0.61 0.49
 3 -26 0 0.12 0.38
 3 -26 0 -0.59 0.75
 -3 26 0 1.26 0.44
 -3 26 0 -0.91 0.74
 -3 26 0 -0.24 0.8
 2 -26 0 1.81 0.77
 -2 26 0 2.26 0.85
 -2 26 0 0.89 0.42
 -2 26 0 1.26 0.75
 -1 26 0 0.74 0.83
 0 -26 0 42.79 1.81
 0 -26 0 48.14 2.04
 0 26 0 47.35 1.98
 0 26 0 48.6 2.07
 -1 -26 0 0.71 0.71
 -1 -26 0 1 0.84
 1 26 0 -0.51 0.74
 1 26 0 -1.08 0.76
 -2 -26 0 1.68 0.89
 -2 -26 0 2.7 0.72
 2 26 0 1.99 0.81
 2 26 0 2.09 0.84
 -3 -26 0 -0.48 0.71
 -3 -26 0 -0.88 0.81
 3 26 0 -0.73 0.63
 3 26 0 0.78 0.81
 -4 -26 0 0.74 0.93
 4 26 0 0.83 0.76
 4 26 0 0.84 0.84
 -5 -26 0 0.48 0.85
 5 26 0 -0.92 0.79
 5 26 0 -0.33 0.83
 -6 -26 0 -0.48 0.97
 6 26 0 0.35 0.77
 6 26 0 0.62 0.92
 -7 -26 0 0.65 0.96
 7 26 0 -0.47 0.85
 -8 -26 0 1.25 1.05
 8 26 0 0.98 0.91
 9 26 0 0.44 0.98
 10 26 0 8.56 1.21
 11 26 0 2.12 0.99
 12 26 0 2.48 1.15
 13 26 0 -0.27 1.07
 -14 -26 0 1.23 0.62
 14 26 0 0.76 1.16
 -15 -26 0 0.02 0.73
 15 26 0 -0.88 1.14
 16 26 0 -0.32 1.25
 15 -27 0 1.15 1.48
 15 -27 0 -0.03 1.28
 -15 27 0 0.71 1.46
 -15 27 0 -1.77 1.32
 14 -27 0 0.9 1.17
 14 -27 0 0.42 1.28
 -14 27 0 1.21 1.19
 -14 27 0 -0.84 1.44
 13 -27 0 -2.44 1.15
 13 -27 0 -1.49 1.04
 -13 27 0 -0.48 1.08
 -13 27 0 0.11 1.28
 12 -27 0 4.61 1.29
 12 -27 0 7.59 1.1
 -12 27 0 7.4 1.22
 -12 27 0 8.36 1.58
 11 -27 0 -1.14 1.05
 11 -27 0 1.26 0.91
 -11 27 0 -1.3 0.89
 -11 27 0 -1.16 1.16
 10 -27 0 2.92 0.82
 10 -27 0 0.87 1.09
 -10 27 0 4.74 1.22
 -10 27 0 1.53 0.92
 9 -27 0 0.96 0.7
 9 -27 0 -1.92 0.91
 -9 27 0 -0.55 0.79
 -9 27 0 0.58 1.15
 8 -27 0 0.28 0.91
 8 -27 0 0.95 0.61
 -8 27 0 1.08 0.75
 -8 27 0 1.25 1.03
 7 -27 0 0.55 0.58
 7 -27 0 -0.37 0.91
 -7 27 0 -0.07 0.94
 -7 27 0 -0.75 0.96
 -7 27 0 0.78 0.65
 6 -27 0 5.56 0.79
 6 -27 0 9.36 1.28
 -6 27 0 6.65 1.13
 -6 27 0 7.49 0.92
 -6 27 0 9.35 1.28
 5 -27 0 -0.84 0.47
 5 -27 0 -0.22 0.81
 -5 27 0 -0.52 0.51
 -5 27 0 1.19 0.89
 -5 27 0 -0.09 0.96
 4 -27 0 2.27 0.5
 4 -27 0 0.88 0.86
 -4 27 0 1.85 0.98
 -4 27 0 1.12 0.53
 -4 27 0 2.37 0.94
 3 -27 0 0.37 0.39
 3 -27 0 -0.42 0.76
 -3 27 0 0.72 0.85
 -3 27 0 -0.12 0.45
 -3 27 0 -0.23 0.92
 2 -27 0 23.71 1.45
 -2 27 0 24.81 1.51
 -2 27 0 25.72 1.71
 1 -27 0 -1.71 0.71
 -1 27 0 0.86 0.78
 -1 27 0 -0.34 0.88
 0 -27 0 -0.71 0.92
 0 -27 0 -1.28 0.76
 0 27 0 1.52 0.92
 0 27 0 0.43 0.78
 -1 -27 0 0.06 0.76
 -1 -27 0 -0.09 0.88
 1 27 0 0.37 0.82
 1 27 0 -1.32 0.85
 -2 -27 0 24.22 1.72
 -2 -27 0 24.03 1.42
 2 27 0 23.93 1.47
 2 27 0 25.69 1.64
 -3 -27 0 -1.41 0.85
 -3 -27 0 -0.07 0.73
 3 27 0 -1.13 0.86
 3 27 0 -0.16 0.74
 -4 -27 0 1.48 0.97
 4 27 0 1.73 0.83
 4 27 0 1.95 0.88
 -5 -27 0 0.43 0.92
 5 27 0 0.69 0.89
 5 27 0 0.38 0.81
 -6 -27 0 6.84 1.14
 6 27 0 7.34 1.04
 -7 -27 0 -0.53 1
 7 27 0 0.04 0.9
 -8 -27 0 -0.69 1.06
 8 27 0 2.27 0.94
 9 27 0 0.57 0.9
 10 27 0 2.12 1.08
 11 27 0 1.75 1.16
 12 27 0 7.73 1.32
 13 27 0 0.99 1.22
 14 27 0 1.42 1.23
 15 27 0 -2.68 1.18
 15 -28 0 1.28 1.67
 -15 28 0 -1.42 1.51
 -15 28 0 1.17 1.64
 14 -28 0 3.6 1.25
 14 -28 0 2.18 1.54
 -14 28 0 -0.6 1.55
 13 -28 0 0.77 1.11
 13 -28 0 -0.93 1.24
 -13 28 0 -0.49 1.24
 -13 28 0 1.31 1.51
 12 -28 0 0.38 1.28
 12 -28 0 0.05 0.99
 -12 28 0 -0.29 1.06
 -12 28 0 -0.83 1.31
 11 -28 0 -0.51 1.14
 11 -28 0 -0.29 0.9
 -11 28 0 -0.74 0.98
 -11 28 0 2.87 1.28
 10 -28 0 10.34 1.55
 10 -28 0 11.33 1.26
 -10 28 0 11.78 1.6
 -10 28 0 13.87 1.49
 9 -28 0 0.45 1.02
 9 -28 0 1.4 0.67
 -9 28 0 0.84 0.77
 -9 28 0 0.18 1.06
 8 -28 0 0.19 0.64
 8 -28 0 1.52 1.02
 -8 28 0 2.89 0.8
 -8 28 0 1.94 1.17
 7 -28 0 0.02 0.61
 7 -28 0 0.52 0.98
 -7 28 0 0.14 1.02
 -7 28 0 -0.3 0.64
 -7 28 0 0.89 1.11
 6 -28 0 -0.17 0.55
 6 -28 0 0.97 0.98
 -6 28 0 0.32 0.61
 -6 28 0 -0.87 0.99
 -6 28 0 0.4 1.04
 5 -28 0 -0.49 0.53
 5 -28 0 0.65 0.97
 -5 28 0 -0.37 0.58
 -5 28 0 0.93 0.92
 -5 28 0 0.15 0.96
 4 -28 0 7.43 0.72
 4 -28 0 7.7 1.15
 -4 28 0 9.54 1.27
 -4 28 0 5.5 1.17
 -4 28 0 7.23 0.83
 3 -28 0 0.01 0.83
 -3 28 0 0.29 0.89
 -3 28 0 0.86 0.83
 2 -28 0 17.26 1.49
 -2 28 0 18.73 1.61
 -2 28 0 19.43 1.46
 1 -28 0 -1.31 0.74
 -1 28 0 1.66 0.97
 -1 28 0 -1.27 0.85
 0 -28 0 -0.54 0.99
 0 -28 0 1.21 0.84
 0 28 0 -0.59 0.89
 0 28 0 -0.05 0.95
 -1 -28 0 0.56 0.99
 -1 -28 0 0.63 0.81
 1 28 0 -0.99 0.83
 1 28 0 1.04 0.93
 -2 -28 0 20.34 1.72
 -2 -28 0 20.96 1.46
 2 28 0 20.13 1.52
 2 28 0 16.93 1.61
 -3 -28 0 -0.56 0.97
 -3 -28 0 -0.25 0.8
 3 28 0 0.55 0.92
 3 28 0 -0.39 0.78
 -4 -28 0 6.44 1.17
 4 28 0 5.49 1.11
 4 28 0 6.54 1.04
 -5 -28 0 -0.13 0.97
 5 28 0 0.24 0.93
 5 28 0 0.41 1.01
 -6 -28 0 -0.74 0.97
 6 28 0 -0.22 0.92
 -7 -28 0 0.67 1.07
 7 28 0 -0.69 0.94
 -8 -28 0 1.29 1.22
 8 28 0 -0.13 1.01
 9 28 0 0.24 0.97
 10 28 0 9.21 1.35
 11 28 0 1.5 1.07
 12 28 0 0 1.21
 13 28 0 0.85 1.22
 14 28 0 1.39 1.32
 15 28 0 -1.72 1.34
 14 -29 0 0.06 1.67
 14 -29 0 -0.21 1.21
 -14 29 0 2.06 1.65
 -14 29 0 0.05 1.34
 13 -29 0 0.85 1.44
 13 -29 0 -0.04 1.12
 -13 29 0 1.35 1.52
 -13 29 0 2.7 1.34
 12 -29 0 14.09 1.9
 12 -29 0 14.87 1.62
 -12 29 0 18.18 1.71
 -12 29 0 20.94 2.2
 11 -29 0 0.99 0.82
 11 -29 0 1.59 1.31
 -11 29 0 -0.63 1.46
 -11 29 0 2.13 1.03
 10 -29 0 2.26 0.79
 10 -29 0 2.29 1.14
 -10 29 0 3.7 0.98
 -10 29 0 0.15 1.32
 9 -29 0 0.61 1.19
 9 -29 0 -0.86 0.74
 -9 29 0 3.01 0.88
 -9 29 0 1.02 1.28
 8 -29 0 1.35 0.68
 8 -29 0 1.11 1.12
 -8 29 0 1.63 1.22
 -8 29 0 2.19 0.77
 7 -29 0 -0.89 0.58
 7 -29 0 0.91 1.11
 -7 29 0 -1.42 1.11
 -7 29 0 -0.47 0.72
 -7 29 0 -0.86 1.07
 6 -29 0 1.76 0.67
 6 -29 0 2.02 1.02
 -6 29 0 4.25 1.12
 -6 29 0 0.9 1.13
 -6 29 0 1.91 0.75
 5 -29 0 1.5 1
 5 -29 0 1.22 0.59
 -5 29 0 -0.36 0.59
 -5 29 0 -0.07 1.02
 -5 29 0 -0.44 0.98
 4 -29 0 2.73 0.52
 4 -29 0 3.45 1.09
 -4 29 0 4.23 1.09
 -4 29 0 2.01 1.1
 3 -29 0 -2 0.87
 -3 29 0 0.46 0.96
 -3 29 0 0.91 1
 2 -29 0 1.79 0.94
 -2 29 0 2.01 1.01
 -2 29 0 2.25 0.99
 1 -29 0 -1.72 0.82
 -1 29 0 0.5 0.99
 -1 29 0 -0.69 0.9
 0 -29 0 -0.05 0.84
 0 29 0 0.47 1
 0 29 0 -0.79 0.91
 -1 -29 0 0.9 0.89
 1 29 0 0.58 0.98
 1 29 0 0.46 0.93
 -2 -29 0 3.9 1.12
 -2 -29 0 3.43 0.97
 2 29 0 2.13 1.11
 2 29 0 3.22 0.95
 -3 -29 0 -1.4 0.98
 3 29 0 -0.77 0.96
 3 29 0 -0.69 0.81
 -4 -29 0 2.04 1.07
 4 29 0 0.83 0.98
 4 29 0 0.33 1.03
 -5 -29 0 0.19 1.11
 5 29 0 0.72 0.98
 -6 -29 0 1.42 1.13
 6 29 0 1 0.97
 -7 -29 0 1.04 1.23
 7 29 0 0.09 1.06
 -8 -29 0 1.66 1.21
 8 29 0 0.36 1.1
 9 29 0 0.89 1.1
 10 29 0 1.39 1.13
 11 29 0 0.92 1.17
 12 29 0 12.49 1.62
 13 29 0 0.67 1.39
 14 29 0 2.1 1.44
 13 -30 0 2 1.15
 13 -30 0 -1.88 1.55
 -13 30 0 4.57 1.7
 12 -30 0 1.18 1.48
 12 -30 0 3.18 1
 -12 30 0 3.1 1.15
 -12 30 0 1.81 1.62
 11 -30 0 1.65 1.37
 11 -30 0 -0.42 0.9
 -11 30 0 -2.31 1.32
 -11 30 0 3.42 1.07
 10 -30 0 0.36 0.83
 10 -30 0 2.92 1.38
 -10 30 0 3.12 1.49
 -10 30 0 3.03 0.99
 9 -30 0 -0.27 0.73
 9 -30 0 -1.1 1.2
 -9 30 0 1.82 0.87
 -9 30 0 -0.31 1.3
 8 -30 0 0.25 1.16
 8 -30 0 -0.73 0.69
 -8 30 0 0.44 0.83
 -8 30 0 -0.91 1.23
 7 -30 0 0.52 1.13
 -7 30 0 -1.04 0.78
 -7 30 0 -0.77 1.17
 -7 30 0 -0.6 1.15
 6 -30 0 1.83 1.15
 6 -30 0 0.59 0.65
 -6 30 0 -0.19 1.17
 -6 30 0 1.88 1.14
 -6 30 0 -0.07 0.7
 5 -30 0 1.3 1.1
 5 -30 0 1.02 0.55
 -5 30 0 -0.18 1.15
 -5 30 0 2.01 1.08
 4 -30 0 1.44 1.02
 -4 30 0 1.51 1.11
 -4 30 0 3.41 1.11
 3 -30 0 -1.45 0.91
 -3 30 0 0.31 0.99
 -3 30 0 1.1 1.16
 2 -30 0 -1.72 0.85
 -2 30 0 -0.99 1.03
 -2 30 0 -0.49 0.97
 1 -30 0 0.31 0.94
 -1 30 0 -1.28 1.04
 -1 30 0 0.41 1.01
 0 -30 0 1.98 0.98
 0 30 0 1.82 1.14
 0 30 0 0.54 0.94
 -1 -30 0 0.36 0.91
 1 30 0 0.71 1.08
 1 30 0 1.22 0.95
 -2 -30 0 -0.13 0.94
 2 30 0 0.56 1.01
 2 30 0 -0.16 1.07
 3 30 0 -1.99 1.06
 3 30 0 0.17 0.93
 4 30 0 3.83 1.08
 -5 -30 0 1.05 1.26
 5 30 0 0.53 1
 -6 -30 0 1.88 1.2
 6 30 0 -0.11 1.07
 -7 -30 0 1.69 1.36
 7 30 0 -0.71 1.07
 -8 -30 0 2.69 1.36
 8 30 0 1.17 1.17
 9 30 0 0.95 1.12
 10 30 0 1.53 1.21
 11 30 0 -0.69 1.21
 12 30 0 0.06 1.26
 13 30 0 0.15 1.4
 13 -31 0 0.16 1.1
 12 -31 0 8.77 1.3
 12 -31 0 11.68 1.84
 -12 31 0 7.28 1.88
 11 -31 0 -0.4 1.35
 11 -31 0 -0.91 0.92
 -11 31 0 1.64 1.04
 -11 31 0 0.71 1.43
 10 -31 0 -0.87 0.83
 10 -31 0 0.36 1.35
 -10 31 0 2.37 1
 -10 31 0 -0.8 1.48
 9 -31 0 0.19 1.23
 9 -31 0 -1.3 0.8
 -9 31 0 0.58 0.97
 -9 31 0 1.05 1.39
 8 -31 0 3.68 1.33
 8 -31 0 1.63 0.78
 -8 31 0 3.42 0.95
 -8 31 0 2.78 1.44
 7 -31 0 -1.48 0.71
 7 -31 0 0.61 1.21
 -7 31 0 2.15 1.2
 -7 31 0 -0.73 0.78
 -7 31 0 0.53 1.31
 6 -31 0 7.77 0.98
 6 -31 0 7.48 1.36
 -6 31 0 8.27 1.51
 -6 31 0 7.87 1.44
 5 -31 0 0.73 1.14
 5 -31 0 0.31 0.59
 -5 31 0 1.19 1.21
 -5 31 0 1.31 1.1
 4 -31 0 5.93 1.26
 -4 31 0 6.85 1.5
 -4 31 0 7.03 1.31
 3 -31 0 -1.73 0.98
 -3 31 0 2.31 1.26
 -3 31 0 0.99 1.08
 2 -31 0 1.58 1.13
 -2 31 0 2.67 1.22
 -2 31 0 1.53 1.11
 1 -31 0 -0.38 0.93
 -1 31 0 0.14 1.19
 -1 31 0 -1.69 1.01
 0 -31 0 0.24 1
 0 31 0 3.29 1.21
 0 31 0 -0.95 0.97
 -1 -31 0 1.12 1
 1 31 0 -0.69 1.17
 1 31 0 0.06 0.98
 2 31 0 3.62 1.25
 2 31 0 2.05 1.02
 3 31 0 0.66 1.04
 4 31 0 7.31 1.21
 5 31 0 -1.75 1.01
 6 31 0 7.88 1.36
 7 31 0 -0.39 1.2
 8 31 0 4.01 1.33
 9 31 0 0.83 1.22
 10 31 0 -1.28 1.16
 11 31 0 1.47 1.33
 12 31 0 9.15 1.58
 12 -32 0 -1.86 1.05
 11 -32 0 2.62 1.64
 11 -32 0 -1.06 1.01
 -11 32 0 0.85 1.12
 -11 32 0 -1.32 1.58
 10 -32 0 0.47 1.44
 10 -32 0 -1.06 0.9
 -10 32 0 1.13 1.03
 -10 32 0 1.15 1.53
 9 -32 0 -1.81 0.83
 9 -32 0 0.52 1.44
 -9 32 0 2.14 1.5
 -9 32 0 -1.1 0.98
 8 -32 0 3.1 0.93
 8 -32 0 3.29 1.42
 -8 32 0 6.68 1.51
 -8 32 0 3.65 0.99
 7 -32 0 0.76 0.78
 7 -32 0 -0.57 1.27
 -7 32 0 -1 1.3
 6 -32 0 1.75 1.33
 6 -32 0 3 0.69
 -6 32 0 0.9 1.35
 -6 32 0 1.48 1.41
 5 -32 0 -1.6 1.13
 -5 32 0 1.7 1.25
 -5 32 0 1.63 1.3
 4 -32 0 -1.28 0.97
 -4 32 0 2.5 1.24
 -4 32 0 2.26 1.29
 3 -32 0 -1.08 1.07
 -3 32 0 -1.4 1.05
 -3 32 0 1.47 1.33
 2 -32 0 6.73 1.24
 -2 32 0 7.73 1.46
 -2 32 0 7.83 1.36
 1 -32 0 0.29 1.13
 -1 32 0 -1.63 1.08
 -1 32 0 0.12 1.24
 0 -32 0 7.37 1.26
 0 32 0 9.4 1.52
 0 32 0 6.91 1.36
 -1 -32 0 0.47 1.1
 1 32 0 -1.08 1.08
 1 32 0 0.66 1.24
 2 32 0 6.35 1.32
 2 32 0 8.56 1.56
 3 32 0 1.35 1.19
 4 32 0 2.33 1.19
 5 32 0 -0.29 1.19
 6 32 0 4.5 1.33
 7 32 0 0.96 1.21
 8 32 0 3.38 1.31
 9 32 0 -0.87 1.3
 10 32 0 1.03 1.23
 11 32 0 -0.78 1.39
 10 -33 0 0.51 1.62
 10 -33 0 0.16 1.02
 -10 33 0 2.23 1.68
 -10 33 0 1.4 1.19
 9 -33 0 -0.74 0.95
 9 -33 0 2.06 1.47
 -9 33 0 -0.15 1.06
 -9 33 0 0 1.47
 8 -33 0 1.12 1.44
 8 -33 0 0.97 0.91
 -8 33 0 1.84 1.47
 7 -33 0 3.71 0.82
 7 -33 0 -0.91 1.3
 -7 33 0 1.92 1.48
 6 -33 0 17.1 1.09
 6 -33 0 14.43 1.85
 -6 33 0 17.53 2.22
 -6 33 0 21.12 2.13
 5 -33 0 -2 1.19
 -5 33 0 -0.02 1.29
 -5 33 0 -0.63 1.57
 4 -33 0 0.4 1.27
 -4 33 0 3.22 1.43
 -4 33 0 3.57 1.44
 3 -33 0 -0.87 1.09
 -3 33 0 -0.58 1.35
 -3 33 0 1.11 1.19
 2 -33 0 2.38 1.22
 -2 33 0 4.15 1.28
 -2 33 0 2.59 1.44
 1 -33 0 -0.49 1.15
 -1 33 0 0.19 1.21
 -1 33 0 -2.43 1.29
 0 -33 0 0.46 1.21
 0 33 0 0.88 1.22
 0 33 0 0.38 1.39
 1 33 0 0.72 1.16
 1 33 0 1.66 1.33
 2 33 0 0.88 1.08
 3 33 0 1.4 1.14
 4 33 0 4.95 1.39
 5 33 0 -1.88 1.27
 6 33 0 22.87 2.04
 7 33 0 -0.34 1.24
 8 33 0 -0.03 1.39
 9 33 0 0.48 1.31
 10 33 0 1.59 1.45
 9 -34 0 0.04 0.99
 9 -34 0 -1.81 1.42
 -9 34 0 3.76 1.6
 8 -34 0 13.34 1.29
 8 -34 0 7.89 1.84
 -8 34 0 13.66 1.96
 7 -34 0 -0.75 0.8
 7 -34 0 -2.57 1.36
 6 -34 0 -2.03 1.28
 -6 34 0 1.08 1.56
 -6 34 0 2.39 1.4
 5 -34 0 -2.97 1.31
 -5 34 0 -2.41 1.41
 -5 34 0 1.34 1.41
 4 -34 0 0.45 1.24
 -4 34 0 -2.7 1.33
 -4 34 0 1.96 1.53
 3 -34 0 -0.42 1.29
 -3 34 0 -2.15 1.42
 -3 34 0 0.55 1.31
 2 -34 0 2.94 1.36
 -2 34 0 -0.51 1.34
 -2 34 0 1.13 1.52
 1 -34 0 1.11 1.21
 -1 34 0 -0.61 1.28
 -1 34 0 -0.11 1.37
 0 -34 0 5.15 1.37
 0 34 0 6.5 1.59
 0 34 0 5.53 1.36
 1 34 0 -0.31 1.33
 2 34 0 0.72 1.25
 3 34 0 0.66 1.33
 4 34 0 1.45 1.26
 5 34 0 -1.42 1.29
 6 34 0 1.69 1.47
 7 34 0 0.28 1.39
 8 34 0 10.37 1.76
 9 34 0 -0.96 1.47
 8 -35 0 3.78 0.96
 8 -35 0 1.18 1.5
 -8 35 0 0.43 1.77
 7 -35 0 -1.21 1.34
 -7 35 0 1.09 1.58
 6 -35 0 -1.83 1.39
 -6 35 0 2.15 1.63
 -6 35 0 5.05 1.65
 5 -35 0 -1.27 1.33
 -5 35 0 -0.08 1.52
 -5 35 0 -1.54 1.56
 4 -35 0 1.58 1.32
 -4 35 0 1.92 1.45
 -4 35 0 0.95 1.73
 3 -35 0 -1.27 1.36
 -3 35 0 1.88 1.45
 -3 35 0 -1.1 1.47
 2 -35 0 1.78 1.34
 -2 35 0 2.58 1.5
 -2 35 0 1.19 1.61
 1 -35 0 1.79 1.41
 -1 35 0 1.21 1.46
 -1 35 0 -0.04 1.53
 0 35 0 -0.62 1.3
 1 35 0 -0.72 1.35
 2 35 0 1.31 1.28
 3 35 0 -1.46 1.3
 4 35 0 4.34 1.43
 5 35 0 1.02 1.33
 6 35 0 4.14 1.59
 7 35 0 -0.92 1.41
 8 35 0 1.09 1.54
 6 -36 0 -0.48 1.58
 -6 36 0 -0.7 1.62
 5 -36 0 1.63 1.39
 -5 36 0 -1.83 1.54
 -5 36 0 -1.85 1.68
 4 -36 0 4.64 1.6
 -4 36 0 2 1.85
 -4 36 0 3.74 1.59
 3 -36 0 -0.05 1.45
 -3 36 0 -0.23 1.54
 -3 36 0 0.02 1.63
 2 -36 0 1.75 1.47
 -2 36 0 -0.85 1.4
 -2 36 0 -3.18 1.67
 1 -36 0 1.73 1.59
 -1 36 0 0.28 1.38
 0 36 0 26.5 2.25
 1 36 0 0.32 1.36
 2 36 0 2.85 1.43
 3 36 0 1.4 1.38
 4 36 0 4.4 1.54
 5 36 0 -1.54 1.47
 6 36 0 -0.54 1.59
 3 -37 0 1.21 1.51
 -3 37 0 2.8 1.89
 -3 37 0 -1.8 1.59
 2 -37 0 3.45 1.7
 -2 37 0 0.98 1.57
 -1 37 0 1.49 1.56
 0 37 0 -0.19 1.56
 1 37 0 -0.94 1.36
 2 37 0 0.5 1.47
 3 37 0 2.67 1.64
 3 37 -1 1.59 1.49
 2 37 -1 -1.34 1.5
 1 37 -1 -0.57 1.49
 0 37 -1 1.79 1.62
 -1 37 -1 0.37 1.44
 -2 37 -1 -0.5 1.64
 2 -37 1 2.4 1.7
 -3 37 -1 -1.42 1.86
 -3 37 -1 -1.3 1.65
 3 -37 1 1.32 1.56
 6 36 -1 -1.63 1.55
 5 36 -1 -1.83 1.49
 4 36 -1 2.44 1.49
 3 36 -1 0.88 1.45
 2 36 -1 1.35 1.37
 1 36 -1 1.37 1.34
 0 36 -1 2.99 1.4
 -1 36 -1 1.95 1.5
 1 -36 1 0.03 1.59
 -2 36 -1 0.8 1.64
 -2 36 -1 -1.1 1.43
 2 -36 1 0.9 1.41
 -3 36 -1 0.96 1.57
 -3 36 -1 3.57 1.68
 3 -36 1 0.83 1.42
 -4 36 -1 -0.76 1.78
 -4 36 -1 1.46 1.46
 4 -36 1 0.28 1.4
 -5 36 -1 -3.29 1.42
 -5 36 -1 -2.52 1.84
 5 -36 1 0.93 1.46
 -6 36 -1 -1.49 1.72
 6 -36 1 -0.56 1.58
 8 35 -1 1.01 1.57
 7 35 -1 7.95 1.67
 6 35 -1 7.85 1.75
 5 35 -1 0.34 1.44
 4 35 -1 2.53 1.37
 3 35 -1 -0.4 1.38
 2 35 -1 0.64 1.34
 1 35 -1 -0.64 1.32
 0 35 -1 0.06 1.31
 -1 35 -1 -0.49 1.39
 1 -35 1 2.51 1.44
 -2 35 -1 -1.1 1.56
 -2 35 -1 -0.39 1.35
 2 -35 1 3.91 1.41
 -3 35 -1 1.53 1.39
 -3 35 -1 0.51 1.51
 3 -35 1 0.63 1.36
 -4 35 -1 1.01 1.31
 -4 35 -1 -0.76 1.63
 4 -35 1 -0.28 1.37
 -5 35 -1 2.47 1.6
 -5 35 -1 3.28 1.55
 5 -35 1 1.58 1.3
 -6 35 -1 8.86 1.69
 6 -35 1 5.51 1.55
 -7 35 -1 10.33 1.82
 7 -35 1 4.25 1.52
 -8 35 -1 -2.92 1.77
 8 -35 1 0.42 1.48
 8 -35 1 1.17 0.92
 9 34 -1 0.1 1.53
 8 34 -1 3.69 1.56
 7 34 -1 1.6 1.34
 6 34 -1 0.7 1.38
 5 34 -1 -0.94 1.27
 4 34 -1 2.33 1.35
 3 34 -1 2.31 1.3
 2 34 -1 3.33 1.33
 1 34 -1 0.97 1.33
 0 34 -1 0.64 1.28
 0 -34 1 -0.22 1.29
 -1 34 -1 3.37 1.53
 -1 34 -1 0.58 1.31
 1 -34 1 0.59 1.28
 -2 34 -1 4.65 1.58
 -2 34 -1 2.69 1.43
 2 -34 1 5.38 1.4
 -3 34 -1 2.1 1.41
 -3 34 -1 3.63 1.55
 3 -34 1 4 1.33
 -4 34 -1 -2.32 1.24
 -4 34 -1 1.25 1.62
 4 -34 1 0.53 1.28
 -5 34 -1 2.13 1.47
 -5 34 -1 0.07 1.44
 5 -34 1 -0.42 1.35
 -6 34 -1 1.43 1.46
 -6 34 -1 -0.46 1.53
 6 -34 1 -0.12 1.32
 -7 34 -1 -1.79 1.47
 7 -34 1 0.07 0.81
 7 -34 1 1.2 1.36
 -8 34 -1 3.66 1.67
 8 -34 1 4.75 0.97
 8 -34 1 2.58 1.61
 -9 34 -1 3.46 1.58
 9 -34 1 -0.1 1
 9 -34 1 -0.68 1.62
 10 33 -1 -0.53 1.42
 9 33 -1 0.2 1.34
 8 33 -1 2.03 1.48
 7 33 -1 9.03 1.5
 6 33 -1 11.54 1.65
 5 33 -1 0.22 1.26
 4 33 -1 2.91 1.26
 3 33 -1 0.6 1.13
 2 33 -1 4.26 1.28
 1 33 -1 0.66 1.23
 -1 -33 1 0.45 1.23
 0 33 -1 0.54 1.35
 0 33 -1 0.86 1.17
 0 -33 1 1.54 1.22
 -1 33 -1 0.68 1.35
 -1 33 -1 0.58 1.23
 1 -33 1 2.37 1.25
 -2 33 -1 5.04 1.37
 -2 33 -1 2.81 1.45
 2 -33 1 3.05 1.19
 -3 33 -1 -2.13 1.38
 -3 33 -1 0.03 1.24
 3 -33 1 0.42 1.1
 -4 33 -1 2.22 1.38
 -4 33 -1 3.52 1.38
 4 -33 1 0.73 1.18
 -5 33 -1 1.76 1.33
 -5 33 -1 0.47 1.43
 -6 33 -1 11.56 1.72
 -6 33 -1 13.77 1.88
 6 -33 1 7.24 1.55
 6 -33 1 11.45 1.04
 -7 33 -1 8.1 1.66
 7 -33 1 4.33 1.56
 7 -33 1 9.13 1.1
 -8 33 -1 2.02 1.47
 8 -33 1 0.22 0.91
 8 -33 1 -1.67 1.4
 -9 33 -1 -0.63 1.04
 -9 33 -1 1.18 1.46
 9 -33 1 -1.65 1.37
 9 -33 1 -1.43 0.95
 -10 33 -1 1.76 1.72
 -10 33 -1 -0.01 1.13
 10 -33 1 -1.45 1.5
 11 -33 1 -1.74 0.98
 11 32 -1 2.43 1.42
 10 32 -1 3.78 1.45
 9 32 -1 -0.46 1.32
 8 32 -1 1.69 1.27
 7 32 -1 -0.51 1.21
 6 32 -1 2.34 1.25
 5 32 -1 6.81 1.39
 4 32 -1 1 1.23
 3 32 -1 1.36 1.14
 2 32 -1 4.06 1.2
 1 32 -1 3.1 1.27
 1 32 -1 -0.09 1.13
 -1 -32 1 -0.53 1.14
 0 32 -1 4.63 1.42
 0 32 -1 2.85 1.25
 0 -32 1 6.07 1.25
 -1 32 -1 0.08 1.23
 -1 32 -1 -0.22 1.13
 1 -32 1 0.43 1.06
 -2 32 -1 4.39 1.33
 -2 32 -1 3.29 1.36
 2 -32 1 3.27 1.22
 -3 32 -1 -0.83 1.23
 -3 32 -1 -1.52 1.21
 3 -32 1 -0.63 1.08
 -4 32 -1 -0.8 1.23
 -4 32 -1 0.69 1.26
 4 -32 1 -0.96 1.07
 -5 32 -1 5.75 1.5
 -5 32 -1 9.72 1.49
 5 -32 1 3.6 1.25
 -6 32 -1 3.74 1.44
 -6 32 -1 0.97 1.4
 6 -32 1 2.17 0.66
 6 -32 1 2.21 1.3
 -7 32 -1 0.89 1.37
 -7 32 -1 1.5 0.85
 7 -32 1 -2.63 1.16
 7 -32 1 2.45 0.85
 -8 32 -1 0.16 0.92
 8 -32 1 1.71 1.27
 8 -32 1 -0.29 0.86
 -9 32 -1 0.73 1.44
 -9 32 -1 -0.78 0.95
 9 -32 1 -0.05 1.35
 9 -32 1 -1.72 0.84
 -10 32 -1 5.93 1.25
 -10 32 -1 5.29 1.62
 10 -32 1 4.03 0.99
 10 -32 1 4.43 1.63
 -11 32 -1 1.51 1.56
 -11 32 -1 0.04 1.06
 11 -32 1 1.97 1.64
 11 -32 1 -0.83 0.99
 12 -32 1 -0.64 1.04
 12 31 -1 2.09 1.4
 11 31 -1 1.91 1.36
 10 31 -1 -0.65 1.25
 9 31 -1 5.07 1.39
 8 31 -1 3.52 1.29
 -8 -31 1 1.63 1.5
 7 31 -1 -0.03 1.3
 -7 -31 1 1.81 1.43
 6 31 -1 -0.75 1.16
 -6 -31 1 0.23 1.22
 5 31 -1 1.65 1.15
 4 31 -1 9.04 1.36
 3 31 -1 6.32 1.17
 2 31 -1 -0.3 1.05
 2 31 -1 0.3 1.17
 1 31 -1 1.03 1.03
 1 31 -1 0.71 1.18
 -1 -31 1 0.17 0.99
 0 31 -1 -0.22 1.11
 0 31 -1 -1.6 1.08
 0 -31 1 0.46 0.99
 -1 31 -1 0.75 1.18
 -1 31 -1 0.3 1.17
 1 -31 1 0.69 1.05
 -2 31 -1 -0.67 1
 -2 31 -1 0.24 1.11
 2 -31 1 0.6 0.96
 -3 31 -1 7.4 1.42
 -3 31 -1 6.83 1.35
 3 -31 1 4.32 1.15
 -4 31 -1 11.14 1.61
 -4 31 -1 8.78 1.49
 4 -31 1 8.25 1.29
 -5 31 -1 1.24 1.24
 -5 31 -1 2.06 1.29
 5 -31 1 1.48 0.61
 5 -31 1 -1.12 1.13
 -6 31 -1 1.4 1.18
 -6 31 -1 0.31 0.74
 -6 31 -1 -0.5 1.25
 6 -31 1 1.87 0.7
 6 -31 1 -0.24 1.14
 -7 31 -1 -0.61 0.83
 -7 31 -1 1.21 1.23
 7 -31 1 0.4 0.74
 7 -31 1 1.41 1.14
 -8 31 -1 2.6 0.96
 -8 31 -1 2.18 1.45
 8 -31 1 2.22 1.28
 8 -31 1 0.42 0.77
 -9 31 -1 4.85 1.43
 -9 31 -1 2.68 1.03
 9 -31 1 2.22 0.86
 9 -31 1 3.71 1.42
 -10 31 -1 0.61 0.96
 -10 31 -1 1.61 1.49
 10 -31 1 0.05 0.87
 10 -31 1 2 1.38
 -11 31 -1 2.94 1.08
 -11 31 -1 1.03 1.5
 11 -31 1 -0.23 0.91
 11 -31 1 0.46 1.53
 -12 31 -1 3.06 1.25
 -12 31 -1 0.25 1.63
 12 -31 1 1.55 1.1
 12 -31 1 1.48 1.63
 13 -31 1 1.93 1.18
 13 30 -1 0.4 1.51
 12 30 -1 -0.03 1.31
 11 30 -1 0.24 1.24
 10 30 -1 2.07 1.16
 9 30 -1 2.38 1.15
 8 30 -1 0.68 1.07
 -8 -30 1 2.76 1.3
 7 30 -1 -1.06 1.04
 -7 -30 1 -0.63 1.14
 6 30 -1 4.83 1.18
 -6 -30 1 4.48 1.3
 5 30 -1 10.97 1.49
 -5 -30 1 8.88 1.45
 4 30 -1 9.39 1.37
 -4 -30 1 8.95 1.37
 3 30 -1 -2 1.09
 3 30 -1 -0.15 0.97
 -3 -30 1 -0.8 1.09
 2 30 -1 2.38 1.11
 2 30 -1 0.6 0.95
 -2 -30 1 0.67 0.97
 1 30 -1 5.82 1.25
 1 30 -1 7.69 1.27
 -1 -30 1 7.74 1.15
 0 30 -1 11.27 1.41
 0 30 -1 17 1.81
 0 -30 1 13.54 1.51
 -1 30 -1 8.98 1.36
 -1 30 -1 9.03 1.33
 1 -30 1 7.4 1.15
 -2 30 -1 0.21 1.07
 -2 30 -1 0.4 1.03
 2 -30 1 0.39 0.99
 -3 30 -1 0.67 1.09
 -3 30 -1 1.04 1.1
 3 -30 1 -1.1 0.85
 -4 30 -1 8.28 1.3
 -4 30 -1 9.8 1.4
 4 -30 1 6.29 1.26
 -5 30 -1 11.42 1.06
 -5 30 -1 11.51 1.59
 -5 30 -1 16.81 1.93
 5 -30 1 11.04 0.9
 5 -30 1 10.76 1.44
 -6 30 -1 4.98 0.83
 -6 30 -1 4.85 1.23
 -6 30 -1 4.24 1.28
 6 -30 1 5.29 1.27
 6 -30 1 2.91 0.7
 -7 30 -1 -1.21 0.75
 -7 30 -1 -1.07 1.07
 7 -30 1 0.22 0.71
 7 -30 1 0.55 1.14
 -8 30 -1 -0.19 1.22
 -8 30 -1 -1.53 0.78
 8 -30 1 1.29 1.17
 8 -30 1 -1.47 0.67
 -9 30 -1 1.87 1.36
 -9 30 -1 1.76 0.87
 9 -30 1 1.1 1.29
 9 -30 1 0.17 0.76
 -10 30 -1 3.43 1.02
 -10 30 -1 2.45 1.44
 10 -30 1 -0.3 0.79
 10 -30 1 1.96 1.3
 -11 30 -1 -1.19 1.41
 -11 30 -1 0.22 0.96
 11 -30 1 -0.88 0.94
 11 -30 1 -1.35 1.37
 -12 30 -1 3.75 1.12
 -12 30 -1 1.42 1.64
 12 -30 1 0.36 0.96
 12 -30 1 -1.78 1.48
 -13 30 -1 2.62 1.69
 -13 30 -1 4.3 1.24
 13 -30 1 -0.72 1.52
 14 29 -1 -0.02 1.4
 13 29 -1 1.03 1.38
 12 29 -1 3.16 1.27
 11 29 -1 1.79 1.17
 10 29 -1 -0.74 1.06
 9 29 -1 3.43 1.15
 8 29 -1 4.76 1.2
 -8 -29 1 3.19 1.3
 7 29 -1 -0.08 1.08
 -7 -29 1 -1.57 1.11
 6 29 -1 2.22 0.96
 -6 -29 1 3.11 1.19
 5 29 -1 0.75 0.99
 -5 -29 1 1.09 1.12
 4 29 -1 16.29 1.43
 -4 -29 1 12.4 1.44
 3 29 -1 6.41 1.08
 3 29 -1 4.31 1.13
 -3 -29 1 5.26 1.21
 2 29 -1 1.48 1.01
 2 29 -1 0.18 0.92
 -2 -29 1 0.59 0.92
 -2 -29 1 1.62 1.09
 1 29 -1 0.88 0.98
 1 29 -1 2.55 1.06
 -1 -29 1 1.78 0.89
 -1 -29 1 1.39 1.12
 0 29 -1 0.18 0.97
 0 29 -1 -0.31 0.88
 0 -29 1 -0.27 0.85
 -1 29 -1 0.6 1.06
 -1 29 -1 1.16 0.95
 1 -29 1 0.96 0.92
 -2 29 -1 -0.67 0.93
 -2 29 -1 0.61 0.99
 2 -29 1 -1.04 0.83
 -3 29 -1 7.32 1.16
 -3 29 -1 7.85 1.3
 3 -29 1 3.76 0.99
 -4 29 -1 15.21 1
 -4 29 -1 15.99 1.65
 -4 29 -1 12.12 1.43
 4 -29 1 14.52 0.85
 4 -29 1 14.02 1.44
 -5 29 -1 1.56 0.66
 -5 29 -1 2.4 1.03
 -5 29 -1 1.75 1.15
 5 -29 1 1.39 0.57
 5 -29 1 0.98 1
 -6 29 -1 2.96 1.21
 -6 29 -1 2.18 0.74
 -6 29 -1 3.22 1.14
 6 -29 1 2.34 1.11
 6 -29 1 2.78 0.7
 -7 29 -1 -0.07 0.72
 -7 29 -1 -0.97 1.09
 -7 29 -1 -0.08 1.13
 7 -29 1 -1.45 0.6
 7 -29 1 -0.7 1.05
 -8 29 -1 4.12 1.37
 -8 29 -1 4.64 0.84
 8 -29 1 2.95 1.26
 8 -29 1 3.27 0.76
 -9 29 -1 5.84 0.98
 -9 29 -1 3.71 1.3
 9 -29 1 3.22 0.83
 9 -29 1 3.22 1.14
 -10 29 -1 -0.69 1.23
 -10 29 -1 2.25 0.93
 10 -29 1 0.52 1.17
 10 -29 1 -1.07 0.74
 -11 29 -1 3.67 1.51
 -11 29 -1 5.85 1.13
 11 -29 1 1.96 1.41
 11 -29 1 4.7 0.89
 -12 29 -1 6.82 1.59
 -12 29 -1 6.09 1.2
 12 -29 1 2.86 1.48
 12 -29 1 4.22 1.08
 -13 29 -1 5.47 1.28
 -13 29 -1 1.98 1.5
 13 -29 1 2.67 1.52
 13 -29 1 3.79 1.22
 -14 29 -1 1.26 1.27
 -14 29 -1 -0.02 1.58
 14 -29 1 -1.02 1.7
 14 -29 1 3.23 1.27
 15 28 -1 -0.18 1.38
 14 28 -1 0.38 1.35
 13 28 -1 0.37 1.21
 12 28 -1 1.01 1.22
 11 28 -1 0.7 1.06
 10 28 -1 5.71 1.23
 9 28 -1 1.23 1.04
 8 28 -1 0.64 1.01
 -8 -28 1 2.06 1.17
 7 28 -1 1.72 0.94
 -7 -28 1 0.35 1.06
 6 28 -1 4.56 1.05
 -6 -28 1 2.99 1.14
 5 28 -1 3.38 0.97
 -5 -28 1 4.23 1.06
 4 28 -1 -0.72 0.91
 4 28 -1 1.32 0.85
 -4 -28 1 -0.93 0.99
 3 28 -1 5.78 1.01
 3 28 -1 4.25 1.06
 -3 -28 1 5.48 0.93
 -3 -28 1 3.1 1.05
 2 28 -1 8.21 1.13
 2 28 -1 7.82 1.2
 -2 -28 1 12.37 1.61
 -2 -28 1 11.27 1.27
 1 28 -1 -0.94 0.84
 1 28 -1 0.65 0.91
 -1 -28 1 0.33 0.97
 -1 -28 1 0.52 0.78
 0 28 -1 0.68 0.94
 0 28 -1 -0.94 0.86
 0 -28 1 -0.64 1
 0 -28 1 -0.07 0.81
 -1 28 -1 0.02 0.85
 -1 28 -1 -0.47 0.84
 1 -28 1 -0.43 0.78
 -2 28 -1 9.41 1.26
 -2 28 -1 10.49 1.4
 2 -28 1 7.41 1.13
 -3 28 -1 4.84 1
 -3 28 -1 6.82 1.16
 3 -28 1 5.75 0.56
 3 -28 1 3.6 0.96
 -4 28 -1 1.42 0.56
 -4 28 -1 -0.29 0.96
 -4 28 -1 1.17 0.96
 4 -28 1 2.33 0.95
 4 -28 1 1.46 0.48
 -5 28 -1 3.08 0.66
 -5 28 -1 3.93 1.03
 -5 28 -1 4.35 1.09
 5 -28 1 2.88 0.61
 5 -28 1 3.44 0.99
 -6 28 -1 3.65 1.14
 -6 28 -1 4.51 1.23
 -6 28 -1 3.12 0.73
 6 -28 1 2.56 0.65
 6 -28 1 2.56 1.02
 -7 28 -1 0.95 1.03
 -7 28 -1 2.01 0.69
 -7 28 -1 1.41 1.04
 7 -28 1 2.14 1
 7 -28 1 1.76 0.63
 -8 28 -1 0.67 0.74
 -8 28 -1 1.77 1.14
 8 -28 1 0.39 0.63
 8 -28 1 1.32 1
 -9 28 -1 0.1 1.18
 -9 28 -1 3.25 0.84
 9 -28 1 0.5 0.69
 9 -28 1 1.34 1.1
 -10 28 -1 6.85 1.54
 -10 28 -1 11.03 1.32
 10 -28 1 4.46 1.26
 10 -28 1 8.45 1.18
 -11 28 -1 3.6 1.27
 -11 28 -1 -0.34 0.95
 11 -28 1 0.92 1.26
 11 -28 1 1.5 0.88
 -12 28 -1 1.28 1.35
 -12 28 -1 0.95 1.07
 12 -28 1 -0.53 1.3
 12 -28 1 0.4 0.95
 -13 28 -1 0.6 1.18
 -13 28 -1 1.12 1.48
 13 -28 1 -1.22 1.02
 13 -28 1 -1.75 1.36
 -14 28 -1 -0.22 1.58
 -14 28 -1 3.44 1.36
 14 -28 1 -0.36 1.15
 14 -28 1 2.68 1.42
 -15 28 -1 0.99 1.64
 15 -28 1 -0.17 1.49
 15 27 -1 1.26 1.25
 14 27 -1 1.6 1.19
 13 27 -1 -0.75 1.17
 12 27 -1 1.67 1.07
 11 27 -1 6.61 1.23
 10 27 -1 5.1 1.15
 9 27 -1 -0.41 0.85
 8 27 -1 3.95 1.08
 -8 -27 1 1.73 1.06
 7 27 -1 3.2 0.98
 -7 -27 1 2.36 1.02
 6 27 -1 1.39 0.82
 -6 -27 1 1.51 0.98
 5 27 -1 1.28 0.83
 5 27 -1 0.38 0.93
 -5 -27 1 1.2 0.94
 4 27 -1 2.16 0.92
 4 27 -1 1.11 0.79
 -4 -27 1 1.04 0.97
 3 27 -1 -0.31 0.86
 3 27 -1 -0.99 0.8
 -3 -27 1 0.1 0.71
 -3 -27 1 -0.35 0.87
 2 27 -1 -0.18 0.88
 2 27 -1 0.34 0.76
 -2 -27 1 1.27 0.91
 -2 -27 1 2.95 0.8
 1 27 -1 1.67 0.86
 1 27 -1 2.96 0.92
 -1 -27 1 2.9 0.77
 -1 -27 1 2.43 0.96
 0 27 -1 0.08 0.85
 0 27 -1 0.08 0.82
 0 -27 1 0.35 0.72
 0 -27 1 -0.21 0.87
 -1 27 -1 3.25 0.91
 -1 27 -1 2.21 0.87
 1 -27 1 1.49 0.82
 -2 27 -1 0.53 0.84
 -2 27 -1 1.27 0.88
 2 -27 1 0.7 0.74
 -3 27 -1 -0.04 0.44
 -3 27 -1 0.49 0.82
 -3 27 -1 0.06 0.79
 3 -27 1 0.35 0.79
 3 -27 1 0.41 0.41
 -4 27 -1 1.37 0.52
 -4 27 -1 2.18 0.94
 -4 27 -1 2.7 0.91
 4 -27 1 2.17 0.87
 4 -27 1 2.73 0.51
 -5 27 -1 1.16 0.9
 -5 27 -1 2.31 0.9
 -5 27 -1 -0.06 0.54
 5 -27 1 -0.26 0.54
 5 -27 1 0.26 0.83
 -6 27 -1 1.41 0.63
 -6 27 -1 0.66 1.01
 -6 27 -1 0.95 0.88
 6 -27 1 1.84 0.84
 6 -27 1 0.45 0.52
 -7 27 -1 3.43 0.68
 -7 27 -1 2.01 1.01
 -7 27 -1 4.27 1.09
 7 -27 1 2.13 0.62
 7 -27 1 2 0.95
 -8 27 -1 3.47 0.76
 -8 27 -1 0.86 1
 8 -27 1 0.63 0.62
 8 -27 1 2.65 1
 -9 27 -1 0.38 1.13
 -9 27 -1 1.06 0.76
 9 -27 1 0.65 0.68
 9 -27 1 1.99 0.99
 -10 27 -1 8.62 1.4
 -10 27 -1 8.06 1.13
 10 -27 1 5.02 1.18
 10 -27 1 6.03 0.9
 -11 27 -1 7.33 1.46
 -11 27 -1 7.51 1.15
 11 -27 1 8.35 1.1
 11 -27 1 6.15 1.31
 -12 27 -1 2.58 1.08
 -12 27 -1 1.79 1.35
 12 -27 1 1.63 1.16
 -13 27 -1 0.14 1.34
 -13 27 -1 0.44 1.13
 13 -27 1 1.61 1.05
 13 -27 1 -0.59 1.21
 -14 27 -1 -0.16 1.44
 -14 27 -1 1.04 1.21
 14 -27 1 2.54 1.45
 14 -27 1 1.37 1.15
 -15 27 -1 0.96 1.39
 -15 27 -1 3.52 1.49
 15 -27 1 2.58 1.59
 15 -27 1 2.09 1.25
 16 26 -1 -1.19 1.24
 15 26 -1 -0.47 1.14
 -15 -26 1 -0.45 0.73
 14 26 -1 1.7 1.14
 -14 -26 1 1.66 0.65
 13 26 -1 1.25 1.2
 12 26 -1 -0.32 1.04
 11 26 -1 0.3 0.97
 10 26 -1 5.08 1.07
 9 26 -1 3.35 0.99
 8 26 -1 5.8 1.04
 -8 -26 1 5.15 1.21
 7 26 -1 1.15 0.86
 -7 -26 1 2.41 0.96
 6 26 -1 0.07 0.93
 6 26 -1 -0.1 0.74
 -6 -26 1 1.7 0.96
 5 26 -1 0.73 0.83
 5 26 -1 1.3 0.82
 -5 -26 1 0.58 0.89
 4 26 -1 0.95 0.77
 4 26 -1 1.2 0.82
 -4 -26 1 -0.03 0.83
 -4 -26 1 -0.2 0.75
 3 26 -1 8.7 1.08
 3 26 -1 10.29 1.18
 -3 -26 1 11.66 1.1
 -3 -26 1 10.46 1.39
 2 26 -1 22.78 1.51
 2 26 -1 22.32 1.46
 -2 -26 1 21.59 1.62
 -2 -26 1 22.1 1.33
 1 26 -1 7.46 1.04
 1 26 -1 8.91 1.13
 -1 -26 1 8.46 1.12
 -1 -26 1 9.79 1.36
 0 26 -1 22.56 1.5
 0 26 -1 22.61 1.5
 0 -26 1 18.02 1.25
 -1 26 -1 8.73 1.12
 -1 26 -1 10.03 1.33
 1 -26 1 7.49 0.93
 -2 26 -1 24.52 0.93
 -2 26 -1 21.97 1.51
 -2 26 -1 22.76 1.57
 2 -26 1 20.35 1.31
 -3 26 -1 7.99 1.17
 -3 26 -1 11.65 1.29
 -3 26 -1 12.03 0.77
 3 -26 1 10.63 0.68
 3 -26 1 11.62 1.18
 -4 26 -1 1.84 0.51
 -4 26 -1 1.49 0.81
 -4 26 -1 1.83 0.85
 4 -26 1 0.1 0.74
 4 -26 1 0.51 0.46
 -5 26 -1 1.17 0.54
 -5 26 -1 0.74 0.93
 -5 26 -1 0.66 0.83
 5 -26 1 -0.34 0.46
 5 -26 1 1.07 0.77
 -6 26 -1 0.04 0.81
 -6 26 -1 0.31 0.53
 -6 26 -1 0.84 0.91
 6 -26 1 0.78 0.84
 6 -26 1 -0.41 0.5
 -7 26 -1 0.69 0.95
 -7 26 -1 0.88 0.85
 7 -26 1 2.49 0.9
 7 -26 1 0.69 0.53
 -8 26 -1 3.24 1.11
 8 -26 1 4.51 0.98
 8 -26 1 4.75 0.72
 -9 26 -1 4.48 0.88
 -9 26 -1 5.44 1.11
 9 -26 1 1.26 0.89
 9 -26 1 3.5 0.76
 -10 26 -1 4.65 0.96
 -10 26 -1 6.84 1.25
 10 -26 1 5.89 0.92
 10 -26 1 5.52 1.11
 -11 26 -1 -0.79 1.06
 -11 26 -1 -0.3 0.82
 11 -26 1 -0.27 0.74
 11 -26 1 -0.52 1.02
 -12 26 -1 0.73 1.15
 -12 26 -1 0.54 0.95
 12 -26 1 -0.4 1.12
 12 -26 1 1.53 0.98
 -13 26 -1 0.39 1.02
 -13 26 -1 -1.46 1.26
 13 -26 1 -1.41 1.01
 13 -26 1 -1.2 1.14
 -14 26 -1 3.51 1.45
 -14 26 -1 0.8 1.14
 14 -26 1 0.91 1.19
 14 -26 1 1.48 1.07
 -15 26 -1 2.38 1.55
 15 -26 1 0.42 1.14
 15 -26 1 1.71 1.36
 -16 26 -1 2.26 1.68
 -16 26 -1 0.02 1.41
 16 -26 1 0.56 1.34
 16 -26 1 2.13 1.48
 15 25 -1 -1.36 1.07
 -15 -25 1 1.42 0.78
 14 25 -1 0.53 1.1
 -14 -25 1 0.6 0.68
 13 25 -1 0.42 1.08
 -13 -25 1 1.18 0.61
 12 25 -1 -0.46 1.04
 -12 -25 1 0.81 0.51
 11 25 -1 4.88 1.06
 10 25 -1 11.68 1.34
 9 25 -1 2.89 0.95
 8 25 -1 2.49 0.87
 -8 -25 1 3.12 1.09
 7 25 -1 -0.52 0.77
 -7 -25 1 0.1 0.88
 6 25 -1 -1.28 0.76
 6 25 -1 0.97 0.88
 -6 -25 1 0.46 0.84
 5 25 -1 0.76 0.76
 5 25 -1 3.04 0.81
 -5 -25 1 1.44 0.84
 4 25 -1 1.61 0.78
 4 25 -1 0.82 0.67
 -4 -25 1 -1.09 0.75
 -4 -25 1 -0.33 0.64
 3 25 -1 -0.58 0.65
 3 25 -1 0.08 0.72
 -3 -25 1 -0.66 0.79
 -3 -25 1 0.36 0.64
 2 25 -1 0.01 0.67
 2 25 -1 0.85 0.77
 -2 -25 1 1.35 0.82
 -2 -25 1 0.95 0.66
 1 25 -1 3.04 0.79
 1 25 -1 4.21 0.83
 -1 -25 1 3.93 0.77
 -1 -25 1 3.7 0.89
 0 25 -1 1.15 0.75
 0 25 -1 0.44 0.69
 0 -25 1 -0.45 0.62
 -1 25 -1 2.86 0.81
 -1 25 -1 3.56 0.87
 -1 25 -1 3.58 0.51
 1 -25 1 3.32 0.75
 -2 25 -1 1.28 0.7
 -2 25 -1 1.1 0.76
 -2 25 -1 0.96 0.38
 2 -25 1 0.85 0.65
 2 -25 1 1.04 0.34
 -3 25 -1 0.11 0.77
 -3 25 -1 0.67 0.43
 -3 25 -1 0.99 0.77
 3 -25 1 0.25 0.71
 3 -25 1 1.12 0.37
 -4 25 -1 0.06 0.46
 -4 25 -1 0.29 0.77
 -4 25 -1 0.99 0.74
 4 -25 1 -0.36 0.68
 4 -25 1 -0.29 0.42
 -5 25 -1 1.79 0.86
 -5 25 -1 1.07 0.81
 -5 25 -1 1.78 0.51
 5 -25 1 1.22 0.44
 5 -25 1 1.86 0.79
 -6 25 -1 0.49 0.84
 -6 25 -1 0.29 0.83
 6 -25 1 -0.82 0.68
 6 -25 1 -0.37 0.46
 -7 25 -1 -0.64 0.77
 -7 25 -1 -0.26 0.8
 -7 25 -1 0.88 0.6
 7 -25 1 -1.1 0.73
 7 -25 1 1.07 0.54
 -8 25 -1 1.26 0.67
 -8 25 -1 2.85 0.94
 8 -25 1 3.18 0.91
 8 -25 1 2.85 0.62
 -9 25 -1 1.64 1.01
 -9 25 -1 1.85 0.75
 9 -25 1 2.86 0.95
 9 -25 1 3.22 0.71
 -10 25 -1 12.07 1.47
 -10 25 -1 12.76 1.29
 10 -25 1 11.95 1.14
 10 -25 1 15.36 1.51
 -11 25 -1 1.08 0.82
 -11 25 -1 3.87 1.17
 11 -25 1 3.75 0.87
 11 -25 1 3.34 1.06
 -12 25 -1 -0.22 0.88
 -12 25 -1 1.47 1.15
 12 -25 1 0.87 1.09
 12 -25 1 0.06 0.76
 -13 25 -1 0.9 1.25
 -13 25 -1 -1.02 0.91
 13 -25 1 1.31 1.23
 -14 25 -1 0.83 1.04
 -14 25 -1 1.9 1.32
 14 -25 1 1.19 1.29
 -15 25 -1 0.63 1.2
 -15 25 -1 3.23 1.45
 15 -25 1 -1.94 1.17
 -16 25 -1 -0.58 1.26
 -16 25 -1 -0.5 1.43
 16 -25 1 -2.47 1.29
 -17 25 -1 3.27 1.61
 -17 25 -1 0.07 1.4
 17 -25 1 1.41 1.57
 17 24 -1 0.57 1.06
 16 24 -1 2.97 1.06
 15 24 -1 2.42 0.99
 15 24 -1 0.42 0.96
 -15 -24 1 0.15 0.78
 14 24 -1 -0.03 0.79
 14 24 -1 -2.24 1.01
 13 24 -1 -1.18 0.69
 13 24 -1 -0.22 1.02
 -13 -24 1 -0.65 0.62
 12 24 -1 0.87 0.99
 -12 -24 1 0.77 0.54
 11 24 -1 2.2 1.01
 -11 -24 1 1.43 0.45
 10 24 -1 1.15 0.81
 9 24 -1 7.31 1.09
 8 24 -1 10.3 1.23
 -8 -24 1 10.41 1.52
 7 24 -1 0.19 0.82
 7 24 -1 0.66 0.75
 -7 -24 1 0.86 0.78
 6 24 -1 -0.61 0.67
 6 24 -1 0.13 0.79
 -6 -24 1 -0.57 0.79
 5 24 -1 1.18 0.68
 5 24 -1 0.58 0.74
 -5 -24 1 1.36 0.8
 4 24 -1 1.19 0.69
 4 24 -1 1.21 0.72
 -4 -24 1 0.81 0.74
 -4 -24 1 1.21 0.61
 3 24 -1 0.1 0.62
 3 24 -1 -0.48 0.63
 -3 -24 1 -0.96 0.68
 -3 -24 1 -1.07 0.56
 2 24 -1 0.15 0.66
 2 24 -1 0.25 0.65
 -2 -24 1 1.16 0.76
 -2 -24 1 0.82 0.63
 1 24 -1 5.75 0.84
 1 24 -1 5.33 0.85
 -1 -24 1 8.48 1.19
 -1 -24 1 7.79 0.94
 0 24 -1 12.4 1.07
 0 24 -1 9.1 0.51
 0 24 -1 13.71 1.19
 -1 24 -1 6.46 0.91
 -1 24 -1 7.74 0.97
 -1 24 -1 5.59 0.54
 1 -24 1 7.5 0.99
 -2 24 -1 0.89 0.37
 -2 24 -1 1.35 0.65
 -2 24 -1 1.09 0.68
 2 -24 1 0.84 0.65
 2 -24 1 0.94 0.32
 -3 24 -1 -0.3 0.67
 -3 24 -1 -0.43 0.38
 -3 24 -1 -1.03 0.66
 3 -24 1 0.27 0.62
 3 -24 1 0.28 0.36
 -4 24 -1 -0.22 0.71
 -4 24 -1 0.55 0.73
 -4 24 -1 1.54 0.44
 4 -24 1 1.47 0.7
 4 -24 1 0.53 0.41
 -5 24 -1 2.43 0.51
 -5 24 -1 1.83 0.81
 -5 24 -1 0.85 0.76
 5 -24 1 -0.14 0.64
 5 -24 1 0.89 0.41
 -6 24 -1 -0.08 0.71
 -6 24 -1 0.42 0.52
 -6 24 -1 -0.63 0.76
 6 -24 1 -0.01 0.66
 6 -24 1 0.59 0.41
 -7 24 -1 0.47 0.55
 -7 24 -1 0.19 0.76
 -7 24 -1 1.57 0.89
 7 -24 1 1.19 0.52
 7 -24 1 1.58 0.78
 -8 24 -1 8.42 1.26
 -8 24 -1 7.46 0.94
 8 -24 1 9.38 0.9
 8 -24 1 7.54 1
 -9 24 -1 6.21 1.1
 -9 24 -1 5.73 0.84
 9 -24 1 5.34 0.81
 9 -24 1 4.34 0.97
 -10 24 -1 0.28 0.66
 -10 24 -1 1.57 0.94
 10 -24 1 1.96 0.91
 10 -24 1 2.02 0.7
 -11 24 -1 -0.54 0.73
 -11 24 -1 2.16 0.94
 11 -24 1 0.17 0.7
 11 -24 1 1.13 0.89
 -12 24 -1 0.44 1.09
 -12 24 -1 1.01 0.83
 12 -24 1 1.12 1.05
 12 -24 1 -0.04 0.75
 -13 24 -1 -2.12 0.83
 -13 24 -1 1.28 1.13
 13 -24 1 0.54 1
 13 -24 1 -0.83 0.86
 -14 24 -1 0.55 1.21
 -14 24 -1 -1.21 0.88
 14 -24 1 -0.38 0.95
 14 -24 1 -0.2 1.14
 -15 24 -1 3.13 1.4
 -15 24 -1 0.76 1.14
 15 -24 1 -0.25 1.08
 15 -24 1 0.97 1.37
 -16 24 -1 1.2 1.46
 -16 24 -1 1.43 1.25
 16 -24 1 -1.31 1.35
 16 -24 1 1.34 1.25
 -17 24 -1 1.6 1.52
 -17 24 -1 -1.89 1.44
 17 -24 1 -0.97 1.43
 17 -24 1 -0.86 1.36
 18 23 -1 -0.13 1.07
 -18 -23 1 -0.84 1.13
 17 23 -1 5.05 1.16
 16 23 -1 1.41 1.03
 -16 -23 1 1.72 0.87
 15 23 -1 1.56 1.06
 15 23 -1 -0.66 0.85
 -15 -23 1 0.83 0.77
 14 23 -1 1.41 1.1
 14 23 -1 0.85 0.76
 -14 -23 1 1.55 0.71
 13 23 -1 -0.69 0.62
 13 23 -1 -0.89 0.87
 -13 -23 1 0.05 0.57
 12 23 -1 1.56 0.92
 12 23 -1 0.33 0.58
 -12 -23 1 1.73 0.55
 11 23 -1 -0.99 0.46
 11 23 -1 2.23 0.91
 -11 -23 1 0.7 0.47
 10 23 -1 -0.09 0.71
 10 23 -1 -0.96 0.44
 -10 -23 1 0.7 0.38
 9 23 -1 2.03 0.8
 9 23 -1 0.81 0.45
 8 23 -1 5.36 0.86
 -8 -23 1 4.91 1.03
 7 23 -1 25.7 1.43
 7 23 -1 23.83 1.44
 -7 -23 1 28.5 1.62
 6 23 -1 11.18 1.19
 6 23 -1 10.41 1.06
 -6 -23 1 10.63 1.23
 5 23 -1 2.48 0.76
 5 23 -1 4.1 0.79
 -5 -23 1 1.86 0.63
 -5 -23 1 3.1 0.85
 4 23 -1 0.58 0.62
 4 23 -1 -0.96 0.63
 -4 -23 1 0.77 0.55
 -4 -23 1 1.44 0.69
 3 23 -1 1.96 0.71
 3 23 -1 2.06 0.66
 -3 -23 1 1.23 0.6
 -3 -23 1 0.88 0.77
 2 23 -1 9.09 1.05
 2 23 -1 6.74 0.91
 -2 -23 1 6.66 0.88
 -2 -23 1 6.83 0.86
 1 23 -1 0.04 0.65
 1 23 -1 0.79 0.62
 -1 -23 1 0.92 0.66
 -1 -23 1 0.59 0.57
 0 23 -1 1.05 0.28
 0 23 -1 0.71 0.65
 0 23 -1 -0.35 0.59
 0 -23 1 1.31 0.57
 -1 23 -1 0.92 0.67
 -1 23 -1 1.67 0.63
 -1 23 -1 0.53 0.31
 1 -23 1 1.03 0.59
 -2 23 -1 6.31 0.94
 -2 23 -1 8.79 1.04
 -2 23 -1 6.55 0.58
 2 -23 1 7.32 0.9
 2 -23 1 5.57 0.49
 -3 23 -1 2.65 0.44
 -3 23 -1 1.59 0.66
 -3 23 -1 3.86 0.74
 3 -23 1 1.73 0.39
 3 -23 1 2.55 0.69
 -4 23 -1 -0.2 0.36
 -4 23 -1 0.31 0.62
 -4 23 -1 -0.59 0.64
 4 -23 1 0.47 0.36
 4 -23 1 0.35 0.6
 -5 23 -1 3.36 0.85
 -5 23 -1 5.7 0.69
 -5 23 -1 3.38 0.83
 5 -23 1 2.94 0.69
 5 -23 1 2.58 0.44
 -6 23 -1 10.45 1.21
 -6 23 -1 9.57 0.85
 -6 23 -1 11.96 1.31
 6 -23 1 8.58 1.04
 6 -23 1 10.88 0.78
 -7 23 -1 26.27 1.61
 -7 23 -1 28.91 1.54
 -7 23 -1 26.28 1.19
 7 -23 1 25.28 1.11
 7 -23 1 25.4 1.42
 -8 23 -1 6.8 0.98
 -8 23 -1 4.65 0.67
 8 -23 1 5.88 0.84
 8 -23 1 5.49 0.93
 -9 23 -1 0.55 0.6
 -9 23 -1 1.78 0.85
 9 -23 1 1.59 0.8
 -10 23 -1 1.24 0.89
 -10 23 -1 1.08 0.71
 10 -23 1 -0.19 0.6
 10 -23 1 0.77 0.78
 -11 23 -1 1.69 0.98
 -11 23 -1 -0.22 0.75
 11 -23 1 1.06 0.94
 11 -23 1 0.82 0.68
 -12 23 -1 0.62 0.84
 -12 23 -1 2.05 0.99
 12 -23 1 1.59 0.97
 12 -23 1 1.72 0.9
 -13 23 -1 -1.31 0.77
 -13 23 -1 0.89 1.03
 13 -23 1 2.52 1.11
 13 -23 1 0.93 0.87
 -14 23 -1 4.32 1.14
 -14 23 -1 2.07 1.04
 14 -23 1 1.95 1.15
 14 -23 1 3 1.08
 -15 23 -1 -0.01 1
 -15 23 -1 1.61 1.26
 15 -23 1 2.97 1.13
 15 -23 1 -0.51 1.14
 -16 23 -1 0.29 1.22
 -16 23 -1 0.01 1.32
 16 -23 1 0.94 1.19
 16 -23 1 1.77 1.34
 -17 23 -1 2.53 1.47
 -17 23 -1 2.35 1.34
 17 -23 1 5.32 1.52
 17 -23 1 0.35 1.42
 -18 23 -1 -2.08 1.39
 -18 23 -1 1.34 1.6
 18 -23 1 -2.14 1.38
 18 -23 1 0.2 1.48
 18 22 -1 2.81 1.17
 17 22 -1 0.36 1.09
 -17 -22 1 0.98 0.98
 16 22 -1 4.24 1.05
 -16 -22 1 5.94 1.01
 15 22 -1 3.15 0.88
 15 22 -1 4.66 1.06
 -15 -22 1 5.33 0.93
 14 22 -1 1.72 0.76
 14 22 -1 1.39 0.94
 -14 -22 1 2.23 0.73
 13 22 -1 -0.74 0.61
 13 22 -1 -0.17 0.84
 -13 -22 1 0.44 0.62
 12 22 -1 1.34 0.82
 12 22 -1 -0.36 0.51
 -12 -22 1 1.39 0.57
 11 22 -1 0.76 0.82
 11 22 -1 -0.64 0.51
 -11 -22 1 0.37 0.48
 10 22 -1 6.29 1.01
 10 22 -1 4.98 0.69
 -10 -22 1 5.47 0.63
 9 22 -1 2.86 0.83
 9 22 -1 2.06 0.43
 -9 -22 1 2.46 0.37
 8 22 -1 6.63 1
 8 22 -1 8.9 1.16
 8 22 -1 7.73 0.6
 -8 -22 1 8.99 1.23
 7 22 -1 8.28 1.04
 7 22 -1 7.87 1.02
 7 22 -1 8.76 0.54
 -7 -22 1 8.75 1.16
 6 22 -1 2.47 0.69
 6 22 -1 2.42 0.68
 -6 -22 1 2.05 0.78
 5 22 -1 9.5 1.1
 5 22 -1 11.86 1
 -5 -22 1 9.48 1.15
 -5 -22 1 9.23 0.87
 4 22 -1 0.49 0.64
 4 22 -1 1.52 0.62
 -4 -22 1 1.17 0.53
 -4 -22 1 1.42 0.68
 3 22 -1 10.69 0.99
 3 22 -1 8.95 0.97
 -3 -22 1 10.49 1.12
 -3 -22 1 9.26 0.85
 2 22 -1 47.59 1.84
 2 22 -1 45.78 1.74
 -2 -22 1 47.25 1.68
 -2 -22 1 45.57 1.82
 1 22 -1 19.61 1.18
 1 22 -1 20.36 1.2
 -1 -22 1 20.62 1.13
 0 22 -1 7.55 0.94
 0 22 -1 3.68 0.71
 0 22 -1 5.32 0.42
 0 -22 1 8.77 0.85
 -1 22 -1 20.91 0.72
 -1 22 -1 20.66 1.26
 -1 22 -1 18.44 1.21
 1 -22 1 20.73 1.13
 -2 22 -1 48.34 1.32
 -2 22 -1 48.44 1.89
 -2 22 -1 48.31 1.83
 2 -22 1 47.32 1.77
 2 -22 1 45.4 1.26
 -3 22 -1 11.65 0.99
 -3 22 -1 10.56 1.01
 -3 22 -1 10.69 0.68
 3 -22 1 9.42 0.59
 3 -22 1 12.06 0.97
 -4 22 -1 0.93 0.65
 -4 22 -1 -0.05 0.37
 -4 22 -1 1.7 0.66
 4 -22 1 1.3 0.34
 4 -22 1 1.27 0.6
 -5 22 -1 11.19 0.79
 -5 22 -1 10.7 1.11
 -5 22 -1 10.88 1.08
 5 -22 1 12.62 0.72
 5 -22 1 8.92 0.99
 -6 22 -1 2.82 0.74
 -6 22 -1 4.23 0.81
 -6 22 -1 1.8 0.49
 6 -22 1 2.03 0.63
 6 -22 1 2.26 0.45
 -7 22 -1 7.7 1.02
 -7 22 -1 6.87 0.96
 -7 22 -1 6.89 0.8
 7 -22 1 7.66 0.76
 7 -22 1 8.69 0.99
 -8 22 -1 8.25 1.16
 -8 22 -1 7.24 0.88
 8 -22 1 7.82 0.98
 -9 22 -1 2.93 0.79
 -9 22 -1 1.93 0.65
 9 -22 1 2.71 0.74
 9 -22 1 2.52 0.63
 -10 22 -1 4.59 0.79
 -10 22 -1 6.5 0.99
 10 -22 1 5.43 0.79
 10 -22 1 7.92 1.14
 -11 22 -1 -0.29 0.67
 -11 22 -1 1.53 0.91
 11 -22 1 0.96 0.66
 11 -22 1 1.79 0.79
 -12 22 -1 0.55 0.77
 -12 22 -1 1.36 0.96
 12 -22 1 2.52 0.91
 12 -22 1 1.44 0.74
 -13 22 -1 -1.77 0.77
 -13 22 -1 1.24 1.01
 13 -22 1 2.66 0.82
 13 -22 1 1.84 0.96
 -14 22 -1 1.65 0.95
 -14 22 -1 3.67 1.12
 14 -22 1 2.44 1.1
 14 -22 1 2.81 0.98
 -15 22 -1 5.8 1.26
 -15 22 -1 2.08 1.09
 15 -22 1 3.44 1.26
 15 -22 1 5.27 1.21
 -16 22 -1 2.7 1.36
 -16 22 -1 1.51 1.15
 16 -22 1 3.36 1.34
 16 -22 1 4.34 1.27
 -17 22 -1 -1.47 1.22
 -17 22 -1 -0.34 1.41
 17 -22 1 -0.54 1.36
 17 -22 1 0.44 1.23
 -18 22 -1 0.55 1.51
 -18 22 -1 0.14 1.44
 18 -22 1 -0.6 1.51
 18 -22 1 -2.86 1.51
 18 21 -1 1.66 1.2
 17 21 -1 1.26 0.99
 -17 -21 1 1.51 0.99
 16 21 -1 -1.26 0.85
 15 21 -1 0.03 0.76
 15 21 -1 -0.74 0.98
 14 21 -1 1.13 0.95
 14 21 -1 -0.08 0.67
 -14 -21 1 0.81 0.69
 13 21 -1 2.26 0.87
 13 21 -1 0.25 0.57
 -13 -21 1 1.87 0.65
 12 21 -1 2.18 0.85
 12 21 -1 1.67 0.58
 -12 -21 1 1.85 0.56
 11 21 -1 2.05 0.8
 11 21 -1 0.92 0.48
 -11 -21 1 1.21 0.49
 10 21 -1 0.48 0.72
 10 21 -1 -0.47 0.44
 -10 -21 1 -0.09 0.4
 9 21 -1 0.52 0.7
 9 21 -1 0.39 0.37
 9 21 -1 1.6 0.73
 -9 -21 1 1.24 0.37
 8 21 -1 5.6 0.56
 8 21 -1 5.48 0.78
 8 21 -1 4.65 0.84
 -8 -21 1 4.85 0.92
 7 21 -1 19.3 0.73
 7 21 -1 21.02 1.26
 7 21 -1 21.77 1.24
 -7 -21 1 21.76 1.38
 6 21 -1 18.08 1.13
 6 21 -1 17.22 0.63
 6 21 -1 18.62 1.14
 -6 -21 1 17.9 1.28
 5 21 -1 2.84 0.67
 5 21 -1 3.15 0.65
 -5 -21 1 2.92 0.71
 -5 -21 1 1.15 0.51
 4 21 -1 24.11 1.29
 4 21 -1 24.99 1.3
 -4 -21 1 23.23 1.14
 -4 -21 1 26.31 1.19
 -4 -21 1 25.6 1.4
 3 21 -1 22.41 1.2
 3 21 -1 24.33 1.22
 -3 -21 1 24.72 1.16
 -3 -21 1 26.08 1.4
 -3 -21 1 24.12 1.12
 2 21 -1 3.71 0.68
 2 21 -1 3.42 0.62
 -2 -21 1 3.32 0.56
 -2 -21 1 2.94 0.65
 1 21 -1 2.8 0.63
 1 21 -1 2.99 0.32
 1 21 -1 2.75 0.62
 -1 -21 1 3.14 0.54
 0 21 -1 0.37 0.57
 0 21 -1 0 0.24
 0 21 -1 -0.26 0.5
 0 -21 1 0.44 0.45
 -1 21 -1 1.93 0.59
 -1 21 -1 3.25 0.43
 -1 21 -1 2.19 0.61
 1 -21 1 2.91 0.58
 1 -21 1 3.12 0.46
 1 -21 1 3 0.35
 -2 21 -1 3.05 0.67
 -2 21 -1 4.71 0.5
 -2 21 -1 3.47 0.7
 2 -21 1 3.43 0.59
 2 -21 1 3.75 0.43
 -3 21 -1 24.35 1.34
 -3 21 -1 27.04 0.92
 -3 21 -1 26.36 1.29
 3 -21 1 24.41 1.22
 3 -21 1 26.36 0.88
 -4 21 -1 24.72 1.37
 -4 21 -1 25.25 0.97
 -4 21 -1 25.04 1.38
 4 -21 1 26.67 1.29
 4 -21 1 24.63 0.92
 -5 21 -1 2.32 0.66
 -5 21 -1 2.65 0.68
 -5 21 -1 2.38 0.42
 5 -21 1 2.28 0.63
 5 -21 1 3.63 0.54
 -6 21 -1 19.77 1.29
 -6 21 -1 19.26 1.26
 -6 21 -1 17.51 0.93
 6 -21 1 17.27 1.13
 6 -21 1 18.18 0.89
 -7 21 -1 19.7 1.03
 -7 21 -1 20.66 1.34
 -7 21 -1 20.46 1.28
 7 -21 1 19.1 1.21
 -8 21 -1 5.19 0.68
 -8 21 -1 4.37 0.86
 8 -21 1 4.89 0.77
 8 -21 1 4.27 0.62
 -9 21 -1 0.69 0.56
 -9 21 -1 1.58 0.74
 9 -21 1 1.61 0.53
 9 -21 1 2.31 0.75
 -10 21 -1 0.8 0.59
 -10 21 -1 0.31 0.78
 10 -21 1 0.96 0.57
 10 -21 1 0.49 0.68
 -11 21 -1 0.22 0.63
 -11 21 -1 1.62 0.83
 11 -21 1 0.68 0.77
 11 -21 1 0.94 0.63
 -12 21 -1 2.28 0.77
 -12 21 -1 1.16 0.88
 12 -21 1 2.16 0.86
 12 -21 1 2.17 0.78
 -13 21 -1 2.08 0.97
 -13 21 -1 2 0.81
 13 -21 1 4.34 0.94
 13 -21 1 3.24 0.98
 -14 21 -1 1.33 0.86
 -14 21 -1 1.02 1.02
 14 -21 1 1.64 0.92
 14 -21 1 2.33 1.03
 -15 21 -1 1.53 1.11
 -15 21 -1 -1.04 0.96
 15 -21 1 0.8 1.04
 15 -21 1 0.23 1.05
 -16 21 -1 -1.08 1.15
 -16 21 -1 -1.76 1.02
 16 -21 1 0.99 1.22
 16 -21 1 1.55 1.09
 -17 21 -1 0.88 1.2
 -17 21 -1 2.58 1.44
 17 -21 1 1.4 1.24
 17 -21 1 1.72 1.32
 -18 21 -1 -0.11 1.23
 -18 21 -1 -0.52 1.38
 18 -21 1 -1.17 1.45
 18 -21 1 1.01 1.39
 19 20 -1 0.92 1.27
 18 20 -1 1.79 1.11
 17 20 -1 0.23 0.95
 -17 -20 1 1.42 0.97
 16 20 -1 -1.74 0.74
 -16 -20 1 -0.65 0.81
 15 20 -1 2.52 0.79
 15 20 -1 3.17 1.04
 -15 -20 1 3.17 0.83
 14 20 -1 -0.63 0.59
 14 20 -1 0.95 0.83
 -14 -20 1 2.08 0.68
 13 20 -1 -1.06 0.54
 13 20 -1 -0.37 0.85
 -13 -20 1 -0.1 0.61
 12 20 -1 1.93 0.53
 12 20 -1 1.35 0.78
 -12 -20 1 1.95 0.56
 11 20 -1 -0.19 0.64
 11 20 -1 -0.78 0.46
 -11 -20 1 -0.68 0.46
 10 20 -1 11.48 1.13
 10 20 -1 9.85 0.75
 -10 -20 1 10.39 0.72
 9 20 -1 1.18 0.37
 9 20 -1 0.7 0.65
 9 20 -1 0.51 0.61
 -9 -20 1 0.2 0.35
 8 20 -1 1.34 0.64
 8 20 -1 0.44 0.62
 8 20 -1 0.04 0.31
 -8 -20 1 0.25 0.3
 -8 -20 1 0.66 0.66
 7 20 -1 2.23 0.6
 7 20 -1 0.93 0.57
 7 20 -1 0.64 0.31
 -7 -20 1 1.65 0.68
 6 20 -1 26.72 1.28
 6 20 -1 26.38 0.81
 6 20 -1 27.15 1.34
 -6 -20 1 27.09 1.17
 -6 -20 1 29.95 1.49
 5 20 -1 81.3 2.36
 5 20 -1 75.3 1.76
 5 20 -1 82.23 2.51
 -5 -20 1 76.71 2.22
 -5 -20 1 75.47 2.45
 4 20 -1 18.64 1.11
 4 20 -1 16.03 1.06
 -4 -20 1 19.28 0.97
 -4 -20 1 18.44 1.03
 -4 -20 1 19.93 1.18
 3 20 -1 0.9 0.53
 3 20 -1 0.3 0.53
 -3 -20 1 1.54 0.6
 -3 -20 1 0.26 0.5
 -3 -20 1 0.72 0.43
 2 20 -1 23.26 1.16
 2 20 -1 22.49 1.2
 -2 -20 1 24.79 1.25
 -2 -20 1 23.02 1.08
 1 20 -1 -0.32 0.47
 1 20 -1 0.95 0.22
 1 20 -1 0.27 0.48
 -1 -20 1 0.4 0.4
 0 20 -1 7.48 0.41
 0 20 -1 8.5 0.83
 0 20 -1 7.61 0.83
 0 -20 1 7.97 0.71
 -1 20 -1 -0.01 0.26
 -1 20 -1 -0.94 0.44
 -1 20 -1 0.8 0.5
 1 -20 1 0.72 0.23
 1 -20 1 1.08 0.47
 1 -20 1 0.27 0.29
 -2 20 -1 25.59 0.84
 -2 20 -1 26.35 1.24
 -2 20 -1 21.49 1.17
 2 -20 1 23.37 0.77
 2 -20 1 23.49 1.13
 2 -20 1 22.78 0.87
 -3 20 -1 0.7 0.32
 -3 20 -1 0.99 0.53
 -3 20 -1 1.03 0.56
 3 -20 1 1.08 0.46
 3 -20 1 1.28 0.3
 -4 20 -1 20.07 1.18
 -4 20 -1 17.63 1.1
 -4 20 -1 20.22 0.82
 4 -20 1 17.47 1.05
 4 -20 1 18.42 0.78
 -5 20 -1 68.69 2.37
 -5 20 -1 74.78 2.37
 -5 20 -1 79.62 1.97
 5 -20 1 75.02 2.38
 5 -20 1 76.79 2.02
 -6 20 -1 28.65 1.46
 -6 20 -1 28.25 1.42
 -6 20 -1 27.08 1.09
 6 -20 1 28.71 1.36
 -7 20 -1 1.27 0.62
 -7 20 -1 0 0.59
 -7 20 -1 0.83 0.46
 7 -20 1 0.34 0.53
 7 -20 1 0.95 0.43
 -8 20 -1 -0.09 0.46
 -8 20 -1 1.12 0.66
 8 -20 1 0.38 0.45
 8 -20 1 0.32 0.59
 -9 20 -1 0.21 0.69
 -9 20 -1 0.24 0.52
 9 -20 1 0.15 0.59
 9 -20 1 1.48 0.49
 -10 20 -1 13.11 1.25
 -10 20 -1 9.59 1.03
 10 -20 1 11.25 1.12
 10 -20 1 12.17 0.98
 -11 20 -1 0.85 0.8
 -11 20 -1 -1.27 0.53
 11 -20 1 0.9 0.69
 11 -20 1 -0.22 0.58
 -12 20 -1 2.24 0.93
 -12 20 -1 1.41 0.73
 12 -20 1 2.78 0.85
 12 -20 1 1.11 0.69
 -13 20 -1 -0.35 0.72
 -13 20 -1 0.28 0.84
 13 -20 1 0.75 0.87
 13 -20 1 0.06 0.74
 -14 20 -1 1.78 1.03
 -14 20 -1 1.13 0.83
 14 -20 1 2.04 0.87
 14 -20 1 1.61 0.93
 -15 20 -1 4.41 1.04
 -15 20 -1 4.46 1.24
 15 -20 1 2.81 1.02
 15 -20 1 4.66 1.18
 -16 20 -1 1.43 1.12
 -16 20 -1 -0.92 1.01
 16 -20 1 -0.36 1.1
 16 -20 1 1.16 1.05
 -17 20 -1 1.22 1.19
 -17 20 -1 0.4 1.17
 17 -20 1 1.06 1.29
 17 -20 1 1.89 1.32
 -18 20 -1 3.04 1.45
 -18 20 -1 1.94 1.28
 18 -20 1 1.92 1.49
 18 -20 1 4.32 1.4
 -19 20 -1 1.56 1.57
 -19 20 -1 -2.66 1.39
 19 -20 1 0.08 1.52
 19 -20 1 -1.94 1.53
 18 19 -1 -0.77 1.01
 -18 -19 1 -0.92 1.06
 17 19 -1 -1.38 0.87
 -17 -19 1 -1.5 0.88
 16 19 -1 -0.19 0.8
 -16 -19 1 1.71 0.85
 15 19 -1 -1.19 0.65
 -15 -19 1 0.21 0.72
 14 19 -1 2.78 0.68
 14 19 -1 4.87 0.88
 -14 -19 1 3.92 0.76
 13 19 -1 15.62 1.37
 13 19 -1 16.76 1.05
 -13 -19 1 15.9 1.08
 12 19 -1 2.78 0.56
 12 19 -1 3.3 0.85
 -12 -19 1 3.6 0.58
 11 19 -1 0.27 0.74
 11 19 -1 -0.06 0.46
 -11 -19 1 0.97 0.44
 10 19 -1 1.45 0.61
 10 19 -1 1.08 0.64
 10 19 -1 0.71 0.43
 -10 -19 1 1.51 0.41
 9 19 -1 17.29 0.8
 9 19 -1 16.18 1.1
 9 19 -1 17.16 1.12
 -9 -19 1 16.92 0.78
 8 19 -1 8.77 0.9
 8 19 -1 7.41 0.59
 8 19 -1 7.61 0.91
 -8 -19 1 10.8 1.13
 -8 -19 1 8.85 0.56
 7 19 -1 0.4 0.56
 7 19 -1 1.17 0.55
 7 19 -1 0.72 0.3
 -7 -19 1 0.78 0.34
 -7 -19 1 1.09 0.63
 -7 -19 1 0.01 0.25
 6 19 -1 0.35 0.52
 6 19 -1 1.06 0.55
 6 19 -1 0.34 0.27
 -6 -19 1 0.98 0.43
 -6 -19 1 0.83 0.58
 5 19 -1 19.23 1.11
 5 19 -1 19.23 0.62
 5 19 -1 20.2 1.09
 -5 -19 1 17.6 0.99
 -5 -19 1 17.55 0.91
 -5 -19 1 21.72 1.22
 4 19 -1 147.08 3.7
 4 19 -1 146.15 3.86
 -4 -19 1 145.48 3.61
 -4 -19 1 143.49 3.67
 -4 -19 1 145.34 3.84
 3 19 -1 95.76 2.62
 3 19 -1 93.15 2.71
 -3 -19 1 96.09 2.64
 -3 -19 1 96.18 2.59
 -3 -19 1 97.86 2.81
 2 19 -1 4.91 0.73
 2 19 -1 4.21 0.61
 -2 -19 1 4.54 0.61
 -2 -19 1 4.66 0.68
 -2 -19 1 4.79 0.61
 1 19 -1 1.06 0.47
 1 19 -1 0.66 0.47
 1 19 -1 1.44 0.2
 -1 -19 1 0.32 0.41
 0 19 -1 0.14 0.45
 0 19 -1 0.35 0.45
 0 19 -1 0.13 0.2
 0 -19 1 -0.2 0.39
 -1 19 -1 1.27 0.5
 -1 19 -1 1.44 0.49
 -1 19 -1 1.35 0.26
 1 -19 1 1.21 0.3
 1 -19 1 1.14 0.25
 1 -19 1 1.5 0.44
 -2 19 -1 5.26 0.73
 -2 19 -1 4.88 0.45
 -2 19 -1 3.28 0.62
 2 -19 1 4.36 0.54
 2 -19 1 6.2 0.41
 2 -19 1 5.84 0.63
 -3 19 -1 99.28 2.33
 -3 19 -1 97.19 2.86
 -3 19 -1 101.99 2.81
 3 -19 1 96.98 2.76
 3 -19 1 95.01 2.32
 -4 19 -1 152.7 3.46
 -4 19 -1 155.95 3.94
 -4 19 -1 150.56 4.02
 4 -19 1 148.62 3.51
 4 -19 1 152.15 4.01
 -5 19 -1 21.69 1.15
 -5 19 -1 18.39 1.13
 -5 19 -1 19.97 0.89
 5 -19 1 20.56 0.85
 5 -19 1 18.22 1.07
 -6 19 -1 1.23 0.55
 -6 19 -1 0.51 0.38
 -6 19 -1 0.58 0.56
 6 -19 1 0.52 0.38
 6 -19 1 0.35 0.47
 -7 19 -1 0.35 0.4
 -7 19 -1 1.13 0.54
 -7 19 -1 0.43 0.56
 7 -19 1 0.31 0.4
 7 -19 1 -0.03 0.51
 -8 19 -1 9.25 0.97
 -8 19 -1 9.01 0.82
 8 -19 1 9.45 0.79
 8 -19 1 8.63 0.83
 -9 19 -1 19.02 1.24
 -9 19 -1 16.74 1.02
 9 -19 1 16.31 0.98
 9 -19 1 16.43 1.14
 -10 19 -1 0.94 0.55
 -10 19 -1 2.15 0.77
 10 -19 1 0.85 0.51
 10 -19 1 1.24 0.65
 -11 19 -1 -0.21 0.7
 -11 19 -1 -0.11 0.58
 11 -19 1 0.59 0.72
 11 -19 1 0.58 0.57
 -12 19 -1 3.52 0.88
 -12 19 -1 4.9 0.8
 12 -19 1 2.78 0.83
 12 -19 1 3.69 0.76
 -13 19 -1 19.35 1.5
 -13 19 -1 13.81 1.25
 13 -19 1 15.72 1.36
 13 -19 1 16.16 1.42
 -14 19 -1 2.81 0.89
 -14 19 -1 4.64 0.98
 14 -19 1 4.34 0.97
 14 -19 1 4.97 1.05
 -15 19 -1 -0.58 0.81
 -15 19 -1 1.45 1.03
 15 -19 1 -0.9 0.85
 15 -19 1 0.18 0.95
 -16 19 -1 1.39 1.12
 -16 19 -1 2.95 1.05
 16 -19 1 5.68 1.23
 16 -19 1 1.2 1.04
 -17 19 -1 -1.44 1.14
 -17 19 -1 -0.54 1.16
 17 -19 1 -0.74 1.18
 17 -19 1 1.43 1.27
 -18 19 -1 -1.99 1.13
 -18 19 -1 -1.87 1.23
 18 -19 1 0.15 1.3
 18 -19 1 0.66 1.38
 -19 19 -1 -1.41 1.43
 -19 19 -1 1.22 1.34
 19 -19 1 1.68 1.47
 19 -19 1 0.94 1.43
 -20 -18 1 -0.21 1.47
 19 18 -1 0.02 1.1
 18 18 -1 7.41 1.23
 -18 -18 1 7.98 1.25
 17 18 -1 5.83 1.04
 -17 -18 1 7.28 1.15
 16 18 -1 0.55 0.78
 -16 -18 1 2.92 0.89
 15 18 -1 0.88 0.66
 -15 -18 1 1.69 0.77
 14 18 -1 2.32 0.84
 14 18 -1 2.67 0.67
 -14 -18 1 2.51 0.7
 13 18 -1 3.88 0.61
 13 18 -1 3.19 0.81
 -13 -18 1 2.92 0.63
 12 18 -1 14.45 1.14
 12 18 -1 13.83 0.92
 -12 -18 1 14.42 0.96
 11 18 -1 1.91 0.71
 11 18 -1 2.22 0.49
 11 18 -1 1.87 0.66
 -11 -18 1 1.75 0.5
 10 18 -1 10.17 1.02
 10 18 -1 9 0.97
 10 18 -1 8.15 0.71
 -10 -18 1 9 0.7
 9 18 -1 0.8 0.6
 9 18 -1 1.88 0.59
 9 18 -1 1.18 0.37
 -9 -18 1 1.23 0.37
 8 18 -1 2.81 0.4
 8 18 -1 2.92 0.57
 8 18 -1 2.3 0.63
 -8 -18 1 2.97 0.67
 -8 -18 1 2.58 0.37
 7 18 -1 -0.38 0.46
 7 18 -1 0.33 0.29
 7 18 -1 0.87 0.52
 -7 -18 1 0.4 0.36
 -7 -18 1 0.33 0.55
 -7 -18 1 0.46 0.27
 6 18 -1 61.48 2.01
 6 18 -1 59.46 1.45
 6 18 -1 58.51 1.85
 -6 -18 1 54.5 1.7
 -6 -18 1 57.02 1.38
 -6 -18 1 56.55 1.7
 -6 -18 1 59.09 2.05
 -6 -18 1 58.86 1.41
 5 18 -1 133.68 2.91
 5 18 -1 134.95 3.41
 5 18 -1 138.56 3.62
 -5 -18 1 117.29 3.13
 -5 -18 1 130.74 3.44
 -5 -18 1 126.62 3.2
 4 18 -1 33.58 0.86
 4 18 -1 35.46 1.33
 4 18 -1 35.15 1.39
 -4 -18 1 32.24 1.2
 -4 -18 1 31.78 1.17
 -4 -18 1 36.23 1.45
 3 18 -1 2.84 0.52
 3 18 -1 1.49 0.5
 -3 -18 1 2.79 0.56
 -3 -18 1 2.13 0.47
 -3 -18 1 2.39 0.46
 2 18 -1 6.14 0.68
 2 18 -1 6.99 0.74
 -2 -18 1 8.27 0.82
 -2 -18 1 7.5 0.64
 -2 -18 1 7.4 0.67
 1 18 -1 4.32 0.58
 1 18 -1 4.17 0.3
 1 18 -1 3.77 0.58
 -1 -18 1 4.56 0.6
 0 18 -1 35.41 0.89
 0 18 -1 35.61 1.35
 0 18 -1 34.86 1.35
 0 -18 1 34.52 1.28
 -1 18 -1 4.72 0.59
 -1 18 -1 3.97 0.6
 -1 18 -1 3.99 0.38
 1 -18 1 3 0.32
 1 -18 1 3.99 0.56
 1 -18 1 3.13 0.41
 -2 18 -1 7.83 0.75
 -2 18 -1 6.4 0.44
 -2 18 -1 7.48 0.75
 2 -18 1 7.1 0.56
 2 -18 1 8.04 0.42
 2 -18 1 6.97 0.67
 -3 18 -1 2.95 0.55
 -3 18 -1 3.56 0.43
 -3 18 -1 2.7 0.57
 3 -18 1 3.26 0.5
 3 -18 1 2.27 0.43
 3 -18 1 2.45 0.32
 -4 18 -1 36.34 1.47
 -4 18 -1 36.3 1.12
 -4 18 -1 36.66 1.43
 4 -18 1 33.56 1.35
 4 -18 1 32.55 1.03
 -5 18 -1 139.12 3.26
 -5 18 -1 135.58 3.74
 -5 18 -1 148.23 3.71
 5 -18 1 130.01 3.15
 5 -18 1 132.23 3.56
 -6 18 -1 58.11 2.02
 -6 18 -1 61.09 1.72
 -6 18 -1 64.52 2.09
 6 -18 1 57.43 1.95
 6 -18 1 58.11 1.69
 -7 18 -1 0.52 0.37
 -7 18 -1 0.55 0.53
 -7 18 -1 0.14 0.51
 7 -18 1 0.38 0.36
 7 -18 1 0.34 0.51
 -8 18 -1 2.13 0.61
 -8 18 -1 2.46 0.53
 8 -18 1 3.16 0.64
 8 -18 1 1.96 0.47
 -9 18 -1 0.57 0.47
 -9 18 -1 0.67 0.61
 9 -18 1 1.2 0.49
 9 -18 1 0.73 0.54
 -10 18 -1 9.44 0.92
 -10 18 -1 9.29 1.07
 10 -18 1 8.94 1
 10 -18 1 10.18 0.9
 -11 18 -1 1.41 0.59
 -11 18 -1 0.94 0.72
 11 -18 1 2.95 0.64
 11 -18 1 2.38 0.71
 -12 18 -1 12.91 1.08
 -12 18 -1 16.67 1.27
 12 -18 1 15.26 1.19
 12 -18 1 14.28 1.25
 -13 18 -1 3.56 0.91
 -13 18 -1 1.75 0.68
 13 -18 1 4.49 0.83
 13 -18 1 2.34 0.87
 -14 18 -1 2.64 0.81
 -14 18 -1 2.07 0.93
 14 -18 1 1.58 0.9
 14 -18 1 2.21 0.85
 -15 18 -1 2.5 1.01
 -15 18 -1 0.85 0.9
 15 -18 1 4.01 0.99
 15 -18 1 1.13 0.93
 -16 18 -1 1.75 1.11
 -16 18 -1 2.64 0.99
 16 -18 1 3.33 1.05
 16 -18 1 3.5 1.14
 -17 18 -1 5.55 1.18
 -17 18 -1 4.83 1.31
 17 -18 1 8.83 1.35
 17 -18 1 5.18 1.35
 -18 18 -1 10.81 1.71
 -18 18 -1 11.29 1.59
 18 -18 1 8.31 1.52
 18 -18 1 10.48 1.69
 -19 18 -1 -0.26 1.48
 19 -18 1 -0.67 1.42
 19 -18 1 -1.08 1.36
 -20 18 -1 1.54 1.63
 -20 18 -1 -0.03 1.37
 20 17 -1 2.45 1.36
 -20 -17 1 1.23 1.69
 19 17 -1 -0.9 1.04
 18 17 -1 -0.9 0.92
 -18 -17 1 0.21 0.97
 17 17 -1 -1.72 0.77
 -17 -17 1 -0.48 0.84
 16 17 -1 1.02 0.71
 -16 -17 1 3.23 0.86
 15 17 -1 -0.09 0.61
 -15 -17 1 0.47 0.66
 14 17 -1 -0.05 0.52
 14 17 -1 -0.17 0.7
 -14 -17 1 -0.17 0.64
 13 17 -1 5.42 0.68
 13 17 -1 5.05 0.85
 -13 -17 1 5 0.72
 12 17 -1 9.95 0.86
 12 17 -1 11.04 1.02
 -12 -17 1 9.78 0.87
 11 17 -1 5.65 0.83
 11 17 -1 5.65 0.73
 11 17 -1 4.6 0.55
 -11 -17 1 4.2 0.58
 10 17 -1 0.62 0.38
 10 17 -1 1.39 0.58
 10 17 -1 1.62 0.58
 -10 -17 1 0 0.38
 9 17 -1 16.48 1.03
 9 17 -1 19.15 1.06
 9 17 -1 18.36 0.8
 -9 -17 1 15.88 0.75
 8 17 -1 6.11 0.74
 8 17 -1 6.26 0.56
 8 17 -1 5.94 0.77
 -8 -17 1 6.49 0.87
 -8 -17 1 5.72 0.52
 7 17 -1 0.17 0.46
 7 17 -1 -0.01 0.28
 7 17 -1 0.3 0.45
 -7 -17 1 0.89 0.28
 -7 -17 1 0.6 0.38
 -7 -17 1 0.44 0.37
 -7 -17 1 1.25 0.53
 6 17 -1 1.27 0.27
 6 17 -1 1.12 0.51
 6 17 -1 0.87 0.44
 -6 -17 1 1.11 0.23
 -6 -17 1 0.87 0.52
 -6 -17 1 0.77 0.29
 -6 -17 1 0.55 0.38
 5 17 -1 10.55 0.47
 5 17 -1 10.52 0.79
 5 17 -1 11.09 0.81
 -5 -17 1 9.96 0.66
 -5 -17 1 11.24 0.9
 -5 -17 1 9.8 0.69
 4 17 -1 123.63 3.08
 4 17 -1 124.1 3.27
 4 17 -1 118.77 2.6
 -4 -17 1 119.68 3.08
 -4 -17 1 124.24 3.04
 -4 -17 1 118.42 3.23
 3 17 -1 71.12 2.13
 3 17 -1 72.92 2.06
 3 17 -1 71.07 1.57
 3 17 -1 70.06 1.55
 -3 -17 1 72.95 2.2
 -3 -17 1 71.74 2.03
 -3 -17 1 73.3 2.01
 2 17 -1 30.94 0.74
 2 17 -1 31 1.2
 2 17 -1 29.46 1.21
 -2 -17 1 28.61 1.1
 -2 -17 1 30.23 1.23
 -2 -17 1 30.92 1.13
 1 17 -1 3.13 0.26
 1 17 -1 2.02 0.46
 1 17 -1 2.34 0.48
 1 17 -1 2.11 0.25
 -1 -17 1 4.05 0.52
 0 17 -1 -0.15 0.37
 0 17 -1 0.28 0.17
 0 17 -1 0.11 0.18
 0 17 -1 0.04 0.39
 0 -17 1 -0.08 0.33
 -1 17 -1 2.61 0.5
 -1 17 -1 3.02 0.52
 -1 17 -1 3.52 0.35
 1 -17 1 3.04 0.3
 1 -17 1 2.65 0.38
 1 -17 1 4.58 0.54
 -2 17 -1 32.01 1.22
 -2 17 -1 31.05 1.27
 -2 17 -1 29.61 0.88
 2 -17 1 30.25 0.86
 2 -17 1 29.17 1.16
 2 -17 1 28.33 0.94
 -3 17 -1 73.88 2.15
 -3 17 -1 74.32 2.21
 -3 17 -1 72.08 1.78
 3 -17 1 67.92 1.81
 3 -17 1 68.07 1.73
 3 -17 1 70.28 2.08
 -4 17 -1 123.03 2.84
 -4 17 -1 122.65 3.31
 -4 17 -1 123.58 3.22
 4 -17 1 114.62 3.11
 -5 17 -1 11.77 0.86
 -5 17 -1 10.89 0.66
 -5 17 -1 11.25 0.88
 5 -17 1 10.09 0.63
 5 -17 1 11.28 0.8
 -6 17 -1 1.41 0.51
 -6 17 -1 0.83 0.49
 -6 17 -1 1.55 0.38
 6 -17 1 0.79 0.34
 6 -17 1 2.17 0.5
 -7 17 -1 0.76 0.38
 -7 17 -1 0.59 0.49
 -7 17 -1 0.42 0.48
 7 -17 1 -0.07 0.41
 7 -17 1 0.23 0.35
 -8 17 -1 4.83 0.68
 -8 17 -1 6.59 0.85
 8 -17 1 5.44 0.68
 8 -17 1 5.93 0.8
 -9 17 -1 16.87 1
 -9 17 -1 19.45 1.17
 9 -17 1 16.85 1.13
 9 -17 1 17.28 0.96
 -10 17 -1 1.06 0.63
 -10 17 -1 0.83 0.48
 10 -17 1 1.02 0.58
 10 -17 1 0.41 0.49
 -11 17 -1 5.08 0.73
 -11 17 -1 5.35 0.87
 11 -17 1 7.03 1.03
 11 -17 1 5.94 0.87
 -12 17 -1 9.74 1.11
 -12 17 -1 11.48 1.07
 12 -17 1 9.7 1.12
 12 -17 1 8.92 0.98
 -13 17 -1 5.74 0.95
 -13 17 -1 5.26 0.87
 13 -17 1 6.12 0.93
 13 -17 1 4.89 0.94
 -14 17 -1 -0.79 0.7
 -14 17 -1 1.31 0.92
 14 -17 1 0.76 0.84
 14 -17 1 0.1 0.74
 -15 17 -1 0.88 1.03
 -15 17 -1 1.16 0.85
 15 -17 1 0.8 0.89
 15 -17 1 0.86 0.91
 -16 17 -1 2.15 1.11
 -16 17 -1 1.87 1.01
 16 -17 1 2.24 1.03
 16 -17 1 4.68 1.03
 -17 17 -1 0.08 0.97
 -17 17 -1 -1.87 1.13
 17 -17 1 -0.37 1.1
 17 -17 1 1.4 1.12
 -18 17 -1 1.02 1.15
 -18 17 -1 -0.19 1.18
 18 -17 1 0.1 1.32
 18 -17 1 0.18 1.2
 -19 17 -1 -1.49 1.25
 -19 17 -1 -0.67 1.36
 19 -17 1 1.39 1.42
 19 -17 1 -2.04 1.4
 -20 17 -1 0.09 1.51
 -20 17 -1 0.21 1.44
 20 -17 1 -1.34 1.52
 20 16 -1 1.63 1.19
 -20 -16 1 -0.49 1.14
 -20 -16 1 -0.19 1.57
 19 16 -1 0.35 1.04
 -19 -16 1 2.46 1.12
 18 16 -1 4.72 1.06
 -18 -16 1 6.41 1.13
 17 16 -1 3.34 0.9
 -17 -16 1 4.37 1.02
 16 16 -1 0.89 0.67
 -16 -16 1 2.91 0.75
 15 16 -1 1.31 0.65
 -15 -16 1 3.15 0.8
 14 16 -1 -0.36 0.52
 -14 -16 1 -0.8 0.55
 13 16 -1 -0.6 0.5
 13 16 -1 0.93 0.66
 -13 -16 1 0.41 0.56
 12 16 -1 2.49 0.51
 12 16 -1 3.68 0.7
 12 16 -1 2.3 0.68
 -12 -16 1 1.56 0.52
 11 16 -1 4.07 0.66
 11 16 -1 2.94 0.53
 11 16 -1 4.61 0.75
 -11 -16 1 3.2 0.52
 10 16 -1 11.22 0.73
 10 16 -1 12.95 0.92
 10 16 -1 12.79 1
 -10 -16 1 13.59 0.8
 9 16 -1 3.36 0.62
 9 16 -1 2.32 0.57
 9 16 -1 1.8 0.41
 -9 -16 1 1.97 0.39
 8 16 -1 0.27 0.44
 8 16 -1 -0.39 0.46
 8 16 -1 0.33 0.31
 -8 -16 1 0.09 0.48
 -8 -16 1 0.73 0.34
 7 16 -1 5.34 0.67
 7 16 -1 6.38 0.5
 7 16 -1 6.04 0.68
 -7 -16 1 5.43 0.82
 -7 -16 1 6.05 0.54
 -7 -16 1 6.99 0.49
 -7 -16 1 7.08 0.6
 6 16 -1 10.18 0.8
 6 16 -1 9.5 0.75
 6 16 -1 9.76 0.5
 -6 -16 1 9.56 0.61
 -6 -16 1 10.76 0.56
 -6 -16 1 9.11 0.48
 -6 -16 1 10.55 0.92
 5 16 -1 25.74 0.75
 5 16 -1 27.3 1.14
 5 16 -1 26.32 1.06
 -5 -16 1 27.81 1.23
 -5 -16 1 24.09 0.73
 -5 -16 1 26.07 0.71
 -5 -16 1 25.12 0.97
 -5 -16 1 25.57 0.96
 4 16 -1 6.48 0.66
 4 16 -1 5.17 0.42
 4 16 -1 5 0.33
 4 16 -1 5.21 0.6
 -4 -16 1 5.91 0.71
 -4 -16 1 5.82 0.53
 -4 -16 1 4.1 0.56
 3 16 -1 26.65 0.68
 3 16 -1 27.45 1.13
 3 16 -1 26.92 0.71
 3 16 -1 27.16 1.08
 -3 -16 1 28.71 1.21
 -3 -16 1 28.32 1.03
 -3 -16 1 27.39 1
 2 16 -1 66.74 1.9
 2 16 -1 65.7 1.99
 -2 -16 1 69.85 2.06
 -2 -16 1 69.2 1.93
 -2 -16 1 66.4 1.88
 1 16 -1 7.05 0.63
 1 16 -1 7.46 0.7
 1 16 -1 8.14 0.32
 1 16 -1 7.76 0.32
 -1 -16 1 8.77 0.59
 -1 -16 1 7.61 0.61
 0 16 -1 3.34 0.28
 0 16 -1 3.42 0.49
 0 16 -1 4.13 0.57
 0 16 -1 3.54 0.29
 0 -16 1 3.54 0.29
 0 -16 1 3.67 0.52
 0 -16 1 3.33 0.26
 -1 16 -1 8.46 0.69
 -1 16 -1 9.2 0.42
 -1 16 -1 8.87 0.68
 1 -16 1 8.92 0.38
 1 -16 1 8.33 0.45
 1 -16 1 8.96 0.61
 -2 16 -1 67.79 1.99
 -2 16 -1 66.48 2.02
 -2 16 -1 68.84 1.62
 2 -16 1 68.29 1.63
 2 -16 1 64.73 1.68
 2 -16 1 67.2 1.98
 -3 16 -1 27.54 1.14
 -3 16 -1 28.37 1.16
 -3 16 -1 29.13 0.88
 3 -16 1 29.11 1.12
 3 -16 1 27.08 0.97
 3 -16 1 28.2 0.87
 -4 16 -1 5.1 0.67
 -4 16 -1 5.99 0.48
 -4 16 -1 5.37 0.67
 4 -16 1 5.36 0.59
 4 -16 1 4.85 0.58
 4 -16 1 4.29 0.44
 -5 16 -1 28.94 0.97
 -5 16 -1 26.57 1.16
 -5 16 -1 26.73 1.17
 5 -16 1 25.15 1.07
 5 -16 1 24.66 0.9
 -6 16 -1 10.6 0.66
 -6 16 -1 10.06 0.8
 -6 16 -1 10.86 0.86
 6 -16 1 9.17 0.77
 6 -16 1 9.41 0.62
 -7 16 -1 5.02 0.71
 -7 16 -1 6.43 0.63
 7 -16 1 6.2 0.66
 7 -16 1 6.52 0.57
 -8 16 -1 0.19 0.39
 -8 16 -1 0.42 0.49
 8 -16 1 0.1 0.39
 8 -16 1 0.42 0.4
 -9 16 -1 2.14 0.64
 -9 16 -1 1.25 0.49
 9 -16 1 1.16 0.57
 9 -16 1 2.22 0.5
 -10 16 -1 12.08 1.03
 -10 16 -1 13.07 0.89
 10 -16 1 13.72 1.05
 10 -16 1 13.43 0.93
 -11 16 -1 3.69 0.68
 -11 16 -1 4.86 0.8
 11 -16 1 4.36 0.79
 11 -16 1 4.16 0.66
 -12 16 -1 3.42 0.89
 -12 16 -1 1.89 0.63
 12 -16 1 2.88 0.75
 12 -16 1 2.84 0.67
 -13 16 -1 0.42 0.77
 -13 16 -1 0.76 0.63
 13 -16 1 0.36 0.68
 13 -16 1 0.71 0.73
 -14 16 -1 0.62 0.76
 -14 16 -1 -0.84 0.79
 14 -16 1 0.15 0.75
 14 -16 1 0.01 0.78
 -15 16 -1 3.22 1
 -15 16 -1 1.93 0.91
 15 -16 1 1.86 0.87
 15 -16 1 3.13 0.93
 -16 16 -1 3.34 1.03
 -16 16 -1 2.82 0.95
 16 -16 1 4.44 1.09
 16 -16 1 2.65 1.03
 -17 16 -1 4.64 1.11
 -17 16 -1 6.09 1.18
 17 -16 1 6.51 1.24
 17 -16 1 4.75 1.15
 -18 16 -1 7.34 1.3
 -18 16 -1 5.12 1.28
 18 -16 1 6.69 1.43
 18 -16 1 6.78 1.3
 -19 16 -1 5.28 1.34
 -19 16 -1 2.3 1.3
 19 -16 1 -1.16 1.45
 19 -16 1 1.12 1.36
 -20 16 -1 2.33 1.43
 -20 16 -1 -1.82 1.35
 20 -16 1 -2.74 1.42
 20 15 -1 0.74 1.12
 -20 -15 1 1.33 1.56
 -20 -15 1 -1.36 1.14
 19 15 -1 -1.12 0.96
 -19 -15 1 -0.25 1.06
 18 15 -1 0.57 0.92
 -18 -15 1 2.11 0.99
 17 15 -1 -0.19 0.75
 -17 -15 1 0.38 0.77
 16 15 -1 0.41 0.64
 -16 -15 1 2.68 0.86
 15 15 -1 4.83 0.77
 -15 -15 1 3.73 0.81
 14 15 -1 2.5 0.58
 -14 -15 1 1.85 0.68
 13 15 -1 0.3 0.66
 13 15 -1 -0.46 0.5
 13 15 -1 -0.46 0.58
 -13 -15 1 -0.8 0.46
 12 15 -1 16.64 0.96
 12 15 -1 17.08 1.1
 12 15 -1 15.41 1.08
 -12 -15 1 15.08 0.96
 11 15 -1 43.55 1.69
 11 15 -1 38.21 1.5
 11 15 -1 42.12 1.39
 -11 -15 1 42.95 1.48
 10 15 -1 16.36 1.06
 10 15 -1 19.06 0.86
 10 15 -1 17.04 0.99
 -10 -15 1 16.66 0.87
 9 15 -1 4.33 0.64
 9 15 -1 4.18 0.48
 9 15 -1 3.72 0.57
 -9 -15 1 4 0.49
 8 15 -1 0.19 0.32
 8 15 -1 0.24 0.44
 8 15 -1 -0.05 0.42
 -8 -15 1 -0.05 0.31
 7 15 -1 21.69 1.05
 7 15 -1 20.89 0.76
 7 15 -1 22.08 0.98
 -7 -15 1 21.1 0.76
 -7 -15 1 20.31 0.84
 -7 -15 1 21.9 1.16
 -7 -15 1 21.03 0.82
 6 15 -1 9.9 0.71
 6 15 -1 10.42 0.53
 6 15 -1 11.36 0.75
 -6 -15 1 9.62 0.58
 -6 -15 1 11.25 0.87
 -6 -15 1 10.22 0.49
 -6 -15 1 10.29 0.56
 5 15 -1 1.05 0.39
 5 15 -1 1.53 0.24
 5 15 -1 1.19 0.38
 -5 -15 1 1.54 0.23
 -5 -15 1 2.28 0.34
 -5 -15 1 1.65 0.25
 -5 -15 1 1.01 0.43
 4 15 -1 9.97 0.4
 4 15 -1 9.01 0.7
 4 15 -1 10.24 0.68
 4 15 -1 9.61 0.49
 -4 -15 1 8.72 0.55
 -4 -15 1 9.86 0.75
 -4 -15 1 9.56 0.61
 3 15 -1 17.39 0.53
 3 15 -1 17.76 0.9
 3 15 -1 16.75 0.5
 3 15 -1 17.38 0.8
 -3 -15 1 16.35 0.9
 -3 -15 1 15.84 0.72
 -3 -15 1 18.14 0.77
 2 15 -1 1.52 0.39
 2 15 -1 1.44 0.4
 -2 -15 1 1.18 0.36
 1 15 -1 47.99 1.52
 1 15 -1 50.92 1.6
 1 15 -1 52.45 1.14
 1 15 -1 50.91 1.14
 -1 -15 1 50.65 1.51
 -1 -15 1 49.43 1.48
 0 15 -1 0.09 0.15
 0 15 -1 -0.05 0.28
 0 15 -1 0.15 0.32
 0 15 -1 0.24 0.15
 0 -15 1 0.02 0.17
 0 -15 1 0.09 0.26
 0 -15 1 -0.04 0.14
 -1 15 -1 49.84 1.56
 -1 15 -1 52.51 1.64
 -1 15 -1 52.98 1.24
 1 -15 1 50.37 1.3
 1 -15 1 52.55 1.58
 1 -15 1 52.49 1.26
 -2 15 -1 1.51 0.37
 2 -15 1 1.64 0.29
 -3 15 -1 16.99 0.86
 -3 15 -1 16.47 0.85
 -3 15 -1 17.15 0.64
 3 -15 1 16.23 0.8
 3 -15 1 15.89 0.71
 3 -15 1 15.96 0.6
 -4 15 -1 10.78 0.56
 -4 15 -1 9.42 0.71
 -4 15 -1 8.96 0.76
 4 -15 1 9.22 0.66
 4 -15 1 8.63 0.64
 4 -15 1 8.12 0.48
 4 -15 1 9.35 0.54
 -5 15 -1 1.94 0.43
 -5 15 -1 1.44 0.41
 -5 15 -1 1.75 0.31
 5 -15 1 0.75 0.32
 5 -15 1 1.08 0.37
 5 -15 1 1.83 0.3
 -6 15 -1 11.43 0.66
 -6 15 -1 11.23 0.84
 -6 15 -1 10.77 0.78
 6 -15 1 12.65 0.8
 6 -15 1 11.46 0.64
 6 -15 1 11.81 0.7
 -7 15 -1 21.45 1.1
 -7 15 -1 22.06 0.94
 7 -15 1 21.88 0.9
 7 -15 1 20.53 1.05
 7 -15 1 20.94 0.92
 -8 15 -1 -0.35 0.35
 -8 15 -1 0.7 0.48
 8 -15 1 0.12 0.44
 8 -15 1 -0.13 0.35
 8 -15 1 0.09 0.41
 -9 15 -1 3.22 0.52
 -9 15 -1 4.31 0.7
 9 -15 1 3.51 0.54
 9 -15 1 2.77 0.53
 -10 15 -1 18.37 1.02
 -10 15 -1 17.89 1.15
 10 -15 1 16.67 1.07
 10 -15 1 17.5 1.03
 -11 15 -1 45.87 1.67
 -11 15 -1 43.85 1.79
 11 -15 1 44.55 1.65
 11 -15 1 43.35 1.74
 -12 15 -1 16.13 1.09
 -12 15 -1 15.65 1.29
 12 -15 1 16.87 1.27
 12 -15 1 17.45 1.18
 -13 15 -1 1.41 0.69
 -13 15 -1 -0.25 0.57
 13 -15 1 0.36 0.71
 13 -15 1 -0.24 0.62
 -14 15 -1 1.85 0.73
 -14 15 -1 3.45 0.88
 14 -15 1 2.1 0.78
 14 -15 1 3.06 0.85
 -15 15 -1 3.52 0.91
 -15 15 -1 4.48 0.98
 15 -15 1 4.83 0.96
 15 -15 1 4.75 0.96
 -16 15 -1 0.08 0.86
 16 -15 1 1.72 0.99
 16 -15 1 0.61 0.91
 -17 15 -1 0.12 0.96
 17 -15 1 0.23 1.02
 17 -15 1 0.69 1.03
 -18 15 -1 3.66 1.17
 18 -15 1 3.29 1.22
 18 -15 1 2.23 1.17
 -19 15 -1 -0.69 1.12
 19 -15 1 0.61 1.3
 19 -15 1 -0.92 1.41
 -20 15 -1 -1.34 1.36
 20 -15 1 -2.48 1.43
 21 14 -1 1.42 1.33
 -21 -14 1 -1.09 1.39
 -21 -14 1 0.45 1.8
 20 14 -1 -0.3 1.12
 -20 -14 1 -0.47 1.2
 -20 -14 1 -0.99 1.43
 19 14 -1 1.3 1.02
 -19 -14 1 2.58 1.09
 18 14 -1 -0.71 0.8
 -18 -14 1 0.13 0.94
 17 14 -1 -1.51 0.71
 -17 -14 1 0.09 0.77
 16 14 -1 -0.8 0.62
 -16 -14 1 0.68 0.78
 15 14 -1 0.42 0.6
 -15 -14 1 0.37 0.66
 14 14 -1 1.77 0.57
 -14 -14 1 2.24 0.64
 13 14 -1 0.9 0.61
 13 14 -1 -1.11 0.43
 13 14 -1 -0.27 0.52
 -13 -14 1 -0.7 0.46
 12 14 -1 2.68 0.66
 12 14 -1 4.09 0.57
 12 14 -1 2.74 0.64
 -12 -14 1 3.43 0.61
 11 14 -1 1.29 0.53
 11 14 -1 -0.13 0.47
 11 14 -1 0.56 0.39
 -11 -14 1 -0.5 0.42
 10 14 -1 42.8 1.46
 10 14 -1 43.25 1.63
 10 14 -1 43.95 1.36
 -10 -14 1 44.13 1.46
 9 14 -1 26.88 0.98
 9 14 -1 25.82 1.07
 9 14 -1 23.85 1.15
 -9 -14 1 23.91 0.97
 8 14 -1 2.26 0.46
 8 14 -1 3.07 0.5
 8 14 -1 2.38 0.38
 -8 -14 1 2.32 0.37
 -8 -14 1 2.46 0.37
 7 14 -1 11.28 0.75
 7 14 -1 11.15 0.73
 7 14 -1 11.35 0.56
 -7 -14 1 10.87 0.89
 -7 -14 1 11.05 0.59
 -7 -14 1 11.1 0.57
 -7 -14 1 10.38 0.66
 6 14 -1 0.25 0.24
 6 14 -1 0.03 0.3
 6 14 -1 0.78 0.39
 -6 -14 1 0.13 0.23
 -6 -14 1 0.18 0.29
 -6 -14 1 0.74 0.42
 -6 -14 1 -0.55 0.26
 5 14 -1 0.59 0.36
 5 14 -1 1.03 0.36
 5 14 -1 0.87 0.21
 -5 -14 1 0.74 0.25
 -5 -14 1 0.85 0.2
 -5 -14 1 0.74 0.39
 -5 -14 1 1.11 0.29
 4 14 -1 5.74 0.42
 4 14 -1 7.39 0.58
 4 14 -1 6.39 0.34
 4 14 -1 6.57 0.56
 -4 -14 1 6.48 0.47
 -4 -14 1 5.4 0.49
 -4 -14 1 5.89 0.31
 -4 -14 1 6.44 0.64
 -4 -14 1 6.21 0.33
 3 14 -1 44.31 1.45
 3 14 -1 42.69 1.04
 3 14 -1 44.52 1.35
 3 14 -1 43.68 1.02
 -3 -14 1 42.31 1.3
 -3 -14 1 46.21 1.31
 -3 -14 1 44.66 1.47
 2 14 -1 145.75 3.01
 2 14 -1 142.49 3.42
 2 14 -1 144.15 3.6
 2 14 -1 144.59 3
 -2 -14 1 141.87 3.52
 -2 -14 1 146.26 3.57
 -2 -14 1 143.41 3.45
 1 14 -1 39.07 1.28
 1 14 -1 37.27 0.86
 1 14 -1 38.37 1.23
 1 14 -1 35.18 0.86
 -1 -14 1 36.8 1.19
 -1 -14 1 37.29 1.16
 0 14 -1 15.72 0.47
 0 14 -1 14.49 0.47
 0 14 -1 18.17 0.81
 0 14 -1 16.08 0.78
 0 -14 1 16.09 0.73
 0 -14 1 15.71 0.5
 0 -14 1 16.94 0.49
 -1 14 -1 39.32 1.31
 -1 14 -1 36.75 0.95
 -1 14 -1 37.93 1.25
 1 -14 1 35.89 0.97
 1 -14 1 35.63 0.92
 1 -14 1 37.34 1.21
 -2 14 -1 146.14 3.67
 -2 14 -1 149.43 3.19
 -2 14 -1 147.17 3.56
 2 -14 1 143.19 3.56
 2 -14 1 141.94 3.16
 2 -14 1 136.99 3.2
 -3 14 -1 45.34 1.46
 -3 14 -1 45.99 1.49
 -3 14 -1 46.26 1.21
 3 -14 1 43.75 1.41
 3 -14 1 41.72 1.23
 3 -14 1 45.02 1.18
 -4 14 -1 6.45 0.63
 -4 14 -1 6.29 0.57
 -4 14 -1 6.89 0.47
 4 -14 1 5.56 0.48
 4 -14 1 5.34 0.56
 4 -14 1 4.87 0.56
 4 -14 1 6.49 0.42
 -5 14 -1 0.83 0.28
 -5 14 -1 0.43 0.37
 -5 14 -1 0.51 0.37
 5 -14 1 0.77 0.33
 5 -14 1 0.56 0.24
 5 -14 1 0.46 0.31
 -6 14 -1 0.29 0.37
 -6 14 -1 0.59 0.31
 -6 14 -1 0.16 0.37
 6 -14 1 0.14 0.31
 6 -14 1 0.07 0.31
 6 -14 1 0.36 0.27
 -7 14 -1 9.98 0.79
 -7 14 -1 11.9 0.71
 7 -14 1 10.31 0.65
 7 -14 1 10.76 0.77
 7 -14 1 10.23 0.7
 -8 14 -1 3.39 0.54
 -8 14 -1 3.04 0.47
 8 -14 1 2.39 0.49
 8 -14 1 2.84 0.44
 8 -14 1 2.24 0.51
 -9 14 -1 21.96 1.18
 -9 14 -1 27.72 1.12
 9 -14 1 24.39 1.09
 9 -14 1 25.32 1.19
 9 -14 1 25.15 1.12
 -10 14 -1 47.3 1.6
 -10 14 -1 44.77 1.74
 10 -14 1 43.85 1.69
 10 -14 1 45.61 1.59
 10 -14 1 43.28 1.54
 -11 14 -1 0.12 0.47
 -11 14 -1 0.51 0.56
 11 -14 1 0.41 0.53
 11 -14 1 -0.36 0.53
 11 -14 1 0.28 0.54
 -12 14 -1 3.5 0.65
 -12 14 -1 2.92 0.71
 12 -14 1 3.83 0.71
 12 -14 1 2.02 0.7
 12 -14 1 4.37 0.75
 -13 14 -1 -0.01 0.58
 13 -14 1 1.1 0.66
 13 -14 1 -0.17 0.61
 -14 14 -1 1.47 0.71
 14 -14 1 4.58 0.86
 14 -14 1 3.56 0.79
 -15 14 -1 -0.55 0.71
 15 -14 1 1.33 0.8
 15 -14 1 0.7 0.79
 -16 14 -1 -0.19 0.86
 16 -14 1 0.12 0.87
 16 -14 1 0.77 0.87
 -17 14 -1 0.7 0.99
 17 -14 1 -0.4 1
 17 -14 1 -0.14 0.97
 -18 14 -1 0.08 1.1
 18 -14 1 0.03 1.09
 18 -14 1 0.7 1.02
 -19 14 -1 2.35 1.24
 19 -14 1 2.87 1.41
 -20 14 -1 0.67 1.43
 20 -14 1 0.48 1.53
 -21 14 -1 -1.64 1.52
 21 13 -1 -0.41 1.28
 -21 -13 1 0.72 1.62
 -21 -13 1 -0.77 1.33
 20 13 -1 0.18 1.09
 -20 -13 1 0.01 1.19
 -20 -13 1 1.68 1.48
 19 13 -1 0.37 0.95
 -19 -13 1 -1.57 0.96
 18 13 -1 5.18 1.02
 -18 -13 1 5.82 1.12
 17 13 -1 -0.38 0.7
 -17 -13 1 0.91 0.9
 16 13 -1 -1.19 0.58
 -16 -13 1 0.28 0.71
 15 13 -1 -0.63 0.53
 -15 -13 1 -0.66 0.64
 14 13 -1 3.06 0.71
 14 13 -1 3.32 0.65
 -14 -13 1 1.92 0.62
 13 13 -1 -0.45 0.46
 13 13 -1 -0.8 0.56
 -13 -13 1 -0.1 0.5
 12 13 -1 2.61 0.58
 12 13 -1 2.15 0.59
 12 13 -1 2.11 0.48
 -12 -13 1 1.66 0.53
 11 13 -1 25.3 1.11
 11 13 -1 25.95 1.03
 11 13 -1 22.29 1.19
 -11 -13 1 27.19 1.16
 10 13 -1 13.44 0.83
 10 13 -1 14.55 0.91
 10 13 -1 13.85 0.78
 -10 -13 1 15.6 0.83
 9 13 -1 6.56 0.62
 9 13 -1 7.17 0.67
 9 13 -1 6.84 0.71
 -9 -13 1 6.31 0.62
 8 13 -1 4.52 0.53
 8 13 -1 6.43 0.61
 8 13 -1 5.69 0.63
 -8 -13 1 3.82 0.52
 -8 -13 1 3.53 0.44
 7 13 -1 10.34 0.53
 7 13 -1 10.51 0.63
 7 13 -1 9.79 0.72
 -7 -13 1 10.02 0.84
 -7 -13 1 9.56 0.56
 -7 -13 1 11.01 0.53
 -7 -13 1 9.1 0.64
 6 13 -1 21.07 0.71
 6 13 -1 20.67 0.86
 6 13 -1 21.07 0.93
 -6 -13 1 20.17 0.74
 -6 -13 1 20.68 0.71
 -6 -13 1 20.75 0.76
 -6 -13 1 19.71 0.96
 5 13 -1 3.25 0.46
 5 13 -1 3.07 0.44
 5 13 -1 2.88 0.32
 -5 -13 1 3.03 0.39
 -5 -13 1 3.33 0.33
 -5 -13 1 3.34 0.37
 -5 -13 1 2.94 0.48
 4 13 -1 0.09 0.23
 4 13 -1 0.4 0.3
 4 13 -1 0.39 0.17
 4 13 -1 0.02 0.27
 -4 -13 1 0.38 0.18
 -4 -13 1 0.55 0.17
 -4 -13 1 0.48 0.23
 -4 -13 1 0.6 0.33
 3 13 -1 1.12 0.31
 3 13 -1 0.37 0.32
 3 13 -1 0.51 0.19
 3 13 -1 0.45 0.15
 -3 -13 1 0.56 0.32
 -3 -13 1 0.74 0.3
 -3 -13 1 0.7 0.23
 2 13 -1 0.97 0.15
 2 13 -1 1.64 0.22
 2 13 -1 1.06 0.31
 2 13 -1 0.7 0.31
 -2 -13 1 1.42 0.3
 -2 -13 1 1.89 0.37
 1 13 -1 15.41 0.73
 1 13 -1 17.05 0.45
 1 13 -1 17.25 0.46
 1 13 -1 17.63 0.79
 -1 -13 1 17.09 0.72
 -1 -13 1 16.72 0.7
 0 13 -1 -0.11 0.13
 0 13 -1 0.4 0.29
 0 13 -1 0.09 0.13
 0 13 -1 -0.44 0.26
 0 -13 1 0.43 0.23
 0 -13 1 0.23 0.13
 0 -13 1 -0.01 0.14
 -1 13 -1 16.2 0.52
 -1 13 -1 17.51 0.77
 -1 13 -1 18.09 0.79
 1 -13 1 17.6 0.52
 1 -13 1 16.55 0.72
 1 -13 1 16.86 0.56
 -2 13 -1 1.99 0.27
 -2 13 -1 1.33 0.34
 -2 13 -1 0.99 0.33
 2 -13 1 1.44 0.3
 2 -13 1 2.09 0.26
 2 -13 1 1.57 0.26
 -3 13 -1 0.62 0.3
 -3 13 -1 0.66 0.22
 -3 13 -1 0.02 0.28
 3 -13 1 0.74 0.2
 3 -13 1 0.26 0.28
 3 -13 1 0.61 0.26
 -4 13 -1 -0.26 0.31
 -4 13 -1 0.23 0.22
 -4 13 -1 0.56 0.32
 4 -13 1 0.45 0.29
 4 -13 1 0.03 0.23
 4 -13 1 0.28 0.21
 -5 13 -1 3.52 0.5
 -5 13 -1 3.27 0.42
 -5 13 -1 2.99 0.45
 5 -13 1 3.73 0.45
 5 -13 1 3.01 0.39
 5 -13 1 2.75 0.42
 -6 13 -1 22.18 1.02
 -6 13 -1 22.89 0.86
 -6 13 -1 21.03 1.01
 6 -13 1 20.66 0.82
 6 -13 1 19.76 0.9
 6 -13 1 20.72 0.8
 -7 13 -1 10.09 0.74
 -7 13 -1 9.05 0.62
 7 -13 1 9.87 0.63
 7 -13 1 8.68 0.66
 7 -13 1 9.9 0.71
 -8 13 -1 5.48 0.68
 -8 13 -1 4.53 0.56
 8 -13 1 5.71 0.58
 8 -13 1 4.97 0.64
 8 -13 1 4.85 0.66
 -9 13 -1 8.41 0.74
 -9 13 -1 8.6 0.85
 9 -13 1 7.77 0.67
 9 -13 1 8.37 0.75
 9 -13 1 7.26 0.76
 -10 13 -1 15.77 0.94
 -10 13 -1 15.48 1.05
 10 -13 1 13.28 0.87
 10 -13 1 15.31 0.92
 10 -13 1 13.27 0.94
 -11 13 -1 26.63 1.23
 11 -13 1 26.3 1.24
 11 -13 1 24.48 1.31
 11 -13 1 27.48 1.26
 -12 13 -1 2.32 0.61
 12 -13 1 2.61 0.64
 12 -13 1 2.16 0.66
 12 -13 1 3.1 0.62
 -13 13 -1 0.42 0.59
 13 -13 1 0.07 0.57
 13 -13 1 1.14 0.62
 13 -13 1 -0.73 0.6
 -14 13 -1 2.17 0.72
 14 -13 1 3.02 0.77
 14 -13 1 2.55 0.79
 14 -13 1 3.72 0.82
 -15 13 -1 -0.52 0.74
 15 -13 1 0.53 0.8
 15 -13 1 0.95 0.76
 -16 13 -1 -1.47 0.79
 16 -13 1 -0.57 0.82
 16 -13 1 -0.06 0.79
 -17 13 -1 0.5 0.93
 17 -13 1 1.95 0.96
 17 -13 1 1.1 1.01
 -18 13 -1 5.39 1.17
 18 -13 1 5.04 1.22
 18 -13 1 5.27 1.27
 -19 13 -1 -0.63 1.08
 19 -13 1 -1.44 1.24
 -20 13 -1 1.14 1.23
 -21 13 -1 -3.14 1.39
 21 12 -1 0.14 1.2
 -21 -12 1 1.88 1.49
 -21 -12 1 1.03 1.35
 20 12 -1 -0.05 1.06
 -20 -12 1 0.69 1.29
 -20 -12 1 -1.05 1.11
 19 12 -1 -0.06 0.92
 -19 -12 1 0.32 1.06
 18 12 -1 -0.17 0.75
 -18 -12 1 0.17 0.87
 17 12 -1 -1.02 0.65
 -17 -12 1 -0.2 0.83
 16 12 -1 0.79 0.65
 -16 -12 1 0.39 0.73
 15 12 -1 4.17 0.81
 15 12 -1 2.65 0.62
 -15 -12 1 1.22 0.69
 14 12 -1 0.35 0.54
 14 12 -1 1.36 0.62
 -14 -12 1 -0.2 0.5
 13 12 -1 4.72 0.69
 13 12 -1 3.33 0.58
 -13 -12 1 3.51 0.63
 12 12 -1 2.31 0.56
 12 12 -1 2.01 0.51
 12 12 -1 2.74 0.59
 -12 -12 1 2.24 0.53
 11 12 -1 0.6 0.52
 11 12 -1 1.06 0.41
 11 12 -1 0.23 0.42
 -11 -12 1 0.7 0.44
 10 12 -1 8.7 0.67
 10 12 -1 6.63 0.7
 10 12 -1 7.82 0.69
 -10 -12 1 8.88 0.7
 9 12 -1 11.76 0.69
 9 12 -1 10.44 0.7
 9 12 -1 11.06 0.76
 -9 -12 1 9.55 0.69
 8 12 -1 0.52 0.33
 8 12 -1 1.07 0.4
 8 12 -1 0.95 0.31
 -8 -12 1 2.27 0.36
 -8 -12 1 1.37 0.34
 7 12 -1 0.96 0.26
 7 12 -1 0.99 0.35
 7 12 -1 0.89 0.34
 -7 -12 1 0.67 0.25
 -7 -12 1 1.33 0.37
 -7 -12 1 0.84 0.27
 -7 -12 1 0.76 0.4
 6 12 -1 2.05 0.33
 6 12 -1 2.51 0.33
 6 12 -1 1.72 0.37
 -6 -12 1 1.95 0.29
 -6 -12 1 1.73 0.39
 -6 -12 1 2.03 0.28
 -6 -12 1 1.96 0.33
 5 12 -1 2.83 0.32
 5 12 -1 3.2 0.45
 5 12 -1 3.23 0.42
 -5 -12 1 3.21 0.33
 -5 -12 1 2.99 0.45
 -5 -12 1 2.88 0.31
 -5 -12 1 3.07 0.37
 4 12 -1 5.71 0.33
 4 12 -1 5.74 0.53
 4 12 -1 4.86 0.48
 -4 -12 1 5.37 0.38
 -4 -12 1 5.85 0.57
 -4 -12 1 5.07 0.31
 -4 -12 1 5.25 0.34
 3 12 -1 10.36 0.59
 3 12 -1 9.44 0.35
 3 12 -1 9.31 0.39
 3 12 -1 10.09 0.56
 -3 -12 1 8.94 0.49
 -3 -12 1 9.12 0.34
 -3 -12 1 9.72 0.33
 -3 -12 1 9.76 0.47
 -3 -12 1 9.8 0.64
 2 12 -1 8.09 0.3
 2 12 -1 7.75 0.51
 2 12 -1 9.21 0.56
 2 12 -1 8.35 0.32
 -2 -12 1 8 0.57
 -2 -12 1 8.51 0.49
 -2 -12 1 8.94 0.47
 1 12 -1 3.23 0.42
 0 12 -1 9.87 0.57
 -1 12 -1 6.94 0.48
 -1 12 -1 4.34 0.46
 -2 12 -1 8.66 0.39
 -2 12 -1 8.39 0.54
 -2 12 -1 7.29 0.54
 2 -12 1 8.53 0.44
 2 -12 1 7.91 0.49
 -3 12 -1 9.82 0.63
 -3 12 -1 10.68 0.6
 -3 12 -1 10.01 0.46
 3 -12 1 8.76 0.52
 3 -12 1 9.54 0.43
 3 -12 1 8.78 0.56
 -4 12 -1 4.79 0.5
 -4 12 -1 5.34 0.39
 -4 12 -1 5.77 0.52
 4 -12 1 4.46 0.46
 4 -12 1 5.12 0.37
 4 -12 1 4.53 0.41
 -5 12 -1 3.21 0.45
 -5 12 -1 4.19 0.49
 -5 12 -1 2.9 0.35
 5 -12 1 2.72 0.38
 5 -12 1 3.34 0.37
 5 -12 1 2.98 0.42
 -6 12 -1 1.7 0.39
 -6 12 -1 1.87 0.34
 -6 12 -1 2.07 0.43
 -6 12 -1 2.08 0.4
 6 -12 1 1.75 0.31
 6 -12 1 1.47 0.34
 6 -12 1 1.91 0.34
 -7 12 -1 0.55 0.4
 -7 12 -1 0.95 0.41
 -7 12 -1 0.7 0.31
 7 -12 1 1.26 0.36
 7 -12 1 0.86 0.29
 7 -12 1 0.97 0.34
 -8 12 -1 1.82 0.51
 -8 12 -1 1.5 0.37
 -8 12 -1 1.94 0.44
 8 -12 1 1.36 0.34
 8 -12 1 2.2 0.4
 8 -12 1 2.22 0.41
 -9 12 -1 12.53 0.8
 9 -12 1 12.18 0.8
 9 -12 1 10.96 0.76
 9 -12 1 11.67 0.79
 -10 12 -1 7.47 0.79
 10 -12 1 7.27 0.7
 10 -12 1 8.88 0.78
 10 -12 1 7.32 0.73
 -11 12 -1 1.24 0.48
 11 -12 1 1.2 0.52
 11 -12 1 1.29 0.5
 11 -12 1 0.74 0.5
 -12 12 -1 3.8 0.61
 12 -12 1 2.33 0.56
 12 -12 1 3.64 0.68
 12 -12 1 2.64 0.66
 -13 12 -1 4.13 0.71
 13 -12 1 4.44 0.78
 13 -12 1 3.29 0.7
 13 -12 1 4.72 0.75
 -14 12 -1 -0.29 0.61
 14 -12 1 1.05 0.66
 14 -12 1 -0.48 0.66
 14 -12 1 0.09 0.69
 -15 12 -1 2.62 0.8
 15 -12 1 2.12 0.82
 15 -12 1 3.15 0.83
 15 -12 1 3.73 0.89
 -16 12 -1 0.38 0.79
 16 -12 1 2.12 0.88
 16 -12 1 1.07 0.9
 16 -12 1 1.85 0.87
 -17 12 -1 -1.45 0.83
 17 -12 1 -0.73 0.94
 17 -12 1 0.45 0.93
 -18 12 -1 -0.26 0.98
 18 -12 1 -1.24 0.98
 18 -12 1 0.86 1.07
 -19 12 -1 0 1.13
 19 -12 1 -1.24 1.23
 -20 12 -1 0.3 1.13
 -21 12 -1 -0.69 1.42
 21 11 -1 -1.52 1.11
 -21 -11 1 0.82 1.31
 -21 -11 1 1.86 1.58
 20 11 -1 -0.48 1.04
 -20 -11 1 0.8 1.19
 -20 -11 1 2.02 1.36
 19 11 -1 -0.89 0.85
 -19 -11 1 -0.31 1
 18 11 -1 -0.9 0.8
 -18 -11 1 -0.51 0.89
 17 11 -1 5.78 0.89
 -17 -11 1 5.63 1.01
 16 11 -1 -0.63 0.58
 -16 -11 1 0.13 0.69
 15 11 -1 4.37 0.79
 15 11 -1 4.85 0.69
 -15 -11 1 4.36 0.76
 14 11 -1 1.18 0.53
 14 11 -1 0.12 0.6
 -14 -11 1 1.39 0.58
 13 11 -1 -0.76 0.42
 13 11 -1 0.73 0.51
 -13 -11 1 -0.89 0.47
 12 11 -1 5.67 0.74
 12 11 -1 5.97 0.69
 -12 -11 1 6.98 0.78
 11 11 -1 2.29 0.46
 11 11 -1 2.55 0.5
 11 11 -1 3.2 0.53
 -11 -11 1 2.49 0.5
 10 11 -1 4.06 0.55
 10 11 -1 3.63 0.57
 10 11 -1 4.43 0.58
 -10 -11 1 4.94 0.63
 9 11 -1 9.39 0.62
 9 11 -1 9.46 0.69
 9 11 -1 9.45 0.62
 -9 -11 1 6.95 0.46
 -9 -11 1 8.64 0.65
 8 11 -1 0.37 0.33
 8 11 -1 0.34 0.28
 8 11 -1 -0.05 0.27
 -8 -11 1 0.08 0.29
 -8 -11 1 0.21 0.3
 -8 -11 1 0.19 0.24
 -8 -11 1 0.23 0.38
 7 11 -1 12.46 0.63
 7 11 -1 12.07 0.69
 7 11 -1 11.82 0.56
 -7 -11 1 11.64 0.65
 -7 -11 1 11.89 0.51
 -7 -11 1 11.41 0.58
 6 11 -1 11.81 0.6
 6 11 -1 12.4 0.53
 6 11 -1 12.71 0.68
 -6 -11 1 12.09 0.55
 -6 -11 1 11.52 0.5
 -6 -11 1 12.49 0.61
 -6 -11 1 12.08 0.76
 5 11 -1 9.04 0.51
 5 11 -1 9.08 0.57
 5 11 -1 8.48 0.42
 -5 -11 1 8.59 0.43
 -5 -11 1 8.38 0.42
 -5 -11 1 7.98 0.46
 -5 -11 1 8.52 0.61
 4 11 -1 14.58 0.48
 4 11 -1 14.31 0.63
 4 11 -1 14.46 0.68
 -4 -11 1 14.13 0.49
 -4 -11 1 13.36 0.54
 -4 -11 1 14.33 0.5
 -4 -11 1 13.95 0.74
 3 11 -1 3.14 0.4
 3 11 -1 2.09 0.22
 3 11 -1 2.37 0.29
 3 11 -1 3.43 0.38
 -3 -11 1 2.65 0.23
 -3 -11 1 2.98 0.23
 -3 -11 1 3.24 0.45
 2 11 -1 0.94 0.26
 2 11 -1 0.43 0.25
 2 11 -1 0.71 0.12
 2 11 -1 0.7 0.14
 -2 -11 1 0.4 0.29
 -2 -11 1 0.77 0.21
 -2 -11 1 0.91 0.24
 1 11 -1 0.26 0.11
 1 11 -1 0.19 0.09
 1 11 -1 0.06 0.2
 1 11 -1 -0.11 0.22
 -1 -11 1 0.17 0.21
 -1 -11 1 0.37 0.2
 0 11 -1 0.27 0.12
 0 11 -1 0.05 0.22
 0 11 -1 0.05 0.12
 0 11 -1 0.1 0.21
 0 -11 1 0.2 0.18
 0 -11 1 0.19 0.12
 0 -11 1 0.15 0.1
 0 -11 1 -0.23 0.21
 -1 11 -1 0.1 0.22
 -1 11 -1 0.1 0.12
 -1 11 -1 0.46 0.24
 1 -11 1 -0.01 0.19
 1 -11 1 0.03 0.11
 1 -11 1 0.28 0.16
 -2 11 -1 0.52 0.26
 -2 11 -1 0.36 0.24
 -2 11 -1 0.83 0.18
 2 -11 1 0.67 0.16
 2 -11 1 0.64 0.23
 2 -11 1 0.72 0.2
 -3 11 -1 3.19 0.39
 -3 11 -1 3.23 0.39
 -3 11 -1 4.06 0.32
 3 -11 1 3.47 0.3
 3 -11 1 3.4 0.44
 3 -11 1 4.06 0.39
 3 -11 1 2.89 0.34
 -4 11 -1 14.35 0.7
 -4 11 -1 15.21 0.72
 -4 11 -1 15.11 0.59
 4 -11 1 14.3 0.57
 4 -11 1 14.1 0.56
 4 -11 1 14.22 0.68
 -5 11 -1 9.88 0.64
 -5 11 -1 8.72 0.5
 -5 11 -1 9.38 0.6
 5 -11 1 8.69 0.51
 5 -11 1 8.4 0.48
 5 -11 1 8.68 0.55
 -6 11 -1 12.48 0.7
 -6 11 -1 11.69 0.62
 -6 11 -1 11.85 0.71
 6 -11 1 12.53 0.63
 6 -11 1 12.19 0.67
 6 -11 1 12.08 0.6
 -7 11 -1 11.73 0.68
 -7 11 -1 12.42 0.78
 -7 11 -1 11.8 0.72
 7 -11 1 12.65 0.68
 7 -11 1 12.93 0.71
 7 -11 1 11.68 0.66
 -8 11 -1 0.21 0.31
 -8 11 -1 0.43 0.45
 8 -11 1 0.27 0.33
 8 -11 1 0.65 0.32
 8 -11 1 0.4 0.32
 -9 11 -1 10.76 0.89
 -9 11 -1 9.17 0.69
 9 -11 1 9.83 0.74
 9 -11 1 10.39 0.75
 9 -11 1 9.42 0.7
 -10 11 -1 2.97 0.51
 10 -11 1 4.41 0.59
 10 -11 1 4.16 0.58
 10 -11 1 3.39 0.54
 -11 11 -1 2.61 0.54
 11 -11 1 3.02 0.52
 11 -11 1 2.97 0.55
 11 -11 1 1.9 0.51
 -12 11 -1 7.55 0.89
 12 -11 1 7.15 0.88
 12 -11 1 6.25 0.83
 12 -11 1 7.49 0.75
 -13 11 -1 0.71 0.58
 13 -11 1 -0.54 0.54
 13 -11 1 -0.64 0.55
 13 -11 1 -0.5 0.57
 -14 11 -1 1.87 0.69
 14 -11 1 0.92 0.63
 14 -11 1 1.79 0.69
 14 -11 1 0.16 0.67
 -15 11 -1 3.58 0.81
 15 -11 1 4.89 0.81
 15 -11 1 5.68 0.88
 15 -11 1 3.57 0.9
 -16 11 -1 0.03 0.74
 16 -11 1 0.28 0.82
 16 -11 1 0.98 0.79
 16 -11 1 0.6 0.8
 -17 11 -1 7.19 1.16
 17 -11 1 6.99 1.18
 17 -11 1 6.55 1.12
 17 -11 1 6.5 1.09
 -18 11 -1 -1.62 0.98
 18 -11 1 -0.53 1.07
 18 -11 1 1.22 1.08
 -19 11 -1 -1.24 1.06
 -20 11 -1 1.12 1.18
 -21 11 -1 -0.34 1.42
 -22 -10 1 0.58 1.5
 21 10 -1 -0.13 1.16
 -21 -10 1 0.65 1.47
 -21 -10 1 0.37 1.2
 20 10 -1 0.18 1.02
 -20 -10 1 0.28 1.21
 19 10 -1 -1.28 0.89
 -19 -10 1 -1.64 0.9
 18 10 -1 0.77 0.8
 -18 -10 1 0.56 1.04
 -17 -10 1 -0.97 0.75
 16 10 -1 2.81 0.72
 16 10 -1 3.9 0.85
 -16 -10 1 3.34 0.81
 15 10 -1 7.05 0.95
 15 10 -1 7.9 0.85
 -15 -10 1 7.35 0.97
 14 10 -1 4.32 0.65
 14 10 -1 5.84 0.82
 -14 -10 1 5.85 0.8
 13 10 -1 6.22 0.81
 13 10 -1 5.87 0.73
 -13 -10 1 6.46 0.85
 12 10 -1 0.67 0.5
 12 10 -1 0.09 0.38
 -12 -10 1 1.05 0.47
 11 10 -1 -0.08 0.35
 11 10 -1 0 0.42
 11 10 -1 -0.05 0.38
 -11 -10 1 -0.42 0.4
 10 10 -1 37.08 1.24
 10 10 -1 37.14 1.25
 10 10 -1 38.67 1.41
 -10 -10 1 39.87 1.4
 9 10 -1 1.38 0.35
 9 10 -1 1.94 0.44
 9 10 -1 1.76 0.35
 -9 -10 1 1.25 0.27
 -9 -10 1 1.55 0.39
 -9 -10 1 1.52 0.37
 8 10 -1 9.13 0.67
 8 10 -1 8.21 0.56
 8 10 -1 7.93 0.53
 -8 -10 1 7.74 0.43
 -8 -10 1 6.99 0.55
 -8 -10 1 6.64 0.55
 7 10 -1 15.74 0.68
 7 10 -1 15.81 0.64
 7 10 -1 15.52 0.75
 -7 -10 1 15.11 0.75
 -7 -10 1 15.01 0.68
 -7 -10 1 14.13 0.63
 -7 -10 1 15.71 0.56
 6 10 -1 2.69 0.38
 6 10 -1 3.39 0.36
 6 10 -1 3.12 0.38
 -6 -10 1 2.63 0.35
 -6 -10 1 3.1 0.38
 -6 -10 1 2.36 0.41
 -6 -10 1 3.25 0.3
 5 10 -1 31.8 1.07
 5 10 -1 31.85 0.87
 5 10 -1 31.44 0.97
 -5 -10 1 30.66 0.89
 -5 -10 1 29.22 0.88
 -5 -10 1 29.66 1.11
 -5 -10 1 30.74 0.88
 4 10 -1 5.68 0.3
 4 10 -1 4.49 0.39
 4 10 -1 4.74 0.42
 -4 -10 1 4.42 0.34
 -4 -10 1 5.13 0.5
 -4 -10 1 4.67 0.32
 -4 -10 1 4.56 0.31
 3 10 -1 1.63 0.28
 3 10 -1 1.7 0.28
 3 10 -1 1.72 0.2
 -3 -10 1 1.49 0.3
 -3 -10 1 1.88 0.22
 -3 -10 1 1.55 0.18
 -3 -10 1 1.65 0.26
 2 10 -1 48.63 1.38
 2 10 -1 46.97 1.04
 2 10 -1 45.92 1.06
 2 10 -1 47.02 1.27
 -2 -10 1 49.08 1.08
 -2 -10 1 48.06 1.39
 -2 -10 1 46.21 1.08
 -2 -10 1 46.2 1.28
 -2 -10 1 48.88 1.27
 1 10 -1 51.11 1.1
 1 10 -1 51.24 1.12
 1 10 -1 52.16 1.38
 1 10 -1 49.88 1.43
 -1 -10 1 49.06 1.36
 -1 -10 1 54.54 1.16
 -1 -10 1 53.25 1.41
 0 10 -1 13.48 0.62
 0 10 -1 18.39 0.45
 0 -10 1 18.92 0.51
 -1 10 -1 52.81 1.48
 -1 10 -1 51.91 1.43
 -1 10 -1 53.48 1.21
 1 -10 1 52.04 1.44
 1 -10 1 51.9 1.25
 1 -10 1 52.11 1.22
 -2 10 -1 49.79 1.42
 -2 10 -1 49.13 1.18
 -2 10 -1 48.52 1.37
 2 -10 1 40.77 1.24
 2 -10 1 41.52 1.06
 2 -10 1 44.13 1.1
 -3 10 -1 1.85 0.28
 -3 10 -1 1.42 0.21
 -3 10 -1 2.21 0.33
 3 -10 1 1.53 0.2
 3 -10 1 1.73 0.27
 3 -10 1 1.38 0.21
 -4 10 -1 5 0.44
 -4 10 -1 5.75 0.48
 -4 10 -1 4.05 0.36
 4 -10 1 4.89 0.41
 4 -10 1 4.87 0.38
 4 -10 1 4.8 0.36
 -5 10 -1 31.58 1.09
 -5 10 -1 30.77 1.08
 -5 10 -1 32.03 0.98
 -5 10 -1 31.87 1.05
 5 -10 1 29.57 1.03
 5 -10 1 29.58 0.92
 5 -10 1 30.29 0.94
 -6 10 -1 2.75 0.4
 -6 10 -1 2.78 0.36
 -6 10 -1 3.1 0.41
 6 -10 1 2.96 0.36
 6 -10 1 3.5 0.4
 6 -10 1 3.3 0.41
 -7 10 -1 15.78 0.81
 -7 10 -1 16.5 0.74
 7 -10 1 14.31 0.72
 7 -10 1 16.22 0.78
 7 -10 1 15.23 0.7
 -8 10 -1 8.37 0.62
 -8 10 -1 10.12 0.78
 8 -10 1 7.83 0.62
 8 -10 1 8.03 0.65
 8 -10 1 8.48 0.63
 -9 10 -1 1.24 0.41
 -9 10 -1 2.24 0.52
 9 -10 1 1.56 0.42
 9 -10 1 1.47 0.39
 9 -10 1 2.43 0.44
 -10 10 -1 39.15 1.43
 -10 10 -1 42.01 1.57
 10 -10 1 37.67 1.34
 10 -10 1 38.87 1.4
 10 -10 1 37.88 1.41
 -11 10 -1 0.02 0.43
 -11 10 -1 0.22 0.62
 11 -10 1 -0.25 0.44
 11 -10 1 -0.71 0.37
 11 -10 1 0.5 0.44
 -12 10 -1 2.1 0.51
 12 -10 1 1.33 0.54
 12 -10 1 1.67 0.49
 12 -10 1 0.05 0.51
 -13 10 -1 5.82 0.75
 13 -10 1 7.07 0.84
 13 -10 1 6.08 0.8
 13 -10 1 7.67 0.86
 -14 10 -1 6.13 0.85
 14 -10 1 5.5 0.83
 14 -10 1 6.02 0.83
 14 -10 1 5.49 0.84
 -15 10 -1 9.81 1.2
 15 -10 1 7.59 0.94
 15 -10 1 9.02 1.05
 15 -10 1 9.7 1.14
 -16 10 -1 3.26 0.87
 16 -10 1 5.81 1.01
 16 -10 1 4.04 0.87
 16 -10 1 4.47 0.88
 -17 10 -1 -1.08 0.83
 17 -10 1 1.25 0.87
 17 -10 1 0.93 0.96
 17 -10 1 0.67 0.85
 -18 10 -1 2.52 1.05
 18 -10 1 2.48 1.11
 18 -10 1 3.02 1.11
 -19 10 -1 0.61 1.07
 19 -10 1 0.81 1.18
 -20 10 -1 -1.83 1.16
 20 -10 1 1.04 1.32
 -21 10 -1 0.71 1.42
 -22 10 -1 -3.03 1.47
 22 9 -1 3.29 1.48
 -22 -9 1 -0.6 1.65
 -22 -9 1 -0.26 1.47
 21 9 -1 1.41 1.15
 -21 -9 1 -0.34 1.29
 -21 -9 1 0.38 1.31
 20 9 -1 8.27 1.3
 -20 -9 1 9.41 1.62
 -20 -9 1 9.65 1.44
 19 9 -1 0.39 0.86
 -19 -9 1 0.67 1.01
 18 9 -1 -1.56 0.75
 -18 -9 1 0.75 0.97
 17 9 -1 3.42 0.73
 17 9 -1 5.7 0.94
 -17 -9 1 5.28 1
 16 9 -1 3.45 0.73
 16 9 -1 2.96 0.77
 -16 -9 1 3.41 0.82
 15 9 -1 7.08 0.94
 15 9 -1 7.18 0.85
 -15 -9 1 6.86 0.87
 14 9 -1 0.21 0.51
 14 9 -1 2.74 0.58
 -14 -9 1 1.01 0.57
 13 9 -1 3.29 0.56
 13 9 -1 3 0.54
 -13 -9 1 2.7 0.62
 12 9 -1 8.67 0.75
 12 9 -1 9.09 0.73
 -12 -9 1 9.14 0.85
 11 9 -1 5.67 0.65
 11 9 -1 5.33 0.6
 -11 -9 1 4.57 0.6
 10 9 -1 3.94 0.49
 10 9 -1 5.82 0.57
 10 9 -1 4.61 0.59
 -10 -9 1 4.31 0.54
 -10 -9 1 3.64 0.52
 9 9 -1 0.34 0.32
 9 9 -1 0.42 0.32
 9 9 -1 0.19 0.28
 -9 -9 1 -0.43 0.31
 -9 -9 1 -0.15 0.33
 8 9 -1 1.42 0.32
 8 9 -1 0.72 0.31
 8 9 -1 1.13 0.31
 -8 -9 1 1.42 0.33
 -8 -9 1 1.12 0.24
 -8 -9 1 1.24 0.34
 7 9 -1 44.5 1.26
 7 9 -1 43.74 1.39
 7 9 -1 46.09 1.24
 -7 -9 1 45.59 1.31
 -7 -9 1 43.54 1.18
 -7 -9 1 44.76 1.22
 6 9 -1 28.45 0.86
 6 9 -1 29.11 1.01
 6 9 -1 28.04 0.88
 -6 -9 1 28.41 1.07
 -6 -9 1 28.75 0.9
 -6 -9 1 27.63 0.81
 -6 -9 1 26.11 0.92
 5 9 -1 5.67 0.41
 5 9 -1 6.48 0.35
 5 9 -1 5.48 0.44
 -5 -9 1 5.23 0.51
 -5 -9 1 5.87 0.38
 -5 -9 1 6.23 0.41
 -5 -9 1 5.51 0.32
 4 9 -1 4.64 0.28
 4 9 -1 4.27 0.35
 4 9 -1 4.54 0.39
 -4 -9 1 4.87 0.33
 -4 -9 1 4.13 0.45
 -4 -9 1 4.79 0.3
 -4 -9 1 4.38 0.31
 3 9 -1 0.87 0.21
 3 9 -1 0.85 0.25
 3 9 -1 0.92 0.15
 -3 -9 1 1.08 0.18
 -3 -9 1 0.7 0.23
 -3 -9 1 1.15 0.17
 -3 -9 1 0.79 0.14
 2 9 -1 0.24 0.12
 2 9 -1 0.28 0.2
 2 9 -1 0.15 0.09
 2 9 -1 0.5 0.19
 -2 -9 1 0.38 0.1
 -2 -9 1 -0.02 0.16
 -2 -9 1 0.47 0.16
 -2 -9 1 0.48 0.1
 -2 -9 1 0.37 0.22
 1 9 -1 20.19 0.51
 1 9 -1 22.37 0.76
 1 9 -1 21.53 0.5
 1 9 -1 21.53 0.72
 -1 -9 1 21.37 0.53
 -1 -9 1 22.27 0.69
 -1 -9 1 21.4 0.51
 -1 -9 1 21.2 0.69
 0 9 -1 0.07 0.08
 0 9 -1 -0.08 0.16
 0 9 -1 0.16 0.17
 0 -9 1 0.06 0.14
 0 -9 1 0.06 0.08
 0 -9 1 -0.08 0.16
 0 -9 1 0.16 0.1
 -1 9 -1 22.06 0.58
 -1 9 -1 23.02 0.78
 -1 9 -1 21.89 0.76
 1 -9 1 21.46 0.72
 1 -9 1 21.02 0.57
 1 -9 1 20.98 0.59
 -2 9 -1 0.4 0.19
 -2 9 -1 0.67 0.14
 -2 9 -1 0.25 0.2
 2 -9 1 0.54 0.19
 2 -9 1 0.47 0.14
 2 -9 1 0.69 0.18
 -3 9 -1 0.81 0.23
 -3 9 -1 0.64 0.17
 -3 9 -1 0.97 0.24
 3 -9 1 0.48 0.21
 3 -9 1 0.98 0.18
 3 -9 1 0.84 0.19
 -4 9 -1 4.67 0.4
 -4 9 -1 3.68 0.39
 -4 9 -1 4.47 0.34
 4 -9 1 4.81 0.33
 4 -9 1 5.01 0.36
 4 -9 1 4.42 0.35
 -5 9 -1 6.46 0.47
 -5 9 -1 6.57 0.43
 -5 9 -1 5.9 0.5
 -5 9 -1 6.04 0.48
 5 -9 1 6.44 0.41
 5 -9 1 5.9 0.44
 5 -9 1 6.12 0.41
 -6 9 -1 28.98 1.02
 -6 9 -1 29.32 0.97
 6 -9 1 27.42 1
 6 -9 1 28.22 0.92
 6 -9 1 27.71 0.93
 -7 9 -1 45.8 1.45
 -7 9 -1 47.48 1.39
 7 -9 1 46.03 1.39
 7 -9 1 47.35 1.34
 -8 9 -1 1.07 0.37
 -8 9 -1 1.78 0.43
 8 -9 1 1.87 0.37
 8 -9 1 1.12 0.35
 -9 9 -1 0.86 0.42
 -9 9 -1 0.14 0.35
 -9 9 -1 0.33 0.25
 9 -9 1 0.38 0.33
 9 -9 1 0.33 0.35
 -10 9 -1 5 0.62
 -10 9 -1 5.48 0.77
 -10 9 -1 4.3 0.54
 10 -9 1 4.11 0.55
 10 -9 1 4.97 0.67
 10 -9 1 3.69 0.52
 -11 9 -1 4.74 0.67
 -11 9 -1 5.51 0.63
 -11 9 -1 4.78 0.72
 11 -9 1 4.07 0.58
 11 -9 1 5.5 0.65
 11 -9 1 4.89 0.72
 -12 9 -1 9.42 1.1
 -12 9 -1 11.49 0.95
 12 -9 1 10.16 0.96
 12 -9 1 8.13 0.76
 12 -9 1 9.56 0.84
 -13 9 -1 4.14 0.69
 13 -9 1 3.76 0.61
 13 -9 1 3.37 0.61
 13 -9 1 3.12 0.66
 -14 9 -1 0.1 0.62
 14 -9 1 1.06 0.66
 14 -9 1 0.96 0.72
 14 -9 1 0.96 0.56
 -15 9 -1 8.04 0.98
 15 -9 1 6.99 0.99
 15 -9 1 8.66 1.13
 15 -9 1 6.47 0.89
 -16 9 -1 4.78 0.94
 16 -9 1 5.57 0.85
 16 -9 1 5.15 0.97
 16 -9 1 5.93 0.97
 -17 9 -1 6.75 1.09
 17 -9 1 6.86 1.08
 17 -9 1 6.38 1.02
 17 -9 1 6.36 1.12
 -18 9 -1 -0.01 0.93
 18 -9 1 2.04 0.94
 -19 9 -1 1.88 1.11
 19 -9 1 0.79 1.11
 -20 9 -1 8.94 1.52
 20 -9 1 11.09 1.65
 -21 9 -1 0.43 1.34
 21 -9 1 3.69 1.64
 -22 9 -1 -2.04 1.58
 22 8 -1 0.98 1.27
 -22 -8 1 1.12 1.52
 -22 -8 1 1.73 1.67
 21 8 -1 0.67 1.11
 -21 -8 1 1.09 1.35
 -21 -8 1 0.29 1.31
 20 8 -1 0.47 0.96
 -20 -8 1 1.07 1.1
 -20 -8 1 1.63 1.34
 19 8 -1 -2.1 0.87
 -19 -8 1 0.72 0.99
 18 8 -1 8.13 1.1
 -18 -8 1 10.94 1.5
 17 8 -1 3.98 0.77
 -17 -8 1 6.94 1.09
 16 8 -1 0.45 0.59
 16 8 -1 1.07 0.67
 -16 -8 1 -0.92 0.65
 15 8 -1 7.69 0.88
 15 8 -1 9.03 0.94
 -15 -8 1 8.33 1.07
 14 8 -1 0.55 0.49
 14 8 -1 -0.35 0.5
 -14 -8 1 0.78 0.63
 13 8 -1 0.72 0.45
 13 8 -1 0.69 0.49
 -13 -8 1 0.5 0.55
 12 8 -1 9.88 0.75
 12 8 -1 8.73 0.76
 -12 -8 1 10.38 0.88
 11 8 -1 6.64 0.63
 11 8 -1 7.14 0.65
 -11 -8 1 7.39 0.75
 -11 -8 1 6.67 0.8
 10 8 -1 41.05 1.3
 10 8 -1 40.22 1.27
 -10 -8 1 40.2 1.32
 -10 -8 1 40.09 1.4
 9 8 -1 0.94 0.33
 9 8 -1 0.74 0.33
 9 8 -1 0.89 0.3
 -9 -8 1 0.23 0.33
 -9 -8 1 0.45 0.35
 8 8 -1 9.44 0.6
 8 8 -1 9.5 0.52
 8 8 -1 7.99 0.52
 -8 -8 1 8.97 0.42
 -8 -8 1 7.37 0.55
 -8 -8 1 8.66 0.59
 7 8 -1 0.89 0.25
 7 8 -1 1.43 0.3
 7 8 -1 1.62 0.27
 -7 -8 1 0.79 0.27
 -7 -8 1 1.39 0.29
 -7 -8 1 1.57 0.21
 6 8 -1 4.97 0.38
 6 8 -1 4.48 0.41
 6 8 -1 5.46 0.38
 -6 -8 1 4.51 0.4
 -6 -8 1 5.13 0.41
 -6 -8 1 5.45 0.31
 5 8 -1 11.78 0.47
 5 8 -1 12.13 0.58
 5 8 -1 12.95 0.51
 -5 -8 1 12.43 0.65
 -5 -8 1 12.23 0.51
 -5 -8 1 10.77 0.53
 -5 -8 1 13.12 0.45
 4 8 -1 0.2 0.21
 4 8 -1 0.39 0.14
 4 8 -1 -0.02 0.17
 -4 -8 1 0.4 0.16
 -4 -8 1 0.57 0.24
 -4 -8 1 0.37 0.17
 -4 -8 1 0.19 0.14
 3 8 -1 6.01 0.4
 3 8 -1 5.68 0.27
 3 8 -1 6.15 0.35
 -3 -8 1 6.67 0.31
 -3 -8 1 5.4 0.28
 -3 -8 1 6.31 0.43
 -3 -8 1 6.37 0.3
 2 8 -1 25.7 0.76
 2 8 -1 25.04 0.61
 2 8 -1 26.85 0.84
 -2 -8 1 24.81 0.83
 -2 -8 1 25.06 0.63
 -2 -8 1 25.83 0.62
 -2 -8 1 25.11 0.74
 1 8 -1 15.58 0.56
 1 8 -1 15.35 0.4
 1 8 -1 15.9 0.38
 1 8 -1 16.3 0.6
 -1 -8 1 15.77 0.53
 -1 -8 1 15.37 0.41
 -1 -8 1 16.02 0.54
 -1 -8 1 16.07 0.39
 0 8 -1 6.33 0.37
 0 8 -1 6.21 0.22
 0 8 -1 6.64 0.37
 0 -8 1 6.56 0.33
 0 -8 1 6.34 0.22
 0 -8 1 6.73 0.23
 0 -8 1 6.31 0.33
 -1 8 -1 16.1 0.45
 -1 8 -1 16.87 0.6
 -1 8 -1 16.81 0.62
 1 -8 1 15.95 0.57
 1 -8 1 15.08 0.47
 -2 8 -1 26.71 0.85
 -2 8 -1 26.45 0.71
 -2 8 -1 27.16 0.84
 2 -8 1 25.55 0.7
 2 -8 1 25.75 0.83
 -3 8 -1 6.53 0.35
 -3 8 -1 6.63 0.41
 -3 8 -1 5.66 0.4
 3 -8 1 6.52 0.34
 3 -8 1 7.03 0.4
 3 -8 1 6.62 0.33
 -4 8 -1 0.63 0.22
 -4 8 -1 0.22 0.21
 -4 8 -1 0.17 0.17
 4 -8 1 0.37 0.16
 4 -8 1 0.27 0.19
 4 -8 1 0.63 0.18
 -5 8 -1 12.94 0.6
 -5 8 -1 11.66 0.53
 5 -8 1 12.42 0.54
 5 -8 1 12.57 0.54
 -6 8 -1 5.46 0.47
 -6 8 -1 5.32 0.42
 6 -8 1 5.08 0.42
 6 -8 1 4.93 0.42
 -7 8 -1 1.27 0.35
 -7 8 -1 1.21 0.28
 7 -8 1 1.6 0.31
 7 -8 1 1.12 0.31
 -8 8 -1 10.24 0.53
 -8 8 -1 9.46 0.68
 -8 8 -1 9.35 0.63
 8 -8 1 9.5 0.61
 8 -8 1 8.32 0.63
 -9 8 -1 0.99 0.27
 -9 8 -1 1.59 0.43
 -9 8 -1 0.9 0.36
 9 -8 1 0.55 0.36
 9 -8 1 0.86 0.33
 -10 8 -1 37.15 1.44
 -10 8 -1 40.57 1.33
 -10 8 -1 40.31 1.41
 10 -8 1 39.9 1.35
 10 -8 1 40.23 1.41
 -11 8 -1 7.13 0.68
 -11 8 -1 5.12 0.73
 11 -8 1 6.93 0.7
 11 -8 1 6.1 0.76
 -12 8 -1 8.62 0.88
 -12 8 -1 11.65 0.83
 -12 8 -1 10.07 1.06
 12 -8 1 8.13 0.81
 12 -8 1 8.93 0.93
 12 -8 1 10.44 0.86
 -13 8 -1 2.11 0.59
 -13 8 -1 0.82 0.7
 13 -8 1 1.48 0.56
 13 -8 1 2.44 0.63
 13 -8 1 1.51 0.49
 -14 8 -1 0.61 0.61
 -14 8 -1 2.5 0.85
 14 -8 1 1.17 0.53
 14 -8 1 0.91 0.58
 14 -8 1 0.32 0.63
 -15 8 -1 8.98 1.16
 15 -8 1 9.14 1.09
 15 -8 1 8.75 1.15
 15 -8 1 7.32 1.02
 -16 8 -1 0.42 0.75
 16 -8 1 1.68 0.72
 16 -8 1 0.45 0.76
 16 -8 1 1.34 0.8
 -17 8 -1 7.77 1.13
 17 -8 1 10.05 1.49
 17 -8 1 9.56 1.37
 -18 8 -1 10.09 1.32
 18 -8 1 12.38 1.55
 -19 8 -1 -0.16 1.06
 19 -8 1 -0.2 1.01
 -20 8 -1 -0.98 1.19
 20 -8 1 0.86 1.18
 -21 8 -1 0.32 1.37
 21 -8 1 1.52 1.43
 -22 8 -1 -1.02 1.57
 22 -8 1 1.28 1.57
 22 7 -1 3 1.38
 -22 -7 1 0.83 1.56
 -22 -7 1 0.38 1.41
 21 7 -1 0.83 1.15
 -21 -7 1 -0.94 1.22
 -21 -7 1 0.43 1.3
 20 7 -1 2.85 1.12
 -20 -7 1 6.81 1.47
 -20 -7 1 4.01 1.18
 19 7 -1 0.9 0.91
 -19 -7 1 1.77 1.08
 -19 -7 1 1.39 1
 18 7 -1 -1.32 0.8
 18 7 -1 -0.94 0.83
 -18 -7 1 -0.22 0.88
 17 7 -1 2.3 0.8
 17 7 -1 -0.19 0.6
 -17 -7 1 2.68 0.94
 16 7 -1 11.48 1.04
 16 7 -1 9.25 1.03
 -16 -7 1 9.5 1.12
 15 7 -1 6.22 0.87
 15 7 -1 3.84 0.65
 -15 -7 1 4.31 0.82
 14 7 -1 -0.52 0.46
 14 7 -1 -0.2 0.51
 13 7 -1 14.27 0.88
 13 7 -1 13.7 0.91
 -13 -7 1 13.46 1.04
 12 7 -1 1.46 0.47
 12 7 -1 1.08 0.44
 -12 -7 1 1.28 0.54
 -12 -7 1 2.04 0.48
 11 7 -1 4.8 0.59
 11 7 -1 5.28 0.59
 -11 -7 1 5.35 0.71
 -11 -7 1 3.79 0.58
 10 7 -1 1.04 0.34
 10 7 -1 1.32 0.36
 -10 -7 1 1.6 0.43
 -10 -7 1 1.56 0.42
 9 7 -1 61.42 1.82
 9 7 -1 62.9 1.69
 9 7 -1 62.88 1.66
 9 7 -1 59.84 1.76
 -9 -7 1 61.43 1.71
 -9 -7 1 63.82 1.82
 8 7 -1 30.07 0.95
 8 7 -1 29.5 1.07
 8 7 -1 30.51 0.99
 -8 -7 1 29.17 1
 -8 -7 1 31.96 1.09
 7 7 -1 2.31 0.3
 7 7 -1 2.58 0.35
 7 7 -1 2.21 0.35
 -7 -7 1 2.42 0.33
 -7 -7 1 2.22 0.33
 -7 -7 1 2.34 0.28
 6 7 -1 12.12 0.52
 6 7 -1 12.78 0.53
 6 7 -1 12.59 0.59
 -6 -7 1 11.88 0.43
 -6 -7 1 11.58 0.52
 -6 -7 1 12.01 0.55
 5 7 -1 51.29 1.44
 5 7 -1 51.52 1.27
 5 7 -1 51.63 1.3
 -5 -7 1 48.55 1.23
 -5 -7 1 51.79 1.32
 -5 -7 1 50.42 1.26
 -5 -7 1 50.59 1.47
 4 7 -1 81.03 1.82
 4 7 -1 80.5 1.88
 4 7 -1 81.81 2.05
 -4 -7 1 82.42 2.1
 -4 -7 1 77.1 1.92
 -4 -7 1 84.84 1.93
 -4 -7 1 82.7 1.95
 3 7 -1 70.87 1.78
 3 7 -1 69.95 1.63
 3 7 -1 67.72 1.53
 -3 -7 1 68.84 1.78
 -3 -7 1 71.01 1.61
 -3 -7 1 67.18 1.6
 -3 -7 1 70.1 1.67
 2 7 -1 113.07 2.42
 2 7 -1 118.23 2.58
 2 7 -1 116.86 2.75
 -2 -7 1 123.28 2.79
 -2 -7 1 116.87 2.61
 -2 -7 1 117.91 2.6
 -2 -7 1 120 2.82
 1 7 -1 7.17 0.35
 1 7 -1 7.67 0.38
 1 7 -1 7.61 0.21
 -1 -7 1 6.92 0.32
 -1 -7 1 8.55 0.35
 -1 -7 1 8.25 0.23
 -1 -7 1 7.92 0.24
 0 7 -1 -0.04 0.06
 0 7 -1 0.11 0.15
 0 7 -1 0.03 0.14
 0 -7 1 0.02 0.07
 0 -7 1 0.07 0.07
 0 -7 1 -0.1 0.1
 0 -7 1 0.09 0.13
 -1 7 -1 8.08 0.4
 -1 7 -1 8.36 0.28
 -1 7 -1 7.61 0.38
 1 -7 1 7.99 0.37
 1 -7 1 7.67 0.3
 1 -7 1 8.35 0.29
 -2 7 -1 118.86 2.76
 -2 7 -1 124.74 2.61
 -2 7 -1 120.83 2.86
 2 -7 1 124.34 2.97
 2 -7 1 123.06 2.75
 -3 7 -1 70.55 1.77
 -3 7 -1 72.25 1.65
 -3 7 -1 70.89 1.81
 3 -7 1 70.44 1.68
 3 -7 1 70.14 1.62
 3 -7 1 71.26 1.82
 -4 7 -1 83.78 1.94
 -4 7 -1 79.65 2.01
 -4 7 -1 85.2 2.1
 -4 7 -1 83.31 2.05
 4 -7 1 83.46 1.95
 4 -7 1 86.3 2.03
 -5 7 -1 52.22 1.37
 -5 7 -1 51.91 1.42
 5 -7 1 50.31 1.25
 5 -7 1 44.06 1.27
 -6 7 -1 12.31 0.66
 -6 7 -1 13.11 0.6
 -6 7 -1 12.94 0.51
 6 -7 1 12.96 0.59
 6 -7 1 13.09 0.61
 -7 7 -1 2.56 0.41
 -7 7 -1 2.72 0.34
 -7 7 -1 2.31 0.35
 7 -7 1 2.69 0.37
 7 -7 1 2.66 0.34
 -8 7 -1 30.27 1.03
 -8 7 -1 30.31 1.07
 -8 7 -1 30.92 1.16
 8 -7 1 30.49 1.04
 8 -7 1 30.41 1.1
 -9 7 -1 66.7 1.92
 -9 7 -1 66.67 1.88
 -9 7 -1 65.12 1.97
 9 -7 1 63.2 1.87
 9 -7 1 64.45 1.78
 -10 7 -1 1.69 0.48
 -10 7 -1 1.46 0.33
 -10 7 -1 1.6 0.45
 10 -7 1 1.9 0.43
 10 -7 1 0.78 0.42
 -11 7 -1 5.07 0.61
 -11 7 -1 5.43 0.78
 -11 7 -1 4.85 0.67
 11 -7 1 3.77 0.58
 11 -7 1 5.78 0.71
 -12 7 -1 1.75 0.43
 -12 7 -1 0.42 0.5
 -12 7 -1 2.44 0.65
 12 -7 1 0.79 0.52
 12 -7 1 1.83 0.51
 -13 7 -1 16.78 1.08
 -13 7 -1 14.32 1.03
 -13 7 -1 15.36 1.22
 13 -7 1 15.25 1.01
 13 -7 1 11.85 0.91
 13 -7 1 13.39 1.04
 -14 7 -1 -0.44 0.52
 -14 7 -1 0.99 0.75
 14 -7 1 1.21 0.65
 14 -7 1 0.66 0.53
 14 -7 1 -0.5 0.56
 -15 7 -1 6.17 1.06
 -15 7 -1 4.05 0.8
 15 -7 1 4.51 0.84
 15 -7 1 3.94 0.69
 15 -7 1 3.55 0.82
 -16 7 -1 8.38 1.17
 16 -7 1 9.9 1.32
 16 -7 1 10.13 1.15
 16 -7 1 11.62 1.3
 -17 7 -1 2.38 0.88
 17 -7 1 4.44 0.98
 17 -7 1 2.32 1.07
 -18 7 -1 -1.45 0.89
 18 -7 1 0.94 0.95
 -19 7 -1 -0.07 1.09
 19 -7 1 1.28 0.99
 -20 7 -1 2.64 1.34
 20 -7 1 4.04 1.28
 -21 7 -1 0.3 1.28
 21 -7 1 1.43 1.35
 -22 7 -1 -1.28 1.61
 22 -7 1 0.65 1.46
 22 6 -1 4.14 1.36
 -22 -6 1 0.49 1.52
 -22 -6 1 0.7 1.42
 21 6 -1 0.18 1.1
 -21 -6 1 -0.02 1.32
 -21 -6 1 -0.02 1.41
 20 6 -1 -0.76 0.95
 -20 -6 1 0.18 1.21
 -20 -6 1 0.13 1.13
 19 6 -1 1.07 0.89
 -19 -6 1 2.77 1.07
 -19 -6 1 0.8 1.14
 18 6 -1 11.31 1.28
 18 6 -1 11.05 1.17
 -18 -6 1 13.02 1.5
 17 6 -1 7.34 1.04
 -17 -6 1 11.78 1.23
 16 6 -1 0.71 0.59
 -16 -6 1 1.37 0.77
 15 6 -1 6.23 0.84
 -15 -6 1 6.99 0.93
 14 6 -1 4.59 0.66
 -14 -6 1 3.7 0.75
 13 6 -1 1.17 0.46
 -13 -6 1 1.43 0.55
 -13 -6 1 0.41 0.56
 12 6 -1 22.11 1.01
 -12 -6 1 26.65 1.26
 -12 -6 1 28.73 1.25
 11 6 -1 4.55 0.58
 -11 -6 1 4.53 0.62
 -11 -6 1 2.99 0.51
 10 6 -1 34.32 1.27
 10 6 -1 35.08 1.19
 -10 -6 1 36.55 1.31
 -10 -6 1 35.43 1.24
 9 6 -1 1.61 0.33
 9 6 -1 2.01 0.4
 -9 -6 1 1.7 0.38
 -9 -6 1 2.03 0.4
 8 6 -1 10.13 0.53
 8 6 -1 10.74 0.6
 8 6 -1 10.28 0.56
 8 6 -1 10.18 0.62
 -8 -6 1 10.25 0.63
 -8 -6 1 10.21 0.6
 7 6 -1 7.85 0.51
 7 6 -1 7.49 0.45
 7 6 -1 7.56 0.43
 -7 -6 1 7.01 0.49
 -7 -6 1 8.01 0.52
 6 6 -1 194.93 4.23
 6 6 -1 199.82 4.57
 6 6 -1 193.8 4.27
 -6 -6 1 190.06 4.48
 -6 -6 1 204.73 4.48
 -6 -6 1 196.13 4.24
 5 6 -1 199.65 4.65
 5 6 -1 201.73 4.36
 5 6 -1 205.72 4.31
 -5 -6 1 201.32 4.47
 -5 -6 1 199.82 4.25
 -5 -6 1 197.81 4.53
 4 6 -1 63.61 1.51
 4 6 -1 65.52 1.49
 4 6 -1 64.13 1.66
 -4 -6 1 68.05 1.6
 -4 -6 1 64.58 1.58
 -4 -6 1 65.09 1.73
 3 6 -1 78.25 1.95
 3 6 -1 79.38 1.73
 3 6 -1 79.84 1.8
 -3 -6 1 83.71 1.85
 -3 -6 1 82.35 1.9
 -3 -6 1 74.97 1.83
 -3 -6 1 80.28 1.99
 2 6 -1 31.88 0.9
 2 6 -1 32.12 0.82
 2 6 -1 30.54 0.72
 -2 -6 1 31.2 0.77
 -2 -6 1 31.91 0.83
 -2 -6 1 32.02 0.77
 -2 -6 1 31.37 0.92
 1 6 -1 9.95 0.4
 1 6 -1 9.3 0.25
 1 6 -1 9.26 0.37
 -1 -6 1 10.57 0.36
 -1 -6 1 9.9 0.27
 -1 -6 1 9.59 0.34
 -1 -6 1 9.21 0.28
 0 6 -1 289.81 5.7
 0 6 -1 277.73 6.21
 0 6 -1 274.81 5.93
 0 -6 1 277.09 5.99
 0 -6 1 287.11 6.38
 0 -6 1 282.52 5.99
 0 -6 1 282.83 6.23
 -1 6 -1 10.1 0.41
 -1 6 -1 10 0.42
 -1 6 -1 9.98 0.31
 1 -6 1 9.91 0.4
 1 -6 1 10.13 0.31
 -2 6 -1 32.47 0.8
 -2 6 -1 32.08 0.9
 -2 6 -1 32.16 0.92
 2 -6 1 32.34 0.81
 2 -6 1 30.88 0.78
 2 -6 1 30.94 0.9
 -3 6 -1 82.36 1.85
 -3 6 -1 83.14 2.01
 -3 6 -1 79.83 1.95
 3 -6 1 81.06 1.79
 3 -6 1 79.88 1.86
 3 -6 1 78.21 1.99
 -4 6 -1 64.08 1.64
 -4 6 -1 66.76 1.58
 4 -6 1 65.1 1.59
 4 -6 1 62.33 1.51
 -5 6 -1 203.93 4.94
 -5 6 -1 203.51 4.41
 -5 6 -1 203.28 4.61
 5 -6 1 201.05 4.37
 5 -6 1 205.2 4.57
 -6 6 -1 199.96 4.4
 -6 6 -1 198.63 4.92
 -6 6 -1 203.01 4.61
 6 -6 1 192.59 4.22
 6 -6 1 193.58 4.4
 -7 6 -1 7.87 0.53
 -7 6 -1 8.07 0.47
 -7 6 -1 8.51 0.59
 7 -6 1 8.34 0.52
 7 -6 1 8.4 0.52
 -8 6 -1 11.62 0.74
 -8 6 -1 10.86 0.65
 -8 6 -1 11.35 0.6
 8 -6 1 10.67 0.64
 8 -6 1 11.8 0.63
 -9 6 -1 2.01 0.32
 -9 6 -1 1.44 0.38
 -9 6 -1 1.89 0.45
 9 -6 1 1.95 0.37
 9 -6 1 1.35 0.39
 -10 6 -1 35.9 1.31
 -10 6 -1 34.7 1.39
 -10 6 -1 35.25 1.27
 10 -6 1 37.01 1.33
 10 -6 1 34.99 1.25
 -11 6 -1 5 0.63
 -11 6 -1 4.08 0.6
 -11 6 -1 5.78 0.78
 11 -6 1 4.33 0.6
 11 -6 1 4.24 0.54
 -12 6 -1 27.09 1.3
 -12 6 -1 25.84 1.25
 -12 6 -1 26.2 1.21
 12 -6 1 23.98 1.19
 12 -6 1 25.71 1.15
 -13 6 -1 2.58 0.66
 -13 6 -1 0.99 0.47
 -13 6 -1 1.62 0.58
 13 -6 1 0.37 0.57
 13 -6 1 0.39 0.45
 13 -6 1 2.29 0.55
 -14 6 -1 4.64 0.79
 -14 6 -1 6.19 0.94
 -14 6 -1 5.84 0.93
 14 -6 1 3.69 0.7
 14 -6 1 4.24 0.62
 14 -6 1 4.84 0.76
 -15 6 -1 8.5 1.02
 -15 6 -1 7.6 1.05
 15 -6 1 6.28 0.88
 15 -6 1 7.34 0.9
 15 -6 1 8.29 1.24
 -16 6 -1 1.42 0.8
 -16 6 -1 1.67 1.01
 16 -6 1 1.08 0.65
 16 -6 1 0.4 0.69
 16 -6 1 0.72 0.82
 -17 6 -1 11.95 1.36
 17 -6 1 13.26 1.41
 -18 6 -1 11.59 1.34
 18 -6 1 15.48 1.53
 -19 6 -1 -0.29 1
 19 -6 1 2.28 1.07
 -20 6 -1 -0.56 1.16
 20 -6 1 0.87 1.07
 -21 6 -1 -1.17 1.38
 21 -6 1 0.19 1.33
 22 -6 1 1.21 1.54
 22 5 -1 3.55 1.36
 -22 -5 1 0.54 1.61
 -22 -5 1 -0.25 1.51
 21 5 -1 2.11 1.17
 -21 -5 1 2.19 1.29
 -21 -5 1 2.43 1.41
 20 5 -1 2.88 1.07
 -20 -5 1 4.25 1.22
 -20 -5 1 3.24 1.26
 19 5 -1 1.51 0.91
 19 5 -1 -0.61 0.85
 -19 -5 1 1.14 1.11
 -19 -5 1 1.36 1.07
 18 5 -1 -1.26 0.78
 -18 -5 1 0.06 0.93
 17 5 -1 1.23 0.71
 -17 -5 1 1.89 0.85
 16 5 -1 4.02 0.74
 -16 -5 1 4.24 0.86
 15 5 -1 6.12 0.77
 -15 -5 1 5.77 0.87
 14 5 -1 -0.05 0.48
 -14 -5 1 0.51 0.54
 -14 -5 1 -0.28 0.57
 13 5 -1 9.76 0.84
 -13 -5 1 9.51 0.97
 -13 -5 1 10.03 0.97
 12 5 -1 4.5 0.62
 -12 -5 1 3.66 0.65
 -12 -5 1 5.24 0.73
 11 5 -1 0.77 0.36
 -11 -5 1 -0.05 0.42
 -11 -5 1 0.35 0.43
 10 5 -1 -0.1 0.41
 10 5 -1 0.55 0.29
 -10 -5 1 -0.51 0.36
 -10 -5 1 0.4 0.39
 9 5 -1 31.12 1.11
 9 5 -1 30.34 1.05
 -9 -5 1 30.9 1.14
 -9 -5 1 33.21 1.13
 8 5 -1 22.37 0.83
 8 5 -1 21.14 0.85
 -8 -5 1 21.26 0.85
 -8 -5 1 22.43 0.9
 7 5 -1 53.35 1.51
 7 5 -1 53.3 1.4
 7 5 -1 50.4 1.44
 -7 -5 1 52.42 1.43
 -7 -5 1 55.55 1.54
 6 5 -1 9.5 0.46
 6 5 -1 8.72 0.43
 6 5 -1 8.7 0.49
 -6 -5 1 8.95 0.38
 -6 -5 1 9.53 0.47
 -6 -5 1 9.3 0.5
 5 5 -1 0.85 0.24
 5 5 -1 0.99 0.19
 5 5 -1 0.71 0.16
 -5 -5 1 1.01 0.15
 -5 -5 1 0.9 0.19
 -5 -5 1 1.04 0.22
 4 5 -1 175.52 3.67
 4 5 -1 172.28 3.96
 4 5 -1 171.01 3.71
 -4 -5 1 179.53 4.09
 -4 -5 1 181.64 3.95
 -4 -5 1 178.48 4.02
 -4 -5 1 170.19 3.75
 3 5 -1 685.54 14.69
 3 5 -1 672.56 13.99
 3 5 -1 675.53 13.74
 -3 -5 1 688.66 14.39
 -3 -5 1 676.51 14.62
 -3 -5 1 668.16 15
 2 5 -1 16.07 0.46
 2 5 -1 14.5 0.41
 2 5 -1 16.07 0.53
 -2 -5 1 16.54 0.56
 -2 -5 1 16.2 0.45
 -2 -5 1 14.23 0.44
 -2 -5 1 17.27 0.47
 1 5 -1 20.04 0.46
 1 5 -1 20.68 0.62
 1 5 -1 20.46 0.56
 -1 -5 1 20.01 0.48
 -1 -5 1 21.72 0.57
 -1 -5 1 19.08 0.54
 -1 -5 1 20.06 0.49
 0 5 -1 0.08 0.11
 0 5 -1 0.01 0.1
 0 5 -1 0.01 0.05
 0 -5 1 0.06 0.08
 0 -5 1 0.3 0.1
 0 -5 1 0.28 0.06
 0 -5 1 0.16 0.06
 -1 5 -1 20.3 0.6
 -1 5 -1 20.66 0.63
 -1 5 -1 21.87 0.52
 1 -5 1 22.19 0.64
 1 -5 1 21.47 0.55
 -2 5 -1 17.81 0.5
 -2 5 -1 17.01 0.57
 2 -5 1 17.14 0.5
 2 -5 1 18.15 0.57
 2 -5 1 17.01 0.49
 -3 5 -1 722.84 15.03
 -3 5 -1 683.73 14.34
 -3 5 -1 708.41 14.66
 3 -5 1 693.21 14.52
 3 -5 1 672.18 13.88
 -4 5 -1 181.59 4.09
 -4 5 -1 180.93 4.4
 -4 5 -1 183.36 3.91
 4 -5 1 184.49 4.05
 4 -5 1 178.23 3.87
 -5 5 -1 1.08 0.24
 -5 5 -1 1.06 0.23
 -5 5 -1 1.43 0.23
 5 -5 1 1.16 0.21
 5 -5 1 1.09 0.23
 -6 5 -1 9.63 0.47
 -6 5 -1 10.07 0.53
 -6 5 -1 9.5 0.56
 6 -5 1 9.76 0.52
 6 -5 1 10.09 0.49
 -7 5 -1 53.71 1.57
 -7 5 -1 54.27 1.55
 -7 5 -1 52.96 1.49
 7 -5 1 51.75 1.44
 7 -5 1 55.98 1.54
 -8 5 -1 22.52 0.96
 -8 5 -1 23.15 0.89
 -8 5 -1 22.5 0.89
 8 -5 1 22.97 0.85
 8 -5 1 21.95 0.91
 -9 5 -1 33.11 1.16
 -9 5 -1 33.16 1.16
 -9 5 -1 29.64 1.21
 9 -5 1 32.5 1.17
 9 -5 1 32.34 1.09
 -10 5 -1 0.23 0.42
 -10 5 -1 0.01 0.28
 -10 5 -1 -0.1 0.35
 10 -5 1 0.86 0.35
 -11 5 -1 0.31 0.35
 -11 5 -1 0.8 0.45
 -11 5 -1 0.63 0.51
 11 -5 1 1.51 0.43
 11 -5 1 0.68 0.44
 -12 5 -1 3.83 0.54
 -12 5 -1 4.86 0.67
 -12 5 -1 3.51 0.61
 12 -5 1 5.33 0.72
 12 -5 1 4.46 0.67
 -13 5 -1 12.21 1.06
 -13 5 -1 10.93 0.98
 -13 5 -1 8.78 1
 13 -5 1 10.07 0.9
 13 -5 1 8.35 0.95
 -14 5 -1 0.56 0.57
 -14 5 -1 0.09 0.5
 -14 5 -1 1.23 0.7
 14 -5 1 0.1 0.49
 14 -5 1 -0.01 0.53
 14 -5 1 0.82 0.65
 -15 5 -1 5.44 0.85
 -15 5 -1 7 1.03
 -15 5 -1 6.38 1.02
 15 -5 1 6.8 0.94
 15 -5 1 4.22 0.78
 15 -5 1 5.54 0.83
 -16 5 -1 4.91 0.93
 -16 5 -1 5.7 0.92
 16 -5 1 4.73 0.92
 16 -5 1 4.17 0.87
 -17 5 -1 3.03 0.94
 -17 5 -1 2.54 1.02
 17 -5 1 2.37 0.85
 -18 5 -1 -0.73 0.9
 18 -5 1 -0.08 0.95
 -19 5 -1 -1.39 1.03
 19 -5 1 1.53 1.01
 -20 5 -1 1.23 1.21
 20 -5 1 4.72 1.22
 21 -5 1 2.47 1.22
 22 -5 1 1.79 1.51
 22 4 -1 1.34 1.38
 -22 -4 1 0.27 1.44
 -22 -4 1 -1.29 1.48
 21 4 -1 -0.69 1.18
 -21 -4 1 -0.27 1.39
 -21 -4 1 -0.69 1.32
 20 4 -1 -1.26 1.01
 -20 -4 1 -0.26 1.14
 -20 -4 1 0.42 1.16
 19 4 -1 -0.44 0.88
 -19 -4 1 -0.78 1.07
 -19 -4 1 -0.39 1.07
 18 4 -1 5.57 1
 -18 -4 1 9.26 1.21
 17 4 -1 1.62 0.71
 -17 -4 1 2.76 0.84
 16 4 -1 -0.31 0.59
 -16 -4 1 -0.31 0.69
 15 4 -1 7.41 0.91
 -15 -4 1 7.62 0.94
 14 4 -1 1.27 0.52
 -14 -4 1 2.58 0.68
 -14 -4 1 0.81 0.58
 13 4 -1 0.32 0.4
 -13 -4 1 0.01 0.55
 -13 -4 1 0.39 0.52
 12 4 -1 3.78 0.56
 -12 -4 1 3.86 0.59
 -12 -4 1 3.39 0.57
 11 4 -1 2.45 0.52
 11 4 -1 2.41 0.42
 -11 -4 1 2.29 0.52
 -11 -4 1 3.13 0.57
 10 4 -1 53.61 1.56
 10 4 -1 53.18 1.67
 -10 -4 1 49.33 1.58
 -10 -4 1 55.03 1.7
 9 4 -1 0.38 0.34
 9 4 -1 0.14 0.28
 -9 -4 1 0.6 0.33
 -9 -4 1 -0.1 0.31
 8 4 -1 2.5 0.39
 8 4 -1 2.09 0.33
 -8 -4 1 3 0.4
 -8 -4 1 3.15 0.44
 7 4 -1 6.48 0.49
 7 4 -1 7.34 0.47
 -7 -4 1 7.89 0.54
 -7 -4 1 8.26 0.51
 6 4 -1 168.1 3.49
 6 4 -1 153.59 3.61
 6 4 -1 152.64 3.7
 -6 -4 1 161.95 3.61
 -6 -4 1 167.04 3.81
 5 4 -1 252.24 5.68
 5 4 -1 252.85 5.32
 -5 -4 1 259.59 5.63
 -5 -4 1 251.46 5.72
 -5 -4 1 251.92 5.36
 4 4 -1 20.33 0.57
 4 4 -1 19.64 0.65
 4 4 -1 20.19 0.59
 -4 -4 1 20.95 0.64
 -4 -4 1 19.92 0.6
 -4 -4 1 19.48 0.55
 3 4 -1 6.8 0.26
 3 4 -1 5.67 0.31
 3 4 -1 6.73 0.27
 -3 -4 1 6.69 0.25
 -3 -4 1 7.35 0.32
 -3 -4 1 6.26 0.35
 2 4 -1 214.48 4.41
 2 4 -1 205.09 4.32
 2 4 -1 211.68 4.67
 -2 -4 1 207.09 4.67
 -2 -4 1 215.61 4.55
 -2 -4 1 211.27 4.73
 1 4 -1 10.27 0.27
 1 4 -1 11.58 0.38
 1 4 -1 11.03 0.34
 -1 -4 1 10.12 0.29
 -1 -4 1 12.22 0.34
 -1 -4 1 10.9 0.3
 0 4 -1 29.43 0.65
 0 4 -1 30.57 0.78
 0 4 -1 29.96 0.74
 0 -4 1 29.04 0.74
 0 -4 1 31.65 0.68
 0 -4 1 28.78 0.67
 0 -4 1 29.21 0.76
 -1 4 -1 11.81 0.32
 -1 4 -1 10.97 0.37
 -1 4 -1 11.6 0.39
 1 -4 1 12.34 0.34
 1 -4 1 12.58 0.41
 -2 4 -1 220.32 4.56
 -2 4 -1 220.21 4.87
 2 -4 1 214.96 4.44
 2 -4 1 215.54 4.64
 2 -4 1 214.18 4.89
 -3 4 -1 7.47 0.36
 -3 4 -1 8.33 0.35
 -3 4 -1 7.54 0.29
 3 -4 1 7.13 0.32
 3 -4 1 8.21 0.34
 -4 4 -1 20.59 0.69
 -4 4 -1 21.27 0.65
 -4 4 -1 22.17 0.67
 4 -4 1 20.11 0.64
 4 -4 1 20.29 0.6
 -5 4 -1 263.45 6.31
 -5 4 -1 261.14 5.54
 -5 4 -1 256.18 5.78
 5 -4 1 255.05 5.56
 5 -4 1 247.53 5.32
 -6 4 -1 165.8 3.69
 -6 4 -1 163.88 3.86
 -6 4 -1 167.04 4.14
 6 -4 1 157.6 3.55
 6 -4 1 163.69 3.71
 -7 4 -1 7.99 0.52
 -7 4 -1 7.25 0.49
 -7 4 -1 7.92 0.6
 7 -4 1 6.64 0.47
 7 -4 1 8.17 0.51
 -8 4 -1 2.88 0.44
 -8 4 -1 3.21 0.44
 -8 4 -1 2.91 0.4
 8 -4 1 3.04 0.44
 8 -4 1 3.31 0.47
 -9 4 -1 0.01 0.25
 -9 4 -1 -0.01 0.34
 -9 4 -1 0.46 0.32
 9 -4 1 -0.32 0.31
 9 -4 1 0.49 0.27
 -10 4 -1 56.47 1.8
 -10 4 -1 56.05 1.71
 -10 4 -1 56.11 1.82
 10 -4 1 51.29 1.56
 10 -4 1 53.63 1.66
 -11 4 -1 3.06 0.55
 -11 4 -1 2.14 0.43
 -11 4 -1 2.46 0.54
 11 -4 1 2.27 0.52
 -12 4 -1 3.25 0.62
 -12 4 -1 3.75 0.67
 -12 4 -1 2.94 0.51
 12 -4 1 2.75 0.59
 12 -4 1 4.99 0.66
 -13 4 -1 0.37 0.42
 -13 4 -1 0.7 0.52
 13 -4 1 -0.52 0.52
 13 -4 1 0.79 0.45
 -14 4 -1 3.45 0.75
 -14 4 -1 1.92 0.56
 -14 4 -1 3.5 0.7
 14 -4 1 2.02 0.61
 14 -4 1 1.46 0.69
 14 -4 1 2.35 0.56
 -15 4 -1 6.57 1.07
 -15 4 -1 8.18 1.04
 -15 4 -1 7.52 1.03
 15 -4 1 10.96 1.18
 15 -4 1 6.89 0.87
 15 -4 1 8.1 0.91
 -16 4 -1 -0.71 0.65
 -16 4 -1 0.36 0.87
 -16 4 -1 0.68 0.73
 16 -4 1 -0.93 0.65
 -17 4 -1 5.98 1.12
 -17 4 -1 4.44 0.97
 17 -4 1 3.53 0.92
 -18 4 -1 7.18 1.18
 -18 4 -1 7.2 1.2
 18 -4 1 5.53 1.09
 -19 4 -1 -1.53 0.99
 19 -4 1 0.56 0.97
 -20 4 -1 -1.6 1.17
 20 -4 1 -0.83 1.04
 21 -4 1 -0.03 1.15
 22 -4 1 -1.37 1.35
 22 3 -1 1.23 1.38
 -22 -3 1 0 1.44
 21 3 -1 -0.47 1.08
 -21 -3 1 0.84 1.39
 -21 -3 1 -0.58 1.28
 20 3 -1 3.99 1.1
 -20 -3 1 2.95 1.27
 -20 -3 1 6.28 1.4
 19 3 -1 0.09 0.88
 -19 -3 1 -1.03 1.07
 -19 -3 1 -0.24 0.96
 18 3 -1 4.55 0.95
 -18 -3 1 3.84 1
 -18 -3 1 2.97 1.06
 17 3 -1 2.73 0.73
 -17 -3 1 3.14 0.92
 16 3 -1 1.94 0.61
 -16 -3 1 2.5 0.76
 15 3 -1 7.49 0.91
 -15 -3 1 7.69 1.08
 -15 -3 1 8.12 1.13
 14 3 -1 0.22 0.46
 -14 -3 1 -0.08 0.58
 -14 -3 1 -0.48 0.58
 13 3 -1 -0.46 0.43
 -13 -3 1 -0.47 0.54
 -13 -3 1 0.25 0.56
 12 3 -1 8.98 0.72
 -12 -3 1 7.97 0.81
 -12 -3 1 9.55 0.79
 11 3 -1 13.66 0.77
 11 3 -1 14.12 0.92
 -11 -3 1 12.95 0.91
 -11 -3 1 13.57 0.91
 10 3 -1 34.44 1.26
 10 3 -1 32.26 1.16
 -10 -3 1 34.69 1.31
 -10 -3 1 35.38 1.26
 9 3 -1 9.78 0.6
 9 3 -1 9.47 0.7
 -9 -3 1 9.27 0.69
 -9 -3 1 9.41 0.66
 8 3 -1 45.45 1.3
 8 3 -1 45.09 1.36
 -8 -3 1 45.4 1.41
 -8 -3 1 45.92 1.35
 7 3 -1 126.41 3.03
 7 3 -1 128.52 2.93
 -7 -3 1 127.91 2.95
 -7 -3 1 128.61 3.11
 6 3 -1 18.23 0.67
 6 3 -1 21.85 0.74
 -6 -3 1 22.54 0.81
 -6 -3 1 22.48 0.75
 5 3 -1 4.5 0.32
 5 3 -1 4.82 0.33
 5 3 -1 4.5 0.3
 -5 -3 1 5.53 0.37
 -5 -3 1 5.87 0.35
 4 3 -1 6.31 0.34
 4 3 -1 7.11 0.32
 -4 -3 1 6.56 0.33
 -4 -3 1 6.55 0.27
 -4 -3 1 6.82 0.35
 3 3 -1 10.54 0.36
 3 3 -1 10.63 0.4
 3 3 -1 10.62 0.34
 -3 -3 1 10.4 0.37
 -3 -3 1 10.27 0.32
 -3 -3 1 11.1 0.44
 -3 -3 1 10.64 0.39
 2 3 -1 25.9 0.63
 2 3 -1 27.2 0.71
 2 3 -1 25.62 0.62
 -2 -3 1 24.59 0.62
 -2 -3 1 25.38 0.64
 -2 -3 1 24.89 0.69
 1 3 -1 19.2 0.47
 1 3 -1 19.5 0.53
 1 3 -1 18.2 0.43
 -1 -3 1 19.55 0.48
 -1 -3 1 20.57 0.51
 -1 -3 1 19.63 0.55
 0 3 -1 0.2 0.07
 0 3 -1 0.2 0.07
 0 3 -1 0.22 0.04
 0 -3 1 0.24 0.06
 0 -3 1 0.24 0.04
 -1 3 -1 19.75 0.53
 -1 3 -1 20.67 0.56
 -1 3 -1 21.1 0.49
 1 -3 1 21.07 0.57
 1 -3 1 21.41 0.52
 -2 3 -1 26.35 0.65
 2 -3 1 26.01 0.66
 2 -3 1 24.77 0.62
 -3 3 -1 10.97 0.39
 -3 3 -1 10.86 0.37
 -3 3 -1 10.31 0.41
 3 -3 1 10.27 0.38
 3 -3 1 10.14 0.35
 -4 3 -1 6.68 0.32
 -4 3 -1 6.51 0.35
 -4 3 -1 6.64 0.36
 4 -3 1 6.07 0.32
 4 -3 1 6.51 0.33
 -5 3 -1 4.98 0.36
 -5 3 -1 5.94 0.38
 5 -3 1 5.73 0.34
 5 -3 1 4.86 0.32
 -6 3 -1 21.89 0.77
 -6 3 -1 21.81 0.8
 6 -3 1 22.46 0.78
 6 -3 1 22.41 0.75
 -7 3 -1 127.97 3.12
 -7 3 -1 128.03 2.98
 7 -3 1 123.07 2.85
 -8 3 -1 46.51 1.38
 -8 3 -1 45.71 1.45
 8 -3 1 45.6 1.38
 8 -3 1 45.36 1.32
 -9 3 -1 10.71 0.74
 -9 3 -1 9.48 0.65
 9 -3 1 9.71 0.67
 9 -3 1 10.29 0.62
 -10 3 -1 34.34 1.25
 -10 3 -1 35.72 1.35
 10 -3 1 34.17 1.26
 10 -3 1 31.72 1.17
 -11 3 -1 14.18 0.87
 -11 3 -1 12.17 0.89
 -11 3 -1 15.69 0.98
 11 -3 1 14.65 0.8
 11 -3 1 11.48 0.85
 -12 3 -1 5.57 0.75
 -12 3 -1 9.5 0.95
 -12 3 -1 7.82 0.82
 12 -3 1 9.19 0.72
 12 -3 1 8.36 0.9
 -13 3 -1 0.42 0.54
 -13 3 -1 -0.09 0.43
 -13 3 -1 -0.29 0.48
 13 -3 1 -0.14 0.53
 13 -3 1 1.18 0.45
 -14 3 -1 -0.53 0.56
 -14 3 -1 1.85 0.66
 -14 3 -1 0.1 0.51
 14 -3 1 -0.15 0.63
 14 -3 1 -1.17 0.48
 -15 3 -1 8.8 0.98
 -15 3 -1 6.8 0.94
 -15 3 -1 8.95 1.16
 15 -3 1 9.09 1.09
 15 -3 1 8.55 0.95
 -16 3 -1 3.15 0.76
 -16 3 -1 3.32 0.83
 -16 3 -1 3.76 0.92
 16 -3 1 1.97 0.78
 -17 3 -1 5.07 1.09
 -17 3 -1 3.78 0.89
 -17 3 -1 3.85 0.91
 17 -3 1 5.01 0.96
 -18 3 -1 3.87 1.01
 -18 3 -1 3.93 1.15
 18 -3 1 4.4 0.99
 -19 3 -1 -1.47 1.04
 -19 3 -1 0.58 1.13
 19 -3 1 2.66 1.06
 -20 3 -1 6.24 1.59
 20 -3 1 6.06 1.24
 21 -3 1 1.75 1.17
 22 -3 1 3.19 1.43
 22 2 -1 0.57 1.31
 -22 -2 1 -0.15 1.46
 21 2 -1 -0.19 1.17
 -21 -2 1 0.85 1.31
 -21 -2 1 -0.8 1.31
 20 2 -1 -0.43 0.98
 -20 -2 1 0.48 1.16
 -20 -2 1 -0.37 1.1
 19 2 -1 -0.57 0.86
 -19 -2 1 -0.56 1.03
 -19 -2 1 -0.25 1.09
 18 2 -1 -0.74 0.78
 -18 -2 1 0.79 0.88
 -18 -2 1 -0.4 0.94
 -17 -2 1 -1.64 0.78
 16 2 -1 1.22 0.62
 -16 -2 1 1.04 0.72
 -16 -2 1 2.57 0.81
 15 2 -1 4.07 0.7
 -15 -2 1 5.07 0.85
 -15 -2 1 3.81 0.79
 14 2 -1 7.08 0.85
 -14 -2 1 6.92 0.94
 -14 -2 1 7.45 0.95
 13 2 -1 0.93 0.49
 -13 -2 1 1.82 0.6
 -13 -2 1 1.25 0.6
 12 2 -1 3.23 0.58
 12 2 -1 2.92 0.47
 -12 -2 1 3.16 0.59
 -12 -2 1 2.88 0.58
 11 2 -1 1.01 0.47
 11 2 -1 1.49 0.36
 -11 -2 1 0.76 0.46
 -11 -2 1 1.2 0.49
 10 2 -1 19.01 0.92
 10 2 -1 17.01 0.81
 -10 -2 1 17.77 0.93
 -10 -2 1 17.99 0.91
 9 2 -1 3.13 0.45
 9 2 -1 3.09 0.4
 -9 -2 1 2.65 0.42
 -9 -2 1 3.83 0.51
 8 2 -1 11.67 0.6
 8 2 -1 11.82 0.66
 -8 -2 1 11.62 0.7
 -8 -2 1 10.9 0.64
 7 2 -1 85.7 2.19
 7 2 -1 89.65 2.13
 -7 -2 1 88.74 2.29
 -7 -2 1 90.79 2.19
 6 2 -1 11.74 0.51
 6 2 -1 12.27 0.56
 -6 -2 1 11.87 0.54
 -6 -2 1 12.18 0.57
 5 2 -1 0.4 0.16
 5 2 -1 0.18 0.16
 -5 -2 1 0.41 0.17
 -5 -2 1 0.24 0.18
 4 2 -1 26.13 0.71
 4 2 -1 23.9 0.72
 4 2 -1 24.98 0.74
 -4 -2 1 25.31 0.72
 -4 -2 1 26.07 0.77
 3 2 -1 160.66 3.64
 3 2 -1 164.62 3.42
 -3 -2 1 165.28 3.55
 -3 -2 1 160.18 3.38
 -3 -2 1 155.65 3.61
 2 2 -1 315.79 6.44
 -2 -2 1 325.83 6.78
 -2 -2 1 321.67 6.87
 -2 -2 1 304 7.03
 -2 2 -1 315.71 6.53
 -2 2 -1 322.27 6.83
 -2 2 -1 320.04 7.58
 2 -2 1 308.34 6.42
 2 -2 1 320.94 6.72
 -3 2 -1 165.85 3.48
 -3 2 -1 160.82 3.64
 -3 2 -1 167.04 4
 3 -2 1 162.99 3.44
 -4 2 -1 25.52 0.77
 -4 2 -1 25.14 0.73
 4 -2 1 26.24 0.75
 4 -2 1 25.6 0.72
 -5 2 -1 0.09 0.17
 -5 2 -1 0.17 0.17
 5 -2 1 0.42 0.14
 5 -2 1 0.15 0.15
 -6 2 -1 12.82 0.57
 -6 2 -1 12.23 0.58
 6 -2 1 12.25 0.55
 6 -2 1 12.01 0.53
 -7 2 -1 90.15 2.28
 -7 2 -1 87.14 2.18
 7 -2 1 83.52 2.16
 7 -2 1 87.7 2.09
 -8 2 -1 12.1 0.66
 -8 2 -1 9.02 0.65
 8 -2 1 12.02 0.66
 8 -2 1 13.31 0.63
 -9 2 -1 3.49 0.53
 -9 2 -1 3.41 0.47
 9 -2 1 3.41 0.5
 9 -2 1 3.42 0.44
 -10 2 -1 17.35 0.89
 -10 2 -1 18.86 1
 10 -2 1 18.72 0.86
 10 -2 1 19.23 0.94
 -11 2 -1 0.85 0.5
 -11 2 -1 0.71 0.43
 11 -2 1 0.94 0.38
 11 -2 1 0.16 0.38
 -12 2 -1 3.59 0.63
 -12 2 -1 2.4 0.55
 12 -2 1 2.66 0.61
 12 -2 1 3.23 0.53
 -13 2 -1 1.01 0.55
 -13 2 -1 1.61 0.6
 -13 2 -1 0.97 0.49
 13 -2 1 2.11 0.45
 13 -2 1 0.98 0.56
 -14 2 -1 8.91 1.07
 -14 2 -1 7.29 0.99
 -14 2 -1 7.83 0.96
 14 -2 1 5.81 0.77
 14 -2 1 6.46 0.97
 -15 2 -1 3.88 0.72
 -15 2 -1 3.87 0.84
 -15 2 -1 4.58 0.86
 15 -2 1 3.42 0.73
 -16 2 -1 1.68 0.69
 -16 2 -1 1.15 0.85
 -16 2 -1 3.16 0.83
 16 -2 1 0.32 0.67
 -17 2 -1 -0.31 0.81
 -17 2 -1 -1.74 0.83
 -17 2 -1 0.12 0.77
 17 -2 1 -1.69 0.69
 -18 2 -1 -0.1 0.85
 -18 2 -1 -1.33 0.92
 -18 2 -1 0.68 0.96
 18 -2 1 -0.53 0.83
 -19 2 -1 1.08 1.07
 -19 2 -1 -1.85 1.05
 19 -2 1 -0.32 0.94
 -20 2 -1 -2.93 1.26
 20 -2 1 1.11 1
 -21 2 -1 2.11 1.52
 21 -2 1 -0.93 1.09
 22 -2 1 1.13 1.32
 22 1 -1 1.69 1.31
 -22 -1 1 0.35 1.51
 21 1 -1 -0.27 1.17
 -21 -1 1 -1.33 1.23
 20 1 -1 -0.24 0.98
 -20 -1 1 1.86 1.26
 -20 -1 1 0.97 1.18
 19 1 -1 -1 0.92
 -19 -1 1 -0.57 1.09
 -19 -1 1 -0.31 0.96
 18 1 -1 0.09 0.78
 -18 -1 1 0.4 0.97
 -18 -1 1 1.8 0.91
 17 1 -1 -0.7 0.72
 -17 -1 1 0.01 0.81
 -17 -1 1 1.63 0.79
 -17 -1 1 0.39 0.85
 -16 -1 1 -1.59 0.65
 -16 -1 1 -0.14 0.71
 15 1 -1 1.1 0.58
 -15 -1 1 1.61 0.69
 -15 -1 1 1.53 0.71
 14 1 -1 -0.5 0.45
 -14 -1 1 -0.14 0.58
 -14 -1 1 -0.36 0.56
 13 1 -1 0.62 0.47
 13 1 -1 1.77 0.58
 -13 -1 1 1.24 0.58
 -13 -1 1 1.62 0.61
 12 1 -1 11.52 0.78
 12 1 -1 13.03 0.94
 -12 -1 1 12.5 0.93
 -12 -1 1 10.24 0.87
 11 1 -1 12.53 0.74
 11 1 -1 11.41 0.87
 -11 -1 1 13.53 0.86
 -11 -1 1 12.98 0.9
 10 1 -1 8.37 0.62
 10 1 -1 7.83 0.69
 -10 -1 1 7.25 0.69
 -10 -1 1 8.06 0.68
 9 1 -1 4.09 0.47
 9 1 -1 3.76 0.55
 -9 -1 1 4.82 0.59
 -9 -1 1 4.24 0.51
 8 1 -1 45.02 1.38
 8 1 -1 46.8 1.33
 -8 -1 1 46.59 1.44
 -8 -1 1 45.79 1.36
 7 1 -1 48.62 1.33
 7 1 -1 48.36 1.38
 -7 -1 1 48.57 1.32
 -7 -1 1 43.23 1.36
 6 1 -1 34.58 1.04
 6 1 -1 34.78 1
 -6 -1 1 36.9 1.05
 -6 -1 1 36.14 1.11
 5 1 -1 6.18 0.36
 5 1 -1 6.3 0.35
 -5 -1 1 6 0.38
 -5 -1 1 6.14 0.36
 4 1 -1 5.06 0.29
 4 1 -1 5.22 0.29
 -4 -1 1 5.34 0.34
 -4 -1 1 5.51 0.31
 3 1 -1 1.17 0.14
 3 1 -1 1.05 0.14
 -3 -1 1 1.06 0.15
 -3 -1 1 1.04 0.16
 2 1 -1 8.4 0.27
 2 1 -1 9.07 0.29
 -2 -1 1 7.98 0.25
 -2 -1 1 8.84 0.3
 -2 -1 1 8.03 0.27
 -2 1 -1 8.84 0.29
 2 -1 1 8.92 0.28
 2 -1 1 8.46 0.27
 -3 1 -1 1.22 0.15
 -3 1 -1 1.34 0.17
 3 -1 1 1.1 0.16
 3 -1 1 0.95 0.13
 -4 1 -1 5.36 0.33
 -4 1 -1 5.78 0.31
 4 -1 1 5.43 0.29
 4 -1 1 5.91 0.31
 -5 1 -1 5.6 0.38
 -5 1 -1 5.47 0.35
 5 -1 1 5.83 0.36
 5 -1 1 5.5 0.33
 -6 1 -1 37.1 1.06
 -6 1 -1 36.05 1.11
 6 -1 1 35.57 1.01
 6 -1 1 36.01 1.06
 -7 1 -1 49.42 1.38
 -7 1 -1 49.97 1.45
 7 -1 1 50.5 1.38
 7 -1 1 45.71 1.3
 -8 1 -1 46.56 1.41
 -8 1 -1 44.5 1.35
 8 -1 1 43.96 1.34
 8 -1 1 44.76 1.3
 -9 1 -1 4.29 0.59
 -9 1 -1 4.21 0.54
 9 -1 1 3.57 0.53
 9 -1 1 4.27 0.48
 -10 1 -1 8.29 0.67
 -10 1 -1 7.64 0.73
 10 -1 1 7.84 0.59
 10 -1 1 7.48 0.68
 -11 1 -1 11.93 0.88
 -11 1 -1 11.84 0.83
 11 -1 1 12.75 0.89
 11 -1 1 13.01 0.75
 -12 1 -1 11.09 0.92
 -12 1 -1 10.12 0.86
 12 -1 1 10.13 0.93
 12 -1 1 11.27 0.79
 -13 1 -1 1.51 0.59
 -13 1 -1 0.78 0.54
 13 -1 1 1.06 0.61
 13 -1 1 0.84 0.46
 -14 1 -1 -0.21 0.5
 -14 1 -1 0.4 0.57
 -14 1 -1 0.22 0.55
 14 -1 1 -1.05 0.43
 -15 1 -1 2.69 0.76
 -15 1 -1 1.46 0.62
 -15 1 -1 0.5 0.66
 15 -1 1 1.51 0.62
 -16 1 -1 0.17 0.81
 -16 1 -1 0.57 0.67
 -16 1 -1 -0.57 0.7
 16 -1 1 0.02 0.65
 -17 1 -1 0.79 0.78
 -17 1 -1 1.06 0.87
 -17 1 -1 2.72 0.97
 17 -1 1 1 0.77
 -18 1 -1 0.29 0.92
 -18 1 -1 1.19 1.01
 -18 1 -1 0.58 0.87
 18 -1 1 0.88 0.86
 -19 1 -1 -1 1.1
 -19 1 -1 -0.87 0.95
 19 -1 1 -0.95 0.87
 -20 1 -1 -0.73 1.22
 20 -1 1 1.25 1.1
 -21 1 -1 -0.44 1.45
 21 -1 1 0.79 1.15
 -22 1 -1 1.35 1.47
 22 -1 1 -1.82 1.22
 22 0 -1 0.51 1.33
 -22 0 1 0.18 1.48
 21 0 -1 0.25 1.2
 -21 0 1 -0.44 1.37
 20 0 -1 0.42 0.98
 -20 0 1 0.55 1.2
 19 0 -1 -0.48 0.89
 -19 0 1 -0.59 0.91
 -19 0 1 0.97 1.15
 18 0 -1 -1.08 0.76
 -18 0 1 -0.21 0.94
 -18 0 1 0.51 0.87
 17 0 -1 -0.95 0.69
 -17 0 1 -0.65 0.79
 -17 0 1 -0.5 0.75
 -17 0 1 -1.94 0.79
 16 0 -1 -1.1 0.57
 -16 0 1 0.64 0.71
 15 0 -1 -0.81 0.49
 -15 0 1 -1.02 0.62
 -15 0 1 0.1 0.65
 14 0 -1 -0.08 0.48
 -14 0 1 -0.2 0.59
 -14 0 1 -0.97 0.52
 13 0 -1 0.22 0.55
 13 0 -1 -0.17 0.42
 -13 0 1 -0.26 0.61
 -13 0 1 -1.13 0.51
 12 0 -1 0.44 0.44
 12 0 -1 0.16 0.39
 -12 0 1 -1.04 0.41
 -12 0 1 0.12 0.44
 11 0 -1 -0.16 0.3
 11 0 -1 -0.54 0.4
 -11 0 1 0.35 0.42
 -11 0 1 0.17 0.42
 10 0 -1 -0.16 0.35
 10 0 -1 0.07 0.29
 -10 0 1 -0.29 0.34
 -10 0 1 -0.36 0.36
 9 0 -1 -0.47 0.31
 9 0 -1 0.09 0.28
 -9 0 1 0.05 0.31
 -9 0 1 -0.22 0.34
 8 0 -1 -0.08 0.27
 8 0 -1 0.17 0.23
 -8 0 1 -0.46 0.25
 -8 0 1 -0.16 0.29
 7 0 -1 -0.19 0.19
 7 0 -1 -0.09 0.22
 -7 0 1 -0.04 0.26
 -7 0 1 0.1 0.23
 6 0 -1 0.1 0.19
 6 0 -1 -0.13 0.17
 -6 0 1 0.22 0.21
 -6 0 1 0.19 0.19
 5 0 -1 0 0.15
 5 0 -1 -0.15 0.16
 -5 0 1 -0.15 0.18
 -5 0 1 -0.16 0.15
 4 0 -1 -0.24 0.12
 4 0 -1 -0.29 0.11
 -4 0 1 -0.17 0.15
 -4 0 1 -0.21 0.14
 3 0 -1 0 0.09
 3 0 -1 -0.09 0.1
 -3 0 1 0.08 0.12
 -3 0 1 0.1 0.1
 2 0 -1 -0.01 0.06
 2 0 -1 0.04 0.07
 -2 0 1 0.02 0.06
 -2 0 1 0 0.08
 -2 0 -1 0.52 0.08
 2 0 1 -0.01 0.06
 2 0 1 -0.07 0.05
 -3 0 -1 -0.06 0.1
 -3 0 -1 0.07 0.1
 3 0 1 0.02 0.08
 3 0 1 0.01 0.1
 -4 0 -1 -0.24 0.13
 -4 0 -1 -0.29 0.13
 4 0 1 -0.05 0.11
 4 0 1 -0.1 0.13
 -5 0 -1 -0.26 0.14
 -5 0 -1 -0.28 0.18
 5 0 1 0.09 0.16
 5 0 1 0.01 0.14
 -6 0 -1 -0.1 0.18
 -6 0 -1 -0.17 0.18
 6 0 1 -0.05 0.16
 6 0 1 0.18 0.18
 -7 0 -1 0.41 0.23
 -7 0 -1 0 0.25
 7 0 1 -0.16 0.22
 7 0 1 0.24 0.2
 -8 0 -1 0.25 0.29
 -8 0 -1 -0.1 0.27
 8 0 1 0.29 0.24
 8 0 1 -0.02 0.21
 -9 0 -1 -0.1 0.31
 -9 0 -1 -0.02 0.3
 9 0 1 0.05 0.3
 9 0 1 0.27 0.27
 -10 0 -1 -0.08 0.37
 -10 0 -1 0.11 0.34
 10 0 1 0.65 0.38
 10 0 1 0.28 0.29
 -11 0 -1 0.23 0.4
 -11 0 -1 0.39 0.41
 11 0 1 0.42 0.32
 11 0 1 -0.39 0.4
 -12 0 -1 -0.36 0.45
 -12 0 -1 -0.45 0.42
 12 0 1 -0.46 0.34
 12 0 1 -0.27 0.44
 -13 0 -1 -0.22 0.57
 -13 0 -1 -0.99 0.48
 13 0 1 -0.17 0.56
 13 0 1 -0.37 0.4
 -14 0 -1 0.19 0.55
 -14 0 -1 -0.6 0.54
 14 0 1 -1.02 0.42
 -15 0 -1 0.27 0.56
 -15 0 -1 0.22 0.67
 -15 0 -1 -0.86 0.58
 15 0 1 -0.95 0.55
 -16 0 -1 -0.88 0.7
 -16 0 -1 -1.36 0.71
 -16 0 -1 0.78 0.68
 16 0 1 -1.21 0.59
 -17 0 -1 0.05 0.74
 -17 0 -1 -0.65 0.88
 -17 0 -1 -0.21 0.8
 17 0 1 -0.81 0.68
 -18 0 -1 0.73 0.96
 -18 0 -1 0.41 0.86
 18 0 1 -1.4 0.78
 -19 0 -1 -1.1 0.95
 -19 0 -1 0.09 0.98
 19 0 1 -0.2 0.85
 -20 0 -1 -0.28 1.19
 20 0 1 0.58 1.04
 -21 0 -1 -0.81 1.42
 21 0 1 1.76 1.14
 -22 0 -1 -0.44 1.43
 22 0 1 -1.14 1.15
 22 -1 -1 1.25 1.33
 -22 1 1 1.78 1.59
 21 -1 -1 1.15 1.26
 -21 1 1 -1.36 1.38
 20 -1 -1 0.28 1.02
 -20 1 1 0.74 1.25
 19 -1 -1 -1.23 0.93
 -19 1 1 -1.45 1.09
 18 -1 -1 0.32 0.86
 -18 1 1 -0.26 0.9
 -18 1 1 -0.11 0.99
 -18 1 1 0.44 0.86
 17 -1 -1 0.81 0.74
 -17 1 1 0.98 0.87
 -17 1 1 1.15 0.8
 -17 1 1 -0.09 0.88
 16 -1 -1 -1.22 0.57
 -16 1 1 0.79 0.71
 -16 1 1 0.37 0.67
 15 -1 -1 0.53 0.58
 -15 1 1 0.47 0.67
 -15 1 1 0.92 0.78
 14 -1 -1 0.4 0.64
 14 -1 -1 -0.05 0.48
 -14 1 1 0.27 0.66
 -14 1 1 -0.69 0.57
 13 -1 -1 1.99 0.5
 13 -1 -1 1.77 0.63
 -13 1 1 1.17 0.57
 -13 1 1 1.77 0.66
 12 -1 -1 11.81 0.88
 12 -1 -1 11.56 0.8
 -12 1 1 10.56 0.88
 -12 1 1 10.96 0.92
 11 -1 -1 12.32 0.75
 11 -1 -1 13.18 0.88
 -11 1 1 13.46 0.89
 -11 1 1 12.51 0.88
 10 -1 -1 7.64 0.61
 10 -1 -1 6.52 0.65
 -10 1 1 7.55 0.74
 -10 1 1 7.27 0.65
 9 -1 -1 4.85 0.51
 9 -1 -1 4.73 0.55
 -9 1 1 4.71 0.63
 -9 1 1 3.5 0.47
 8 -1 -1 44.64 1.3
 8 -1 -1 44.32 1.37
 -8 1 1 45.84 1.38
 -8 1 1 46.37 1.45
 7 -1 -1 48.3 1.4
 7 -1 -1 50.28 1.35
 -7 1 1 48.32 1.37
 -7 1 1 48.92 1.44
 6 -1 -1 35.12 1.01
 6 -1 -1 35.45 1.06
 -6 1 1 37.28 1.13
 -6 1 1 36.35 1.06
 5 -1 -1 6.11 0.37
 5 -1 -1 5.94 0.34
 -5 1 1 5.99 0.41
 -5 1 1 6.09 0.38
 4 -1 -1 5.25 0.3
 4 -1 -1 5.68 0.32
 -4 1 1 5.24 0.34
 -4 1 1 5.35 0.32
 3 -1 -1 1.09 0.16
 3 -1 -1 1.1 0.14
 -3 1 1 1.08 0.16
 -3 1 1 1.22 0.16
 2 -1 -1 8.47 0.29
 2 -1 -1 8.44 0.28
 -2 1 1 8.34 0.28
 -2 1 1 7.9 0.29
 -2 -1 -1 8.11 0.27
 -2 -1 -1 9.18 0.29
 2 1 1 8.57 0.26
 -3 -1 -1 1.07 0.15
 -3 -1 -1 1.1 0.14
 3 1 1 1.16 0.16
 3 1 1 1.14 0.13
 -4 -1 -1 5.38 0.3
 -4 -1 -1 5.55 0.32
 4 1 1 5.32 0.3
 4 1 1 5.4 0.28
 -5 -1 -1 5.72 0.37
 -5 -1 -1 5.41 0.35
 5 1 1 5.43 0.35
 5 1 1 5.78 0.32
 -6 -1 -1 35.84 1.08
 -6 -1 -1 36.25 1.03
 6 1 1 33.85 0.98
 6 1 1 35.76 1.03
 -7 -1 -1 50.46 1.33
 -7 -1 -1 43.89 1.37
 7 1 1 49.36 1.39
 7 1 1 49.14 1.33
 -8 -1 -1 46.96 1.44
 -8 -1 -1 46.04 1.36
 8 1 1 44.18 1.34
 8 1 1 43.81 1.28
 -9 -1 -1 4.51 0.54
 -9 -1 -1 4.92 0.59
 9 1 1 4.44 0.48
 9 1 1 4.26 0.53
 -10 -1 -1 7.86 0.65
 -10 -1 -1 8.73 0.74
 10 1 1 7.77 0.66
 10 1 1 7.8 0.61
 -11 -1 -1 12.44 0.87
 -11 -1 -1 11.94 0.89
 11 1 1 12.27 0.76
 11 1 1 12.53 0.84
 -12 -1 -1 10.85 0.89
 -12 -1 -1 12.42 0.95
 12 1 1 9.68 0.76
 12 1 1 11.18 0.89
 -13 -1 -1 1.18 0.54
 -13 -1 -1 1.15 0.58
 13 1 1 1.16 0.47
 -14 -1 -1 -0.53 0.52
 -14 -1 -1 0.15 0.54
 -15 -1 -1 0.29 0.66
 -15 -1 -1 2.21 0.64
 -15 -1 -1 1.03 0.72
 15 1 1 -0.03 0.54
 -16 -1 -1 0.06 0.75
 -16 -1 -1 0.32 0.78
 -16 -1 -1 0.43 0.7
 16 1 1 -0.61 0.6
 -17 -1 -1 1.67 0.8
 -17 -1 -1 0.41 0.87
 -17 -1 -1 0.66 0.9
 17 1 1 0.53 0.74
 -18 -1 -1 0.87 0.94
 -18 -1 -1 0.57 0.85
 18 1 1 0.49 0.85
 -19 -1 -1 -0.67 0.96
 -19 -1 -1 0.08 0.99
 19 1 1 0.1 0.86
 -20 -1 -1 -0.24 1.3
 -20 -1 -1 1.55 1.17
 20 1 1 1.62 1.12
 -21 -1 -1 -0.8 1.29
 21 1 1 1.18 1.13
 -22 -1 -1 -0.48 1.48
 22 1 1 1.84 1.31
 22 -2 -1 0.85 1.35
 21 -2 -1 1.65 1.21
 20 -2 -1 -1.3 0.95
 -20 2 1 -1.09 1.23
 19 -2 -1 -1.11 0.91
 -19 2 1 -1.7 0.98
 -19 2 1 -1.16 1.13
 18 -2 -1 0 0.85
 -18 2 1 0.07 0.9
 -18 2 1 0.09 0.94
 -18 2 1 0.13 0.87
 17 -2 -1 -1.72 0.69
 -17 2 1 -1.72 0.84
 -17 2 1 -0.97 0.75
 -17 2 1 -0.1 0.79
 16 -2 -1 0.25 0.68
 -16 2 1 1.56 0.74
 -16 2 1 1.21 0.8
 -16 2 1 3.14 0.81
 15 -2 -1 3.46 0.71
 -15 2 1 4.01 0.83
 -15 2 1 6.17 0.89
 -15 2 1 3.89 0.71
 14 -2 -1 8.02 0.92
 14 -2 -1 6.25 0.75
 -14 2 1 8.71 1.06
 -14 2 1 8.11 1.05
 13 -2 -1 1.38 0.6
 13 -2 -1 2.17 0.53
 -13 2 1 0.97 0.56
 -13 2 1 1.94 0.63
 12 -2 -1 2.89 0.5
 12 -2 -1 3.23 0.61
 -12 2 1 1.89 0.55
 -12 2 1 3.36 0.64
 11 -2 -1 1.27 0.41
 11 -2 -1 1.16 0.37
 -11 2 1 0.92 0.45
 -11 2 1 1.52 0.5
 10 -2 -1 19.24 0.87
 10 -2 -1 18.61 0.94
 -10 2 1 18.97 1.03
 -10 2 1 18.11 0.91
 9 -2 -1 3.78 0.46
 9 -2 -1 2.66 0.44
 -9 2 1 3.46 0.53
 -9 2 1 3.42 0.49
 8 -2 -1 11.81 0.68
 8 -2 -1 13.07 0.64
 -8 2 1 10.33 0.7
 -8 2 1 10.71 0.64
 7 -2 -1 87.23 2.11
 7 -2 -1 84.99 2.19
 -7 2 1 80.35 2.1
 -7 2 1 89.44 2.23
 6 -2 -1 11.84 0.55
 6 -2 -1 12.42 0.53
 -6 2 1 11.34 0.59
 -6 2 1 12.69 0.57
 5 -2 -1 0.17 0.16
 5 -2 -1 0.25 0.15
 -5 2 1 -0.15 0.17
 -5 2 1 0.37 0.18
 4 -2 -1 25.43 0.72
 4 -2 -1 25.11 0.75
 -4 2 1 26.3 0.8
 -4 2 1 25.54 0.75
 3 -2 -1 169.14 3.57
 3 -2 -1 169.4 3.73
 -3 2 1 162.38 3.67
 -3 2 1 168.12 3.51
 2 -2 -1 324.07 6.6
 2 -2 -1 321.46 6.9
 -2 2 1 391.51 7.54
 -2 2 1 335.42 7.31
 -2 2 1 326.83 7.17
 -2 -2 -1 319.12 6.8
 2 2 1 320.67 6.93
 2 2 1 319.37 6.62
 2 2 1 318.3 6.5
 -3 -2 -1 161.5 3.54
 -3 -2 -1 160.19 3.37
 3 2 1 157.36 3.62
 3 2 1 166.95 3.4
 -4 -2 -1 25.93 0.75
 -4 -2 -1 25.82 0.72
 4 2 1 23.77 0.71
 4 2 1 25.91 0.69
 -5 -2 -1 0.32 0.17
 -5 -2 -1 0.29 0.15
 5 2 1 0.27 0.14
 5 2 1 0.32 0.16
 -6 -2 -1 12.2 0.53
 -6 -2 -1 12.25 0.56
 6 2 1 12.03 0.5
 6 2 1 12.53 0.56
 -7 -2 -1 90.26 2.17
 -7 -2 -1 89.65 2.29
 7 2 1 83.44 2.03
 7 2 1 84.81 2.12
 -8 -2 -1 11.5 0.66
 -8 -2 -1 10.96 0.62
 8 2 1 12.54 0.6
 8 2 1 11.18 0.65
 -9 -2 -1 3.45 0.46
 -9 -2 -1 3.28 0.44
 9 2 1 4.2 0.49
 9 2 1 3.8 0.52
 -10 -2 -1 19.66 0.95
 -10 -2 -1 18.04 0.91
 10 2 1 17.25 0.81
 10 2 1 18.51 0.9
 -11 -2 -1 0.95 0.42
 -11 -2 -1 0.24 0.41
 11 2 1 0.81 0.44
 11 2 1 0.9 0.35
 -12 -2 -1 2.49 0.61
 -12 -2 -1 2.37 0.53
 12 2 1 2.43 0.46
 12 2 1 2.72 0.59
 -13 -2 -1 1.66 0.59
 -13 -2 -1 1.33 0.6
 13 2 1 1.13 0.5
 -14 -2 -1 7.05 0.83
 -14 -2 -1 9.13 1.03
 14 2 1 6.23 0.79
 -15 -2 -1 5.28 0.86
 -15 -2 -1 2.8 0.8
 15 2 1 3.21 0.64
 -16 -2 -1 2.61 0.76
 -16 -2 -1 2.82 0.86
 -16 -2 -1 1.75 0.8
 16 2 1 1.14 0.63
 -17 -2 -1 0.06 0.78
 -17 -2 -1 0.29 0.81
 17 2 1 -0.1 0.68
 -18 -2 -1 0.02 0.91
 -18 -2 -1 -0.27 0.97
 18 2 1 -1.15 0.76
 -19 -2 -1 -0.01 1
 -19 -2 -1 0.57 0.97
 19 2 1 -0.46 0.85
 -20 -2 -1 -0.53 1.13
 -20 -2 -1 -0.9 1.22
 20 2 1 1.12 1.05
 -21 -2 -1 0.75 1.3
 -21 -2 -1 -1.4 1.22
 21 2 1 0.32 1.2
 -22 -2 -1 -0.01 1.49
 22 2 1 0.67 1.24
 22 -3 -1 1.87 1.31
 21 -3 -1 0.93 1.24
 20 -3 -1 4.64 1.28
 19 -3 -1 -0.1 0.93
 -19 3 1 -0.63 1.14
 -19 3 1 -1.58 0.99
 18 -3 -1 2.65 0.95
 -18 3 1 4.36 1.02
 -18 3 1 3.41 1.14
 17 -3 -1 3.28 0.88
 -17 3 1 5.28 1
 -17 3 1 4.39 0.89
 -17 3 1 3.29 1.06
 16 -3 -1 2.43 0.75
 -16 3 1 2.11 0.75
 -16 3 1 2.2 0.87
 -16 3 1 5.19 0.91
 15 -3 -1 6.69 0.82
 15 -3 -1 7.44 1.02
 -15 3 1 8.38 1.21
 -15 3 1 10.73 1.09
 -15 3 1 8.92 1.15
 14 -3 -1 0.96 0.7
 14 -3 -1 0.01 0.52
 -14 3 1 -0.11 0.58
 -14 3 1 0.67 0.67
 -14 3 1 -0.43 0.48
 13 -3 -1 -0.41 0.54
 13 -3 -1 0.72 0.47
 -13 3 1 0.23 0.6
 -13 3 1 -0.71 0.5
 12 -3 -1 8.71 0.83
 12 -3 -1 8.19 0.74
 -12 3 1 8.06 0.85
 -12 3 1 8.61 1
 11 -3 -1 14.01 0.82
 11 -3 -1 12.61 0.85
 -11 3 1 11.15 0.85
 -11 3 1 14.49 0.93
 10 -3 -1 34.16 1.21
 10 -3 -1 34.45 1.28
 -10 3 1 35.61 1.28
 -10 3 1 35.29 1.36
 9 -3 -1 9.64 0.67
 9 -3 -1 10.27 0.62
 -9 3 1 8.78 0.67
 -9 3 1 8.99 0.71
 8 -3 -1 44.99 1.32
 8 -3 -1 44.75 1.39
 -8 3 1 45.45 1.39
 -8 3 1 46.71 1.47
 7 -3 -1 125.36 2.94
 7 -3 -1 115.02 2.78
 -7 3 1 128.77 2.99
 -7 3 1 126.49 3.12
 6 -3 -1 21.21 0.74
 6 -3 -1 22.1 0.77
 -6 3 1 21.62 0.78
 -6 3 1 21.72 0.81
 5 -3 -1 4.82 0.33
 5 -3 -1 5.34 0.36
 -5 3 1 5.09 0.4
 -5 3 1 5.21 0.36
 4 -3 -1 6.17 0.33
 4 -3 -1 6.7 0.34
 -4 3 1 6.49 0.38
 -4 3 1 7.03 0.36
 3 -3 -1 10.82 0.37
 3 -3 -1 10.56 0.39
 -3 3 1 11.56 0.4
 -3 3 1 10.17 0.41
 2 -3 -1 24.61 0.63
 2 -3 -1 26.14 0.66
 -2 3 1 27.17 0.72
 -2 3 1 26.94 0.68
 1 -3 -1 20.86 0.51
 -1 3 1 19.82 0.49
 -1 3 1 20.76 0.54
 -1 3 1 20.65 0.55
 0 -3 -1 0.17 0.07
 0 3 1 0.08 0.06
 0 3 1 0.08 0.07
 -1 -3 -1 23.01 0.52
 -1 -3 -1 18.69 0.54
 -1 -3 -1 21.7 0.48
 -1 -3 -1 20.38 0.48
 1 3 1 18.42 0.41
 1 3 1 18.37 0.48
 1 3 1 18.87 0.5
 -2 -3 -1 25.6 0.7
 -2 -3 -1 25.8 0.63
 2 3 1 26.07 0.61
 2 3 1 25.79 0.64
 2 3 1 26.08 0.69
 -3 -3 -1 10.59 0.36
 -3 -3 -1 10.82 0.37
 3 3 1 10.43 0.4
 3 3 1 11.03 0.35
 3 3 1 10.53 0.36
 -4 -3 -1 6.36 0.33
 -4 -3 -1 6.8 0.32
 4 3 1 6.56 0.33
 4 3 1 6.37 0.3
 -5 -3 -1 4.87 0.35
 -5 -3 -1 5.18 0.33
 5 3 1 4.61 0.31
 5 3 1 4.71 0.35
 -6 -3 -1 21.44 0.72
 -6 -3 -1 21.7 0.76
 6 3 1 21.12 0.71
 6 3 1 17.82 0.65
 -7 -3 -1 130.07 3.09
 -7 -3 -1 126.45 2.93
 7 3 1 123.77 2.97
 7 3 1 125.87 2.86
 -8 -3 -1 46.99 1.42
 -8 -3 -1 44.96 1.34
 8 3 1 44.6 1.35
 8 3 1 44.54 1.27
 -9 -3 -1 10.71 0.68
 -9 -3 -1 8.72 0.61
 9 3 1 10.38 0.67
 9 3 1 9.7 0.6
 -10 -3 -1 35.33 1.26
 -10 -3 -1 35.54 1.3
 10 3 1 33.54 1.13
 10 3 1 33.21 1.21
 -11 -3 -1 13.07 0.91
 -11 -3 -1 13.76 0.87
 11 3 1 13.56 0.9
 11 3 1 12.82 0.78
 -12 -3 -1 7.46 0.85
 -12 -3 -1 8.75 0.84
 12 3 1 7.93 0.67
 -13 -3 -1 0.11 0.49
 -13 -3 -1 -0.35 0.52
 13 3 1 -0.45 0.39
 -14 -3 -1 1.41 0.65
 -14 -3 -1 0.45 0.56
 14 3 1 -0.16 0.44
 -15 -3 -1 10.68 1.19
 -15 -3 -1 7.1 0.91
 15 3 1 6.53 0.75
 -16 -3 -1 2.96 0.83
 16 3 1 2.59 0.7
 -17 -3 -1 4.62 1
 -17 -3 -1 3.71 0.96
 17 3 1 2.72 0.75
 -18 -3 -1 3.92 1.05
 -18 -3 -1 3.56 1.06
 18 3 1 2.86 0.87
 -19 -3 -1 0.23 0.97
 -19 -3 -1 0.02 0.95
 19 3 1 -0.06 0.88
 -20 -3 -1 3.59 1.29
 -20 -3 -1 4.58 1.34
 20 3 1 4.07 1.17
 -21 -3 -1 0.49 1.35
 -21 -3 -1 0.41 1.27
 21 3 1 2.52 1.2
 -22 -3 -1 0.16 1.38
 22 3 1 -1.05 1.28
 22 -4 -1 1.44 1.37
 21 -4 -1 1.4 1.18
 20 -4 -1 1.46 1.13
 -20 4 1 -2.01 1.21
 19 -4 -1 0.03 0.95
 -19 4 1 -1.37 0.98
 18 -4 -1 6.37 1.13
 -18 4 1 6.74 1.22
 -18 4 1 7.13 1.1
 17 -4 -1 3.49 0.88
 -17 4 1 4.64 1
 -17 4 1 4.52 1.09
 16 -4 -1 -1.01 0.67
 -16 4 1 1.82 0.75
 -16 4 1 -1.1 0.79
 -16 4 1 1 0.67
 15 -4 -1 8.39 1.03
 15 -4 -1 5.7 0.85
 -15 4 1 9.49 1.12
 -15 4 1 7.25 1.09
 -15 4 1 10.2 1.26
 14 -4 -1 1.65 0.72
 14 -4 -1 1.09 0.55
 -14 4 1 2.52 0.57
 -14 4 1 3.62 0.74
 -14 4 1 3.22 0.81
 13 -4 -1 0.18 0.44
 13 -4 -1 -0.26 0.52
 -13 4 1 0.51 0.44
 -13 4 1 -0.7 0.47
 -13 4 1 0.23 0.58
 12 -4 -1 2.85 0.52
 12 -4 -1 2.47 0.58
 -12 4 1 3.8 0.75
 -12 4 1 3.26 0.6
 11 -4 -1 2.13 0.47
 11 -4 -1 2.78 0.47
 -11 4 1 3.03 0.56
 -11 4 1 2.89 0.6
 10 -4 -1 53.56 1.62
 10 -4 -1 54.19 1.68
 -10 4 1 55.7 1.73
 -10 4 1 57.5 1.81
 9 -4 -1 0.74 0.32
 9 -4 -1 -0.08 0.3
 -9 4 1 0.2 0.31
 -9 4 1 -0.1 0.36
 8 -4 -1 3.46 0.48
 8 -4 -1 3.34 0.42
 -8 4 1 2.5 0.44
 -8 4 1 2.57 0.37
 7 -4 -1 7.84 0.54
 7 -4 -1 7.45 0.48
 -7 4 1 7.97 0.59
 -7 4 1 7.95 0.54
 6 -4 -1 164.35 3.63
 6 -4 -1 163.29 3.79
 -6 4 1 163.6 3.78
 -6 4 1 158.68 3.61
 5 -4 -1 254.6 5.57
 5 -4 -1 247.88 5.32
 -5 4 1 251.12 5.73
 -5 4 1 264.5 5.5
 4 -4 -1 20 0.62
 4 -4 -1 20.16 0.64
 -4 4 1 21.09 0.66
 -4 4 1 20.52 0.7
 3 -4 -1 7.79 0.33
 3 -4 -1 7.49 0.32
 -3 4 1 7.47 0.34
 -3 4 1 6.65 0.35
 -3 4 1 6.62 0.36
 2 -4 -1 216.07 4.54
 2 -4 -1 203.23 4.33
 -2 4 1 221.37 4.48
 -2 4 1 209.49 4.59
 1 -4 -1 11.49 0.32
 -1 4 1 11.41 0.37
 -1 4 1 10.9 0.38
 -1 4 1 10.9 0.31
 0 -4 -1 27.78 0.64
 0 -4 -1 29.12 0.63
 0 -4 -1 29.67 0.75
 0 4 1 30.62 0.75
 0 4 1 29.65 0.76
 0 4 1 27.92 0.62
 -1 -4 -1 11.26 0.38
 -1 -4 -1 11.53 0.33
 1 4 1 10.72 0.36
 1 4 1 11.24 0.35
 -2 -4 -1 212.03 4.44
 -2 -4 -1 204.98 4.62
 -2 -4 -1 210.84 4.58
 -2 -4 -1 202.44 4.45
 2 4 1 206.87 4.64
 2 4 1 212.93 4.42
 2 4 1 209.41 4.29
 -3 -4 -1 8.05 0.32
 3 4 1 5.26 0.29
 3 4 1 6.07 0.26
 -4 -4 -1 20.67 0.62
 -4 -4 -1 21.03 0.59
 -4 -4 -1 18.79 0.51
 4 4 1 21.51 0.61
 4 4 1 20.27 0.67
 4 4 1 21.2 0.61
 -5 -4 -1 256.51 5.63
 -5 -4 -1 254.1 5.36
 5 4 1 251.83 5.2
 5 4 1 241.82 5.55
 -6 -4 -1 163.47 3.77
 -6 -4 -1 164.25 3.58
 6 4 1 161.81 3.47
 6 4 1 158.97 3.7
 6 4 1 152.77 3.6
 -7 -4 -1 8.32 0.52
 -7 -4 -1 6.96 0.47
 7 4 1 8.36 0.44
 7 4 1 6.85 0.5
 -8 -4 -1 3.34 0.39
 -8 -4 -1 3.17 0.42
 8 4 1 2.82 0.35
 8 4 1 2.71 0.4
 -9 -4 -1 0.53 0.3
 -9 -4 -1 -0.15 0.3
 9 4 1 0.42 0.26
 9 4 1 0.39 0.32
 -10 -4 -1 55.05 1.7
 -10 -4 -1 51.82 1.59
 10 4 1 53.09 1.62
 10 4 1 52.28 1.55
 -11 -4 -1 2.39 0.49
 -11 -4 -1 2.15 0.52
 11 4 1 3.23 0.45
 11 4 1 3 0.55
 -12 -4 -1 3.21 0.57
 -12 -4 -1 2.19 0.55
 12 4 1 3.61 0.53
 -13 -4 -1 0.66 0.52
 -13 -4 -1 0.19 0.48
 13 4 1 -0.52 0.4
 -14 -4 -1 2.01 0.63
 -14 -4 -1 3.36 0.69
 14 4 1 1.6 0.52
 -15 -4 -1 7.48 0.93
 15 4 1 6.31 0.73
 -16 -4 -1 -0.08 0.73
 16 4 1 -1.34 0.54
 -17 -4 -1 4.57 0.93
 -17 -4 -1 4.95 0.98
 17 4 1 3.19 0.8
 -18 -4 -1 6.1 1.15
 -18 -4 -1 8.32 1.21
 18 4 1 5.5 1
 -19 -4 -1 0.43 1.09
 -19 -4 -1 -0.25 1.02
 19 4 1 -0.36 0.81
 -20 -4 -1 -0.39 1.13
 -20 -4 -1 -0.66 1.23
 20 4 1 -0.01 1.02
 -21 -4 -1 -0.49 1.3
 -21 -4 -1 0.09 1.44
 21 4 1 0.49 1.21
 -22 -4 -1 1.01 1.41
 -22 -4 -1 0.57 1.36
 22 4 1 0.5 1.21
 22 -5 -1 1.41 1.36
 21 -5 -1 1.66 1.23
 -21 5 1 0.86 1.42
 20 -5 -1 4.2 1.23
 -20 5 1 3.14 1.26
 19 -5 -1 0.39 0.96
 -19 5 1 -1.38 1
 18 -5 -1 -1.49 0.85
 -18 5 1 -0.71 0.9
 17 -5 -1 2.73 0.92
 -17 5 1 2.16 1.03
 -17 5 1 3 0.93
 16 -5 -1 7.58 0.94
 16 -5 -1 5.06 0.87
 16 -5 -1 4.02 0.81
 -16 5 1 6.47 0.95
 -16 5 1 4.51 0.99
 15 -5 -1 4.47 0.88
 15 -5 -1 4.71 0.81
 -15 5 1 5.15 0.78
 -15 5 1 6.68 0.9
 -15 5 1 6.34 0.98
 14 -5 -1 -0.68 0.53
 14 -5 -1 -0.05 0.65
 -14 5 1 0.82 0.52
 -14 5 1 1.21 0.68
 -14 5 1 1.5 0.59
 13 -5 -1 8.83 0.97
 13 -5 -1 11.89 0.93
 -13 5 1 10.53 1.13
 -13 5 1 7.64 0.97
 -13 5 1 11.3 0.96
 12 -5 -1 4.8 0.7
 12 -5 -1 5.63 0.73
 -12 5 1 4.59 0.65
 -12 5 1 4.81 0.72
 -12 5 1 4.84 0.75
 11 -5 -1 0.45 0.42
 11 -5 -1 0.73 0.39
 -11 5 1 0.37 0.35
 -11 5 1 1.06 0.54
 -11 5 1 0.37 0.45
 10 -5 -1 0.56 0.33
 10 -5 -1 0.32 0.35
 -10 5 1 0.36 0.33
 -10 5 1 0.12 0.42
 9 -5 -1 31.75 1.11
 9 -5 -1 32.07 1.18
 -9 5 1 31.33 1.14
 -9 5 1 31.28 1.21
 8 -5 -1 23.26 0.87
 8 -5 -1 22.72 0.92
 -8 5 1 23.28 1
 -8 5 1 23.42 0.91
 7 -5 -1 55.04 1.54
 7 -5 -1 53.04 1.46
 -7 5 1 55.16 1.6
 -7 5 1 54.94 1.52
 6 -5 -1 9.63 0.53
 6 -5 -1 10.04 0.51
 -6 5 1 9.78 0.53
 -6 5 1 10.3 0.6
 5 -5 -1 1.02 0.23
 5 -5 -1 0.84 0.19
 -5 5 1 0.75 0.24
 -5 5 1 1.13 0.22
 4 -5 -1 180 3.87
 4 -5 -1 183.07 4.06
 -4 5 1 184.46 3.94
 -4 5 1 184.23 4.4
 -4 5 1 181.36 4.04
 -4 5 1 180.25 4.1
 3 -5 -1 678.58 13.97
 3 -5 -1 695.9 14.62
 -3 5 1 692.04 14.66
 -3 5 1 718.06 14.36
 2 -5 -1 17.64 0.5
 2 -5 -1 16.28 0.47
 -2 5 1 16.77 0.49
 -2 5 1 17.39 0.54
 -2 5 1 15.97 0.55
 1 -5 -1 19.86 0.61
 1 -5 -1 20.99 0.52
 -1 5 1 21.91 0.62
 -1 5 1 20.61 0.62
 -1 5 1 20.96 0.52
 0 -5 -1 0.05 0.09
 0 -5 -1 0.12 0.04
 0 -5 -1 0.15 0.05
 0 -5 -1 0.16 0.12
 0 5 1 -0.05 0.1
 0 5 1 0.01 0.1
 0 5 1 0.07 0.04
 -1 -5 -1 21.52 0.62
 -1 -5 -1 21.65 0.58
 1 5 1 20.76 0.59
 1 5 1 20.42 0.61
 -2 -5 -1 16.73 0.56
 -2 -5 -1 17.28 0.44
 -2 -5 -1 15.56 0.43
 -2 -5 -1 17.49 0.46
 2 5 1 16.29 0.4
 2 5 1 15.33 0.48
 2 5 1 16.24 0.53
 -3 -5 -1 702.46 14.71
 -3 -5 -1 686.82 14.47
 -3 -5 -1 658.37 15.07
 3 5 1 691.1 14.79
 3 5 1 676.61 13.83
 3 5 1 681.61 14.12
 -4 -5 -1 190.65 3.76
 -4 -5 -1 180.04 3.93
 -4 -5 -1 163.18 3.98
 4 5 1 176.97 3.72
 4 5 1 170.43 4.01
 4 5 1 180.66 3.8
 -5 -5 -1 1.12 0.15
 -5 -5 -1 0.88 0.19
 -5 -5 -1 1.02 0.19
 5 5 1 1.07 0.22
 5 5 1 0.68 0.18
 5 5 1 0.9 0.19
 -6 -5 -1 9.72 0.47
 -6 -5 -1 9.27 0.49
 6 5 1 9.5 0.45
 6 5 1 9.75 0.5
 6 5 1 9.99 0.45
 -7 -5 -1 54.08 1.43
 -7 -5 -1 54.77 1.52
 7 5 1 49.89 1.41
 7 5 1 51.51 1.47
 7 5 1 52.59 1.37
 -8 -5 -1 22.73 0.9
 -8 -5 -1 22.32 0.84
 8 5 1 22.37 0.8
 8 5 1 21.29 0.86
 -9 -5 -1 30.45 1.09
 -9 -5 -1 32.59 1.14
 9 5 1 31.84 1.11
 9 5 1 31.61 1.06
 -10 -5 -1 -0.06 0.34
 -10 -5 -1 -0.32 0.35
 10 5 1 0.77 0.4
 10 5 1 0.09 0.27
 -11 -5 -1 -0.16 0.39
 -11 -5 -1 0.79 0.43
 11 5 1 1.34 0.36
 -12 -5 -1 5.85 0.7
 -12 -5 -1 4.81 0.64
 12 5 1 5.07 0.6
 -13 -5 -1 10.04 0.97
 -13 -5 -1 10.13 0.91
 13 5 1 10.09 0.84
 -14 -5 -1 0.22 0.54
 14 5 1 -0.03 0.44
 -15 -5 -1 5.01 0.83
 15 5 1 4.57 0.7
 -16 -5 -1 4.8 0.93
 16 5 1 2.37 0.7
 -17 -5 -1 3.61 0.93
 -17 -5 -1 3.6 0.94
 17 5 1 1.49 0.7
 -18 -5 -1 0.95 0.92
 -18 -5 -1 0.9 0.92
 18 5 1 -1.76 0.71
 -19 -5 -1 0.91 1.08
 -19 -5 -1 -0.02 1.09
 19 5 1 0.78 0.87
 19 5 1 -0.4 0.87
 -20 -5 -1 3.75 1.34
 -20 -5 -1 3.19 1.31
 20 5 1 3.71 1.13
 20 5 1 5.37 1.15
 -21 -5 -1 2.96 1.33
 -21 -5 -1 0.56 1.4
 21 5 1 1.79 1.19
 -22 -5 -1 -0.48 1.45
 -22 -5 -1 -1.4 1.48
 22 5 1 -0.77 1.19
 22 -6 -1 1.19 1.52
 21 -6 -1 2.67 1.24
 -21 6 1 -0.36 1.26
 20 -6 -1 0.13 1.07
 -20 6 1 -1.32 1.18
 19 -6 -1 1.9 1.17
 -19 6 1 0.71 1.02
 18 -6 -1 13.21 1.55
 -18 6 1 11.85 1.5
 17 -6 -1 8.74 1.24
 -17 6 1 12.67 1.43
 16 -6 -1 0.04 0.7
 16 -6 -1 1.32 0.69
 16 -6 -1 1.13 0.83
 -16 6 1 1.09 0.93
 -16 6 1 1.73 0.76
 15 -6 -1 6.23 0.86
 15 -6 -1 8.34 1.01
 -15 6 1 8.79 1.19
 -15 6 1 8.34 1.13
 14 -6 -1 4.54 0.82
 14 -6 -1 4.42 0.73
 -14 6 1 6.14 0.83
 -14 6 1 5.52 0.91
 -14 6 1 3.33 0.63
 13 -6 -1 2.75 0.58
 13 -6 -1 0.49 0.6
 -13 6 1 0.34 0.52
 -13 6 1 1.5 0.7
 -13 6 1 1 0.47
 12 -6 -1 28.06 1.2
 12 -6 -1 26.03 1.25
 -12 6 1 26.58 1.22
 -12 6 1 27.21 1.4
 -12 6 1 26.27 1.24
 11 -6 -1 4.7 0.65
 11 -6 -1 5.37 0.67
 -11 6 1 4.59 0.66
 -11 6 1 4.66 0.64
 -11 6 1 4.65 0.67
 10 -6 -1 35.7 1.26
 10 -6 -1 34.95 1.28
 -10 6 1 36.26 1.3
 -10 6 1 38.05 1.45
 -10 6 1 37.44 1.35
 9 -6 -1 1.72 0.37
 9 -6 -1 1.71 0.36
 -9 6 1 1.95 0.32
 -9 6 1 1.63 0.37
 -9 6 1 1.87 0.45
 8 -6 -1 11.37 0.64
 8 -6 -1 12.16 0.68
 -8 6 1 10.94 0.6
 -8 6 1 11.01 0.66
 -8 6 1 10.67 0.7
 7 -6 -1 8.09 0.54
 7 -6 -1 8.24 0.52
 -7 6 1 7.6 0.45
 -7 6 1 7.26 0.6
 -7 6 1 7.52 0.52
 6 -6 -1 196.77 4.35
 6 -6 -1 202.79 4.56
 -6 6 1 198.39 4.57
 -6 6 1 194.34 4.36
 -6 6 1 201.24 4.85
 5 -6 -1 212.36 4.71
 5 -6 -1 206.29 4.49
 -5 6 1 208.6 5
 -5 6 1 206.37 4.68
 -5 6 1 205.66 4.49
 4 -6 -1 64 1.56
 4 -6 -1 68.33 1.65
 -4 6 1 63.6 1.65
 -4 6 1 63.26 1.62
 -4 6 1 68.29 1.6
 -4 6 1 66.61 1.67
 3 -6 -1 77.77 1.78
 3 -6 -1 81.35 1.87
 -3 6 1 82.44 1.99
 -3 6 1 82.64 2.02
 -3 6 1 84.21 1.89
 2 -6 -1 31.73 0.81
 -2 6 1 33.28 0.93
 -2 6 1 32.76 0.82
 1 -6 -1 9.49 0.29
 1 -6 -1 8.94 0.32
 1 -6 -1 9.93 0.4
 -1 6 1 9.76 0.3
 -1 6 1 9.87 0.4
 -1 6 1 9.99 0.42
 0 -6 -1 282.86 6.23
 0 -6 -1 281.44 5.94
 0 -6 -1 283.17 6.35
 0 -6 -1 277.74 5.95
 0 6 1 279.53 5.7
 0 6 1 287.02 6.22
 0 6 1 278.81 5.98
 -1 -6 -1 9.43 0.34
 -1 -6 -1 9.3 0.38
 1 6 1 9.67 0.4
 1 6 1 9.84 0.38
 -2 -6 -1 32.44 0.74
 -2 -6 -1 31.66 0.73
 -2 -6 -1 30.93 0.89
 -2 -6 -1 30.95 0.81
 2 6 1 30.73 0.71
 2 6 1 33.55 0.86
 2 6 1 32.33 0.91
 -3 -6 -1 80.2 1.79
 -3 -6 -1 80.35 1.96
 -3 -6 -1 75.62 1.79
 -3 -6 -1 80.64 1.84
 3 6 1 79.34 1.72
 3 6 1 79.34 1.84
 3 6 1 80.81 1.96
 -4 -6 -1 62.64 1.52
 -4 -6 -1 65.57 1.7
 -4 -6 -1 66.63 1.56
 4 6 1 64.14 1.68
 4 6 1 66.73 1.5
 4 6 1 66.43 1.57
 -5 -6 -1 205.77 4.44
 -5 -6 -1 191.51 4.47
 -5 -6 -1 200.2 4.22
 5 6 1 201.77 4.47
 5 6 1 202.71 4.72
 5 6 1 214.87 4.38
 -6 -6 -1 197.61 4.44
 -6 -6 -1 199.88 4.22
 -6 -6 -1 191.79 4.42
 6 6 1 193.47 4.27
 6 6 1 194.74 4.53
 6 6 1 197.99 4.21
 -7 -6 -1 7.3 0.48
 -7 -6 -1 7.34 0.49
 7 6 1 6.91 0.48
 7 6 1 7.07 0.44
 7 6 1 6.78 0.42
 -8 -6 -1 11.9 0.63
 -8 -6 -1 10.59 0.62
 8 6 1 10.68 0.54
 8 6 1 9.87 0.54
 8 6 1 9.43 0.62
 -9 -6 -1 1.53 0.36
 -9 -6 -1 1.68 0.36
 9 6 1 1.93 0.32
 9 6 1 1.4 0.3
 9 6 1 1.97 0.37
 -10 -6 -1 36.15 1.28
 -10 -6 -1 35.32 1.23
 10 6 1 33.38 1.25
 10 6 1 35.45 1.18
 -11 -6 -1 4.73 0.58
 -11 -6 -1 4.6 0.59
 11 6 1 4.88 0.58
 -12 -6 -1 27.38 1.24
 -12 -6 -1 25.9 1.19
 12 6 1 21.9 1.03
 -13 -6 -1 0.71 0.59
 -13 -6 -1 0.69 0.54
 13 6 1 1.24 0.46
 -14 -6 -1 3.79 0.69
 14 6 1 4.65 0.68
 -15 -6 -1 6.23 0.88
 15 6 1 5.24 0.7
 -16 -6 -1 1.16 0.77
 16 6 1 0.75 0.64
 16 6 1 -0.08 0.56
 -17 -6 -1 11.61 1.39
 17 6 1 11.41 1.14
 17 6 1 9.7 1.13
 -18 -6 -1 15.03 1.83
 -18 -6 -1 15.36 1.51
 18 6 1 13.68 1.29
 18 6 1 10.91 1.33
 -19 -6 -1 2.98 1.15
 -19 -6 -1 2.01 1.13
 19 6 1 1.48 0.91
 19 6 1 0.62 0.94
 -20 -6 -1 -0.09 1.1
 -20 -6 -1 0.01 1.2
 20 6 1 0.09 0.92
 -21 -6 -1 0.63 1.44
 -21 -6 -1 -0.57 1.33
 21 6 1 1.73 1.15
 -22 -6 -1 0.97 1.57
 -22 -6 -1 -1.91 1.36
 22 6 1 -1.33 1.17
 22 -7 -1 1.92 1.53
 -22 7 1 -0.3 1.45
 21 -7 -1 1.33 1.34
 -21 7 1 1.45 1.3
 20 -7 -1 6.52 1.38
 -20 7 1 3.56 1.37
 19 -7 -1 2.3 1.11
 -19 7 1 0.14 1.06
 18 -7 -1 0.38 0.92
 -18 7 1 -0.76 0.93
 17 -7 -1 2.59 0.89
 17 -7 -1 2.5 1.07
 -17 7 1 2.62 0.92
 16 -7 -1 9.71 1.11
 16 -7 -1 9.13 1.05
 16 -7 -1 8.28 1.02
 -16 7 1 10.21 1.22
 15 -7 -1 4.33 0.82
 15 -7 -1 3.88 0.7
 15 -7 -1 4.28 0.85
 -15 7 1 5.67 0.98
 -15 7 1 4.83 0.85
 14 -7 -1 -0.8 0.62
 14 -7 -1 -0.76 0.59
 -14 7 1 0.66 0.7
 -14 7 1 0.93 0.61
 13 -7 -1 14.04 1.15
 13 -7 -1 16.06 1.04
 -13 7 1 15.68 1.15
 -13 7 1 14.59 1.03
 -13 7 1 16 1.24
 12 -7 -1 1.13 0.54
 12 -7 -1 2.15 0.5
 -12 7 1 1.01 0.51
 -12 7 1 1.8 0.47
 -12 7 1 1.79 0.6
 11 -7 -1 6.17 0.65
 11 -7 -1 5.31 0.66
 -11 7 1 3.65 0.47
 -11 7 1 5.3 0.71
 -11 7 1 5.65 0.69
 10 -7 -1 1.12 0.43
 10 -7 -1 1.38 0.39
 -10 7 1 1.3 0.34
 -10 7 1 1.38 0.44
 -10 7 1 1.23 0.51
 9 -7 -1 65.22 1.81
 9 -7 -1 65.29 1.89
 -9 7 1 64.73 1.98
 -9 7 1 64.71 1.89
 -9 7 1 66.64 1.89
 8 -7 -1 29.8 1.07
 8 -7 -1 29.7 1.04
 -8 7 1 31.72 1.18
 -8 7 1 30.37 1.09
 -8 7 1 31.53 1.04
 7 -7 -1 2.27 0.33
 7 -7 -1 2.56 0.36
 -7 7 1 2.38 0.33
 -7 7 1 2.74 0.4
 -7 7 1 2.52 0.35
 6 -7 -1 13.11 0.6
 6 -7 -1 12.22 0.59
 -6 7 1 12.35 0.63
 -6 7 1 12.96 0.6
 -6 7 1 12.99 0.49
 5 -7 -1 49.19 1.36
 5 -7 -1 52.04 1.31
 -5 7 1 51.15 1.42
 -5 7 1 50.66 1.33
 -5 7 1 52.46 1.37
 -5 7 1 52.41 1.44
 4 -7 -1 82.64 1.92
 4 -7 -1 86.13 2.03
 -4 7 1 82.75 1.95
 -4 7 1 83.35 2.03
 3 -7 -1 70.2 1.65
 3 -7 -1 68.09 1.58
 -3 7 1 70.59 1.77
 -3 7 1 70.69 1.64
 -3 7 1 69.94 1.76
 2 -7 -1 123.63 2.75
 -2 7 1 123.1 2.86
 -2 7 1 118.86 2.79
 -2 7 1 123.15 2.61
 1 -7 -1 8.18 0.27
 1 -7 -1 8.06 0.39
 1 -7 -1 7.55 0.3
 -1 7 1 7.63 0.4
 -1 7 1 8.4 0.28
 -1 7 1 8.02 0.39
 0 -7 -1 0.11 0.15
 0 -7 -1 0.12 0.07
 0 -7 -1 -0.12 0.11
 0 7 1 0.01 0.05
 0 7 1 0.03 0.05
 0 7 1 0.01 0.14
 0 7 1 -0.23 0.12
 -1 -7 -1 7.36 0.35
 -1 -7 -1 7.83 0.32
 1 7 1 6.99 0.36
 1 7 1 7.76 0.38
 -2 -7 -1 118.43 2.59
 -2 -7 -1 123.25 2.78
 -2 -7 -1 118.75 2.8
 -2 -7 -1 119.52 2.58
 2 7 1 118.27 2.67
 2 7 1 127.27 2.47
 2 7 1 114.72 2.46
 2 7 1 116.81 2.8
 -3 -7 -1 68.95 1.77
 -3 -7 -1 69.67 1.65
 -3 -7 -1 70.41 1.58
 -3 -7 -1 68.45 1.58
 3 7 1 67.55 1.48
 3 7 1 67.34 1.62
 3 7 1 69.02 1.73
 -4 -7 -1 83.15 1.91
 -4 -7 -1 81.81 1.92
 -4 -7 -1 78.45 1.9
 -4 -7 -1 84.7 2.1
 4 7 1 81.64 1.79
 4 7 1 80.66 1.89
 4 7 1 79.85 2.03
 -5 -7 -1 52.87 1.32
 -5 -7 -1 49.51 1.24
 5 7 1 51.06 1.33
 5 7 1 53.7 1.27
 5 7 1 51.5 1.43
 -6 -7 -1 12.9 0.55
 -6 -7 -1 11.26 0.39
 -6 -7 -1 11.96 0.5
 6 7 1 11.72 0.53
 6 7 1 12.46 0.6
 6 7 1 12.64 0.51
 -7 -7 -1 2.16 0.3
 -7 -7 -1 2.41 0.31
 7 7 1 2.14 0.3
 7 7 1 2.37 0.31
 7 7 1 2.06 0.33
 -8 -7 -1 29.05 0.97
 -8 -7 -1 31.82 1.06
 8 7 1 30.29 1.06
 8 7 1 29.88 0.97
 8 7 1 28.74 0.94
 -9 -7 -1 64.1 1.81
 -9 -7 -1 62.3 1.7
 9 7 1 63.67 1.69
 9 7 1 59.33 1.73
 9 7 1 64.24 1.69
 -10 -7 -1 1.62 0.43
 -10 -7 -1 0.8 0.39
 10 7 1 1.54 0.35
 10 7 1 1.33 0.37
 -11 -7 -1 3.92 0.57
 -11 -7 -1 5.26 0.66
 11 7 1 4.41 0.57
 11 7 1 4.06 0.51
 -12 -7 -1 1.28 0.54
 -12 -7 -1 0.96 0.45
 12 7 1 0.98 0.42
 12 7 1 1.93 0.46
 -13 -7 -1 14.18 1.04
 13 7 1 13.85 0.91
 13 7 1 12.62 0.88
 -14 -7 -1 -0.48 0.5
 14 7 1 0.37 0.52
 14 7 1 -0.45 0.46
 -15 -7 -1 3.59 0.8
 15 7 1 4.87 0.72
 15 7 1 2.46 0.57
 -16 -7 -1 12.44 1.25
 16 7 1 8.12 0.93
 16 7 1 11.05 1.1
 -17 -7 -1 3.36 0.94
 17 7 1 3.64 0.83
 17 7 1 1.7 0.72
 -18 -7 -1 0.59 0.93
 -18 -7 -1 0.22 0.87
 18 7 1 -1.65 0.76
 18 7 1 0.5 0.79
 -19 -7 -1 1.67 1.13
 -19 -7 -1 1.62 1.04
 19 7 1 -0.46 0.89
 19 7 1 1.68 0.98
 -20 -7 -1 4.79 1.45
 -20 -7 -1 4.63 1.31
 20 7 1 5.17 1.15
 -21 -7 -1 2.14 1.39
 -21 -7 -1 1.27 1.29
 21 7 1 2.81 1.28
 -22 -7 -1 -1.51 1.51
 -22 -7 -1 -1.45 1.3
 22 7 1 -1.59 1.16
 22 -8 -1 -0.21 1.65
 -22 8 1 0.39 1.43
 21 -8 -1 1.56 1.38
 -21 8 1 0.08 1.34
 20 -8 -1 0.22 1.06
 19 -8 -1 -0.37 1.01
 -19 8 1 -1.58 1.04
 18 -8 -1 12.4 1.55
 -18 8 1 12.04 1.48
 17 -8 -1 6.22 1.1
 17 -8 -1 7.36 1.09
 17 -8 -1 7.79 1.21
 -17 8 1 8.19 1.12
 16 -8 -1 -0.16 0.81
 16 -8 -1 0.24 0.7
 16 -8 -1 -0.32 0.64
 -16 8 1 0.6 0.71
 15 -8 -1 9.73 1.04
 15 -8 -1 9.66 1.18
 15 -8 -1 7.53 1.04
 -15 8 1 10.68 1.12
 14 -8 -1 0.27 0.61
 14 -8 -1 0.13 0.67
 -14 8 1 1.67 0.62
 13 -8 -1 1.79 0.55
 13 -8 -1 0.14 0.56
 -13 8 1 0.75 0.57
 -13 8 1 1.9 0.7
 12 -8 -1 10.15 0.93
 12 -8 -1 11.35 0.89
 -12 8 1 10.52 0.83
 -12 8 1 8.87 0.88
 -12 8 1 9.7 1.05
 11 -8 -1 6.57 0.75
 11 -8 -1 8.81 0.8
 -11 8 1 6.62 0.69
 -11 8 1 7.93 0.89
 -11 8 1 5.79 0.75
 10 -8 -1 40.28 1.44
 10 -8 -1 42.51 1.38
 -10 8 1 43.23 1.49
 -10 8 1 43.72 1.6
 -10 8 1 42.51 1.41
 9 -8 -1 0.94 0.38
 9 -8 -1 1.67 0.35
 -9 8 1 0.72 0.26
 -9 8 1 1.03 0.44
 -9 8 1 0.5 0.36
 8 -8 -1 8.58 0.61
 8 -8 -1 10.3 0.61
 -8 8 1 8.89 0.51
 -8 8 1 8.6 0.64
 -8 8 1 8.99 0.71
 7 -8 -1 1.97 0.31
 7 -8 -1 1.38 0.3
 -7 8 1 1.39 0.21
 -7 8 1 1.65 0.37
 -7 8 1 1.38 0.31
 6 -8 -1 5.75 0.42
 6 -8 -1 5.96 0.43
 -6 8 1 5.27 0.51
 -6 8 1 5.2 0.45
 5 -8 -1 12.42 0.54
 5 -8 -1 12.59 0.54
 -5 8 1 12.59 0.61
 -5 8 1 12.44 0.55
 -5 8 1 13 0.62
 4 -8 -1 0.29 0.15
 4 -8 -1 0.4 0.17
 -4 8 1 0.46 0.21
 -4 8 1 0.24 0.18
 -4 8 1 0.6 0.21
 3 -8 -1 6.47 0.34
 3 -8 -1 6.66 0.31
 -3 8 1 6.29 0.39
 -3 8 1 6.78 0.42
 -3 8 1 6.59 0.34
 2 -8 -1 25.16 0.69
 -2 8 1 26.48 0.83
 -2 8 1 26.04 0.7
 -2 8 1 26.72 0.85
 1 -8 -1 15.22 0.43
 1 -8 -1 15.53 0.58
 1 -8 -1 15.66 0.56
 1 -8 -1 15.28 0.46
 -1 8 1 16.7 0.61
 -1 8 1 15.88 0.45
 -1 8 1 16.75 0.61
 0 -8 -1 6.19 0.21
 0 -8 -1 5.86 0.32
 0 -8 -1 5.78 0.19
 0 -8 -1 6.64 0.35
 0 8 1 6.59 0.37
 0 8 1 6.26 0.2
 0 8 1 6.9 0.4
 0 8 1 6.02 0.2
 -1 -8 -1 15.48 0.53
 -1 -8 -1 16.38 0.56
 1 8 1 16.59 0.6
 1 8 1 15.21 0.58
 -2 -8 -1 25.65 0.82
 -2 -8 -1 24.69 0.72
 2 8 1 23.8 0.57
 2 8 1 25.87 0.81
 2 8 1 25.09 0.57
 2 8 1 25.04 0.76
 -3 -8 -1 5.72 0.27
 -3 -8 -1 6.55 0.43
 -3 -8 -1 6.57 0.26
 -3 -8 -1 6.45 0.29
 3 8 1 6 0.25
 3 8 1 6.37 0.4
 3 8 1 5.93 0.35
 -4 -8 -1 0.47 0.16
 -4 -8 -1 0.26 0.22
 -4 -8 -1 0.36 0.13
 -4 -8 -1 0.41 0.15
 4 8 1 0.37 0.12
 4 8 1 0.09 0.2
 4 8 1 0.26 0.17
 -5 -8 -1 11.82 0.51
 -5 -8 -1 12.66 0.5
 -5 -8 -1 12.54 0.41
 -5 -8 -1 12.58 0.65
 5 8 1 12.28 0.47
 5 8 1 12.39 0.58
 5 8 1 12.45 0.54
 -6 -8 -1 4.9 0.37
 -6 -8 -1 4.85 0.38
 -6 -8 -1 5.26 0.27
 6 8 1 5.53 0.41
 6 8 1 4.35 0.4
 6 8 1 5.12 0.37
 -7 -8 -1 1.22 0.27
 -7 -8 -1 1.05 0.27
 -7 -8 -1 1.14 0.18
 7 8 1 1.68 0.29
 7 8 1 1.51 0.29
 7 8 1 1.18 0.25
 -8 -8 -1 8.44 0.56
 -8 -8 -1 8.54 0.56
 8 8 1 9.56 0.61
 8 8 1 9.62 0.52
 8 8 1 9.28 0.54
 -9 -8 -1 0.83 0.35
 -9 -8 -1 0.85 0.32
 9 8 1 0.48 0.31
 9 8 1 0.93 0.32
 9 8 1 1.07 0.29
 -10 -8 -1 41.82 1.43
 -10 -8 -1 42.65 1.36
 10 8 1 41.27 1.3
 10 8 1 40.55 1.29
 -11 -8 -1 6.96 0.73
 -11 -8 -1 6.6 0.77
 11 8 1 6.69 0.63
 11 8 1 6.64 0.61
 -12 -8 -1 10.67 0.88
 12 8 1 8.61 0.76
 12 8 1 9.47 0.74
 -13 -8 -1 0.76 0.52
 13 8 1 0.56 0.42
 13 8 1 0.96 0.49
 -14 -8 -1 0.21 0.53
 14 8 1 0.19 0.48
 14 8 1 0.88 0.54
 -15 -8 -1 7.96 1.12
 15 8 1 7.71 0.89
 15 8 1 9.22 0.94
 -16 -8 -1 -0.34 0.74
 16 8 1 -0.6 0.54
 16 8 1 0.07 0.66
 -17 -8 -1 7.98 1.12
 17 8 1 7.71 0.99
 17 8 1 7.57 0.99
 -18 -8 -1 13.6 1.69
 -18 -8 -1 10.82 1.42
 18 8 1 13.31 1.36
 18 8 1 9.06 1.12
 -19 -8 -1 -0.66 0.99
 -19 -8 -1 0.85 1.15
 19 8 1 -1.42 0.85
 -20 -8 -1 0.31 1.23
 -20 -8 -1 -0.12 1.33
 20 8 1 -1.35 0.95
 -21 -8 -1 -0.13 1.38
 -21 -8 -1 0.86 1.29
 21 8 1 1.2 1.17
 -22 -8 -1 -0.41 1.46
 -22 -8 -1 -1.81 1.45
 22 8 1 -0.34 1.16
 -22 9 1 0.29 1.47
 21 -9 -1 2.76 1.47
 -21 9 1 0.54 1.32
 20 -9 -1 11 1.55
 -20 9 1 8.32 1.45
 19 -9 -1 -0.16 1.01
 -19 9 1 -1.16 0.99
 18 -9 -1 0.96 1.05
 18 -9 -1 1.49 0.95
 -18 9 1 0.09 0.9
 17 -9 -1 8.25 1.14
 17 -9 -1 4.95 1.09
 17 -9 -1 5.4 0.97
 -17 9 1 7.19 1.12
 16 -9 -1 4.29 0.91
 16 -9 -1 2.81 0.92
 16 -9 -1 4.22 0.82
 -16 9 1 5.37 0.94
 15 -9 -1 6.49 0.95
 15 -9 -1 6.75 0.85
 15 -9 -1 7.37 0.94
 -15 9 1 8.96 1.1
 14 -9 -1 1.72 0.6
 14 -9 -1 1.15 0.63
 14 -9 -1 1.55 0.69
 -14 9 1 2.68 0.68
 13 -9 -1 2.2 0.64
 13 -9 -1 3.66 0.65
 -13 9 1 3.53 0.65
 12 -9 -1 10.65 0.9
 12 -9 -1 8.98 0.93
 -12 9 1 10.23 1.12
 -12 9 1 9 0.93
 11 -9 -1 5.78 0.73
 11 -9 -1 4.92 0.65
 -11 9 1 5.31 0.75
 -11 9 1 5.08 0.64
 -11 9 1 4.53 0.64
 10 -9 -1 4.04 0.58
 10 -9 -1 5.85 0.7
 -10 9 1 4.4 0.6
 -10 9 1 5.44 0.69
 -10 9 1 4.34 0.54
 9 -9 -1 0.79 0.36
 9 -9 -1 -0.3 0.32
 -9 9 1 0.43 0.25
 -9 9 1 0.59 0.46
 -9 9 1 -0.16 0.35
 8 -9 -1 1.23 0.37
 8 -9 -1 1.64 0.37
 -8 9 1 1.34 0.36
 -8 9 1 1.2 0.22
 -8 9 1 1.53 0.45
 7 -9 -1 47.51 1.36
 7 -9 -1 48.1 1.44
 -7 9 1 46.15 1.36
 -7 9 1 45.16 1.45
 6 -9 -1 29.76 0.94
 6 -9 -1 27.92 0.96
 -6 9 1 28.71 1.02
 -6 9 1 29.58 0.97
 5 -9 -1 7.12 0.43
 5 -9 -1 5.99 0.41
 -5 9 1 6.57 0.51
 -5 9 1 6.21 0.43
 -5 9 1 6.19 0.48
 -5 9 1 5.85 0.5
 4 -9 -1 4.49 0.34
 4 -9 -1 4.46 0.33
 -4 9 1 4.67 0.4
 -4 9 1 4.12 0.41
 -4 9 1 4.37 0.34
 3 -9 -1 0.81 0.17
 3 -9 -1 0.83 0.17
 -3 9 1 1.14 0.25
 -3 9 1 0.82 0.18
 -3 9 1 0.96 0.23
 2 -9 -1 0.67 0.18
 2 -9 -1 0.56 0.18
 2 -9 -1 0.45 0.13
 -2 9 1 0.4 0.14
 -2 9 1 0.31 0.19
 -2 9 1 0.38 0.21
 1 -9 -1 21.44 0.56
 1 -9 -1 21.69 0.75
 1 -9 -1 21.49 0.73
 1 -9 -1 20.93 0.59
 -1 9 1 22.61 0.78
 -1 9 1 21.41 0.58
 -1 9 1 23.28 0.77
 0 -9 -1 0.1 0.07
 0 -9 -1 0.24 0.19
 0 -9 -1 -0.16 0.14
 0 -9 -1 0.04 0.09
 0 9 1 -0.09 0.17
 0 9 1 -0.06 0.18
 0 9 1 -0.06 0.07
 0 9 1 0.08 0.07
 -1 -9 -1 20.63 0.68
 -1 -9 -1 21.75 0.7
 1 9 1 22.49 0.76
 1 9 1 21.16 0.74
 -2 -9 -1 0.42 0.2
 -2 -9 -1 0.64 0.15
 2 9 1 0.51 0.2
 2 9 1 0.35 0.18
 -3 -9 -1 0.86 0.16
 -3 -9 -1 0.56 0.23
 -3 -9 -1 0.75 0.12
 -3 -9 -1 1.1 0.15
 3 9 1 0.85 0.22
 3 9 1 0.76 0.12
 3 9 1 0.86 0.24
 -4 -9 -1 4.96 0.44
 -4 -9 -1 3.94 0.27
 -4 -9 -1 3.98 0.31
 -4 -9 -1 4.37 0.27
 4 9 1 4.77 0.38
 4 9 1 3.96 0.36
 4 9 1 4.31 0.27
 -5 -9 -1 6.04 0.35
 -5 -9 -1 5.64 0.3
 -5 -9 -1 6.07 0.51
 -5 -9 -1 5.67 0.39
 5 9 1 6.03 0.42
 5 9 1 5.61 0.33
 5 9 1 5.29 0.44
 -6 -9 -1 28.63 0.91
 -6 -9 -1 27.69 0.88
 -6 -9 -1 28 0.78
 6 9 1 27.59 0.91
 6 9 1 29.1 0.85
 6 9 1 29.02 1
 -7 -9 -1 45.66 1.28
 -7 -9 -1 42.71 1.11
 -7 -9 -1 44.11 1.18
 7 9 1 46.65 1.24
 7 9 1 45.64 1.42
 7 9 1 45.36 1.3
 -8 -9 -1 1.8 0.33
 -8 -9 -1 1.29 0.3
 8 9 1 1.24 0.28
 8 9 1 1.57 0.37
 8 9 1 1.19 0.31
 -9 -9 -1 0.55 0.34
 -9 -9 -1 -0.05 0.29
 9 9 1 0.37 0.34
 9 9 1 0.22 0.28
 9 9 1 0.79 0.34
 -10 -9 -1 5.33 0.63
 -10 -9 -1 4.52 0.65
 10 9 1 4.13 0.56
 10 9 1 5.06 0.56
 10 9 1 4.95 0.58
 -11 -9 -1 5.44 0.68
 11 9 1 5.44 0.65
 11 9 1 4.29 0.58
 -12 -9 -1 9.93 0.84
 12 9 1 7.56 0.75
 12 9 1 9.36 0.76
 -13 -9 -1 3.18 0.59
 13 9 1 2.49 0.51
 13 9 1 2.79 0.59
 -14 -9 -1 1.41 0.59
 14 9 1 0.75 0.51
 14 9 1 2.14 0.58
 -15 -9 -1 7.23 0.91
 15 9 1 6.69 0.95
 15 9 1 5.77 0.71
 -16 -9 -1 4.27 0.9
 16 9 1 2.08 0.67
 16 9 1 4.31 0.81
 -17 -9 -1 7.62 1.08
 17 9 1 6.04 0.88
 17 9 1 5.42 0.9
 -18 -9 -1 0.76 0.9
 18 9 1 -1.46 0.74
 18 9 1 1.85 0.96
 -19 -9 -1 0.27 0.98
 -19 -9 -1 0.82 1.22
 19 9 1 -1.25 0.84
 -20 -9 -1 10.45 1.66
 -20 -9 -1 9.22 1.52
 20 9 1 8.04 1.29
 -21 -9 -1 0.63 1.27
 -21 -9 -1 0.01 1.43
 21 9 1 1.56 1.22
 -22 -9 -1 0.79 1.52
 -22 -9 -1 -1.99 1.42
 22 9 1 0.6 1.24
 -22 10 1 0.94 1.53
 -21 10 1 -3.34 1.28
 20 -10 -1 -1.04 1.23
 -20 10 1 -1.4 1.23
 19 -10 -1 1.71 1.09
 -19 10 1 -2.76 1.06
 18 -10 -1 1.98 1.06
 18 -10 -1 2.24 1.03
 -18 10 1 1.31 0.93
 17 -10 -1 0.7 0.92
 17 -10 -1 0.64 0.83
 17 -10 -1 0.47 0.89
 -17 10 1 0.51 0.85
 16 -10 -1 5.11 1
 16 -10 -1 3.58 0.9
 16 -10 -1 2.8 0.82
 -16 10 1 5.51 0.95
 15 -10 -1 7.37 0.93
 15 -10 -1 8.13 1
 15 -10 -1 9.07 1.01
 -15 10 1 9.39 1.11
 14 -10 -1 5.66 0.85
 14 -10 -1 6.43 0.85
 14 -10 -1 6.07 0.89
 -14 10 1 7 0.98
 13 -10 -1 7.72 0.84
 13 -10 -1 7.15 1
 13 -10 -1 7.61 0.91
 -13 10 1 8.3 0.92
 12 -10 -1 0.42 0.51
 12 -10 -1 1.7 0.54
 -12 10 1 0.72 0.5
 11 -10 -1 0.03 0.45
 11 -10 -1 0.25 0.43
 -11 10 1 -0.98 0.44
 -11 10 1 0.05 0.53
 10 -10 -1 39.19 1.39
 10 -10 -1 39.72 1.47
 -10 10 1 39.31 1.55
 -10 10 1 41.78 1.46
 9 -10 -1 2.47 0.43
 9 -10 -1 1.07 0.4
 -9 10 1 2.02 0.53
 -9 10 1 1.55 0.43
 8 -10 -1 8.92 0.62
 8 -10 -1 8.37 0.64
 -8 10 1 7.18 0.62
 -8 10 1 9.26 0.78
 7 -10 -1 16.33 0.72
 7 -10 -1 15.14 0.73
 -7 10 1 15.98 0.76
 -7 10 1 16.43 0.82
 6 -10 -1 2.72 0.4
 6 -10 -1 3.51 0.42
 -6 10 1 2.92 0.4
 -6 10 1 2.8 0.42
 -6 10 1 2.81 0.39
 -6 10 1 2.89 0.41
 5 -10 -1 30.11 0.96
 5 -10 -1 31 0.92
 -5 10 1 30.25 1.08
 -5 10 1 31.93 1.07
 -5 10 1 30.86 0.97
 4 -10 -1 4.15 0.34
 4 -10 -1 4.25 0.34
 -4 10 1 4.8 0.37
 -4 10 1 4.98 0.48
 -4 10 1 5.07 0.44
 3 -10 -1 1.75 0.23
 3 -10 -1 1.72 0.26
 3 -10 -1 1.75 0.24
 -3 10 1 1.27 0.26
 -3 10 1 1.53 0.27
 -3 10 1 1.61 0.22
 2 -10 -1 44.89 1.16
 2 -10 -1 46.14 1.33
 2 -10 -1 45.75 1.13
 -2 10 1 49.44 1.39
 -2 10 1 48.16 1.37
 -2 10 1 47.81 1.16
 1 -10 -1 50.77 1.24
 1 -10 -1 52.4 1.21
 1 -10 -1 52.85 1.45
 -1 10 1 53.06 1.18
 -1 10 1 52.92 1.45
 -1 10 1 50.35 1.42
 0 -10 -1 15.75 0.43
 0 10 1 16.94 0.41
 0 10 1 13.13 0.62
 0 10 1 15.68 0.4
 -1 -10 -1 52.5 1.4
 -1 -10 -1 51.58 1.4
 1 10 1 48.96 1.36
 1 10 1 52.36 1.43
 -2 -10 -1 48.33 1.29
 -2 -10 -1 46.35 1.27
 -2 -10 -1 48.11 1.36
 2 10 1 45.77 1.28
 2 10 1 48.73 1.36
 -3 -10 -1 1.57 0.17
 -3 -10 -1 1.79 0.31
 -3 -10 -1 1.39 0.19
 -3 -10 -1 1.76 0.25
 3 10 1 1.5 0.15
 3 10 1 1.35 0.17
 3 10 1 1.84 0.26
 3 10 1 2.17 0.32
 -4 -10 -1 4.16 0.3
 -4 -10 -1 5.06 0.32
 -4 -10 -1 4.5 0.48
 -4 -10 -1 4.4 0.27
 4 10 1 4.94 0.42
 4 10 1 4.74 0.39
 4 10 1 5.12 0.29
 -5 -10 -1 28.68 0.84
 -5 -10 -1 31.52 0.89
 -5 -10 -1 30.24 1.1
 -5 -10 -1 31.16 0.86
 5 10 1 32.01 1.06
 5 10 1 31.15 0.83
 5 10 1 28.81 0.96
 -6 -10 -1 3.35 0.27
 -6 -10 -1 2.53 0.34
 -6 -10 -1 3.1 0.34
 6 10 1 2.56 0.33
 6 10 1 3.16 0.39
 6 10 1 3.1 0.41
 -7 -10 -1 14.65 0.71
 -7 -10 -1 16.11 0.65
 -7 -10 -1 14.97 0.51
 7 10 1 14.86 0.74
 7 10 1 14.83 0.62
 7 10 1 15.6 0.69
 -8 -10 -1 6.38 0.36
 -8 -10 -1 8.77 0.56
 -8 -10 -1 8.26 0.56
 8 10 1 9.16 0.54
 8 10 1 9.04 0.64
 8 10 1 8.93 0.59
 -9 -10 -1 1.51 0.37
 -9 -10 -1 2.01 0.39
 9 10 1 1.92 0.4
 9 10 1 2.64 0.36
 9 10 1 1.82 0.44
 -10 -10 -1 40.01 1.36
 10 10 1 38.24 1.25
 10 10 1 36.7 1.37
 10 10 1 37.17 1.26
 -11 -10 -1 -0.65 0.36
 11 10 1 -0.06 0.33
 11 10 1 0.22 0.41
 -12 -10 -1 0.52 0.44
 12 10 1 -0.14 0.4
 12 10 1 0.79 0.47
 -13 -10 -1 6.02 0.8
 13 10 1 7.68 0.86
 13 10 1 6.32 0.74
 -14 -10 -1 5.99 0.8
 14 10 1 5.95 0.75
 14 10 1 5.48 0.71
 -15 -10 -1 7.75 1.05
 15 10 1 7.85 0.96
 15 10 1 7.27 0.81
 -16 -10 -1 3.92 0.86
 16 10 1 3.22 0.8
 16 10 1 3.05 0.73
 -17 -10 -1 -0.63 0.76
 17 10 1 -0.15 0.77
 17 10 1 -1.09 0.66
 -18 -10 -1 3.48 1
 18 10 1 1.81 0.92
 -19 -10 -1 0.45 1.2
 -19 -10 -1 -0.33 0.95
 19 10 1 0.09 0.86
 -20 -10 -1 -0.22 1.33
 -20 -10 -1 0.85 1.11
 20 10 1 -0.17 1.07
 -21 -10 -1 -1.42 1.37
 -21 -10 -1 -1.63 1.23
 21 10 1 1.81 1.18
 -22 -10 -1 -0.02 1.39
 -21 11 1 -3.38 1.31
 -20 11 1 0.06 1.22
 -19 11 1 0.14 1.09
 18 -11 -1 -0.33 1.01
 18 -11 -1 -0.68 1.09
 18 -11 -1 0.26 0.97
 -18 11 1 0.56 0.99
 17 -11 -1 7.86 1.15
 17 -11 -1 5.41 1.14
 17 -11 -1 7.64 1.11
 -17 11 1 6.08 1.08
 16 -11 -1 -1.12 0.77
 16 -11 -1 1.8 0.86
 16 -11 -1 -0.28 0.77
 -16 11 1 0.46 0.75
 15 -11 -1 3.73 0.76
 15 -11 -1 5.02 0.9
 15 -11 -1 3.42 0.9
 -15 11 1 4.13 0.82
 14 -11 -1 1.71 0.73
 14 -11 -1 1.19 0.61
 14 -11 -1 0.6 0.66
 -14 11 1 2.72 0.69
 13 -11 -1 0.14 0.57
 13 -11 -1 0.66 0.61
 13 -11 -1 0.5 0.56
 -13 11 1 1.21 0.59
 12 -11 -1 6.76 0.88
 12 -11 -1 5.96 0.78
 12 -11 -1 7.96 0.88
 -12 11 1 9.15 0.88
 11 -11 -1 2.66 0.55
 11 -11 -1 2.64 0.54
 -11 11 1 2.67 0.57
 10 -11 -1 3.96 0.55
 10 -11 -1 3.62 0.55
 -10 11 1 4.44 0.59
 9 -11 -1 10.45 0.75
 9 -11 -1 9.47 0.72
 -9 11 1 10.23 0.76
 -9 11 1 9.98 0.85
 8 -11 -1 0.95 0.35
 8 -11 -1 0.4 0.31
 -8 11 1 0.18 0.34
 -8 11 1 0.97 0.42
 7 -11 -1 12.73 0.68
 7 -11 -1 11.49 0.66
 -7 11 1 12.25 0.7
 -7 11 1 12 0.72
 -7 11 1 12.79 0.76
 6 -11 -1 11.8 0.61
 6 -11 -1 11.77 0.61
 -6 11 1 12.37 0.69
 -6 11 1 12.38 0.62
 -6 11 1 12.19 0.75
 -6 11 1 11.89 0.7
 5 -11 -1 8.25 0.47
 5 -11 -1 8.63 0.48
 -5 11 1 9.42 0.58
 -5 11 1 8.69 0.51
 -5 11 1 9.2 0.61
 4 -11 -1 14.67 0.67
 4 -11 -1 14.12 0.56
 4 -11 -1 14.56 0.57
 -4 11 1 14.39 0.69
 -4 11 1 14.69 0.71
 -4 11 1 15.46 0.6
 3 -11 -1 3.36 0.29
 3 -11 -1 3.84 0.37
 3 -11 -1 3.01 0.41
 -3 11 1 3.36 0.42
 -3 11 1 3.21 0.31
 -3 11 1 2.49 0.34
 2 -11 -1 0.92 0.16
 2 -11 -1 0.96 0.25
 2 -11 -1 0.7 0.2
 -2 11 1 0.74 0.28
 -2 11 1 0.46 0.16
 -2 11 1 0.58 0.25
 1 -11 -1 -0.11 0.11
 1 -11 -1 0.32 0.15
 1 -11 -1 -0.23 0.18
 -1 11 1 0.19 0.22
 -1 11 1 0.13 0.22
 -1 11 1 0.07 0.12
 0 -11 -1 0.1 0.08
 0 -11 -1 -0.22 0.11
 0 -11 -1 0.08 0.18
 0 -11 -1 0.31 0.23
 0 11 1 -0.02 0.23
 0 11 1 0.1 0.09
 0 11 1 0.03 0.2
 0 11 1 0.12 0.1
 -1 -11 -1 0.24 0.18
 -1 -11 -1 0.12 0.24
 1 11 1 -0.05 0.2
 1 11 1 -0.08 0.23
 -2 -11 -1 0.74 0.2
 -2 -11 -1 0.3 0.24
 -2 -11 -1 0.85 0.27
 2 11 1 0.85 0.26
 2 11 1 0.93 0.26
 -3 -11 -1 4.15 0.44
 -3 -11 -1 4.17 0.32
 3 11 1 2.2 0.31
 3 11 1 2.77 0.24
 3 11 1 2.34 0.33
 3 11 1 2.35 0.19
 -4 -11 -1 14.44 0.46
 -4 -11 -1 14.63 0.54
 -4 -11 -1 14.13 0.73
 -4 -11 -1 14.14 0.48
 4 11 1 14.87 0.47
 4 11 1 13.89 0.63
 4 11 1 14.72 0.68
 -5 -11 -1 8.96 0.45
 -5 -11 -1 8.9 0.63
 -5 -11 -1 8.56 0.39
 -5 -11 -1 8.88 0.41
 5 11 1 9.05 0.57
 5 11 1 8.56 0.51
 5 11 1 8.11 0.39
 -6 -11 -1 12.13 0.52
 -6 -11 -1 12.21 0.59
 -6 -11 -1 10.95 0.74
 -6 -11 -1 12.22 0.48
 6 11 1 11.74 0.51
 6 11 1 12.59 0.61
 6 11 1 11.93 0.66
 -7 -11 -1 11.66 0.48
 -7 -11 -1 11.62 0.66
 -7 -11 -1 12.3 0.58
 7 11 1 11.69 0.68
 7 11 1 13 0.66
 7 11 1 11.75 0.56
 -8 -11 -1 -0.07 0.25
 -8 -11 -1 0.64 0.21
 -8 -11 -1 0.03 0.39
 -8 -11 -1 0.11 0.29
 8 11 1 0.01 0.31
 8 11 1 0.55 0.35
 8 11 1 0.46 0.28
 -9 -11 -1 7.99 0.61
 9 11 1 9.98 0.62
 9 11 1 8.19 0.63
 9 11 1 9.86 0.7
 -10 -11 -1 4.35 0.53
 10 11 1 3.94 0.56
 10 11 1 4.79 0.64
 10 11 1 3.9 0.54
 -11 -11 -1 2 0.5
 11 11 1 1.55 0.47
 11 11 1 1.64 0.45
 11 11 1 2.62 0.44
 -12 -11 -1 6.82 0.72
 12 11 1 4.97 0.69
 12 11 1 6.78 0.78
 -13 -11 -1 0.09 0.49
 13 11 1 -0.76 0.38
 13 11 1 -0.29 0.51
 -14 -11 -1 0.77 0.59
 14 11 1 1.43 0.58
 14 11 1 0.9 0.51
 -15 -11 -1 4.34 0.8
 15 11 1 4.56 0.8
 15 11 1 2.46 0.61
 -16 -11 -1 -0.28 0.71
 16 11 1 -0.9 0.59
 16 11 1 0.85 0.76
 -17 -11 -1 7.01 1
 17 11 1 5.9 0.97
 -18 -11 -1 -1.7 0.85
 18 11 1 -1.34 0.77
 -19 -11 -1 -0.45 0.99
 -19 -11 -1 -1.19 1.11
 19 11 1 -0.79 0.91
 -20 -11 -1 0.97 1.11
 -20 -11 -1 -0.78 1.27
 20 11 1 1.08 1.11
 -21 -11 -1 -2.01 1.29
 -21 -11 -1 1.04 1.41
 21 11 1 2.46 1.26
 -21 12 1 -1.72 1.31
 -20 12 1 0.49 1.24
 19 -12 -1 1 1.27
 -19 12 1 -0.35 1.11
 18 -12 -1 -0.08 1.1
 18 -12 -1 0.19 1.04
 -18 12 1 -0.25 0.99
 17 -12 -1 0.32 0.97
 17 -12 -1 0.76 0.92
 -17 12 1 -0.94 0.84
 16 -12 -1 1.2 0.87
 16 -12 -1 0.49 0.85
 16 -12 -1 1.06 0.87
 -16 12 1 1.21 0.8
 15 -12 -1 2.18 0.81
 15 -12 -1 2.07 0.8
 15 -12 -1 4.35 0.87
 -15 12 1 2.96 0.79
 14 -12 -1 -0.79 0.69
 14 -12 -1 -0.17 0.6
 14 -12 -1 -0.29 0.67
 -14 12 1 0.57 0.63
 13 -12 -1 3.97 0.75
 13 -12 -1 3.32 0.69
 13 -12 -1 2.6 0.72
 -13 12 1 3.96 0.69
 12 -12 -1 2.1 0.58
 12 -12 -1 3.94 0.7
 12 -12 -1 2.34 0.62
 -12 12 1 6.59 0.84
 11 -12 -1 0.22 0.49
 11 -12 -1 0.95 0.5
 11 -12 -1 1.6 0.53
 -11 12 1 2.35 0.57
 10 -12 -1 9.37 0.8
 10 -12 -1 8.25 0.78
 -10 12 1 9.46 0.83
 9 -12 -1 11.14 0.81
 9 -12 -1 12.2 0.81
 -9 12 1 11.83 0.81
 8 -12 -1 1.92 0.38
 8 -12 -1 2.17 0.41
 -8 12 1 1.29 0.37
 -8 12 1 1.41 0.43
 -8 12 1 2.19 0.49
 7 -12 -1 0.71 0.3
 7 -12 -1 0.68 0.32
 -7 12 1 1.34 0.42
 -7 12 1 0.77 0.39
 -7 12 1 1.13 0.35
 6 -12 -1 1.92 0.33
 6 -12 -1 1.93 0.33
 -6 12 1 1.73 0.4
 -6 12 1 1.93 0.33
 -6 12 1 1.79 0.4
 -6 12 1 2.34 0.44
 5 -12 -1 3.02 0.38
 5 -12 -1 2.76 0.35
 5 -12 -1 3.11 0.44
 -5 12 1 3 0.36
 -5 12 1 2.78 0.42
 -5 12 1 3.36 0.47
 4 -12 -1 5.45 0.46
 4 -12 -1 5.54 0.39
 4 -12 -1 4.59 0.4
 -4 12 1 6.4 0.53
 -4 12 1 5.67 0.52
 -4 12 1 5.53 0.42
 3 -12 -1 8.95 0.52
 3 -12 -1 9.61 0.53
 3 -12 -1 9.39 0.43
 -3 12 1 9.8 0.46
 -3 12 1 10.63 0.63
 -3 12 1 10.17 0.59
 2 -12 -1 8.79 0.52
 2 -12 -1 8.01 0.36
 2 -12 -1 7.72 0.43
 -2 12 1 7.71 0.53
 -2 12 1 7.29 0.37
 -2 12 1 9.28 0.55
 -1 12 1 5.83 0.47
 1 12 1 2.57 0.36
 -2 -12 -1 8.82 0.57
 -2 -12 -1 8.51 0.5
 -2 -12 -1 7.85 0.45
 2 12 1 7.42 0.53
 2 12 1 9.24 0.55
 -3 -12 -1 9.46 0.46
 -3 -12 -1 9.84 0.64
 3 12 1 10.13 0.58
 3 12 1 9.02 0.54
 3 12 1 9.75 0.36
 3 12 1 9.67 0.31
 -4 -12 -1 5.2 0.31
 -4 -12 -1 5.26 0.27
 -4 -12 -1 5.15 0.37
 -4 -12 -1 5.61 0.56
 4 12 1 5.3 0.29
 4 12 1 4.94 0.47
 4 12 1 5.21 0.46
 4 12 1 3.92 0.35
 -5 -12 -1 3.47 0.33
 -5 -12 -1 2.81 0.3
 -5 -12 -1 4.23 0.54
 -5 -12 -1 2.98 0.36
 5 12 1 2.94 0.44
 5 12 1 3.19 0.3
 5 12 1 3.12 0.4
 -6 -12 -1 1.66 0.25
 -6 -12 -1 2.3 0.32
 -6 -12 -1 2.04 0.27
 -6 -12 -1 1.77 0.41
 6 12 1 2.27 0.27
 6 12 1 2.09 0.37
 6 12 1 2.22 0.39
 -7 -12 -1 0.97 0.27
 -7 -12 -1 0.75 0.33
 -7 -12 -1 0.75 0.23
 7 12 1 0.85 0.38
 7 12 1 0.81 0.26
 7 12 1 0.88 0.31
 -8 -12 -1 0.5 0.42
 -8 -12 -1 1.44 0.32
 -8 -12 -1 1.65 0.26
 8 12 1 1.55 0.37
 8 12 1 1.79 0.3
 8 12 1 1.43 0.4
 -9 -12 -1 11.76 0.7
 9 12 1 12.17 0.67
 9 12 1 9.6 0.75
 9 12 1 10.48 0.71
 -10 -12 -1 9.38 0.73
 10 12 1 8.6 0.69
 10 12 1 9.67 0.66
 10 12 1 9.3 0.76
 -11 -12 -1 0.84 0.42
 11 12 1 0.62 0.47
 11 12 1 0.7 0.39
 11 12 1 0.73 0.46
 -12 -12 -1 2.11 0.47
 12 12 1 3.06 0.52
 12 12 1 2.93 0.61
 -13 -12 -1 3.1 0.64
 13 12 1 3.39 0.63
 13 12 1 3.64 0.56
 -14 -12 -1 -0.03 0.53
 14 12 1 1.03 0.62
 14 12 1 0.06 0.53
 -15 -12 -1 3.01 0.77
 15 12 1 0.33 0.57
 15 12 1 3.24 0.78
 -16 -12 -1 1.15 0.7
 16 12 1 2.78 0.85
 16 12 1 -0.23 0.64
 -17 -12 -1 0.13 0.77
 17 12 1 -0.37 0.74
 -18 -12 -1 -0.52 0.87
 18 12 1 -1.49 0.76
 -19 -12 -1 0.4 1.24
 -19 -12 -1 1.9 1.08
 19 12 1 1.15 0.99
 -20 -12 -1 0.61 1.2
 -20 -12 -1 1.57 1.5
 20 12 1 0.97 1.22
 -21 -12 -1 -0.18 1.65
 21 12 1 2.93 1.34
 -21 13 1 -1.96 1.31
 -20 13 1 -0.03 1.36
 19 -13 -1 -0.47 1.19
 -19 13 1 -1.5 1.06
 18 -13 -1 6.52 1.28
 18 -13 -1 5.06 1.23
 -18 13 1 4.74 1.19
 17 -13 -1 1.46 1.04
 17 -13 -1 2.36 1.07
 -17 13 1 0.77 0.95
 16 -13 -1 -0.02 0.85
 16 -13 -1 0.56 0.82
 -16 13 1 -0.72 0.79
 15 -13 -1 -0.83 0.75
 15 -13 -1 -0.41 0.78
 -15 13 1 -0.53 0.67
 14 -13 -1 2.86 0.76
 14 -13 -1 2.69 0.79
 14 -13 -1 2.39 0.76
 -14 13 1 1.35 0.65
 13 -13 -1 0.51 0.59
 13 -13 -1 -0.35 0.62
 13 -13 -1 0.48 0.59
 -13 13 1 1.5 0.59
 12 -13 -1 1.71 0.56
 12 -13 -1 2.22 0.62
 12 -13 -1 1.77 0.64
 -12 13 1 2.92 0.65
 11 -13 -1 25.45 1.25
 11 -13 -1 25.6 1.25
 11 -13 -1 25.6 1.25
 -11 13 1 29.47 1.29
 10 -13 -1 13.75 0.94
 10 -13 -1 14.61 0.93
 10 -13 -1 12.9 0.94
 -10 13 1 17.35 0.96
 -10 13 1 14.98 1
 9 -13 -1 7.37 0.7
 9 -13 -1 8.59 0.76
 9 -13 -1 5.86 0.75
 -9 13 1 7.38 0.76
 -9 13 1 7.97 0.73
 8 -13 -1 4.76 0.61
 8 -13 -1 5.38 0.58
 8 -13 -1 4.3 0.61
 -8 13 1 5.89 0.72
 -8 13 1 4.62 0.64
 7 -13 -1 8.62 0.63
 7 -13 -1 10.07 0.63
 7 -13 -1 10.36 0.72
 -7 13 1 10.72 0.74
 -7 13 1 9.39 0.65
 6 -13 -1 20.87 0.83
 6 -13 -1 20.84 0.82
 6 -13 -1 21.8 0.94
 -6 13 1 21.26 0.85
 -6 13 1 22.86 1.04
 -6 13 1 21.3 0.98
 5 -13 -1 3.5 0.38
 5 -13 -1 3.4 0.42
 5 -13 -1 3.71 0.39
 -5 13 1 3.22 0.42
 -5 13 1 3.3 0.44
 -5 13 1 3.7 0.5
 4 -13 -1 0 0.23
 4 -13 -1 0.12 0.21
 4 -13 -1 0.61 0.27
 4 -13 -1 0.28 0.33
 -4 13 1 0.23 0.23
 -4 13 1 0.67 0.3
 -4 13 1 0.29 0.3
 3 -13 -1 0.84 0.28
 3 -13 -1 1.12 0.21
 3 -13 -1 0.72 0.29
 -3 13 1 0.67 0.21
 -3 13 1 0.5 0.29
 -3 13 1 0.84 0.34
 2 -13 -1 1.2 0.19
 2 -13 -1 1.41 0.3
 2 -13 -1 1.29 0.25
 -2 13 1 1.06 0.32
 -2 13 1 2 0.27
 -2 13 1 1.03 0.28
 1 -13 -1 17.37 0.5
 1 -13 -1 16.19 0.55
 1 -13 -1 16.64 0.72
 -1 13 1 17.9 0.79
 -1 13 1 18.53 0.8
 -1 13 1 17.53 0.53
 0 -13 -1 0.22 0.27
 0 -13 -1 0.11 0.23
 0 13 1 0.35 0.26
 0 13 1 0.1 0.11
 0 13 1 0.08 0.1
 0 13 1 0.32 0.28
 -1 -13 -1 14.61 0.64
 -1 -13 -1 15.89 0.68
 1 13 1 15.84 0.76
 1 13 1 15.94 0.73
 -2 -13 -1 1.2 0.25
 -2 -13 -1 1.13 0.31
 -2 -13 -1 1.49 0.33
 2 13 1 0.59 0.3
 2 13 1 1.64 0.33
 -3 -13 -1 0.06 0.29
 -3 -13 -1 0.89 0.24
 -3 -13 -1 1.01 0.33
 3 13 1 0.74 0.27
 3 13 1 0.39 0.16
 3 13 1 0.75 0.13
 3 13 1 0.42 0.28
 -4 -13 -1 0.21 0.31
 -4 -13 -1 0.48 0.22
 -4 -13 -1 0.42 0.14
 -4 -13 -1 0.48 0.17
 4 13 1 0.28 0.21
 4 13 1 0.21 0.15
 4 13 1 -0.26 0.27
 4 13 1 0.46 0.29
 -5 -13 -1 3.17 0.36
 -5 -13 -1 3.16 0.35
 -5 -13 -1 3.26 0.49
 -5 -13 -1 3.14 0.29
 5 13 1 3.67 0.46
 5 13 1 3.43 0.31
 5 13 1 2.79 0.41
 -6 -13 -1 19.67 0.7
 -6 -13 -1 20.35 0.69
 -6 -13 -1 20.55 1.02
 -6 -13 -1 21.5 0.75
 6 13 1 21.57 0.96
 6 13 1 21.37 0.7
 6 13 1 21.5 0.88
 -7 -13 -1 9.9 0.54
 -7 -13 -1 10.24 0.63
 -7 -13 -1 9.94 0.48
 7 13 1 10.08 0.68
 7 13 1 10.06 0.53
 7 13 1 9.98 0.7
 -8 -13 -1 4.53 0.52
 8 13 1 4.86 0.47
 8 13 1 5.09 0.6
 8 13 1 4.31 0.55
 -9 -13 -1 7.43 0.61
 9 13 1 7.53 0.59
 9 13 1 7.97 0.73
 9 13 1 7.57 0.67
 -10 -13 -1 13.8 0.78
 10 13 1 12.9 0.85
 10 13 1 14.36 0.76
 10 13 1 12.41 0.86
 -11 -13 -1 24.94 1.06
 11 13 1 25.58 1.02
 11 13 1 24.57 1.19
 11 13 1 22.72 1.1
 -12 -13 -1 1.52 0.49
 12 13 1 2.06 0.47
 12 13 1 2.77 0.58
 12 13 1 1.34 0.54
 -13 -13 -1 0.12 0.49
 13 13 1 -0.39 0.46
 13 13 1 0.36 0.6
 -14 -13 -1 2.72 0.67
 14 13 1 1.59 0.57
 14 13 1 2.74 0.73
 -15 -13 -1 -0.2 0.63
 15 13 1 -1.08 0.54
 15 13 1 0.36 0.75
 -16 -13 -1 0.09 0.67
 16 13 1 -1.36 0.64
 -17 -13 -1 1.1 0.87
 17 13 1 0.38 0.82
 -18 -13 -1 5.87 1.12
 18 13 1 4.1 0.96
 -19 -13 -1 0 1.01
 -19 -13 -1 0.31 1.08
 19 13 1 -0.25 0.93
 -20 -13 -1 0.29 1.32
 -20 -13 -1 -0.74 1.18
 20 13 1 0.4 1.15
 -21 -13 -1 -1.87 1.26
 21 13 1 -0.05 1.17
 -21 14 1 1.24 1.45
 20 -14 -1 -0.54 1.52
 -20 14 1 -2.41 1.3
 19 -14 -1 1.68 1.35
 -19 14 1 1.27 1.23
 18 -14 -1 0.2 1.09
 18 -14 -1 -0.46 1.11
 -18 14 1 -1.63 1.02
 17 -14 -1 0.72 1.09
 17 -14 -1 1.83 1.09
 -17 14 1 -0.18 0.9
 16 -14 -1 0.18 0.89
 16 -14 -1 0.25 0.91
 -16 14 1 0.03 0.85
 15 -14 -1 1.27 0.83
 15 -14 -1 1.61 0.83
 -15 14 1 0.55 0.75
 14 -14 -1 2.68 0.82
 14 -14 -1 2.93 0.79
 -14 14 1 2.26 0.73
 13 -14 -1 0.42 0.58
 13 -14 -1 0.71 0.63
 -13 14 1 -0.29 0.51
 12 -14 -1 3.14 0.66
 12 -14 -1 4.28 0.72
 -12 14 1 3.74 0.66
 11 -14 -1 0.1 0.49
 11 -14 -1 0.03 0.52
 11 -14 -1 0.52 0.52
 -11 14 1 0.21 0.48
 -11 14 1 1.25 0.61
 10 -14 -1 43.45 1.56
 10 -14 -1 44.5 1.51
 10 -14 -1 43.15 1.66
 -10 14 1 46.81 1.78
 -10 14 1 48.46 1.64
 9 -14 -1 24.58 1.09
 9 -14 -1 25.45 1.16
 9 -14 -1 25.06 1.09
 -9 14 1 25.08 1.08
 -9 14 1 25.57 1.23
 8 -14 -1 4.25 0.57
 8 -14 -1 2.55 0.42
 8 -14 -1 2.68 0.46
 -8 14 1 2.96 0.55
 -8 14 1 2.34 0.45
 7 -14 -1 12.28 0.77
 7 -14 -1 11.21 0.72
 7 -14 -1 11.15 0.68
 -7 14 1 11.67 0.72
 -7 14 1 10.85 0.79
 -7 14 1 11.51 0.81
 6 -14 -1 0.27 0.32
 6 -14 -1 0.8 0.35
 6 -14 -1 0.3 0.26
 -6 14 1 0.36 0.31
 -6 14 1 0.63 0.37
 -6 14 1 -0.4 0.34
 5 -14 -1 0.8 0.26
 5 -14 -1 0.69 0.3
 5 -14 -1 0.5 0.32
 -5 14 1 0.42 0.39
 -5 14 1 0.71 0.3
 -5 14 1 0.5 0.37
 4 -14 -1 5.09 0.46
 4 -14 -1 5.66 0.41
 4 -14 -1 6.21 0.57
 4 -14 -1 4.61 0.55
 -4 14 1 5.67 0.44
 -4 14 1 5.26 0.55
 -4 14 1 6.7 0.62
 3 -14 -1 44.74 1.43
 3 -14 -1 42.28 1.24
 3 -14 -1 44.32 1.17
 -3 14 1 43.51 1.46
 -3 14 1 45.61 1.19
 -3 14 1 45.74 1.46
 2 -14 -1 144.36 3.59
 2 -14 -1 143.49 3.19
 2 -14 -1 138.5 3.23
 -2 14 1 143.39 3.62
 -2 14 1 146.58 3.55
 -2 14 1 148.42 3.16
 1 -14 -1 36.45 1.2
 1 -14 -1 36.08 0.91
 1 -14 -1 36.89 0.97
 -1 14 1 35.21 0.92
 -1 14 1 37.89 1.26
 -1 14 1 40.06 1.3
 0 -14 -1 14.44 0.72
 0 -14 -1 16.36 0.73
 0 14 1 16.11 0.74
 0 14 1 16.53 0.79
 0 14 1 12.68 0.42
 0 14 1 13.15 0.42
 -1 -14 -1 38.01 1.22
 -1 -14 -1 36.99 1.18
 1 14 1 36.89 1.26
 1 14 1 37.45 1.25
 -2 -14 -1 145.01 3.54
 -2 -14 -1 141.41 3.51
 -2 -14 -1 144.95 3.49
 2 14 1 145.66 3.63
 2 14 1 146.66 3.48
 -3 -14 -1 45.09 1.35
 -3 -14 -1 43.05 1.29
 -3 -14 -1 45.95 1.46
 3 14 1 45.26 1.46
 3 14 1 46.21 1.4
 -4 -14 -1 5.8 0.64
 -4 -14 -1 6.46 0.46
 4 14 1 5.62 0.3
 4 14 1 5.6 0.59
 4 14 1 6.08 0.4
 4 14 1 6.19 0.56
 -5 -14 -1 0.88 0.4
 -5 -14 -1 0.19 0.24
 -5 -14 -1 0.73 0.24
 -5 -14 -1 0.98 0.19
 5 14 1 0.43 0.33
 5 14 1 0.52 0.19
 5 14 1 0.77 0.34
 5 14 1 0.94 0.31
 -6 -14 -1 0.49 0.21
 -6 -14 -1 -0.16 0.25
 -6 -14 -1 -0.28 0.37
 -6 -14 -1 -0.18 0.3
 6 14 1 -0.31 0.32
 6 14 1 0.48 0.22
 6 14 1 0.69 0.37
 -7 -14 -1 11.47 0.54
 -7 -14 -1 10.21 0.52
 -7 -14 -1 10.71 0.63
 -7 -14 -1 11.02 0.87
 7 14 1 11.23 0.56
 7 14 1 11.39 0.72
 7 14 1 11.24 0.76
 -8 -14 -1 2.37 0.34
 8 14 1 3.17 0.45
 8 14 1 3.19 0.52
 8 14 1 2.3 0.46
 -9 -14 -1 26.31 0.96
 9 14 1 25.79 0.93
 9 14 1 23.31 1.05
 9 14 1 25.63 1.14
 -10 -14 -1 43.6 1.4
 10 14 1 42.11 1.49
 10 14 1 43.78 1.36
 10 14 1 43.09 1.61
 -11 -14 -1 -0.02 0.4
 11 14 1 -0.22 0.48
 11 14 1 -0.35 0.54
 11 14 1 -0.54 0.36
 -12 -14 -1 3.24 0.59
 12 14 1 2.55 0.5
 12 14 1 3.71 0.68
 12 14 1 3.99 0.66
 -13 -14 -1 -0.42 0.51
 13 14 1 -0.96 0.45
 13 14 1 -0.36 0.65
 -14 -14 -1 1.18 0.6
 14 14 1 1.61 0.59
 14 14 1 3.55 0.78
 -15 -14 -1 0.27 0.6
 15 14 1 -0.9 0.57
 -16 -14 -1 -0.31 0.68
 16 14 1 -0.76 0.69
 -17 -14 -1 -0.69 0.77
 17 14 1 -1.28 0.72
 -18 -14 -1 0.96 0.96
 18 14 1 -0.79 0.8
 -19 -14 -1 0.52 1.04
 -19 -14 -1 1.87 1.31
 19 14 1 2.97 1.04
 -20 -14 -1 -0.28 1.18
 -20 -14 -1 0.65 1.37
 20 14 1 0.91 1.17
 -21 -14 -1 -0.94 1.58
 -21 -14 -1 -0.55 1.32
 21 14 1 -1.68 1.18
 20 -15 -1 0.49 1.43
 -20 15 1 -0.76 1.25
 19 -15 -1 -0.75 1.28
 19 -15 -1 -1.81 1.17
 -19 15 1 -2.17 1.09
 18 -15 -1 3.4 1.27
 18 -15 -1 1.53 1.18
 -18 15 1 1.88 1.11
 17 -15 -1 0.94 1.06
 17 -15 -1 0.12 1.03
 -17 15 1 -1.15 0.89
 16 -15 -1 1.56 1.02
 16 -15 -1 2.44 0.99
 -16 15 1 1.57 0.89
 15 -15 -1 4.68 0.99
 15 -15 -1 5.3 1.01
 -15 15 1 5.33 0.95
 14 -15 -1 1.74 0.81
 14 -15 -1 2 0.76
 -14 15 1 3.3 0.85
 -14 15 1 1.77 0.74
 13 -15 -1 0.71 0.7
 13 -15 -1 0.01 0.65
 -13 15 1 0.04 0.57
 -13 15 1 0.08 0.65
 12 -15 -1 15.92 1.14
 12 -15 -1 15.83 1.25
 -12 15 1 17.84 1.15
 -12 15 1 18.17 1.29
 11 -15 -1 45.2 1.63
 11 -15 -1 41.75 1.73
 -11 15 1 44.48 1.64
 -11 15 1 43.42 1.79
 10 -15 -1 15.94 1.05
 10 -15 -1 16.18 0.99
 -10 15 1 19.56 1.01
 -10 15 1 18.34 1.17
 9 -15 -1 3.81 0.53
 9 -15 -1 2.78 0.56
 -9 15 1 3.89 0.65
 -9 15 1 5.31 0.69
 8 -15 -1 0.24 0.33
 8 -15 -1 0.35 0.4
 8 -15 -1 0.34 0.48
 -8 15 1 0.02 0.45
 7 -15 -1 21.46 0.91
 7 -15 -1 20.59 0.93
 7 -15 -1 21.21 1.03
 -7 15 1 19.3 1.09
 -7 15 1 21.38 0.92
 -7 15 1 20.7 1.04
 6 -15 -1 10.95 0.68
 6 -15 -1 11.37 0.65
 6 -15 -1 11.36 0.73
 -6 15 1 10.37 0.81
 -6 15 1 10.22 0.76
 -6 15 1 11.37 0.65
 5 -15 -1 1.83 0.3
 5 -15 -1 1.96 0.33
 5 -15 -1 1.54 0.36
 -5 15 1 1.54 0.41
 -5 15 1 1.51 0.43
 -5 15 1 1.72 0.32
 4 -15 -1 7.58 0.61
 4 -15 -1 8.98 0.48
 4 -15 -1 8.01 0.64
 -4 15 1 11.33 0.74
 -4 15 1 9.81 0.69
 -4 15 1 9.12 0.53
 3 -15 -1 14.11 0.69
 3 -15 -1 16.21 0.8
 3 -15 -1 14.86 0.58
 -3 15 1 16.44 0.87
 -3 15 1 17.09 0.63
 -3 15 1 16.76 0.89
 2 -15 -1 1 0.28
 -2 15 1 1.67 0.35
 1 -15 -1 52.76 1.24
 1 -15 -1 50.63 1.28
 1 -15 -1 51.46 1.58
 -1 15 1 49.39 1.57
 -1 15 1 48.43 1.19
 -1 15 1 50.67 1.6
 -1 15 1 53.16 1.2
 0 -15 -1 0.16 0.34
 0 -15 -1 0.25 0.29
 0 15 1 0.28 0.15
 0 15 1 -0.06 0.32
 0 15 1 0.08 0.3
 0 15 1 0.1 0.14
 -1 -15 -1 47.65 1.51
 -1 -15 -1 53.47 1.53
 1 15 1 50.26 1.56
 1 15 1 48.09 1.53
 -2 -15 -1 1.97 0.39
 2 15 1 0.97 0.37
 2 15 1 1.49 0.38
 -3 -15 -1 16.55 0.78
 -3 -15 -1 16.37 0.88
 -3 -15 -1 16.09 0.71
 3 15 1 17.95 0.88
 3 15 1 16.59 0.83
 -4 -15 -1 8.8 0.77
 -4 -15 -1 9.35 0.64
 -4 -15 -1 9.64 0.54
 4 15 1 9.88 0.36
 4 15 1 9.12 0.43
 4 15 1 9.77 0.67
 4 15 1 9.87 0.71
 -5 -15 -1 1.66 0.2
 -5 -15 -1 1.54 0.24
 -5 -15 -1 0.85 0.41
 -5 -15 -1 2.13 0.32
 5 15 1 1.19 0.29
 5 15 1 1.37 0.22
 5 15 1 1.2 0.38
 5 15 1 1.25 0.39
 -6 -15 -1 12.26 0.87
 -6 -15 -1 11.38 0.5
 -6 -15 -1 10.19 0.55
 -6 -15 -1 11.02 0.59
 6 15 1 10.62 0.7
 6 15 1 10.79 0.5
 6 15 1 11.15 0.75
 -7 -15 -1 21.69 0.75
 -7 -15 -1 20.39 1.11
 -7 -15 -1 20.57 0.83
 -7 -15 -1 20.27 0.77
 7 15 1 20.75 0.74
 7 15 1 21.19 1.03
 7 15 1 20.3 0.93
 -8 -15 -1 0.32 0.3
 8 15 1 0.92 0.3
 8 15 1 -0.01 0.41
 8 15 1 0.22 0.42
 -9 -15 -1 3.7 0.45
 9 15 1 3.23 0.59
 9 15 1 3.48 0.62
 9 15 1 4.39 0.55
 -10 -15 -1 17.43 0.85
 10 15 1 17.06 1.01
 10 15 1 18.28 0.84
 10 15 1 16.04 1.03
 -11 -15 -1 43.63 1.47
 11 15 1 41.69 1.65
 11 15 1 39.97 1.5
 11 15 1 42.26 1.38
 -12 -15 -1 16.42 0.98
 12 15 1 16.13 0.93
 12 15 1 16.41 1.14
 12 15 1 15.29 1.07
 -13 -15 -1 0.32 0.53
 13 15 1 -0.23 0.57
 13 15 1 -1.06 0.48
 13 15 1 0.09 0.64
 -14 -15 -1 2.31 0.65
 14 15 1 2.92 0.8
 14 15 1 -0.04 0.56
 -15 -15 -1 4.54 0.81
 15 15 1 2.24 0.69
 -16 -15 -1 0.34 0.77
 16 15 1 0.63 0.71
 -17 -15 -1 1.34 0.87
 17 15 1 -0.24 0.76
 -18 -15 -1 1.62 0.92
 18 15 1 1.57 0.91
 -19 -15 -1 -2.01 1.01
 -19 -15 -1 -0.06 1.26
 19 15 1 0.63 1.02
 -20 -15 -1 0.01 1.23
 -20 -15 -1 0.31 1.48
 20 15 1 0.58 1.22
 20 -16 -1 2.34 1.58
 -20 16 1 2.21 1.4
 -20 16 1 1.15 1.38
 19 -16 -1 2.63 1.41
 19 -16 -1 1.38 1.33
 -19 16 1 2.96 1.28
 -19 16 1 0.14 1.25
 18 -16 -1 3.96 1.34
 18 -16 -1 4.95 1.3
 -18 16 1 4.54 1.34
 -18 16 1 5.9 1.26
 17 -16 -1 5.35 1.23
 17 -16 -1 5.08 1.19
 -17 16 1 5.86 1.18
 -17 16 1 7.65 1.3
 16 -16 -1 2.81 1.07
 16 -16 -1 3.17 1
 -16 16 1 3.97 1.07
 -16 16 1 2.47 0.91
 15 -16 -1 2.76 0.89
 15 -16 -1 2.11 0.95
 -15 16 1 4.16 1.01
 -15 16 1 1.15 0.9
 14 -16 -1 1.05 0.8
 14 -16 -1 0.69 0.84
 -14 16 1 0.53 0.72
 -14 16 1 0.53 0.83
 13 -16 -1 0.65 0.71
 13 -16 -1 0.46 0.74
 -13 16 1 0.33 0.62
 -13 16 1 0.05 0.76
 12 -16 -1 2.65 0.68
 12 -16 -1 2.61 0.76
 -12 16 1 3.47 0.83
 -12 16 1 2.75 0.62
 11 -16 -1 3.28 0.78
 11 -16 -1 4.65 0.68
 -11 16 1 3.8 0.62
 -11 16 1 4.77 0.78
 10 -16 -1 14.74 0.96
 10 -16 -1 12.09 1.05
 -10 16 1 14.99 0.96
 -10 16 1 12.77 1.1
 9 -16 -1 1.03 0.57
 9 -16 -1 2.13 0.49
 -9 16 1 1.83 0.59
 -9 16 1 2.75 0.53
 8 -16 -1 0.08 0.37
 8 -16 -1 0.31 0.44
 -8 16 1 0.01 0.38
 -8 16 1 -0.11 0.44
 7 -16 -1 6.7 0.73
 7 -16 -1 6.99 0.63
 -7 16 1 7.38 0.78
 -7 16 1 6.39 0.79
 -7 16 1 7.04 0.66
 6 -16 -1 9.61 0.77
 6 -16 -1 9.76 0.6
 -6 16 1 10.67 0.67
 -6 16 1 10.71 0.82
 -6 16 1 10.69 0.86
 5 -16 -1 26.16 0.91
 5 -16 -1 26.62 1.14
 -5 16 1 28.16 0.95
 -5 16 1 27.08 1.18
 -5 16 1 25.25 1.13
 4 -16 -1 5.33 0.6
 4 -16 -1 4.21 0.5
 4 -16 -1 4.4 0.43
 -4 16 1 5.66 0.67
 -4 16 1 5.99 0.49
 -4 16 1 6.44 0.69
 3 -16 -1 24.14 0.93
 3 -16 -1 27 1.1
 3 -16 -1 27.42 0.85
 -3 16 1 29.07 1.18
 -3 16 1 29.82 1.19
 -3 16 1 27.94 0.87
 2 -16 -1 66.17 1.61
 2 -16 -1 67.66 1.98
 2 -16 -1 66.39 1.68
 -2 16 1 68.99 1.61
 -2 16 1 67.21 2.02
 -2 16 1 67.1 2
 1 -16 -1 8.88 0.36
 1 -16 -1 8.11 0.62
 1 -16 -1 8.57 0.44
 -1 16 1 8.89 0.7
 -1 16 1 8.47 0.38
 -1 16 1 8.75 0.71
 -1 16 1 7.71 0.42
 0 -16 -1 4.04 0.54
 0 -16 -1 4.44 0.49
 0 16 1 2.63 0.26
 0 16 1 3.49 0.51
 0 16 1 3.28 0.5
 0 16 1 4.02 0.28
 -1 -16 -1 9.3 0.63
 -1 -16 -1 8.82 0.67
 1 16 1 6.29 0.64
 1 16 1 7.92 0.63
 -2 -16 -1 68.68 2.01
 -2 -16 -1 69.34 1.91
 -2 -16 -1 66.17 1.91
 2 16 1 64.72 1.92
 2 16 1 66.79 1.97
 -3 -16 -1 28.39 1.13
 -3 -16 -1 23.01 0.99
 -3 -16 -1 26.84 0.97
 3 16 1 26.64 1.1
 3 16 1 26.61 1.08
 -4 -16 -1 5.13 0.47
 -4 -16 -1 4.88 0.61
 -4 -16 -1 3.56 0.54
 4 16 1 5.43 0.38
 4 16 1 5.94 0.3
 4 16 1 6.6 0.65
 4 16 1 6.35 0.61
 -5 -16 -1 25.65 0.92
 -5 -16 -1 25.94 1.19
 5 16 1 25.99 1.14
 5 16 1 26.07 0.72
 5 16 1 26.77 1.08
 -6 -16 -1 9.34 0.85
 -6 -16 -1 9.74 0.44
 -6 -16 -1 9.8 0.58
 -6 -16 -1 10.71 0.52
 6 16 1 10.38 0.48
 6 16 1 9.9 0.8
 6 16 1 10.25 0.76
 -7 -16 -1 5.54 0.46
 -7 -16 -1 5.79 0.52
 -7 -16 -1 5.78 0.55
 -7 -16 -1 6.56 0.85
 7 16 1 6.8 0.48
 7 16 1 6.12 0.72
 7 16 1 5.72 0.67
 -8 -16 -1 1 0.29
 8 16 1 -0.31 0.45
 8 16 1 0.47 0.3
 8 16 1 0.34 0.47
 -9 -16 -1 2.23 0.4
 9 16 1 2.43 0.41
 9 16 1 2.62 0.62
 9 16 1 1.82 0.5
 -10 -16 -1 13.28 0.79
 10 16 1 13.61 1
 10 16 1 11.63 0.9
 10 16 1 13.21 0.77
 -11 -16 -1 4.41 0.57
 11 16 1 3.36 0.53
 11 16 1 5.07 0.71
 11 16 1 4.07 0.72
 -12 -16 -1 2.09 0.54
 12 16 1 2.98 0.71
 12 16 1 1.53 0.63
 12 16 1 2.59 0.52
 -13 -16 -1 0.52 0.52
 13 16 1 1.11 0.72
 13 16 1 -0.46 0.64
 -14 -16 -1 -0.61 0.56
 -15 -16 -1 1.86 0.74
 15 16 1 1.28 0.71
 -16 -16 -1 3.35 0.87
 16 16 1 1.37 0.75
 -17 -16 -1 4.41 0.95
 17 16 1 4.68 0.94
 -18 -16 -1 3.2 1.05
 18 16 1 4.12 1.08
 -19 -16 -1 1.27 1.05
 -19 -16 -1 0.22 1.27
 19 16 1 1.69 1.1
 -20 -16 -1 0.16 1.44
 20 16 1 0.45 1.12
 20 -17 -1 -0.98 1.7
 -20 17 1 1.65 1.37
 -20 17 1 0.68 1.5
 19 -17 -1 -0.09 1.4
 19 -17 -1 -0.24 1.32
 -19 17 1 -2.34 1.17
 -19 17 1 0.15 1.28
 18 -17 -1 0.66 1.28
 18 -17 -1 0.48 1.21
 -18 17 1 0.03 1.25
 -18 17 1 -1.45 1.07
 17 -17 -1 0.02 1.1
 17 -17 -1 0.45 1.11
 -17 17 1 -0.97 1.12
 -17 17 1 -0.79 1.01
 16 -17 -1 1.87 1.08
 16 -17 -1 3.08 1.06
 -16 17 1 2.42 1.03
 -16 17 1 2.51 1.12
 15 -17 -1 1.29 0.96
 15 -17 -1 1.26 0.87
 -15 17 1 2.35 0.92
 -15 17 1 0.19 0.82
 14 -17 -1 0.26 0.83
 14 -17 -1 0.13 0.72
 -14 17 1 0.06 0.86
 -14 17 1 -1.07 0.68
 13 -17 -1 7.34 0.93
 13 -17 -1 4.97 0.94
 -13 17 1 6.04 1.05
 -13 17 1 4.19 0.8
 12 -17 -1 11.96 1.1
 12 -17 -1 11.77 1.07
 -12 17 1 10.86 1.04
 -12 17 1 10.52 1.1
 11 -17 -1 5.94 0.93
 11 -17 -1 7 0.9
 -11 17 1 4.99 0.72
 -11 17 1 6.49 0.89
 10 -17 -1 1.21 0.53
 10 -17 -1 0.29 0.61
 -10 17 1 0.51 0.56
 -10 17 1 0.69 0.51
 9 -17 -1 17.24 0.96
 9 -17 -1 15.44 1.02
 -9 17 1 17.11 1.14
 -9 17 1 17.07 0.99
 8 -17 -1 6.7 0.82
 8 -17 -1 5.14 0.65
 -8 17 1 6.48 0.81
 -8 17 1 6.2 0.68
 7 -17 -1 0.29 0.41
 7 -17 -1 0.54 0.37
 -7 17 1 0.27 0.46
 -7 17 1 0.57 0.37
 -7 17 1 0.74 0.52
 6 -17 -1 1.07 0.35
 6 -17 -1 1.96 0.52
 -6 17 1 0.8 0.5
 -6 17 1 0.96 0.48
 -6 17 1 1.55 0.39
 5 -17 -1 9.65 0.81
 5 -17 -1 10.14 0.62
 -5 17 1 11.68 0.89
 -5 17 1 11.87 0.67
 -5 17 1 11.4 0.93
 4 -17 -1 118.58 2.88
 4 -17 -1 124.02 3.3
 -4 17 1 125.91 2.86
 -4 17 1 121.64 3.31
 -4 17 1 124.54 3.25
 3 -17 -1 72.05 2.13
 3 -17 -1 69.19 1.85
 -3 17 1 77.28 2.21
 -3 17 1 73.89 1.81
 -3 17 1 73.89 2.21
 2 -17 -1 28.13 0.82
 2 -17 -1 28.19 0.91
 2 -17 -1 27.74 1.11
 -2 17 1 32.75 1.28
 -2 17 1 31.69 1.27
 -2 17 1 30.2 0.89
 1 -17 -1 3.8 0.29
 1 -17 -1 4.01 0.38
 1 -17 -1 3.7 0.52
 -1 17 1 2.68 0.31
 -1 17 1 3.01 0.51
 -1 17 1 2.17 0.48
 0 -17 -1 -0.28 0.32
 0 17 1 0.34 0.17
 0 17 1 0.06 0.16
 0 17 1 -0.23 0.36
 0 17 1 -0.12 0.37
 -1 -17 -1 2.32 0.45
 -1 -17 -1 2.32 0.41
 1 17 1 1.49 0.44
 1 17 1 2.12 0.47
 -2 -17 -1 30.41 1.13
 -2 -17 -1 29.58 1.08
 -2 -17 -1 29.74 1.24
 2 17 1 32.58 1.28
 2 17 1 30.72 1.23
 -3 -17 -1 72.18 2.02
 -3 -17 -1 69.35 1.99
 -3 -17 -1 71.96 2.14
 3 17 1 72.05 2.16
 3 17 1 74.5 2.11
 -4 -17 -1 118.9 3.08
 -4 -17 -1 122.23 3.24
 -4 -17 -1 124.82 3.12
 4 17 1 123.9 3.11
 4 17 1 121.15 3.25
 -5 -17 -1 10.78 0.91
 -5 -17 -1 8.8 0.69
 -5 -17 -1 10.1 0.63
 5 17 1 10.82 0.81
 5 17 1 10.79 0.81
 5 17 1 10.91 0.44
 -6 -17 -1 1.1 0.27
 -6 -17 -1 0.91 0.51
 -6 -17 -1 1.05 0.21
 -6 -17 -1 1.02 0.34
 6 17 1 1.03 0.48
 6 17 1 0.93 0.25
 6 17 1 0.46 0.46
 -7 -17 -1 0.93 0.36
 -7 -17 -1 0.27 0.25
 -7 -17 -1 -0.26 0.51
 7 17 1 0.57 0.47
 7 17 1 -0.07 0.45
 7 17 1 0.58 0.27
 -8 -17 -1 6.53 0.52
 8 17 1 7.18 0.78
 8 17 1 5.47 0.78
 8 17 1 6.96 0.54
 -9 -17 -1 17.11 0.78
 9 17 1 16.97 1.05
 9 17 1 19.05 0.81
 9 17 1 17.61 1.06
 -10 -17 -1 0.8 0.4
 10 17 1 1.73 0.59
 10 17 1 -0.02 0.39
 10 17 1 0.68 0.56
 -11 -17 -1 4.76 0.69
 11 17 1 4.64 0.73
 11 17 1 6.53 0.92
 11 17 1 5.38 0.7
 -12 -17 -1 10.15 0.86
 12 17 1 9.58 1.03
 12 17 1 7.97 1.03
 12 17 1 9.72 0.87
 -13 -17 -1 4.99 0.74
 13 17 1 4.54 0.91
 13 17 1 4.07 0.64
 13 17 1 6.83 1.03
 -14 -17 -1 -0.5 0.6
 -15 -17 -1 1.79 0.75
 15 17 1 -0.52 0.67
 -16 -17 -1 3.12 0.84
 16 17 1 1.13 0.77
 -17 -17 -1 -0.28 0.86
 17 17 1 -0.91 0.8
 -18 -17 -1 0.14 0.98
 18 17 1 0.01 0.95
 -19 -17 -1 0.03 1.06
 -19 -17 -1 1.29 1.23
 19 17 1 0.61 1.11
 -20 -17 -1 1.52 1.24
 -20 -17 -1 1.68 1.56
 20 17 1 -0.79 1.17
 -20 18 1 0.12 1.61
 -20 18 1 -0.2 1.59
 19 -18 -1 -1.19 1.3
 19 -18 -1 0.76 1.46
 -19 18 1 0.11 1.29
 -19 18 1 -0.92 1.5
 18 -18 -1 12.54 1.83
 18 -18 -1 9.96 1.45
 -18 18 1 8.52 1.47
 -18 18 1 9.07 1.62
 17 -18 -1 7.09 1.32
 17 -18 -1 6.44 1.39
 -17 18 1 7.95 1.47
 -17 18 1 5.83 1.19
 16 -18 -1 1.85 1.09
 16 -18 -1 2.33 1
 -16 18 1 2.92 1.13
 -16 18 1 1.27 0.98
 15 -18 -1 2.69 0.96
 15 -18 -1 2.41 1.05
 -15 18 1 2.06 0.92
 -15 18 1 3.11 1.04
 14 -18 -1 3.65 0.97
 14 -18 -1 2.51 0.85
 -14 18 1 4.22 0.98
 -14 18 1 1.82 0.83
 13 -18 -1 3.8 0.96
 13 -18 -1 3.89 0.8
 -13 18 1 2.6 0.9
 -13 18 1 2.06 0.76
 12 -18 -1 13.7 1.27
 12 -18 -1 15.35 1.19
 -12 18 1 14.93 1.25
 -12 18 1 14.14 1.13
 11 -18 -1 1.63 0.62
 11 -18 -1 2.68 0.77
 -11 18 1 1.42 0.58
 -11 18 1 2.98 0.78
 10 -18 -1 8.51 0.87
 10 -18 -1 8.55 0.98
 -10 18 1 9.65 1.08
 -10 18 1 10.18 0.91
 9 -18 -1 0.31 0.45
 9 -18 -1 0.16 0.55
 -9 18 1 0.81 0.48
 -9 18 1 0.92 0.6
 8 -18 -1 2.6 0.5
 8 -18 -1 3.68 0.62
 -8 18 1 2.17 0.49
 -8 18 1 2.28 0.64
 7 -18 -1 0.36 0.37
 7 -18 -1 0.66 0.47
 -7 18 1 0.52 0.41
 -7 18 1 0.49 0.52
 -7 18 1 0.31 0.59
 6 -18 -1 58.76 1.69
 6 -18 -1 56.58 1.97
 -6 18 1 60.35 2.02
 -6 18 1 60.69 2.04
 -6 18 1 61.86 1.72
 5 -18 -1 131.07 3.18
 5 -18 -1 134.73 3.62
 -5 18 1 138.8 3.24
 -5 18 1 136.32 3.7
 -5 18 1 143.01 3.67
 4 -18 -1 30.59 1.02
 4 -18 -1 33.69 1.35
 -4 18 1 35.76 1.45
 -4 18 1 35.46 1.11
 -4 18 1 37.85 1.46
 3 -18 -1 2.54 0.38
 3 -18 -1 2.76 0.48
 3 -18 -1 2.2 0.4
 -3 18 1 3 0.42
 -3 18 1 2.7 0.54
 -3 18 1 3.42 0.62
 2 -18 -1 7.55 0.41
 2 -18 -1 7.26 0.66
 2 -18 -1 6.59 0.53
 -2 18 1 7.67 0.75
 -2 18 1 7.76 0.46
 -2 18 1 6.8 0.77
 1 -18 -1 3.65 0.3
 1 -18 -1 4.4 0.4
 1 -18 -1 3.9 0.57
 -1 18 1 3.76 0.34
 -1 18 1 4.74 0.69
 -1 18 1 4.71 0.68
 0 -18 -1 33.09 1.23
 0 18 1 36.81 1.38
 0 18 1 34.86 1.38
 0 18 1 36.37 0.89
 -1 -18 -1 5.25 0.65
 -1 -18 -1 3.94 0.51
 1 18 1 3.82 0.6
 1 18 1 3.62 0.56
 -2 -18 -1 8.07 0.6
 -2 -18 -1 7.08 0.68
 -2 -18 -1 8.08 0.79
 2 18 1 5.4 0.66
 2 18 1 7.49 0.71
 -3 -18 -1 3.21 0.55
 -3 -18 -1 3.25 0.46
 -3 -18 -1 3.37 0.56
 3 18 1 2.42 0.52
 3 18 1 2.51 0.55
 -4 -18 -1 33.61 1.26
 -4 -18 -1 36.93 1.43
 -4 -18 -1 32.41 1.2
 4 18 1 36.04 1.41
 4 18 1 35.88 1.38
 -5 -18 -1 132.34 3.54
 -5 -18 -1 132.87 3.36
 -5 -18 -1 130.86 3.33
 5 18 1 137.02 3.6
 5 18 1 134.86 3.42
 5 18 1 131.88 2.85
 -6 -18 -1 59.35 2.02
 -6 -18 -1 56.79 1.7
 6 18 1 59.48 1.98
 6 18 1 60.84 1.88
 6 18 1 57.66 1.41
 -7 -18 -1 0.36 0.57
 -7 -18 -1 0.27 0.24
 -7 -18 -1 1.11 0.35
 7 18 1 0.14 0.48
 7 18 1 0.51 0.29
 7 18 1 0.96 0.5
 -8 -18 -1 3.1 0.36
 8 18 1 2.81 0.62
 8 18 1 3.25 0.65
 8 18 1 3.7 0.5
 -9 -18 -1 1.07 0.36
 9 18 1 1.08 0.54
 9 18 1 1.14 0.37
 9 18 1 1.39 0.6
 -10 -18 -1 8.33 0.68
 10 18 1 8.63 0.69
 10 18 1 9.28 0.99
 10 18 1 9.57 0.95
 -11 -18 -1 1.72 0.47
 11 18 1 2.13 0.73
 11 18 1 1.78 0.5
 11 18 1 2.42 0.67
 -12 -18 -1 14.73 0.95
 12 18 1 12.42 1.16
 12 18 1 13.92 1.11
 12 18 1 13.31 0.92
 -13 -18 -1 3.26 0.67
 13 18 1 3.73 0.78
 13 18 1 1.91 0.56
 -14 -18 -1 3.25 0.7
 14 18 1 1.34 0.66
 14 18 1 2.25 0.86
 -15 -18 -1 2.37 0.79
 15 18 1 2.36 0.71
 -16 -18 -1 0.73 0.83
 16 18 1 1.29 0.81
 -17 -18 -1 6.77 1.08
 17 18 1 5.97 1.07
 -18 -18 -1 9.94 1.27
 18 18 1 11.03 1.38
 -19 -18 -1 0.86 1.52
 -19 -18 -1 -1.26 1.07
 19 18 1 0.87 1.09
 -20 -18 -1 1.59 1.57
 -20 -18 -1 1 1.2
 20 18 1 0.46 1.27
 19 -19 -1 -0.62 1.45
 19 -19 -1 0.78 1.51
 -19 19 1 0.93 1.4
 -19 19 1 0.2 1.5
 18 -19 -1 0.22 1.32
 18 -19 -1 -0.89 1.33
 -18 19 1 -1.12 1.3
 -18 19 1 -0.93 1.11
 17 -19 -1 -0.29 1.15
 17 -19 -1 -0.64 1.21
 -17 19 1 -1.2 1.18
 -17 19 1 -1.65 1.13
 16 -19 -1 1.98 1.13
 16 -19 -1 2.71 1.05
 -16 19 1 2.01 0.95
 -16 19 1 -0.9 1.14
 15 -19 -1 0.82 0.89
 15 -19 -1 -0.73 0.91
 -15 19 1 -1.42 0.8
 -15 19 1 -0.07 0.94
 14 -19 -1 2.71 0.89
 14 -19 -1 4.22 1.12
 -14 19 1 3.73 1.08
 -14 19 1 4.25 0.92
 13 -19 -1 18.58 1.49
 13 -19 -1 15.66 1.31
 -13 19 1 20.98 1.49
 -13 19 1 16.85 1.32
 12 -19 -1 4.22 0.95
 12 -19 -1 3.78 0.78
 -12 19 1 3.53 0.78
 -12 19 1 1.85 0.89
 11 -19 -1 0.54 0.53
 11 -19 -1 1.79 0.76
 -11 19 1 -0.05 0.67
 -11 19 1 -0.49 0.56
 10 -19 -1 0.91 0.5
 10 -19 -1 1.7 0.69
 -10 19 1 0.56 0.53
 -10 19 1 1.11 0.71
 9 -19 -1 17.44 1.19
 9 -19 -1 17.29 1
 -9 19 1 17.69 1.03
 -9 19 1 17.97 1.18
 8 -19 -1 9.73 0.97
 8 -19 -1 9.27 0.77
 -8 19 1 7.93 0.78
 -8 19 1 8.62 0.99
 7 -19 -1 1.33 0.56
 7 -19 -1 0.6 0.38
 -7 19 1 0.63 0.56
 -7 19 1 0.01 0.61
 -7 19 1 0.53 0.46
 6 -19 -1 0.57 0.35
 6 -19 -1 1.14 0.51
 -6 19 1 0.65 0.39
 -6 19 1 0.83 0.58
 -6 19 1 1.21 0.56
 5 -19 -1 17.76 0.84
 5 -19 -1 19.52 1.07
 -5 19 1 20.61 0.88
 -5 19 1 22.27 1.2
 -5 19 1 19.75 1.13
 4 -19 -1 150.02 3.98
 -4 19 1 153.96 3.43
 -4 19 1 150.31 3.88
 -4 19 1 148.49 3.96
 3 -19 -1 95.25 2.29
 3 -19 -1 95.02 2.73
 -3 19 1 98.14 2.29
 -3 19 1 95.18 2.8
 -3 19 1 98.75 2.75
 2 -19 -1 5.81 0.4
 2 -19 -1 4.95 0.63
 2 -19 -1 4.65 0.54
 -2 19 1 4.51 0.67
 -2 19 1 5.29 0.43
 -2 19 1 3.88 0.61
 1 -19 -1 1.53 0.29
 1 -19 -1 1.68 0.46
 -1 19 1 1.55 0.48
 -1 19 1 1.57 0.52
 -1 19 1 1.25 0.26
 0 -19 -1 -0.14 0.37
 0 19 1 -0.01 0.44
 0 19 1 0.3 0.45
 0 19 1 -0.13 0.17
 -1 -19 -1 0.69 0.43
 -1 -19 -1 1.29 0.51
 1 19 1 -0.23 0.45
 1 19 1 0.53 0.49
 -2 -19 -1 4.94 0.65
 -2 -19 -1 5.73 0.63
 -2 -19 -1 4.37 0.62
 2 19 1 3.89 0.62
 2 19 1 3.72 0.6
 -3 -19 -1 97.49 2.64
 -3 -19 -1 95.86 2.76
 -3 -19 -1 96.57 2.63
 3 19 1 98.31 2.73
 3 19 1 98.26 2.81
 -4 -19 -1 152.25 3.91
 -4 -19 -1 147.54 3.74
 -4 -19 -1 145.11 3.73
 4 19 1 149.08 3.87
 4 19 1 144.9 3.7
 -5 -19 -1 19.23 0.91
 -5 -19 -1 20.13 1.18
 -5 -19 -1 17.19 0.97
 5 19 1 18.8 1.1
 5 19 1 21.22 1.15
 -6 -19 -1 0.58 0.42
 -6 -19 -1 1.03 0.58
 6 19 1 -0.14 0.48
 6 19 1 0.34 0.52
 6 19 1 0.66 0.24
 -7 -19 -1 0.19 0.61
 7 19 1 1.3 0.29
 7 19 1 1.03 0.54
 7 19 1 1.48 0.57
 -8 -19 -1 9 0.51
 8 19 1 7.75 0.57
 8 19 1 7.39 0.93
 8 19 1 8.71 0.87
 -9 -19 -1 16.83 0.75
 9 19 1 15.4 1.11
 9 19 1 18.8 0.8
 9 19 1 16.58 1.09
 -10 -19 -1 0.54 0.38
 10 19 1 0.77 0.41
 10 19 1 2.44 0.69
 10 19 1 0.9 0.66
 -11 -19 -1 -0.06 0.42
 11 19 1 -0.39 0.43
 11 19 1 0.52 0.72
 11 19 1 0.45 0.7
 -12 -19 -1 3.21 0.58
 12 19 1 3.24 0.86
 12 19 1 1.78 0.54
 -13 -19 -1 14.19 1.02
 13 19 1 17.9 1.3
 13 19 1 15.49 1.07
 -14 -19 -1 4.29 0.76
 14 19 1 3.41 0.72
 14 19 1 4.29 0.97
 -15 -19 -1 -0.74 0.69
 -16 -19 -1 1.6 0.84
 16 19 1 1.84 0.85
 -17 -19 -1 -0.23 0.9
 17 19 1 -0.26 0.97
 18 19 1 0.7 1.03
 -19 -19 -1 1.09 1.41
 19 19 1 0.7 1.08
 19 -20 -1 0.78 1.68
 19 -20 -1 -0.29 1.53
 -19 20 1 0.27 1.52
 -19 20 1 -1.58 1.49
 18 -20 -1 0.36 1.28
 18 -20 -1 3.26 1.45
 -18 20 1 1.32 1.42
 -18 20 1 3.51 1.31
 17 -20 -1 -0.23 1.24
 17 -20 -1 1.49 1.3
 -17 20 1 1.59 1.24
 -17 20 1 0.97 1.16
 16 -20 -1 -1.35 1.12
 16 -20 -1 -0.02 1.01
 -16 20 1 0.07 1.11
 -16 20 1 -0.93 1.04
 15 -20 -1 4.53 1.13
 15 -20 -1 3.77 1.17
 -15 20 1 3.23 1
 -15 20 1 4.79 1.26
 14 -20 -1 1.97 0.96
 14 -20 -1 2.79 0.94
 -14 20 1 1.29 1.02
 -14 20 1 1.16 0.89
 13 -20 -1 -0.85 0.86
 13 -20 -1 0.5 0.72
 -13 20 1 0.55 0.89
 -13 20 1 -0.26 0.69
 12 -20 -1 2.16 0.73
 12 -20 -1 1.42 0.8
 -12 20 1 1.31 0.72
 -12 20 1 1.45 0.88
 11 -20 -1 0.19 0.69
 11 -20 -1 0.33 0.59
 -11 20 1 -0.02 0.59
 -11 20 1 -0.23 0.78
 10 -20 -1 11.19 0.99
 10 -20 -1 10.65 1.14
 -10 20 1 9.69 0.99
 -10 20 1 12.31 1.15
 9 -20 -1 0.8 0.5
 9 -20 -1 0.41 0.63
 -9 20 1 -0.34 0.5
 -9 20 1 0.6 0.69
 8 -20 -1 0.58 0.45
 8 -20 -1 -0.01 0.51
 -8 20 1 0.37 0.66
 -8 20 1 0.7 0.63
 -8 20 1 0.17 0.44
 7 -20 -1 0.96 0.4
 7 -20 -1 0.38 0.51
 -7 20 1 0.09 0.56
 -7 20 1 0.78 0.64
 -7 20 1 0.54 0.44
 6 -20 -1 29.26 1.37
 6 -20 -1 27.09 1.09
 -6 20 1 29.79 1.46
 -6 20 1 26.11 1.08
 -6 20 1 27.47 1.4
 5 -20 -1 73.88 2.36
 5 -20 -1 73.33 1.96
 -5 20 1 80.57 2.07
 -5 20 1 81.8 2.55
 -5 20 1 78.46 2.51
 4 -20 -1 18.67 0.75
 4 -20 -1 17.38 1.05
 -4 20 1 19.23 0.83
 -4 20 1 18.64 1.17
 -4 20 1 21.92 1.2
 3 -20 -1 0.97 0.47
 3 -20 -1 0.58 0.27
 -3 20 1 1.34 0.57
 -3 20 1 1.33 0.32
 -3 20 1 0.46 0.47
 2 -20 -1 22.95 0.73
 2 -20 -1 21.79 0.85
 2 -20 -1 23.86 1.12
 -2 20 1 24.09 1.24
 -2 20 1 23.22 0.8
 -2 20 1 23.8 1.16
 1 -20 -1 0.69 0.43
 -1 20 1 0.49 0.46
 -1 20 1 0.86 0.28
 -1 20 1 0.64 0.49
 0 -20 -1 8.16 0.76
 0 20 1 6.82 0.76
 0 20 1 7.64 0.84
 0 20 1 7.61 0.38
 -1 -20 -1 0.63 0.5
 -1 -20 -1 0.42 0.44
 1 20 1 -0.46 0.47
 1 20 1 -0.14 0.44
 -2 -20 -1 24.87 1.24
 -2 -20 -1 24.27 1.12
 -2 -20 -1 23.2 1.06
 2 20 1 25.51 1.23
 2 20 1 23.79 1.2
 -3 -20 -1 0.97 0.54
 -3 -20 -1 1.36 0.46
 -3 -20 -1 1.06 0.58
 3 20 1 0.86 0.49
 3 20 1 -0.17 0.54
 -4 -20 -1 21.1 1.23
 -4 -20 -1 19.12 0.93
 -4 -20 -1 17.71 1.01
 4 20 1 17.84 1.11
 4 20 1 18.68 1.07
 -5 -20 -1 73.55 2.4
 -5 -20 -1 76.62 2.18
 -5 -20 -1 77.22 2.24
 5 20 1 74.31 2.22
 5 20 1 68.56 2.24
 -6 -20 -1 28.64 1.44
 6 20 1 25.96 1.3
 6 20 1 27.44 0.77
 6 20 1 27.87 1.32
 -7 -20 -1 1.37 0.68
 7 20 1 1.13 0.31
 7 20 1 1.05 0.58
 7 20 1 1.26 0.62
 -8 -20 -1 1.01 0.67
 -8 -20 -1 0.36 0.27
 8 20 1 0.88 0.58
 8 20 1 1.42 0.34
 8 20 1 1.11 0.63
 -9 -20 -1 0.14 0.32
 9 20 1 -0.01 0.37
 9 20 1 0.64 0.66
 9 20 1 0 0.58
 -10 -20 -1 10.56 0.71
 10 20 1 12.87 1.08
 10 20 1 10.59 1.07
 10 20 1 8.03 0.75
 -11 -20 -1 -0.2 0.43
 11 20 1 0.33 0.76
 11 20 1 -0.95 0.67
 -12 -20 -1 2 0.52
 12 20 1 2.19 0.81
 12 20 1 1 0.56
 -13 -20 -1 -0.03 0.55
 13 20 1 -0.55 0.57
 13 20 1 -1.09 0.78
 -14 -20 -1 2.3 0.68
 14 20 1 1.01 0.69
 14 20 1 2.38 0.89
 -15 -20 -1 5.33 0.91
 15 20 1 3.89 0.88
 -16 -20 -1 0.27 0.79
 16 20 1 -0.58 0.81
 -17 -20 -1 0.7 0.89
 17 20 1 1.77 1.05
 18 20 1 2.01 1.04
 19 20 1 0.26 1.19
 18 -21 -1 0.59 1.33
 18 -21 -1 0.61 1.56
 -18 21 1 -1.58 1.31
 -18 21 1 0.31 1.4
 17 -21 -1 1.69 1.28
 17 -21 -1 1.09 1.24
 -17 21 1 1.92 1.18
 -17 21 1 -1.26 1.27
 16 -21 -1 -0.04 1.12
 16 -21 -1 0.18 1.05
 -16 21 1 -0.12 0.98
 -16 21 1 -0.22 1.23
 15 -21 -1 -1.41 0.93
 15 -21 -1 -0.38 1.05
 -15 21 1 0.5 1.11
 -15 21 1 -0.81 0.84
 14 -21 -1 0.43 0.9
 14 -21 -1 1.63 1.04
 -14 21 1 0.41 0.99
 -14 21 1 -0.43 0.84
 13 -21 -1 1.98 0.87
 13 -21 -1 1.16 0.91
 -13 21 1 3.31 1.06
 -13 21 1 1.25 0.78
 12 -21 -1 2.07 0.88
 12 -21 -1 0.7 0.75
 -12 21 1 2.36 0.88
 -12 21 1 2.6 0.77
 11 -21 -1 2.09 0.81
 11 -21 -1 0.06 0.6
 -11 21 1 1.75 0.83
 -11 21 1 0.07 0.64
 10 -21 -1 0.25 0.68
 10 -21 -1 -0.28 0.54
 -10 21 1 0.23 0.75
 -10 21 1 -0.25 0.59
 9 -21 -1 1.05 0.69
 9 -21 -1 1.4 0.53
 -9 21 1 0.79 0.58
 -9 21 1 1.77 0.72
 8 -21 -1 5.44 0.72
 8 -21 -1 4.58 0.8
 -8 21 1 4.42 0.77
 -8 21 1 3.8 0.63
 -8 21 1 4.79 0.84
 7 -21 -1 19.72 0.96
 7 -21 -1 18.16 1.17
 -7 21 1 19.56 1.01
 -7 21 1 22.38 1.41
 -7 21 1 21.53 1.35
 6 -21 -1 15.87 0.85
 6 -21 -1 16.11 1.11
 -6 21 1 19.28 1.28
 -6 21 1 19.99 1.27
 -6 21 1 16.84 0.91
 5 -21 -1 2.07 0.42
 5 -21 -1 2.44 0.65
 -5 21 1 2.19 0.74
 -5 21 1 2.35 0.44
 -5 21 1 2.42 0.68
 4 -21 -1 27.51 1.32
 4 -21 -1 27.34 0.96
 -4 21 1 25.96 0.94
 -4 21 1 21.61 1.24
 -4 21 1 23.59 1.29
 3 -21 -1 26.98 0.87
 3 -21 -1 22.75 1.21
 -3 21 1 25.61 1.28
 -3 21 1 27.42 0.93
 -3 21 1 27.51 1.41
 2 -21 -1 3.82 0.62
 2 -21 -1 4.45 0.6
 2 -21 -1 3.86 0.41
 -2 21 1 3.45 0.61
 -2 21 1 3.82 0.69
 -2 21 1 3.25 0.38
 1 -21 -1 2.65 0.6
 -1 21 1 3.2 0.66
 -1 21 1 3.25 0.41
 -1 21 1 3.04 0.62
 0 -21 -1 0.13 0.45
 0 21 1 -0.14 0.5
 0 21 1 -0.16 0.21
 0 21 1 0.26 0.49
 -1 -21 -1 3.69 0.58
 -1 -21 -1 2.24 0.6
 1 21 1 2.66 0.62
 1 21 1 2.67 0.65
 -2 -21 -1 4.9 0.72
 -2 -21 -1 6.71 0.91
 -2 -21 -1 3.5 0.67
 2 21 1 2.89 0.66
 2 21 1 3.42 0.68
 -3 -21 -1 25.65 1.18
 -3 -21 -1 26.13 1.35
 -3 -21 -1 25.54 1.2
 3 21 1 25.49 1.3
 3 21 1 25.2 1.23
 -4 -21 -1 24.74 1.13
 -4 -21 -1 22.87 1.19
 -4 -21 -1 28.03 1.4
 4 21 1 24.28 1.32
 4 21 1 25.96 1.27
 -5 -21 -1 1.89 0.52
 -5 -21 -1 1.58 0.67
 -5 -21 -1 2.45 0.73
 5 21 1 2 0.67
 5 21 1 2.44 0.58
 -6 -21 -1 18.71 1.27
 6 21 1 18.11 1.23
 6 21 1 18.25 1.15
 6 21 1 17.17 0.55
 -7 -21 -1 21.23 1.41
 7 21 1 21.35 1.22
 7 21 1 19.94 1.23
 7 21 1 19.7 0.68
 -8 -21 -1 6.09 0.92
 8 21 1 5.87 0.89
 8 21 1 6.98 0.54
 8 21 1 5.68 0.82
 -9 -21 -1 1.28 0.35
 9 21 1 1.32 0.73
 9 21 1 1.5 0.73
 9 21 1 2.07 0.39
 -10 -21 -1 0.29 0.39
 10 21 1 0.21 0.66
 10 21 1 0.54 0.75
 -11 -21 -1 1.28 0.46
 11 21 1 1.19 0.77
 11 21 1 0.34 0.5
 -12 -21 -1 2.82 0.57
 12 21 1 2.07 0.8
 12 21 1 1.17 0.54
 -13 -21 -1 2.55 0.63
 13 21 1 1.77 0.65
 13 21 1 1.07 0.96
 -14 -21 -1 1.21 0.7
 14 21 1 0.85 0.96
 14 21 1 0.13 0.67
 -15 -21 -1 0.42 0.74
 15 21 1 -0.65 0.88
 15 21 1 -0.64 0.77
 16 21 1 2.52 1.02
 -17 -21 -1 0.59 0.89
 17 21 1 3.54 0.98
 18 21 1 -0.15 1.04
 18 -22 -1 1.53 1.62
 -18 22 1 -1.28 1.46
 -18 22 1 1.23 1.47
 17 -22 -1 0.11 1.35
 17 -22 -1 2.84 1.37
 -17 22 1 -2.02 1.24
 -17 22 1 2.49 1.38
 16 -22 -1 6.8 1.42
 16 -22 -1 4.2 1.27
 -16 22 1 4.47 1.3
 -16 22 1 2.72 1.39
 15 -22 -1 4.92 1.16
 15 -22 -1 4.88 1.26
 -15 22 1 3.71 1.15
 -15 22 1 5.82 1.3
 14 -22 -1 0.74 0.92
 14 -22 -1 1.71 1.07
 -14 22 1 2.29 0.96
 -14 22 1 2.19 1.15
 13 -22 -1 0.66 0.86
 13 -22 -1 0.29 0.95
 -13 22 1 -1.22 0.77
 -13 22 1 0.99 0.93
 12 -22 -1 0.7 0.77
 12 -22 -1 0.61 0.88
 -12 22 1 1.87 0.98
 -12 22 1 0.17 0.72
 11 -22 -1 0.62 0.67
 11 -22 -1 -0.25 0.83
 -11 22 1 -0.16 0.83
 -11 22 1 -0.24 0.67
 10 -22 -1 5.1 0.76
 10 -22 -1 4.21 0.89
 -10 22 1 5.7 0.95
 -10 22 1 4.5 0.81
 9 -22 -1 3.16 0.64
 9 -22 -1 2.62 0.79
 -9 22 1 2.38 0.84
 -9 22 1 2.01 0.67
 8 -22 -1 7.53 1.03
 8 -22 -1 6.83 0.78
 -8 22 1 7.36 1.01
 -8 22 1 6.29 0.74
 -8 22 1 7.97 1.11
 7 -22 -1 6.52 0.71
 7 -22 -1 5.7 0.84
 -7 22 1 6.62 0.8
 -7 22 1 8.19 1.11
 -7 22 1 8.06 1.01
 6 -22 -1 2.89 0.67
 6 -22 -1 2.79 0.46
 -6 22 1 3.03 0.52
 -6 22 1 3.35 0.8
 -6 22 1 2.65 0.75
 5 -22 -1 11.15 0.99
 5 -22 -1 10.72 0.7
 -5 22 1 11.78 1
 -5 22 1 11.72 1.1
 -5 22 1 9.85 0.76
 4 -22 -1 1.57 0.34
 4 -22 -1 0.98 0.58
 -4 22 1 1.33 0.69
 -4 22 1 0.39 0.56
 -4 22 1 1.44 0.42
 3 -22 -1 9.73 0.57
 3 -22 -1 10.69 0.94
 -3 22 1 12.07 0.99
 -3 22 1 9.88 0.66
 -3 22 1 12.67 1.02
 2 -22 -1 43 1.65
 2 -22 -1 45.39 1.19
 -2 22 1 45.62 1.83
 -2 22 1 49.42 1.86
 -2 22 1 47.52 1.3
 1 -22 -1 20.98 1.15
 -1 22 1 20.14 0.7
 -1 22 1 20.48 1.22
 -1 22 1 17.63 1.16
 0 -22 -1 6.58 0.86
 0 22 1 5.27 0.78
 0 22 1 3.6 0.67
 0 22 1 4.58 0.38
 -1 -22 -1 20.94 1.28
 -1 -22 -1 20.8 1.09
 1 22 1 21.39 1.22
 1 22 1 17.62 1.18
 -2 -22 -1 47.72 1.67
 -2 -22 -1 47.18 1.85
 2 22 1 47.42 1.8
 2 22 1 48.88 1.82
 -3 -22 -1 9.72 0.88
 -3 -22 -1 11.39 0.95
 -3 -22 -1 11.89 1.09
 3 22 1 10.57 0.99
 3 22 1 10.28 1.04
 -4 -22 -1 1.23 0.51
 -4 -22 -1 1.42 0.66
 -4 -22 -1 1.62 0.7
 4 22 1 1.13 0.59
 4 22 1 0.67 0.67
 -5 -22 -1 9.73 0.86
 -5 -22 -1 10.9 1.1
 5 22 1 11.07 1.1
 5 22 1 10.12 0.93
 -6 -22 -1 2.29 0.72
 6 22 1 2.45 0.69
 6 22 1 1.41 0.67
 -7 -22 -1 8.06 1.15
 7 22 1 8.1 0.96
 7 22 1 9.09 1.03
 -8 -22 -1 10.94 1.26
 8 22 1 8.56 1.18
 8 22 1 7.55 1.07
 8 22 1 7.93 0.57
 9 22 1 2.37 0.45
 9 22 1 3.48 0.84
 9 22 1 3.11 0.86
 -10 -22 -1 5.85 0.6
 10 22 1 4.02 0.54
 10 22 1 7.19 0.99
 -11 -22 -1 0.15 0.45
 11 22 1 -0.53 0.49
 11 22 1 1.01 0.84
 -12 -22 -1 1.44 0.55
 12 22 1 0.54 0.93
 12 22 1 0.69 0.57
 -13 -22 -1 0.46 0.6
 13 22 1 0.07 0.65
 13 22 1 -0.29 0.86
 -14 -22 -1 1.87 0.7
 14 22 1 2.28 0.78
 14 22 1 2.26 0.99
 -15 -22 -1 4.4 0.88
 15 22 1 5.23 0.94
 15 22 1 2.12 0.96
 -16 -22 -1 4.1 0.96
 16 22 1 5.31 1.02
 17 22 1 -0.15 1
 18 22 1 1.03 1.16
 18 -23 -1 -0.53 1.64
 18 -23 -1 0.96 1.51
 -18 23 1 2.41 1.61
 -18 23 1 -0.67 1.36
 17 -23 -1 2.92 1.39
 17 -23 -1 3.23 1.5
 -17 23 1 3.76 1.6
 -17 23 1 2.25 1.36
 16 -23 -1 1.97 1.19
 16 -23 -1 0.46 1.33
 -16 23 1 0.17 1.29
 -16 23 1 -1.45 1.08
 15 -23 -1 1.65 1.05
 15 -23 -1 0.61 1.11
 -15 23 1 -0.4 1.04
 -15 23 1 2.3 1.22
 14 -23 -1 3.45 1.22
 14 -23 -1 3.59 1
 -14 23 1 2.83 1.02
 -14 23 1 3.99 1.21
 13 -23 -1 0.13 0.95
 13 -23 -1 1.05 0.87
 -13 23 1 0.43 1.02
 -13 23 1 -0.16 0.84
 12 -23 -1 2.78 0.83
 12 -23 -1 2.39 0.95
 -12 23 1 1.41 0.79
 -12 23 1 2.23 1.03
 11 -23 -1 1.8 0.7
 11 -23 -1 1.5 0.88
 -11 23 1 -0.33 0.68
 -11 23 1 -0.06 0.91
 10 -23 -1 0.87 0.63
 10 -23 -1 0.13 0.82
 -10 23 1 0.57 0.86
 -10 23 1 -0.1 0.67
 9 -23 -1 1.11 0.74
 9 -23 -1 0.95 0.62
 -9 23 1 1.39 0.82
 -9 23 1 0.92 0.6
 8 -23 -1 5.09 0.87
 8 -23 -1 4.07 0.65
 -8 23 1 5.1 0.93
 -8 23 1 6.14 0.96
 -8 23 1 5.73 0.77
 7 -23 -1 26.92 1.45
 7 -23 -1 25.37 1.12
 -7 23 1 27.33 1.64
 -7 23 1 23.72 1.18
 -7 23 1 26.87 1.48
 6 -23 -1 11.22 0.78
 6 -23 -1 10.72 1.05
 -6 23 1 8.68 0.82
 -6 23 1 10.4 1.21
 -6 23 1 10.46 1.22
 5 -23 -1 3.5 0.48
 5 -23 -1 2.17 0.72
 -5 23 1 2.93 0.82
 -5 23 1 3.28 0.51
 -5 23 1 4.1 0.88
 4 -23 -1 0.67 0.35
 4 -23 -1 -0.04 0.59
 -4 23 1 0.58 0.4
 -4 23 1 1.14 0.7
 -4 23 1 1.08 0.69
 3 -23 -1 2.91 0.67
 3 -23 -1 1.32 0.36
 -3 23 1 2.4 0.68
 -3 23 1 3.22 0.73
 -3 23 1 2.44 0.43
 2 -23 -1 7.92 0.93
 2 -23 -1 5.41 0.46
 -2 23 1 6.57 0.88
 -2 23 1 5.49 0.56
 -2 23 1 5.6 0.82
 1 -23 -1 1 0.62
 -1 23 1 1.38 0.68
 -1 23 1 1.08 0.62
 -1 23 1 1 0.3
 0 -23 -1 0.59 0.55
 0 23 1 0.05 0.56
 0 23 1 -0.68 0.63
 0 23 1 0.19 0.25
 -1 -23 -1 1.61 0.71
 1 23 1 1.21 0.68
 1 23 1 0.57 0.59
 -2 -23 -1 7.58 0.83
 -2 -23 -1 5.91 0.81
 2 23 1 6.24 0.84
 2 23 1 6.3 0.95
 -3 -23 -1 2.47 0.7
 -3 -23 -1 3.04 0.74
 -3 -23 -1 1.57 0.56
 3 23 1 1.68 0.66
 3 23 1 1.44 0.6
 -4 -23 -1 1.04 0.77
 -4 -23 -1 -0.18 0.55
 4 23 1 -0.1 0.57
 4 23 1 -0.33 0.68
 -5 -23 -1 3.17 0.82
 5 23 1 4.07 0.84
 5 23 1 3.55 0.76
 -6 -23 -1 10.34 1.2
 6 23 1 11.01 1.13
 6 23 1 11.3 1.04
 -7 -23 -1 26.27 1.67
 7 23 1 27.61 1.43
 7 23 1 26.38 1.52
 -8 -23 -1 5.99 0.99
 8 23 1 5.27 0.95
 8 23 1 6.17 0.97
 9 23 1 1.36 0.76
 9 23 1 0.03 0.84
 -10 -23 -1 0.52 0.34
 10 23 1 -0.32 0.49
 10 23 1 0.72 0.84
 -11 -23 -1 1.23 0.46
 11 23 1 1.21 0.84
 11 23 1 0.77 0.55
 -12 -23 -1 2.44 0.55
 12 23 1 0.89 0.58
 12 23 1 0.19 0.88
 -13 -23 -1 0.83 0.59
 13 23 1 -0.25 0.91
 13 23 1 0 0.7
 -14 -23 -1 1.95 0.73
 14 23 1 2.48 0.8
 14 23 1 0.78 1.02
 15 23 1 0.31 1.04
 15 23 1 0.98 0.81
 16 23 1 0 0.93
 17 23 1 5.64 1.22
 -18 -23 -1 1.39 1.12
 18 23 1 1.35 1.23
 17 -24 -1 1.07 1.48
 17 -24 -1 2.69 1.41
 -17 24 1 1.39 1.45
 -17 24 1 -0.92 1.33
 16 -24 -1 1.13 1.36
 16 -24 -1 2.19 1.28
 -16 24 1 0.63 1.29
 -16 24 1 2.7 1.41
 15 -24 -1 1.97 1.36
 15 -24 -1 1.62 1.11
 -15 24 1 3.46 1.33
 -15 24 1 -0.82 1.1
 14 -24 -1 0.43 1.01
 14 -24 -1 0.93 1.09
 -14 24 1 0.28 1.24
 -14 24 1 -0.96 0.97
 13 -24 -1 0.92 1.06
 13 -24 -1 1.16 0.88
 -13 24 1 1.14 1.14
 -13 24 1 -1.9 0.82
 12 -24 -1 0.61 0.78
 12 -24 -1 1.07 0.98
 -12 24 1 -0.89 0.78
 -12 24 1 1.99 1.12
 11 -24 -1 1.15 0.78
 11 -24 -1 0.19 0.91
 -11 24 1 1.02 1.03
 -11 24 1 -0.52 0.8
 10 -24 -1 0.55 0.69
 10 -24 -1 1.1 0.9
 -10 24 1 0.52 0.7
 -10 24 1 0.67 0.94
 9 -24 -1 5.17 0.99
 9 -24 -1 5.37 0.78
 -9 24 1 6.18 1.11
 -9 24 1 6.07 0.83
 8 -24 -1 9.42 1.18
 8 -24 -1 8.1 0.87
 -8 24 1 11.57 1.24
 -8 24 1 6.98 0.95
 -8 24 1 8.83 1.23
 7 -24 -1 1.32 0.5
 7 -24 -1 0.64 0.73
 -7 24 1 0.16 0.56
 -7 24 1 0.54 0.85
 -7 24 1 1.39 0.87
 6 -24 -1 0.43 0.7
 6 -24 -1 0.81 0.43
 -6 24 1 -0.12 0.73
 -6 24 1 -0.68 0.48
 -6 24 1 0.43 0.67
 5 -24 -1 0.54 0.71
 5 -24 -1 1.09 0.4
 -5 24 1 1.21 0.5
 -5 24 1 1.38 0.79
 -5 24 1 0.77 0.72
 4 -24 -1 1.77 0.71
 4 -24 -1 0.87 0.37
 -4 24 1 1.55 0.73
 -4 24 1 0.1 0.67
 -4 24 1 1.03 0.43
 3 -24 -1 -0.41 0.31
 3 -24 -1 -0.17 0.62
 -3 24 1 0.54 0.66
 -3 24 1 0.3 0.38
 -3 24 1 -0.18 0.71
 2 -24 -1 1.08 0.69
 -2 24 1 0.13 0.36
 -2 24 1 0.38 0.73
 -2 24 1 1.16 0.65
 1 -24 -1 10.45 1.05
 -1 24 1 7.92 1.02
 -1 24 1 6.93 0.52
 -1 24 1 8.86 1.14
 -1 -24 -1 5.38 0.84
 1 24 1 5.31 0.83
 1 24 1 6.81 0.98
 -2 -24 -1 -0.28 0.74
 -2 -24 -1 1.13 0.59
 2 24 1 0.09 0.7
 2 24 1 0.68 0.63
 -3 -24 -1 0.18 0.73
 -3 -24 -1 -1.26 0.56
 3 24 1 0.38 0.66
 3 24 1 -0.49 0.59
 -4 -24 -1 0.9 0.61
 -4 -24 -1 2.1 0.82
 4 24 1 0.37 0.61
 4 24 1 0.76 0.71
 -5 -24 -1 0.75 0.74
 5 24 1 1.68 0.71
 5 24 1 0.92 0.78
 -6 -24 -1 -0.57 0.76
 6 24 1 -0.68 0.78
 6 24 1 -0.36 0.66
 -7 -24 -1 1.66 0.87
 7 24 1 1.66 0.82
 7 24 1 0.7 0.76
 -8 -24 -1 11.56 1.43
 8 24 1 9.55 1.16
 8 24 1 9.33 1.17
 9 24 1 7.13 1.08
 10 24 1 0.18 0.84
 11 24 1 1.17 0.9
 -12 -24 -1 0.92 0.49
 12 24 1 -0.14 0.93
 -13 -24 -1 0.46 0.59
 13 24 1 -0.42 0.99
 -14 -24 -1 0.81 0.69
 14 24 1 0.08 0.98
 -15 -24 -1 1.32 0.8
 15 24 1 0.65 0.88
 15 24 1 0.24 1.11
 16 24 1 0.98 1.05
 17 24 1 1.58 1.16
 17 -25 -1 1.22 1.75
 17 -25 -1 -1.23 1.38
 -17 25 1 1.26 1.58
 -17 25 1 -1.28 1.35
 16 -25 -1 -0.27 1.26
 16 -25 -1 0.91 1.5
 -16 25 1 0 1.53
 -16 25 1 -1.28 1.22
 15 -25 -1 -0.22 1.12
 15 -25 -1 0.09 1.26
 -15 25 1 -0.84 1.12
 -15 25 1 1.6 1.33
 14 -25 -1 2.23 1.31
 14 -25 -1 0.53 1.05
 -14 25 1 0.29 1.02
 -14 25 1 1.21 1.29
 13 -25 -1 -0.87 0.88
 13 -25 -1 0.5 1.18
 -13 25 1 -0.07 1.22
 -13 25 1 -1.8 0.86
 12 -25 -1 0.79 0.85
 12 -25 -1 -0.15 1.06
 -12 25 1 0.57 0.9
 -12 25 1 0.58 1.12
 11 -25 -1 3.06 0.98
 11 -25 -1 2.28 0.79
 -11 25 1 2.66 0.83
 -11 25 1 1.97 1.11
 10 -25 -1 12.56 1.36
 -10 25 1 14.16 1.5
 -10 25 1 10.89 1.23
 9 -25 -1 0.85 0.91
 9 -25 -1 2.09 0.67
 -9 25 1 1.26 0.71
 -9 25 1 1.78 1.01
 8 -25 -1 1.93 0.59
 8 -25 -1 2.48 0.87
 -8 25 1 3.05 0.96
 -8 25 1 1.1 0.61
 -8 25 1 1.46 0.97
 7 -25 -1 0.14 0.77
 7 -25 -1 0.95 0.55
 -7 25 1 0.63 0.56
 -7 25 1 -0.11 0.81
 -7 25 1 -0.61 0.82
 6 -25 -1 0.99 0.45
 6 -25 -1 -0.6 0.7
 -6 25 1 0.96 0.8
 -6 25 1 -1.14 0.8
 -6 25 1 0.39 0.55
 5 -25 -1 1.98 0.78
 5 -25 -1 1.9 0.45
 -5 25 1 1.95 0.79
 -5 25 1 3.33 0.56
 -5 25 1 1.16 0.73
 4 -25 -1 -0.84 0.64
 4 -25 -1 -0.81 0.37
 -4 25 1 0.48 0.78
 -4 25 1 1.09 0.74
 -4 25 1 0.44 0.45
 3 -25 -1 0.88 0.37
 3 -25 -1 0.1 0.69
 -3 25 1 0.52 0.41
 -3 25 1 -0.49 0.69
 -3 25 1 0.45 0.76
 2 -25 -1 0.5 0.72
 -2 25 1 1.37 0.77
 -2 25 1 1.2 0.71
 -2 25 1 0.51 0.38
 1 -25 -1 3.52 0.78
 -1 25 1 4.45 0.87
 -1 25 1 4.97 0.9
 0 -25 -1 0.17 0.59
 0 -25 -1 0.97 0.77
 0 25 1 -1.45 0.73
 0 25 1 1.87 0.74
 -1 -25 -1 4.02 0.93
 -1 -25 -1 3.62 0.75
 1 25 1 2.93 0.81
 1 25 1 2.87 0.83
 -2 -25 -1 -0.48 0.77
 -2 -25 -1 1.35 0.67
 2 25 1 1.14 0.69
 2 25 1 0.31 0.74
 -3 -25 -1 0.67 0.79
 3 25 1 -0.77 0.62
 3 25 1 0.28 0.74
 -4 -25 -1 -1.52 0.77
 -4 -25 -1 -0.39 0.57
 4 25 1 -0.4 0.75
 4 25 1 -0.1 0.67
 -5 -25 -1 1.01 0.83
 5 25 1 3.4 0.89
 5 25 1 2.46 0.73
 -6 -25 -1 0.11 0.8
 6 25 1 1.2 0.78
 6 25 1 0.35 0.84
 -7 -25 -1 0.05 0.89
 7 25 1 1.28 0.92
 7 25 1 1.38 0.8
 -8 -25 -1 3.18 0.99
 8 25 1 1.41 0.89
 9 25 1 1.34 0.85
 10 25 1 11.63 1.39
 11 25 1 4.04 1.01
 12 25 1 0.19 1
 -13 -25 -1 1.03 0.55
 13 25 1 0.28 1.06
 -14 -25 -1 0.84 0.63
 14 25 1 0.01 1.12
 -15 -25 -1 0.19 0.74
 15 25 1 1.16 1.08
 -17 -25 -1 -0.4 1.71
 16 -26 -1 -0.1 1.49
 -16 26 1 -1.25 1.36
 -16 26 1 3.09 1.59
 15 -26 -1 1.79 1.41
 15 -26 -1 -0.9 1.17
 -15 26 1 -0.55 1.25
 -15 26 1 -0.42 1.47
 14 -26 -1 0.61 1.33
 14 -26 -1 0.78 1.1
 -14 26 1 3.25 1.37
 -14 26 1 0.17 1.09
 13 -26 -1 -0.86 1.22
 13 -26 -1 0.24 0.96
 -13 26 1 1.95 1.27
 -13 26 1 -1.88 0.92
 12 -26 -1 1.52 1.12
 -12 26 1 -0.82 0.87
 -12 26 1 1.73 1.18
 11 -26 -1 0.44 1.08
 11 -26 -1 -0.12 0.76
 -11 26 1 -1.03 0.79
 -11 26 1 0.93 1.06
 10 -26 -1 6.85 1.18
 10 -26 -1 5.4 0.92
 -10 26 1 6.61 1.24
 -10 26 1 4.74 0.91
 9 -26 -1 2.44 0.95
 9 -26 -1 3.03 0.73
 -9 26 1 4.81 1.09
 8 -26 -1 6.39 0.94
 8 -26 -1 3.68 0.97
 -8 26 1 3.78 0.78
 -8 26 1 4.83 1.17
 -8 26 1 4.41 1.1
 7 -26 -1 2.39 0.9
 7 -26 -1 2.14 0.57
 -7 26 1 2.2 0.68
 -7 26 1 1.55 0.96
 -7 26 1 3.21 1.01
 6 -26 -1 0.7 0.48
 6 -26 -1 0.93 0.79
 -6 26 1 -0.4 0.83
 -6 26 1 0.5 0.83
 -6 26 1 1.81 0.58
 5 -26 -1 0.35 0.76
 5 -26 -1 1.06 0.48
 -5 26 1 0.96 0.95
 -5 26 1 0.12 0.77
 -5 26 1 2.41 0.52
 4 -26 -1 1.1 0.46
 4 -26 -1 0.44 0.79
 -4 26 1 1.26 0.51
 -4 26 1 0.71 0.82
 -4 26 1 1.51 0.81
 3 -26 -1 10.81 0.63
 3 -26 -1 10.33 1.17
 -3 26 1 13.52 1.39
 -3 26 1 11.4 1.2
 -3 26 1 11.32 0.75
 2 -26 -1 21.75 1.4
 -2 26 1 22.13 0.89
 -2 26 1 26.89 1.6
 -2 26 1 22.87 1.4
 1 -26 -1 9.19 1.07
 -1 26 1 7.63 1.04
 -1 26 1 9.98 1.29
 0 -26 -1 19.18 1.48
 0 -26 -1 18.18 1.3
 0 26 1 23.08 1.52
 0 26 1 23.16 1.45
 -1 -26 -1 8.65 1.31
 -1 -26 -1 8.61 1.06
 1 26 1 8.59 1.06
 1 26 1 7.27 1.11
 -2 -26 -1 23.88 1.36
 -2 -26 -1 20.64 1.56
 2 26 1 21.09 1.4
 2 26 1 22.18 1.58
 -3 -26 -1 11.75 1.09
 -3 -26 -1 9.49 1.15
 3 26 1 10.62 1.09
 3 26 1 12.69 1.27
 -4 -26 -1 -0.95 0.85
 4 26 1 1.75 0.88
 4 26 1 -0.64 0.67
 -5 -26 -1 1 0.9
 5 26 1 1.58 0.8
 5 26 1 0.47 0.85
 -6 -26 -1 0.06 0.82
 6 26 1 -1.08 0.89
 6 26 1 -0.11 0.76
 -7 -26 -1 3.56 1.06
 7 26 1 3.58 0.92
 7 26 1 3.03 1.1
 -8 -26 -1 4.37 1.14
 8 26 1 5.77 1.06
 9 26 1 4.37 1.06
 10 26 1 3.9 0.96
 11 26 1 1.77 0.99
 12 26 1 0.91 1.09
 13 26 1 -0.46 1.12
 -14 -26 -1 2.31 0.62
 14 26 1 2.13 1.19
 -15 -26 -1 1.52 0.74
 15 26 1 -0.62 1.11
 16 26 1 -0.93 1.26
 15 -27 -1 1.76 1.27
 15 -27 -1 1.16 1.54
 -15 27 1 3.97 1.6
 -15 27 1 2.35 1.37
 14 -27 -1 1.71 1.41
 14 -27 -1 0.48 1.12
 -14 27 1 -1.9 1.05
 -14 27 1 0.33 1.47
 13 -27 -1 0.29 1.36
 13 -27 -1 -0.46 0.99
 -13 27 1 -0.83 1.05
 -13 27 1 0.45 1.31
 12 -27 -1 2.7 1.31
 12 -27 -1 1.4 0.99
 -12 27 1 1.04 0.99
 -12 27 1 2.12 1.41
 11 -27 -1 6.08 1.3
 11 -27 -1 5.99 1.05
 -11 27 1 6.05 1.1
 -11 27 1 9.14 1.5
 10 -27 -1 6.32 0.95
 10 -27 -1 4.97 1.2
 -10 27 1 5.24 1
 -10 27 1 7.71 1.33
 9 -27 -1 1.24 0.72
 9 -27 -1 0.85 0.99
 -9 27 1 -0.18 1.12
 -9 27 1 -0.25 0.73
 8 -27 -1 1.08 1
 8 -27 -1 1.52 0.7
 -8 27 1 0.68 0.75
 -8 27 1 1.89 1.03
 7 -27 -1 2.77 0.62
 7 -27 -1 2.17 0.94
 -7 27 1 1.6 1.08
 -7 27 1 3.87 0.74
 -7 27 1 2.31 1.07
 6 -27 -1 -0.19 0.88
 6 -27 -1 1.06 0.54
 -6 27 1 1.29 0.92
 -6 27 1 0.69 0.95
 5 -27 -1 1.48 0.9
 5 -27 -1 -1.07 0.46
 -5 27 1 1.63 0.88
 -5 27 1 -0.85 0.85
 -5 27 1 0.78 0.54
 4 -27 -1 2.14 0.48
 4 -27 -1 1.36 0.89
 -4 27 1 1.79 0.52
 -4 27 1 2.52 0.94
 -4 27 1 2.28 0.97
 3 -27 -1 -1.13 0.78
 -3 27 1 -0.2 0.85
 -3 27 1 0.55 0.81
 -3 27 1 0.69 0.46
 2 -27 -1 0.47 0.79
 -2 27 1 1.8 0.85
 -2 27 1 1.93 0.82
 1 -27 -1 0.97 0.79
 -1 27 1 2.14 0.89
 -1 27 1 3.69 0.89
 0 -27 -1 -1.33 0.69
 0 -27 -1 -1.33 0.91
 0 27 1 0.28 0.84
 0 27 1 -0.68 0.76
 -1 -27 -1 2.76 0.82
 -1 -27 -1 2.12 0.93
 1 27 1 0.72 0.88
 1 27 1 0.64 0.8
 -2 -27 -1 2.32 0.95
 -2 -27 -1 2.23 0.77
 2 27 1 2.13 0.86
 2 27 1 0.78 0.79
 -3 -27 -1 -0.76 0.74
 -3 -27 -1 -1.09 0.88
 3 27 1 -0.23 0.71
 3 27 1 -0.67 0.85
 -4 -27 -1 1.67 0.95
 4 27 1 0.32 0.81
 4 27 1 1.36 0.85
 -5 -27 -1 0.36 0.95
 5 27 1 0.43 0.84
 5 27 1 -0.08 0.97
 -6 -27 -1 1.13 0.91
 6 27 1 0.86 0.81
 6 27 1 1.85 1.06
 -7 -27 -1 2.57 1.04
 7 27 1 2.96 1.01
 -8 -27 -1 2.05 1.1
 8 27 1 2.39 0.99
 9 27 1 1.71 0.94
 10 27 1 5.21 1.12
 11 27 1 6.63 1.24
 12 27 1 1.88 1.15
 13 27 1 0.72 1.15
 14 27 1 -1.59 1.21
 15 27 1 0.2 1.23
 15 -28 -1 -0.49 1.64
 -15 28 1 1.39 1.74
 -15 28 1 -0.22 1.51
 14 -28 -1 -1.76 1.37
 14 -28 -1 1.61 1.19
 -14 28 1 1.17 1.3
 -14 28 1 1.67 1.65
 13 -28 -1 -2.26 1.3
 13 -28 -1 -0.57 1.01
 -13 28 1 1.34 1.49
 -13 28 1 -2.48 1.15
 12 -28 -1 -1.57 1.26
 12 -28 -1 1.45 1.01
 -12 28 1 -1.68 0.95
 -12 28 1 0.88 1.34
 11 -28 -1 -0.78 1.12
 11 -28 -1 0 0.93
 -11 28 1 0.57 1
 -11 28 1 2.69 1.32
 10 -28 -1 6.11 0.97
 10 -28 -1 3.65 1.13
 -10 28 1 6.33 1.43
 -10 28 1 7.79 1.19
 9 -28 -1 2.28 0.72
 9 -28 -1 -0.05 1.05
 -9 28 1 2.72 0.9
 -9 28 1 0.34 1.13
 8 -28 -1 -0.06 0.6
 8 -28 -1 -1.41 0.98
 -8 28 1 1.33 1.13
 -8 28 1 1.56 0.76
 7 -28 -1 1.63 0.63
 7 -28 -1 2.59 1.03
 -7 28 1 4.33 0.75
 -7 28 1 2.14 1.16
 -7 28 1 1.61 1
 6 -28 -1 5.11 1.11
 6 -28 -1 3.3 0.62
 -6 28 1 2.23 1.05
 -6 28 1 4.68 0.71
 -6 28 1 4.23 1.15
 5 -28 -1 2.77 0.99
 5 -28 -1 3.07 0.61
 -5 28 1 3.28 0.65
 -5 28 1 4.23 1.01
 -5 28 1 3.42 1.16
 4 -28 -1 2.58 0.48
 4 -28 -1 1.01 0.95
 -4 28 1 1.21 0.54
 -4 28 1 -0.67 0.93
 -4 28 1 1.28 0.96
 3 -28 -1 4.56 1.02
 -3 28 1 5.93 1.04
 -3 28 1 4.03 1.06
 2 -28 -1 8.94 1.35
 -2 28 1 11.3 1.39
 -2 28 1 10.44 1.51
 1 -28 -1 -0.74 0.82
 -1 28 1 0.52 0.9
 -1 28 1 -0.61 0.82
 0 -28 -1 -1.28 0.77
 0 28 1 1.34 0.95
 0 28 1 -0.52 0.8
 -1 -28 -1 0.12 0.79
 1 28 1 0.1 0.84
 1 28 1 -1.45 0.89
 -2 -28 -1 12.29 1.28
 -2 -28 -1 9.57 1.22
 2 28 1 8.87 1.28
 2 28 1 10.07 1.24
 -3 -28 -1 3.93 0.95
 -3 -28 -1 3.41 1.08
 3 28 1 5.67 0.92
 3 28 1 3.77 1.05
 -4 -28 -1 2.19 1.02
 4 28 1 1.19 0.9
 4 28 1 2.69 1.04
 -5 -28 -1 2.97 1.13
 5 28 1 3.04 1.06
 5 28 1 2.29 0.93
 -6 -28 -1 4.48 1.09
 6 28 1 1.96 1.03
 -7 -28 -1 2.73 1.22
 7 28 1 2.05 0.99
 8 28 1 -0.05 0.99
 9 28 1 1.47 1.05
 10 28 1 3.47 1.04
 11 28 1 0.6 1.13
 12 28 1 0 1.25
 13 28 1 1.09 1.18
 14 28 1 0.71 1.32
 15 28 1 -1.31 1.38
 14 -29 -1 -0.3 1.48
 14 -29 -1 1.95 1.23
 -14 29 1 1.47 1.67
 13 -29 -1 2.46 1.61
 13 -29 -1 0.35 1.16
 -13 29 1 2.74 1.55
 12 -29 -1 2.35 1.06
 12 -29 -1 3.39 1.46
 -12 29 1 4.61 1.25
 -12 29 1 7.13 1.64
 11 -29 -1 3.48 0.92
 11 -29 -1 2.17 1.34
 -11 29 1 3.11 1.53
 -11 29 1 4.98 1.18
 10 -29 -1 0.85 1.21
 10 -29 -1 1.96 0.8
 -10 29 1 1.63 0.97
 -10 29 1 -1.67 1.28
 9 -29 -1 2.75 0.77
 9 -29 -1 5.22 1.3
 -9 29 1 5.77 1.01
 -9 29 1 4.32 1.35
 8 -29 -1 3.33 0.72
 8 -29 -1 3.9 1.21
 -8 29 1 4.1 1.27
 -8 29 1 8.33 1.15
 7 -29 -1 -0.6 0.59
 7 -29 -1 0.56 1.07
 -7 29 1 1.25 0.72
 -7 29 1 0.42 1.12
 -7 29 1 0.57 1.15
 6 -29 -1 3.61 1.1
 -6 29 1 5.35 1.17
 -6 29 1 2.14 0.71
 -6 29 1 3.91 1.23
 5 -29 -1 0.38 0.99
 5 -29 -1 0.96 0.57
 -5 29 1 1.17 1.02
 -5 29 1 -0.64 1.12
 -5 29 1 0.72 0.61
 4 -29 -1 15.26 0.82
 4 -29 -1 16.62 1.55
 -4 29 1 19.19 1.66
 -4 29 1 16.66 1.63
 3 -29 -1 6.46 1.15
 -3 29 1 5.78 1.19
 -3 29 1 8.65 1.26
 2 -29 -1 -0.41 0.9
 -2 29 1 0.17 0.98
 -2 29 1 -0.79 0.88
 1 -29 -1 -0.15 0.87
 -1 29 1 0.86 0.92
 -1 29 1 1.74 1.02
 0 -29 -1 -0.24 0.84
 0 29 1 0.04 0.89
 0 29 1 -1.53 1
 -1 -29 -1 1.25 0.86
 1 29 1 3.08 1.04
 1 29 1 0.53 0.87
 -2 -29 -1 2.46 0.98
 2 29 1 0.83 0.92
 3 29 1 6.1 1.16
 3 29 1 5.63 1.11
 -4 -29 -1 18.52 1.77
 4 29 1 17.26 1.55
 4 29 1 12.09 1.6
 -5 -29 -1 -0.48 1.14
 5 29 1 0.1 1.02
 5 29 1 0.56 1.1
 -6 -29 -1 3.56 1.17
 6 29 1 2.23 1.05
 -7 -29 -1 -0.34 1.19
 7 29 1 -0.33 1.07
 8 29 1 4.09 1.18
 9 29 1 4.51 1.26
 10 29 1 -0.94 1.04
 11 29 1 4.86 1.32
 12 29 1 2.64 1.25
 13 29 1 2.15 1.35
 14 29 1 1.26 1.4
 13 -30 -1 1.7 1.66
 13 -30 -1 1.54 1.15
 -13 30 1 5.5 1.72
 12 -30 -1 2.86 1.56
 12 -30 -1 2.83 1.1
 -12 30 1 2.26 1.62
 -12 30 1 3.44 1.22
 11 -30 -1 1.65 1.47
 11 -30 -1 1.82 0.92
 -11 30 1 2.6 1.11
 -11 30 1 -1.04 1.36
 10 -30 -1 1.51 0.82
 10 -30 -1 2.84 1.31
 -10 30 1 3.31 1.51
 -10 30 1 6.06 1.1
 9 -30 -1 1.5 0.78
 9 -30 -1 2.52 1.23
 -9 30 1 3.82 0.92
 -9 30 1 -0.14 1.33
 8 -30 -1 -1.48 0.68
 8 -30 -1 0.69 1.11
 -8 30 1 -0.17 1.15
 -8 30 1 1.95 0.83
 7 -30 -1 0.35 1.14
 -7 30 1 -2.2 1.11
 -7 30 1 0.67 1.13
 -7 30 1 -0.11 0.76
 6 -30 -1 4.46 1.2
 6 -30 -1 2.91 0.69
 -6 30 1 3.62 0.8
 -6 30 1 5.55 1.26
 -6 30 1 6.14 1.43
 5 -30 -1 12.79 1.57
 5 -30 -1 12.17 0.87
 -5 30 1 11.8 1.7
 -5 30 1 10.64 1.52
 4 -30 -1 7.49 1.23
 -4 30 1 8.54 1.33
 -4 30 1 10.34 1.5
 3 -30 -1 -1.22 0.95
 -3 30 1 -0.33 1.06
 -3 30 1 -0.1 1.07
 2 -30 -1 -0.05 0.91
 -2 30 1 -0.28 1.04
 -2 30 1 0.48 0.98
 1 -30 -1 4.89 1.13
 -1 30 1 7.72 1.35
 -1 30 1 8.41 1.28
 0 -30 -1 11.27 1.3
 0 30 1 16.73 1.7
 0 30 1 12.82 1.53
 -1 -30 -1 7.3 1.14
 1 30 1 6.72 1.1
 1 30 1 10.4 1.4
 -2 -30 -1 1.36 0.99
 2 30 1 0.24 0.96
 2 30 1 -0.24 1.08
 3 30 1 1.82 0.91
 3 30 1 0.4 1.07
 4 30 1 8.69 1.29
 4 30 1 6.95 1.31
 5 30 1 11.76 1.4
 -6 -30 -1 2.46 1.22
 6 30 1 2.54 1.11
 -7 -30 -1 0.86 1.29
 7 30 1 -0.16 1.03
 8 30 1 -0.25 1.1
 9 30 1 2.8 1.15
 10 30 1 2.81 1.16
 11 30 1 1.88 1.33
 12 30 1 -0.36 1.25
 13 30 1 0.54 1.4
 13 -31 -1 6.89 1.27
 12 -31 -1 -0.26 1.55
 12 -31 -1 0.38 0.98
 -12 31 1 3.91 1.26
 -12 31 1 -0.32 1.59
 11 -31 -1 -1.29 0.89
 11 -31 -1 1.03 1.45
 -11 31 1 0.85 1.53
 -11 31 1 3.4 1.06
 10 -31 -1 0.68 0.88
 10 -31 -1 2.74 1.57
 -10 31 1 0.8 1.46
 -10 31 1 2.73 1.01
 9 -31 -1 4.52 1.44
 9 -31 -1 2.59 0.87
 -9 31 1 4.59 1.01
 -9 31 1 3.05 1.49
 8 -31 -1 1.09 0.75
 8 -31 -1 2.81 1.37
 -8 31 1 1.8 0.91
 -8 31 1 1.35 1.4
 7 -31 -1 -0.66 1.23
 7 -31 -1 -0.19 0.73
 -7 31 1 0.89 1.2
 -7 31 1 -2.1 1.31
 -7 31 1 -0.89 0.82
 6 -31 -1 0.2 1.21
 6 -31 -1 0.25 0.69
 -6 31 1 1.13 1.26
 -6 31 1 -1.53 1.25
 5 -31 -1 2.43 1.11
 5 -31 -1 1.29 0.58
 -5 31 1 1.32 1.23
 -5 31 1 2 1.21
 4 -31 -1 8.22 1.32
 -4 31 1 14.26 1.65
 -4 31 1 9.13 1.45
 3 -31 -1 2.69 1.13
 -3 31 1 4.92 1.36
 -3 31 1 5.47 1.34
 2 -31 -1 -0.84 0.95
 -2 31 1 -0.92 1.02
 -2 31 1 -1.56 1.09
 1 -31 -1 0.75 1.01
 -1 31 1 -0.44 1.11
 -1 31 1 -1.51 1.05
 0 -31 -1 -0.08 0.98
 0 31 1 -0.3 1.05
 0 31 1 -0.23 1.16
 -1 -31 -1 1.3 1
 1 31 1 0.29 0.95
 1 31 1 1.28 1.18
 2 31 1 2.91 1.24
 2 31 1 1.02 1.06
 3 31 1 6.03 1.37
 3 31 1 5.84 1.19
 4 31 1 13.59 1.52
 5 31 1 1.18 1.07
 6 31 1 0.42 1.14
 7 31 1 -0.5 1.22
 8 31 1 2.48 1.28
 9 31 1 3.82 1.35
 10 31 1 -1.34 1.11
 11 31 1 1.23 1.34
 12 31 1 -0.1 1.38
 12 -32 -1 -0.45 1.03
 11 -32 -1 1.49 1.67
 11 -32 -1 0.14 0.97
 -11 32 1 3.41 1.18
 -11 32 1 1.18 1.7
 10 -32 -1 5.78 1.63
 10 -32 -1 3.86 0.99
 -10 32 1 7.17 1.17
 -10 32 1 6.32 1.65
 9 -32 -1 1.69 1.43
 9 -32 -1 -0.88 0.8
 -9 32 1 -0.99 0.97
 -9 32 1 -0.41 1.54
 8 -32 -1 0.78 1.33
 8 -32 -1 -1.17 0.81
 -8 32 1 3.06 1.42
 -8 32 1 0.37 0.93
 7 -32 -1 -0.38 1.22
 7 -32 -1 -0.01 0.77
 -7 32 1 -1.74 1.32
 -7 32 1 1.02 1.37
 6 -32 -1 3.64 0.71
 6 -32 -1 4.38 1.34
 -6 32 1 2.4 1.44
 -6 32 1 -0.34 1.33
 5 -32 -1 5.53 1.32
 -5 32 1 7.77 1.39
 -5 32 1 7.85 1.49
 4 -32 -1 -1.87 1.16
 -4 32 1 -2.37 1.28
 -4 32 1 -0.72 1.25
 3 -32 -1 -2.48 1.05
 -3 32 1 0.68 1.32
 -3 32 1 -2.01 1.19
 2 -32 -1 1.45 1.16
 -2 32 1 2.66 1.23
 -2 32 1 3.36 1.24
 1 -32 -1 -0.63 1.03
 -1 32 1 -0.19 1.28
 -1 32 1 -0.78 1.12
 0 -32 -1 5.1 1.19
 0 32 1 8.37 1.47
 0 32 1 4.74 1.24
 -1 -32 -1 2.34 1.1
 1 32 1 1.81 1.3
 1 32 1 -0.34 1.06
 2 32 1 5.83 1.41
 2 32 1 4.33 1.14
 3 32 1 0.47 1.01
 4 32 1 1.64 1.17
 5 32 1 6.62 1.32
 6 32 1 3.16 1.26
 7 32 1 0.33 1.25
 8 32 1 -2.48 1.2
 9 32 1 0.14 1.34
 10 32 1 3.68 1.34
 11 32 1 2 1.48
 11 -33 -1 -1.1 0.99
 10 -33 -1 2.65 1.65
 10 -33 -1 -1.16 0.93
 -10 33 1 -0.34 1.11
 -10 33 1 -1.42 1.62
 9 -33 -1 1.07 1.68
 -9 33 1 -0.13 1.08
 -9 33 1 0.33 1.49
 8 -33 -1 0 0.87
 8 -33 -1 1.55 1.45
 -8 33 1 1.63 1.48
 7 -33 -1 8.81 1.12
 7 -33 -1 7.86 1.64
 -7 33 1 5.47 1.61
 -7 33 1 7.82 1.59
 6 -33 -1 9.23 0.95
 6 -33 -1 7.33 1.53
 -6 33 1 10.59 1.78
 -6 33 1 14.21 1.81
 5 -33 -1 -0.77 1.3
 -5 33 1 1.38 1.51
 -5 33 1 0.96 1.35
 4 -33 -1 0.89 1.18
 -4 33 1 1.92 1.43
 -4 33 1 2.25 1.45
 3 -33 -1 -0.94 1.22
 -3 33 1 0.01 1.22
 -3 33 1 3.14 1.4
 2 -33 -1 2.75 1.2
 -2 33 1 3.11 1.29
 -2 33 1 2.46 1.42
 1 -33 -1 2.13 1.14
 -1 33 1 0.48 1.14
 -1 33 1 2.09 1.37
 0 -33 -1 -0.08 1.08
 0 33 1 -0.09 1.36
 0 33 1 -0.6 1.16
 1 33 1 -0.05 1.09
 1 33 1 2.31 1.39
 2 33 1 0.79 1.08
 3 33 1 0.05 1.15
 4 33 1 2.92 1.34
 5 33 1 0.76 1.32
 6 33 1 13.5 1.91
 7 33 1 8.85 1.48
 8 33 1 -1.51 1.4
 9 33 1 0.75 1.33
 10 33 1 -0.43 1.39
 9 -34 -1 1.81 1.55
 9 -34 -1 -1.98 0.95
 -9 34 1 1.82 1.69
 8 -34 -1 1 1.58
 -8 34 1 3.5 1.69
 7 -34 -1 0.46 1.4
 7 -34 -1 0.11 0.76
 -7 34 1 -1.15 1.46
 -6 34 1 -2.18 1.49
 -6 34 1 -0.32 1.47
 5 -34 -1 -2.38 1.19
 -5 34 1 1.65 1.51
 -5 34 1 -1.12 1.46
 4 -34 -1 -2.88 1.24
 -4 34 1 -0.33 1.48
 3 -34 -1 1.21 1.28
 -3 34 1 2.04 1.41
 -3 34 1 2.82 1.53
 2 -34 -1 3.87 1.31
 -2 34 1 1.87 1.49
 -2 34 1 6.07 1.65
 1 -34 -1 2.29 1.33
 -1 34 1 -0.09 1.42
 -1 34 1 0.04 1.41
 0 -34 -1 3.48 1.31
 0 34 1 -1.16 1.27
 0 34 1 0.7 1.55
 1 34 1 2.23 1.33
 2 34 1 2.11 1.28
 3 34 1 1.87 1.35
 4 34 1 1.97 1.32
 5 34 1 0.45 1.33
 6 34 1 1.57 1.41
 7 34 1 1.55 1.35
 8 34 1 4 1.57
 9 34 1 0.42 1.51
 8 -35 -1 2.36 0.89
 8 -35 -1 -0.42 1.55
 -8 35 1 -1.43 1.75
 7 -35 -1 3.84 1.51
 -7 35 1 10.51 1.87
 6 -35 -1 5.19 1.62
 -6 35 1 7.97 1.64
 -6 35 1 5.81 1.72
 5 -35 -1 -0.99 1.39
 -5 35 1 -0.72 1.61
 -5 35 1 1.15 1.53
 4 -35 -1 0.67 1.33
 -4 35 1 2.36 1.63
 -4 35 1 1.85 1.37
 3 -35 -1 1.46 1.37
 -3 35 1 1.03 1.48
 -3 35 1 -3.28 1.49
 2 -35 -1 1.42 1.33
 -2 35 1 0.1 1.36
 -2 35 1 1.77 1.62
 1 -35 -1 1.24 1.34
 -1 35 1 -0.37 1.51
 -1 35 1 -0.36 1.29
 0 35 1 -1.06 1.6
 0 35 1 -0.38 1.21
 1 35 1 0.83 1.29
 2 35 1 3.37 1.36
 3 35 1 0.09 1.25
 4 35 1 0.78 1.4
 5 35 1 1.88 1.35
 6 35 1 8.99 1.71
 7 35 1 7 1.58
 8 35 1 1.31 1.49
 6 -36 -1 -2.25 1.67
 -6 36 1 -3.68 1.7
 -6 36 1 -3.2 1.71
 5 -36 -1 -1.98 1.36
 -5 36 1 -2.86 1.47
 -5 36 1 -1.21 1.74
 4 -36 -1 2.69 1.56
 -4 36 1 0.18 1.5
 -4 36 1 0.96 1.78
 3 -36 -1 -0.28 1.44
 -3 36 1 -1.43 1.56
 -3 36 1 0.89 1.64
 2 -36 -1 1.33 1.5
 -2 36 1 1.1 1.62
 -2 36 1 -1.76 1.41
 1 -36 -1 3.57 1.59
 -1 36 1 1.34 1.43
 0 36 1 2.29 1.48
 1 36 1 1.86 1.45
 2 36 1 0.28 1.46
 3 36 1 -0.5 1.45
 4 36 1 0.62 1.45
 5 36 1 -0.42 1.47
 6 36 1 -1.44 1.68
 3 -37 -1 1.18 1.7
 -3 37 1 -0.33 1.66
 -3 37 1 0.06 1.82
 2 -37 -1 2.57 1.67
 -2 37 1 -4.13 1.73
 -2 37 1 -3.34 1.57
 -1 37 1 1.98 1.52
 0 37 1 -0.03 1.54
 1 37 1 -1.29 1.48
 2 37 1 -0.33 1.55
 3 37 1 2.22 1.63
 3 37 -2 1.66 1.68
 2 37 -2 2.54 1.56
 1 37 -2 3.41 1.54
 0 37 -2 -0.13 1.47
 -1 37 -2 0.97 1.55
 2 -37 2 -0.5 1.67
 -3 37 -2 -1.41 1.6
 3 -37 2 3.96 1.62
 6 36 -2 -0.41 1.48
 5 36 -2 1.91 1.52
 4 36 -2 1.57 1.51
 3 36 -2 0.16 1.47
 2 36 -2 2.14 1.5
 1 36 -2 8.71 1.71
 0 36 -2 0.57 1.44
 -1 36 -2 9.27 1.72
 1 -36 2 8 1.74
 -2 36 -2 -0.45 1.43
 2 -36 2 1.96 1.52
 -3 36 -2 -0.47 1.8
 -3 36 -2 -0.26 1.49
 3 -36 2 1.81 1.49
 -4 36 -2 0.33 1.51
 -4 36 -2 -1.77 1.68
 4 -36 2 -0.01 1.48
 -5 36 -2 1.25 1.59
 5 -36 2 3.66 1.54
 -6 36 -2 -2.35 1.57
 6 -36 2 0.73 1.58
 8 35 -2 -0.08 1.57
 7 35 -2 1.69 1.42
 6 35 -2 3.01 1.56
 5 35 -2 0.21 1.46
 4 35 -2 3.82 1.36
 3 35 -2 -0.18 1.35
 2 35 -2 -0.6 1.31
 1 35 -2 2.92 1.48
 0 35 -2 -0.01 1.22
 0 -35 2 1.08 1.31
 -1 35 -2 1.13 1.42
 1 -35 2 1.33 1.4
 -2 35 -2 -2.07 1.39
 -2 35 -2 0.03 1.48
 2 -35 2 3.18 1.44
 -3 35 -2 3.57 1.64
 -3 35 -2 1.6 1.39
 3 -35 2 2.53 1.39
 -4 35 -2 0.23 1.45
 -4 35 -2 0.21 1.66
 4 -35 2 -1.54 1.45
 -5 35 -2 0.12 1.59
 -5 35 -2 -1.02 1.56
 5 -35 2 0.25 1.42
 -6 35 -2 0.57 1.51
 6 -35 2 1.16 1.4
 -7 35 -2 2.51 1.63
 7 -35 2 -0.42 1.41
 7 -35 2 1.12 0.85
 -8 35 -2 -0.95 1.72
 8 -35 2 0.58 0.93
 9 34 -2 0.37 1.46
 8 34 -2 -1 1.47
 7 34 -2 4.36 1.39
 6 34 -2 0.03 1.42
 5 34 -2 1.3 1.28
 4 34 -2 0.01 1.32
 3 34 -2 3.48 1.29
 2 34 -2 4.09 1.34
 1 34 -2 0.98 1.23
 0 34 -2 3.75 1.32
 0 -34 2 2.6 1.43
 -1 34 -2 -1.54 1.29
 -1 34 -2 -0.56 1.46
 1 -34 2 2.04 1.36
 -2 34 -2 0.93 1.44
 -2 34 -2 2.07 1.42
 2 -34 2 3.69 1.25
 -3 34 -2 2.74 1.32
 -3 34 -2 4.19 1.53
 3 -34 2 1.51 1.25
 -4 34 -2 0.27 1.5
 -4 34 -2 -1.44 1.4
 4 -34 2 1.04 1.34
 -5 34 -2 3.24 1.43
 -5 34 -2 -0.17 1.47
 5 -34 2 1.65 1.24
 -6 34 -2 -0.38 1.39
 6 -34 2 -0.15 1.29
 -7 34 -2 3.48 1.66
 7 -34 2 2.06 1.41
 7 -34 2 5.16 0.94
 -8 34 -2 2.8 1.68
 8 -34 2 -0.39 1.4
 8 -34 2 1.4 0.91
 -9 34 -2 6.13 1.73
 9 -34 2 -1.61 1.51
 9 -34 2 1.37 1.03
 10 33 -2 0.57 1.45
 9 33 -2 0.48 1.4
 8 33 -2 1.8 1.36
 7 33 -2 7.83 1.57
 6 33 -2 0.2 1.34
 5 33 -2 7.05 1.33
 4 33 -2 4.81 1.31
 3 33 -2 3.88 1.25
 2 33 -2 0.78 1.17
 1 33 -2 1.35 1.21
 -1 -33 2 4.42 1.14
 0 33 -2 -2.37 1.27
 0 33 -2 -1.86 1.17
 0 -33 2 -1.83 1.17
 -1 33 -2 2.81 1.39
 -1 33 -2 3.6 1.19
 1 -33 2 2.65 1.22
 -2 33 -2 0.6 1.39
 -2 33 -2 1.37 1.22
 2 -33 2 1.56 1.22
 -3 33 -2 0.95 1.36
 -3 33 -2 2.08 1.27
 3 -33 2 1.03 1.25
 -4 33 -2 3.17 1.62
 -4 33 -2 4.77 1.45
 4 -33 2 2.72 1.21
 -5 33 -2 6.6 1.66
 -5 33 -2 7.38 1.49
 5 -33 2 4 1.33
 -6 33 -2 2.48 1.36
 6 -33 2 -1.93 1.21
 6 -33 2 2.05 0.75
 -7 33 -2 10.13 1.65
 7 -33 2 8.5 1.13
 7 -33 2 6.48 1.37
 -8 33 -2 0.6 0.96
 -8 33 -2 2.62 1.44
 8 -33 2 0.31 0.95
 8 -33 2 -1.85 1.27
 -9 33 -2 1.11 1.09
 -9 33 -2 1.2 1.51
 9 -33 2 -0.29 0.96
 9 -33 2 -1.02 1.47
 -10 33 -2 1.13 1.21
 -10 33 -2 2.73 1.72
 10 -33 2 -1.69 1.45
 10 -33 2 -0.68 0.99
 11 -33 2 -0.87 1.03
 11 32 -2 -0.57 1.39
 10 32 -2 -0.46 1.37
 9 32 -2 -0.32 1.25
 8 32 -2 1.74 1.28
 -8 -32 2 2.89 1.6
 7 32 -2 2.94 1.41
 6 32 -2 -1.32 1.15
 5 32 -2 0.12 1.23
 4 32 -2 0.37 1.2
 3 32 -2 4.69 1.2
 2 32 -2 2.2 1.15
 1 32 -2 8.79 1.47
 1 32 -2 8.04 1.32
 -1 -32 2 6.61 1.31
 0 32 -2 1.16 1.22
 0 32 -2 -0.14 1.11
 0 -32 2 2.91 1.18
 -1 32 -2 7.59 1.4
 -1 32 -2 6.52 1.38
 1 -32 2 7.12 1.29
 -2 32 -2 1.64 1.11
 -2 32 -2 2.02 1.29
 2 -32 2 0.83 1.12
 -3 32 -2 0.69 1.13
 -3 32 -2 3.27 1.29
 3 -32 2 4.67 1.17
 -4 32 -2 3.95 1.28
 -4 32 -2 1.23 1.14
 4 -32 2 -0.75 1.13
 -5 32 -2 1.82 1.35
 -5 32 -2 2.84 1.28
 5 -32 2 -1.5 1.16
 5 -32 2 1.96 0.64
 -6 32 -2 1.38 1.33
 -6 32 -2 -1.14 1.31
 6 -32 2 -2.4 1.1
 6 -32 2 -0.06 0.67
 -7 32 -2 5.01 0.95
 -7 32 -2 3.27 1.44
 7 -32 2 2.04 1.28
 -8 32 -2 1.1 1.29
 -8 32 -2 -0.8 0.93
 8 -32 2 -0.82 1.26
 8 -32 2 -1.24 0.86
 -9 32 -2 0.57 1.03
 -9 32 -2 2.59 1.48
 9 -32 2 -1.76 1.38
 9 -32 2 -1.36 0.88
 -10 32 -2 -2.02 1.03
 -10 32 -2 0.52 1.45
 10 -32 2 -0.37 0.93
 10 -32 2 0.73 1.42
 -11 32 -2 -0.37 1.59
 -11 32 -2 -0.67 1.17
 11 -32 2 -0.39 0.95
 11 -32 2 -0.43 1.44
 12 -32 2 -1.51 1.12
 12 31 -2 1.32 1.39
 11 31 -2 1.22 1.37
 10 31 -2 -0.43 1.2
 9 31 -2 2.36 1.28
 8 31 -2 2.9 1.27
 -8 -31 2 1.65 1.4
 7 31 -2 0.29 1.18
 -7 -31 2 1.35 1.31
 6 31 -2 0.17 1.12
 -6 -31 2 -1 1.21
 5 31 -2 9.61 1.42
 -5 -31 2 7.65 1.37
 4 31 -2 7.26 1.34
 -4 -31 2 4.74 1.36
 3 31 -2 1.28 0.98
 2 31 -2 2.47 1.06
 -2 -31 2 0.31 1.05
 1 31 -2 2.02 1.16
 1 31 -2 0.73 0.96
 -1 -31 2 -0.18 1.02
 0 31 -2 -0.65 1.17
 0 31 -2 -1.62 1.01
 0 -31 2 -0.03 1
 -1 31 -2 2.33 1.14
 -1 31 -2 0.4 1.17
 1 -31 2 0.81 0.99
 -2 31 -2 1.62 1.1
 -2 31 -2 2.59 1.22
 2 -31 2 1.69 1.09
 -3 31 -2 3.93 1.18
 -3 31 -2 0.72 1.15
 3 -31 2 0.5 1.03
 -4 31 -2 6.47 1.35
 -4 31 -2 9.13 1.44
 4 -31 2 4.32 1.21
 -5 31 -2 10.05 1.59
 -5 31 -2 9 1.44
 5 -31 2 6.96 1.34
 5 -31 2 8.72 0.91
 -6 31 -2 -1.51 1.19
 -6 31 -2 -0.81 1.18
 -6 31 -2 0.49 0.75
 6 -31 2 -1.97 1.14
 6 -31 2 2.16 0.69
 -7 31 -2 2.26 1.29
 -7 31 -2 2.41 0.9
 7 -31 2 -0.26 1.09
 7 -31 2 2.3 0.82
 -8 31 -2 1.03 0.9
 -8 31 -2 0.76 1.41
 8 -31 2 1.4 1.23
 8 -31 2 0.26 0.83
 -9 31 -2 1.29 0.98
 -9 31 -2 3.6 1.39
 9 -31 2 4.29 1.34
 9 -31 2 2.48 0.91
 -10 31 -2 0.26 1.43
 -10 31 -2 0.09 0.96
 10 -31 2 1.49 1.35
 10 -31 2 -0.53 0.84
 -11 31 -2 1.29 1.05
 -11 31 -2 2.81 1.53
 11 -31 2 -1.03 0.92
 11 -31 2 -0.91 1.4
 -12 31 -2 -0.83 1.57
 -12 31 -2 1.23 1.17
 12 -31 2 -1.1 1.5
 12 -31 2 0.17 1.02
 13 -31 2 1.42 1.16
 13 30 -2 1.92 1.53
 12 30 -2 2.39 1.31
 11 30 -2 -0.2 1.27
 10 30 -2 -0.9 1.18
 9 30 -2 0.76 1.09
 8 30 -2 1.27 1.13
 -8 -30 2 1.72 1.32
 7 30 -2 1.04 1.08
 -7 -30 2 -0.82 1.16
 6 30 -2 2.44 1.1
 -6 -30 2 2.46 1.28
 5 30 -2 2.71 1.11
 -5 -30 2 2.86 1.2
 4 30 -2 4.5 1.05
 -4 -30 2 3.71 1.23
 3 30 -2 -0.89 0.96
 -3 -30 2 -1.7 1.08
 2 30 -2 1.76 0.98
 2 30 -2 1.34 1.07
 -2 -30 2 1.64 1.15
 -2 -30 2 2.73 0.96
 1 30 -2 1.1 1.11
 1 30 -2 1.38 0.95
 -1 -30 2 -0.11 0.93
 0 30 -2 0.29 0.98
 0 30 -2 2.27 1.07
 0 -30 2 2.43 0.96
 -1 30 -2 2.4 1.07
 -1 30 -2 -0.23 1.03
 1 -30 2 1.3 1
 -2 30 -2 1.99 1.13
 -2 30 -2 0.1 0.98
 2 -30 2 1.53 0.94
 -3 30 -2 -0.13 1.14
 -3 30 -2 0.72 1.04
 3 -30 2 -0.86 0.92
 -4 30 -2 4.41 1.15
 -4 30 -2 6.88 1.28
 4 -30 2 1.82 1.04
 -5 30 -2 2.25 0.69
 -5 30 -2 2.72 1.24
 -5 30 -2 1.49 1.21
 5 -30 2 1.23 0.61
 5 -30 2 1.39 1.11
 -6 30 -2 1.68 1.15
 -6 30 -2 1.44 1.2
 6 -30 2 3.58 1.19
 6 -30 2 3.23 0.74
 -7 30 -2 0.44 0.82
 -7 30 -2 -0.33 1.14
 7 -30 2 -0.05 0.74
 7 -30 2 1.14 1.15
 -8 30 -2 -1.3 1.13
 -8 30 -2 -0.57 0.89
 8 -30 2 -1.19 0.72
 8 -30 2 -0.05 1.21
 -9 30 -2 -0.72 0.81
 -9 30 -2 -0.84 1.21
 9 -30 2 -0.7 0.73
 9 -30 2 0.41 1.18
 -10 30 -2 1.26 1.32
 -10 30 -2 1.24 0.94
 10 -30 2 -0.01 1.25
 10 -30 2 -0.21 0.8
 -11 30 -2 1.9 1.01
 -11 30 -2 -0.68 1.45
 11 -30 2 -0.04 0.92
 11 -30 2 0.25 1.32
 -12 30 -2 1 1.06
 -12 30 -2 1.27 1.62
 12 -30 2 -0.05 1.02
 12 -30 2 -0.14 1.39
 -13 30 -2 6.17 1.29
 -13 30 -2 7.85 1.82
 13 -30 2 3.25 1.74
 13 -30 2 4.46 1.17
 14 29 -2 -0.11 1.32
 13 29 -2 0.87 1.44
 12 29 -2 0.93 1.26
 11 29 -2 4.63 1.31
 10 29 -2 0.88 1.13
 9 29 -2 1.49 1.09
 8 29 -2 1.93 1.06
 -8 -29 2 0.93 1.26
 7 29 -2 2.49 1.14
 -7 -29 2 3.15 1.21
 6 29 -2 2.99 0.95
 -6 -29 2 2.11 1.18
 5 29 -2 2.41 1.02
 -5 -29 2 1.09 1.03
 4 29 -2 6.89 1.1
 -4 -29 2 4.09 1.23
 3 29 -2 -0.51 1.01
 3 29 -2 2.27 0.92
 -3 -29 2 0.18 1.01
 -3 -29 2 1.35 0.95
 2 29 -2 3.13 1.07
 2 29 -2 1.1 0.93
 -2 -29 2 0.72 1.15
 -2 -29 2 0.43 0.87
 1 29 -2 -0.23 0.89
 1 29 -2 0.72 1.07
 -1 -29 2 0.96 1.06
 -1 -29 2 1.01 0.83
 0 29 -2 -1.61 0.91
 0 29 -2 2.06 0.93
 0 -29 2 -0.28 1.15
 0 -29 2 0.77 0.9
 -1 29 -2 1.3 0.96
 -1 29 -2 0.74 1
 1 -29 2 0.85 0.79
 -2 29 -2 0.29 0.96
 -2 29 -2 -0.1 0.96
 2 -29 2 -0.55 0.93
 -3 29 -2 0.98 1
 -3 29 -2 0.05 0.99
 3 -29 2 0.14 0.87
 -4 29 -2 5.26 1.2
 -4 29 -2 6.06 0.86
 -4 29 -2 7.2 1.18
 4 -29 2 6.19 0.77
 4 -29 2 4.03 1.07
 -5 29 -2 0.73 1
 -5 29 -2 0.51 1.13
 -5 29 -2 0.64 0.61
 5 -29 2 2.01 1
 5 -29 2 1.91 0.58
 -6 29 -2 2.18 0.73
 -6 29 -2 4.01 1.13
 -6 29 -2 1.86 1.13
 6 -29 2 2.14 1.07
 6 -29 2 1.87 0.67
 -7 29 -2 2.34 0.76
 -7 29 -2 1.83 1.16
 7 -29 2 0.6 0.66
 7 -29 2 2.16 1.15
 -8 29 -2 0.08 0.79
 -8 29 -2 -0.08 1.18
 8 -29 2 0.12 1.1
 8 -29 2 -0.26 0.64
 -9 29 -2 1.79 0.87
 -9 29 -2 0.14 1.27
 9 -29 2 -0.87 0.75
 9 -29 2 1.47 1.18
 -10 29 -2 1.97 0.91
 -10 29 -2 1.42 1.34
 10 -29 2 -0.36 0.8
 10 -29 2 1.42 1.2
 -11 29 -2 4.9 1.61
 -11 29 -2 5.51 1.11
 11 -29 2 2.13 1.38
 11 -29 2 3.25 0.9
 -12 29 -2 2.88 1.1
 -12 29 -2 4.84 1.57
 12 -29 2 0.4 1.32
 12 -29 2 2.49 0.96
 -13 29 -2 4.6 1.22
 -13 29 -2 2.97 1.59
 13 -29 2 3.17 1.11
 13 -29 2 3.15 1.52
 -14 29 -2 1.8 1.67
 14 -29 2 3.21 1.24
 14 -29 2 1.23 1.54
 15 28 -2 2.92 1.51
 14 28 -2 -1.14 1.31
 13 28 -2 -0.8 1.12
 12 28 -2 -1.23 1.13
 11 28 -2 7.81 1.28
 10 28 -2 1.63 1.07
 9 28 -2 1.14 0.98
 8 28 -2 1.74 0.97
 -8 -28 2 1.64 1.2
 7 28 -2 1.81 1.05
 -7 -28 2 1.18 1.05
 6 28 -2 6.05 1.18
 -6 -28 2 4.74 1.2
 5 28 -2 0.98 0.89
 -5 -28 2 2.75 1.03
 4 28 -2 5.46 1
 4 28 -2 3.45 1.12
 -4 -28 2 3.89 1.04
 3 28 -2 19.85 1.42
 3 28 -2 17.7 1.53
 -3 -28 2 15.7 1.36
 -3 -28 2 17.04 1.68
 2 28 -2 1.51 0.85
 2 28 -2 0.49 0.89
 -2 -28 2 -0.71 1.01
 -2 -28 2 0.72 0.82
 1 28 -2 0.53 0.87
 1 28 -2 3.22 1
 -1 -28 2 2.31 1.03
 -1 -28 2 3.01 0.87
 0 28 -2 -0.56 0.82
 0 28 -2 1.23 0.91
 0 -28 2 -0.13 0.96
 0 -28 2 -0.63 0.8
 -1 28 -2 2.49 0.92
 -1 28 -2 0.64 0.98
 1 -28 2 1.08 0.8
 -2 28 -2 0.34 0.88
 -2 28 -2 1.21 0.96
 2 -28 2 0.35 0.82
 -3 28 -2 19.76 1.47
 -3 28 -2 18.68 1
 -3 28 -2 21.83 1.69
 3 -28 2 14.5 1.39
 3 -28 2 19.8 0.81
 -4 28 -2 4.23 0.64
 -4 28 -2 5.73 1.14
 -4 28 -2 5.21 1.11
 4 -28 2 3.39 0.57
 4 -28 2 4.59 0.98
 -5 28 -2 1.55 1.02
 -5 28 -2 1.84 1
 -5 28 -2 0.51 0.57
 5 -28 2 0.77 0.56
 5 -28 2 0.21 0.88
 -6 28 -2 5.74 0.78
 -6 28 -2 3.77 1.1
 -6 28 -2 5.25 1.2
 6 -28 2 5.24 1.17
 6 -28 2 4.83 0.73
 -7 28 -2 0.97 0.71
 -7 28 -2 -0.16 0.97
 7 -28 2 0.55 0.61
 7 -28 2 1.51 1.02
 -8 28 -2 1.36 0.76
 -8 28 -2 0.21 1.03
 8 -28 2 0.31 0.68
 8 -28 2 0.41 0.97
 -9 28 -2 1.53 0.77
 -9 28 -2 -0.57 1.17
 9 -28 2 -0.92 0.66
 9 -28 2 0.41 1.04
 -10 28 -2 4.65 0.94
 -10 28 -2 2.83 1.31
 10 -28 2 2.34 0.8
 10 -28 2 1.54 1.12
 -11 28 -2 7.46 1.43
 -11 28 -2 11.59 1.47
 11 -28 2 5.2 1.29
 11 -28 2 6.14 1
 -12 28 -2 -0.59 1.28
 -12 28 -2 2.88 1.05
 12 -28 2 0.03 1.32
 12 -28 2 1.85 1.01
 -13 28 -2 3.02 1.53
 -13 28 -2 4.06 1.22
 13 -28 2 3.02 1.18
 13 -28 2 2.35 1.4
 -14 28 -2 -1.56 1.52
 -14 28 -2 4.3 1.27
 14 -28 2 0.52 1.17
 14 -28 2 0.42 1.51
 -15 28 -2 4.9 1.49
 -15 28 -2 2.65 1.73
 15 -28 2 4.22 1.79
 15 -28 2 0.84 1.26
 15 27 -2 -0.23 1.25
 14 27 -2 1.3 1.17
 13 27 -2 -1.13 1.15
 12 27 -2 0.73 1.04
 11 27 -2 4.3 1.14
 10 27 -2 1.66 1.08
 9 27 -2 -0.3 0.86
 -9 -27 2 2.22 1.19
 8 27 -2 5.12 0.99
 -8 -27 2 4.31 1.26
 7 27 -2 3.18 1
 -7 -27 2 3.35 1.11
 6 27 -2 9.07 1.2
 -6 -27 2 6.19 1.16
 5 27 -2 3.6 0.93
 -5 -27 2 2.17 1.01
 4 27 -2 0.44 0.92
 4 27 -2 1.91 0.84
 -4 -27 2 3.08 0.93
 3 27 -2 2.41 0.91
 3 27 -2 1.99 0.81
 -3 -27 2 2.08 0.81
 -3 -27 2 0.96 0.9
 2 27 -2 0.89 0.82
 2 27 -2 -1.13 0.82
 -2 -27 2 -0.53 0.72
 -2 -27 2 0.45 0.94
 1 27 -2 11.98 1.26
 1 27 -2 17.05 1.46
 -1 -27 2 11.92 1.46
 -1 -27 2 13.49 1.15
 0 27 -2 0.24 0.77
 0 27 -2 -0.1 0.88
 0 -27 2 -0.21 0.73
 -1 27 -2 13.2 1.39
 -1 27 -2 13.56 1.29
 1 -27 2 9.97 1.23
 -2 27 -2 -1.08 0.82
 -2 27 -2 0.61 0.85
 2 -27 2 -0.96 0.71
 -3 27 -2 1.96 0.5
 -3 27 -2 3.4 0.94
 -3 27 -2 3.61 0.97
 3 -27 2 2.13 0.45
 3 -27 2 1.9 0.83
 -4 27 -2 -0.56 0.84
 -4 27 -2 3.16 0.98
 -4 27 -2 2.22 0.56
 4 -27 2 1.66 0.84
 4 -27 2 2.85 0.51
 -5 27 -2 3.33 0.63
 -5 27 -2 3.89 0.95
 -5 27 -2 3.44 1.03
 5 -27 2 3.34 0.91
 -6 27 -2 8.75 0.98
 -6 27 -2 9.46 1.32
 -6 27 -2 9.18 1.21
 6 -27 2 8.31 0.87
 6 -27 2 10.2 1.27
 -7 27 -2 3.28 1.1
 -7 27 -2 4.12 0.74
 7 -27 2 3.16 0.68
 7 -27 2 3.76 0.98
 -8 27 -2 6.78 1.26
 -8 27 -2 7.07 1.01
 8 -27 2 3.96 0.73
 8 -27 2 4.97 1.18
 -9 27 -2 0.76 1.15
 -9 27 -2 1.42 0.77
 9 -27 2 0.59 0.94
 9 -27 2 1.68 0.67
 -10 27 -2 2.17 0.9
 -10 27 -2 2.94 1.18
 10 -27 2 -0.43 1.05
 10 -27 2 2.34 0.79
 -11 27 -2 5.55 1.11
 -11 27 -2 4.92 1.38
 11 -27 2 6.74 1.02
 11 -27 2 4.84 1.32
 -12 27 -2 0.8 1.03
 -12 27 -2 0.64 1.31
 12 -27 2 0.23 1.19
 12 -27 2 0.05 0.95
 -13 27 -2 0.48 1.34
 -13 27 -2 2.36 1.11
 13 -27 2 1.24 1.01
 13 -27 2 0.41 1.3
 -14 27 -2 -0.84 1.4
 14 -27 2 2.31 1.2
 14 -27 2 0.69 1.33
 -15 27 -2 1.64 1.43
 -15 27 -2 1.47 1.52
 15 -27 2 0.76 1.45
 15 -27 2 2.68 1.24
 16 26 -2 -0.21 1.23
 15 26 -2 1.33 1.19
 14 26 -2 -1.08 1.12
 -14 -26 2 0.78 0.7
 13 26 -2 0.61 1.16
 12 26 -2 -0.29 1.05
 11 26 -2 2.97 1.01
 10 26 -2 1.18 0.95
 9 26 -2 3.98 1.02
 -9 -26 2 3.33 1.15
 8 26 -2 5.93 1.05
 -8 -26 2 6.95 1.27
 7 26 -2 4.31 0.95
 -7 -26 2 2.18 1.03
 6 26 -2 0.66 0.81
 -6 -26 2 0.93 0.93
 5 26 -2 5.88 1.05
 5 26 -2 6.8 1.05
 -5 -26 2 6.48 1.08
 4 26 -2 0.2 0.75
 4 26 -2 1.23 0.77
 -4 -26 2 -1.15 0.81
 -4 -26 2 0.16 0.73
 3 26 -2 3.17 0.9
 3 26 -2 2.1 0.86
 -3 -26 2 3.6 0.97
 -3 -26 2 4.17 0.78
 2 26 -2 -0.16 0.76
 2 26 -2 0.5 0.71
 -2 -26 2 -0.51 0.82
 -2 -26 2 0.41 0.68
 1 26 -2 11.65 1.35
 1 26 -2 8.19 1.04
 -1 -26 2 11.62 1.07
 -1 -26 2 7.05 1.05
 0 26 -2 1.41 0.86
 0 26 -2 3.19 0.81
 0 -26 2 3.12 0.77
 -1 26 -2 9.21 1.17
 -1 26 -2 11.85 1.26
 1 -26 2 8.69 1.02
 -2 26 -2 0.15 0.4
 -2 26 -2 -0.01 0.69
 -2 26 -2 -0.23 0.75
 2 -26 2 -1.1 0.66
 -3 26 -2 2.4 0.49
 -3 26 -2 4.08 0.92
 -3 26 -2 0.92 0.87
 3 -26 2 3.34 0.49
 3 -26 2 3.31 0.81
 -4 26 -2 -0.59 0.45
 -4 26 -2 -1.1 0.83
 -4 26 -2 -0.14 0.78
 4 -26 2 -0.05 0.45
 4 -26 2 -0.7 0.73
 -5 26 -2 5.75 0.72
 -5 26 -2 7.38 1.07
 -5 26 -2 5.01 1.07
 5 -26 2 4.92 0.61
 5 -26 2 5.41 0.96
 -6 26 -2 0.58 0.84
 -6 26 -2 2.11 0.6
 -6 26 -2 0.42 0.87
 6 -26 2 0.85 0.52
 6 -26 2 0.23 0.83
 -7 26 -2 4.96 1.06
 -7 26 -2 4.02 0.7
 -7 26 -2 3.75 1.01
 7 -26 2 2.92 0.61
 7 -26 2 4.09 0.99
 -8 26 -2 6 1.14
 8 -26 2 8.67 0.92
 8 -26 2 9.35 1.3
 -9 26 -2 4.54 0.88
 -9 26 -2 5.47 1.11
 9 -26 2 5.35 0.83
 9 -26 2 4.48 1.01
 -10 26 -2 1.87 0.85
 -10 26 -2 0.53 1.04
 10 -26 2 0.96 0.99
 10 -26 2 1.95 0.78
 -11 26 -2 1.48 1.1
 -11 26 -2 3.22 0.95
 11 -26 2 2.56 0.83
 11 -26 2 2.4 1.08
 -12 26 -2 1.1 1.09
 -12 26 -2 -1.06 1
 12 -26 2 0.73 0.91
 12 -26 2 0.54 1.13
 -13 26 -2 -0.81 1.28
 -13 26 -2 -0.2 1.03
 13 -26 2 -0.42 0.98
 13 -26 2 -0.11 1.12
 -14 26 -2 -1.28 1.09
 -14 26 -2 2.36 1.41
 14 -26 2 1.71 1.33
 -15 26 -2 1.82 1.34
 -15 26 -2 4.69 1.63
 15 -26 2 1.97 1.36
 15 -26 2 1.5 1.25
 -16 26 -2 1.45 1.45
 -16 26 -2 6.69 1.68
 16 -26 2 0.35 1.36
 16 -26 2 1.28 1.64
 16 25 -2 -0.36 1.17
 15 25 -2 -1.99 1.04
 14 25 -2 0.82 1.07
 13 25 -2 3.62 1.17
 -13 -25 2 5.42 0.73
 12 25 -2 0.57 1.06
 -12 -25 2 1.11 0.52
 11 25 -2 0.5 0.91
 10 25 -2 1.49 1.03
 9 25 -2 19.08 1.41
 -9 -25 2 19.67 1.78
 8 25 -2 4.04 0.93
 -8 -25 2 3.47 1.1
 7 25 -2 3.18 0.85
 -7 -25 2 3.2 0.94
 6 25 -2 5.21 0.9
 6 25 -2 3.18 0.86
 -6 -25 2 4.55 0.98
 5 25 -2 0.4 0.71
 5 25 -2 -0.57 0.76
 -5 -25 2 -0.32 0.83
 4 25 -2 1.45 0.73
 4 25 -2 -0.29 0.64
 -4 -25 2 -0.58 0.79
 -4 -25 2 -0.1 0.66
 3 25 -2 0.74 0.73
 3 25 -2 -1.64 0.67
 -3 -25 2 0.63 0.79
 -3 -25 2 -0.61 0.62
 2 25 -2 0.26 0.76
 2 25 -2 0.38 0.75
 -2 -25 2 0.44 0.74
 -2 -25 2 2.19 0.66
 1 25 -2 17.36 1.32
 1 25 -2 16.63 1.34
 -1 -25 2 17.84 1.44
 -1 -25 2 16.11 1.12
 0 25 -2 -0.43 0.7
 0 25 -2 0.02 0.74
 0 -25 2 -0.09 0.61
 -1 25 -2 16.85 0.75
 -1 25 -2 17.59 1.29
 -1 25 -2 20.74 1.41
 1 -25 2 14.58 1.1
 -2 25 -2 0.81 0.79
 -2 25 -2 1.32 0.43
 -2 25 -2 0.84 0.73
 2 -25 2 1.74 0.36
 2 -25 2 -0.62 0.62
 -3 25 -2 -0.88 0.73
 -3 25 -2 -0.07 0.41
 -3 25 -2 -0.58 0.7
 3 -25 2 0.52 0.71
 3 -25 2 -0.26 0.37
 -4 25 -2 -0.35 0.78
 -4 25 -2 0.52 0.74
 -4 25 -2 -0.5 0.44
 4 -25 2 -0.4 0.41
 4 -25 2 -0.57 0.66
 -5 25 -2 1.1 0.79
 -5 25 -2 0.15 0.74
 -5 25 -2 0.47 0.49
 5 -25 2 0.83 0.73
 5 -25 2 0.85 0.44
 -6 25 -2 4.64 0.63
 -6 25 -2 4.31 1
 -6 25 -2 4.04 0.99
 6 -25 2 4.35 0.59
 6 -25 2 4.77 0.9
 -7 25 -2 3.08 0.93
 -7 25 -2 3.6 0.66
 7 -25 2 2.78 0.83
 7 -25 2 1.48 0.54
 -8 25 -2 3.91 1.04
 -8 25 -2 3.26 0.73
 8 -25 2 3.63 0.66
 8 -25 2 1.54 0.84
 -9 25 -2 20.12 1.35
 -9 25 -2 20.33 1.68
 9 -25 2 18.3 1.44
 9 -25 2 19.62 1.21
 -10 25 -2 0.66 1.07
 -10 25 -2 0.55 0.8
 10 -25 2 2.55 0.73
 10 -25 2 1.27 0.93
 -11 25 -2 0.68 0.83
 -11 25 -2 0.74 1.07
 11 -25 2 -0.94 0.95
 11 -25 2 0.56 0.77
 -12 25 -2 -0.4 0.87
 -12 25 -2 1.15 1.13
 12 -25 2 -0.79 0.98
 12 -25 2 -0.21 0.84
 -13 25 -2 2.86 1.05
 -13 25 -2 5.2 1.36
 13 -25 2 3.79 1.22
 13 -25 2 3.83 1.05
 -14 25 -2 -1.39 0.98
 -14 25 -2 0.78 1.24
 14 -25 2 -1.34 1.08
 14 -25 2 1.74 1.02
 -15 25 -2 2.27 1.36
 -15 25 -2 -0.04 1.24
 15 -25 2 -0.15 1.09
 15 -25 2 -0.52 1.33
 -16 25 -2 1.9 1.47
 -16 25 -2 2.31 1.37
 16 -25 2 1.76 1.21
 16 -25 2 2.1 1.5
 -17 25 -2 1.26 1.72
 -17 25 -2 0.21 1.51
 17 -25 2 1.29 1.47
 16 24 -2 1.61 1.04
 16 24 -2 0.09 1.17
 15 24 -2 0.09 0.81
 15 24 -2 0.44 1.06
 14 24 -2 -1.23 1.04
 14 24 -2 -1.68 0.74
 13 24 -2 2.76 1.1
 13 24 -2 1.83 0.73
 -13 -24 2 2.59 0.65
 12 24 -2 0.67 1.01
 -12 -24 2 -0.12 0.52
 11 24 -2 0.91 0.94
 -11 -24 2 0.14 0.45
 10 24 -2 5.03 0.99
 9 24 -2 0.44 0.82
 -9 -24 2 1.53 1.01
 8 24 -2 15.99 1.32
 -8 -24 2 16.26 1.57
 7 24 -2 9.91 1.18
 -7 -24 2 10.63 1.41
 6 24 -2 0.03 0.75
 6 24 -2 -0.49 0.62
 -6 -24 2 0.95 0.8
 5 24 -2 15.47 1.21
 5 24 -2 14.84 1.27
 -5 -24 2 12.91 1.34
 4 24 -2 -0.55 0.64
 4 24 -2 0.27 0.68
 -4 -24 2 0.01 0.58
 -4 -24 2 -0.79 0.71
 3 24 -2 -0.27 0.63
 3 24 -2 0.66 0.65
 -3 -24 2 0.36 0.59
 -3 -24 2 0.41 0.78
 2 24 -2 2.63 0.75
 2 24 -2 2 0.69
 -2 -24 2 1.97 0.64
 -2 -24 2 2.53 0.82
 1 24 -2 63.86 2.34
 1 24 -2 66.34 2.24
 -1 -24 2 63.52 2.26
 -1 -24 2 55.78 2.03
 0 24 -2 0.99 0.31
 0 24 -2 1.66 0.7
 0 -24 2 -0.03 0.65
 -1 24 -2 61.71 2.26
 -1 24 -2 63.39 1.6
 -1 24 -2 65.11 2.27
 1 -24 2 59.64 2.09
 -2 24 -2 1.39 0.77
 -2 24 -2 2.18 0.41
 -2 24 -2 3.68 0.79
 2 -24 2 2.17 0.71
 2 -24 2 2.41 0.37
 -3 24 -2 0.6 0.41
 -3 24 -2 0.97 0.69
 -3 24 -2 -0.43 0.61
 3 -24 2 0.88 0.65
 3 -24 2 0.37 0.37
 -4 24 -2 -0.03 0.64
 -4 24 -2 -0.09 0.42
 -4 24 -2 0.05 0.72
 4 -24 2 -0.85 0.37
 4 -24 2 0.2 0.64
 -5 24 -2 15.98 1.36
 -5 24 -2 16.93 0.91
 -5 24 -2 17.28 1.27
 5 -24 2 15.64 1.2
 5 -24 2 13.8 0.81
 -6 24 -2 0.4 0.75
 -6 24 -2 1.61 0.54
 -6 24 -2 0.05 0.75
 6 -24 2 -0.51 0.42
 6 -24 2 0.25 0.69
 -7 24 -2 9.24 0.94
 -7 24 -2 10.31 1.33
 -7 24 -2 11.07 1.33
 7 -24 2 10.7 0.84
 7 -24 2 9.65 1.11
 -8 24 -2 13.98 1.34
 -8 24 -2 12.97 1.06
 8 -24 2 15.4 1.31
 8 -24 2 14.07 1
 -9 24 -2 -0.03 0.66
 -9 24 -2 1.49 0.92
 9 -24 2 0.47 0.81
 9 -24 2 0.13 0.58
 -10 24 -2 6.15 1.1
 -10 24 -2 4.07 0.81
 10 -24 2 4.75 1.08
 10 -24 2 3.33 0.79
 -11 24 -2 0.48 0.77
 -11 24 -2 1.64 0.99
 11 -24 2 0.73 0.73
 11 -24 2 2.4 0.99
 -12 24 -2 0.61 1.04
 -12 24 -2 0.43 0.86
 12 -24 2 -0.03 1.01
 -13 24 -2 4.35 1.2
 -13 24 -2 3.5 1.05
 13 -24 2 2.69 0.96
 13 -24 2 3.91 1.16
 -14 24 -2 -0.79 0.98
 -14 24 -2 -0.03 1.13
 14 -24 2 -1.15 0.89
 14 -24 2 0.38 1.13
 -15 24 -2 0.17 1.14
 -15 24 -2 2.9 1.44
 15 -24 2 -0.71 1.21
 15 -24 2 0.44 1.05
 -16 24 -2 3.32 1.51
 -16 24 -2 0.27 1.26
 16 -24 2 -0.65 1.39
 16 -24 2 1.21 1.25
 -17 24 -2 0.91 1.49
 -17 24 -2 -0.61 1.39
 17 -24 2 1.47 1.56
 17 -24 2 -0.33 1.28
 -18 -23 2 2.86 1.12
 17 23 -2 0.5 1.07
 16 23 -2 -0.04 0.96
 15 23 -2 -0.94 0.78
 15 23 -2 -1.03 1.01
 -15 -23 2 -0.18 0.79
 14 23 -2 -1.34 0.98
 14 23 -2 0 0.74
 13 23 -2 1.99 0.64
 13 23 -2 2.94 0.99
 12 23 -2 0.93 0.91
 12 23 -2 -0.46 0.55
 -12 -23 2 0.12 0.55
 11 23 -2 1.06 0.86
 11 23 -2 0.47 0.51
 -11 -23 2 0.62 0.47
 10 23 -2 10.27 1.12
 10 23 -2 7.36 0.75
 -10 -23 2 9.32 0.66
 9 23 -2 19.28 0.89
 9 23 -2 22.5 1.49
 -9 -23 2 22.4 1.64
 8 23 -2 2.04 0.78
 -8 -23 2 0.76 0.88
 7 23 -2 1.65 0.81
 7 23 -2 0.29 0.71
 -7 -23 2 0.34 0.78
 6 23 -2 2.46 0.8
 6 23 -2 2.96 0.76
 -6 -23 2 2.29 0.8
 5 23 -2 0.33 0.68
 5 23 -2 1.58 0.67
 -5 -23 2 0.17 0.7
 -5 -23 2 0.95 0.57
 4 23 -2 3.23 0.71
 4 23 -2 3.32 0.7
 -4 -23 2 3.01 0.66
 -4 -23 2 3.79 0.79
 3 23 -2 -0.78 0.61
 3 23 -2 -0.37 0.62
 -3 -23 2 -0.15 0.68
 -3 -23 2 -0.71 0.51
 2 23 -2 0.18 0.61
 2 23 -2 1.41 0.65
 -2 -23 2 1.58 0.7
 -2 -23 2 0.95 0.53
 1 23 -2 27.68 1.43
 1 23 -2 29.73 1.47
 -1 -23 2 27.5 1.29
 0 23 -2 0.91 0.29
 0 23 -2 -1.02 0.62
 0 23 -2 -0.85 0.56
 0 -23 2 0.35 0.53
 -1 23 -2 30.5 1.51
 -1 23 -2 28 1.45
 -1 23 -2 29.68 0.92
 1 -23 2 24.47 1.31
 -2 23 -2 -0.18 0.65
 -2 23 -2 0.86 0.63
 -2 23 -2 1.21 0.38
 2 -23 2 1.08 0.32
 2 -23 2 1.02 0.61
 -3 23 -2 0.46 0.37
 -3 23 -2 -0.8 0.58
 -3 23 -2 1.87 0.66
 3 -23 2 0.1 0.35
 3 -23 2 0.71 0.59
 -4 23 -2 2.59 0.46
 -4 23 -2 3.68 0.78
 -4 23 -2 3.62 0.8
 4 -23 2 2.51 0.42
 4 -23 2 3.25 0.71
 -5 23 -2 2.83 0.5
 -5 23 -2 1.83 0.78
 -5 23 -2 1.09 0.73
 5 -23 2 1.05 0.4
 5 -23 2 0.75 0.61
 -6 23 -2 3.37 0.57
 -6 23 -2 2.13 0.79
 -6 23 -2 2.84 0.9
 6 -23 2 3.1 0.71
 6 -23 2 3.26 0.49
 -7 23 -2 0.85 0.75
 -7 23 -2 1.06 0.52
 -7 23 -2 2.19 0.8
 7 -23 2 1.89 0.46
 7 -23 2 1.65 0.72
 -8 23 -2 2.11 0.85
 -8 23 -2 0.02 0.54
 8 -23 2 1.25 0.52
 8 -23 2 0.75 0.72
 -9 23 -2 22.28 1.24
 -9 23 -2 20.83 1.51
 9 -23 2 20.42 1.19
 9 -23 2 22.89 1.47
 -10 23 -2 10.3 1.26
 -10 23 -2 8.9 1.14
 10 -23 2 8.65 1.18
 -11 23 -2 -0.49 0.69
 -11 23 -2 1.06 0.92
 11 -23 2 0.94 0.67
 11 -23 2 1.57 0.92
 -12 23 -2 1.92 0.97
 -12 23 -2 -0.28 0.76
 12 -23 2 0.59 0.96
 12 -23 2 -0.38 0.76
 -13 23 -2 2.17 0.9
 -13 23 -2 5.47 1.21
 13 -23 2 3.53 1.2
 13 -23 2 3.87 0.99
 -14 23 -2 1.74 1.18
 -14 23 -2 0.04 0.96
 14 -23 2 0.89 1.02
 14 -23 2 1.95 1.21
 -15 23 -2 -0.89 1.04
 -15 23 -2 1.15 1.2
 15 -23 2 0.86 1.05
 15 -23 2 -0.17 1.17
 -16 23 -2 -1.29 1.15
 -16 23 -2 0.99 1.28
 16 -23 2 -0.68 1.27
 16 -23 2 -0.47 1.12
 -17 23 -2 -0.32 1.31
 -17 23 -2 0.94 1.43
 17 -23 2 0.7 1.35
 17 -23 2 -0.03 1.44
 -18 23 -2 0.22 1.41
 -18 23 -2 2.67 1.54
 18 -23 2 -0.31 1.51
 18 22 -2 1.07 1.22
 17 22 -2 0.79 1.04
 -17 -22 2 2.64 1.04
 16 22 -2 0.29 0.91
 15 22 -2 3.77 1.03
 15 22 -2 0.64 0.83
 14 22 -2 -1.17 0.66
 14 22 -2 -0.12 0.87
 -14 -22 2 -0.48 0.68
 13 22 -2 -1.05 0.57
 13 22 -2 -0.44 0.88
 -13 -22 2 -0.75 0.58
 12 22 -2 0.77 0.83
 12 22 -2 -0.31 0.54
 -12 -22 2 -0.67 0.53
 11 22 -2 0.52 0.5
 11 22 -2 2.11 0.82
 -11 -22 2 0.64 0.47
 10 22 -2 2.03 0.51
 10 22 -2 2.56 0.81
 -10 -22 2 2.32 0.46
 9 22 -2 0.18 0.72
 9 22 -2 -0.27 0.39
 -9 -22 2 0.37 0.34
 -9 -22 2 1.36 0.8
 8 22 -2 5.24 0.56
 8 22 -2 5.4 0.88
 8 22 -2 4.88 0.86
 -8 -22 2 4.64 0.94
 7 22 -2 21.54 0.76
 7 22 -2 21.1 1.3
 7 22 -2 18.24 1.25
 -7 -22 2 20.9 1.47
 6 22 -2 0.21 0.65
 6 22 -2 0.23 0.59
 6 22 -2 0.79 0.3
 -6 -22 2 1.18 0.69
 5 22 -2 1.43 0.67
 5 22 -2 2.76 0.65
 -5 -22 2 2.53 0.78
 -5 -22 2 1.95 0.59
 4 22 -2 0.43 0.58
 4 22 -2 -0.61 0.59
 -4 -22 2 0.57 0.52
 -4 -22 2 1.53 0.67
 3 22 -2 6.39 0.93
 3 22 -2 6.15 0.84
 -3 -22 2 7.56 0.82
 -3 -22 2 8.32 1.09
 2 22 -2 14.28 1.09
 2 22 -2 14.1 1.12
 -2 -22 2 12.58 1.14
 -2 -22 2 12.22 0.89
 1 22 -2 9.08 0.47
 1 22 -2 8.91 0.98
 1 22 -2 11.97 0.99
 -1 -22 2 8.26 0.86
 0 22 -2 13.35 1.05
 0 22 -2 12.89 0.55
 0 22 -2 13.04 1.03
 0 -22 2 11.18 0.88
 -1 22 -2 9.74 0.94
 -1 22 -2 10.73 1.03
 -1 22 -2 10.25 0.56
 1 -22 2 9.53 0.49
 1 -22 2 8.49 0.85
 1 -22 2 9.07 0.57
 -2 22 -2 13.95 1.09
 -2 22 -2 15.9 1.08
 -2 22 -2 13.18 0.67
 2 -22 2 13.04 0.62
 2 -22 2 13.7 1.02
 -3 22 -2 4.67 0.75
 -3 22 -2 6.01 0.87
 3 -22 2 7.65 0.58
 3 -22 2 7.81 0.88
 -4 22 -2 0.48 0.39
 -4 22 -2 0.65 0.63
 -4 22 -2 0.5 0.66
 4 -22 2 0.32 0.32
 4 -22 2 0.93 0.58
 -5 22 -2 3.05 0.49
 -5 22 -2 3.29 0.73
 -5 22 -2 2.98 0.73
 5 -22 2 2.49 0.64
 5 -22 2 1.88 0.38
 -6 22 -2 1.18 0.68
 -6 22 -2 1.15 0.69
 -6 22 -2 1.07 0.47
 6 -22 2 1.23 0.41
 6 -22 2 0.75 0.58
 -7 22 -2 21.6 1.42
 -7 22 -2 21.86 1.43
 -7 22 -2 20.71 1.07
 7 -22 2 20.83 1
 7 -22 2 20.47 1.28
 -8 22 -2 4.68 0.89
 -8 22 -2 3.83 0.65
 8 -22 2 4.53 0.84
 8 -22 2 4.09 0.64
 -9 22 -2 -0.4 0.79
 -9 22 -2 -0.01 0.54
 9 -22 2 1.09 0.7
 9 -22 2 0.25 0.53
 -10 22 -2 2.63 0.7
 -10 22 -2 3.32 0.91
 10 -22 2 4.07 0.96
 10 -22 2 1.77 0.65
 -11 22 -2 1.64 0.87
 -11 22 -2 0.64 0.67
 11 -22 2 1.58 0.68
 11 -22 2 1.67 0.84
 -12 22 -2 -0.01 0.72
 -12 22 -2 1.85 0.95
 12 -22 2 1.4 0.88
 12 -22 2 1.51 0.77
 -13 22 -2 -1.04 0.78
 -13 22 -2 0.41 0.97
 13 -22 2 1.73 0.96
 13 -22 2 1.17 0.85
 -14 22 -2 0.36 0.86
 -14 22 -2 0.14 1.1
 14 -22 2 -0.22 1.01
 14 -22 2 1.23 0.92
 -15 22 -2 2.5 1.03
 -15 22 -2 4.89 1.21
 15 -22 2 4.08 1.17
 15 -22 2 2.91 1.11
 -16 22 -2 -1.27 1.07
 -16 22 -2 1.33 1.28
 16 -22 2 1.08 1.35
 16 -22 2 2.52 1.28
 -17 22 -2 1.29 1.38
 -17 22 -2 -0.74 1.2
 17 -22 2 3.01 1.44
 17 -22 2 -1.23 1.28
 -18 22 -2 -2.45 1.41
 -18 22 -2 -0.6 1.57
 18 -22 2 -0.72 1.35
 18 -22 2 0.56 1.45
 18 21 -2 -0.25 1.05
 17 21 -2 -1.32 0.91
 -17 -21 2 0.17 0.94
 16 21 -2 1.44 0.88
 -16 -21 2 2.11 0.89
 15 21 -2 -1.33 0.68
 15 21 -2 -1.06 0.87
 -15 -21 2 -0.4 0.72
 14 21 -2 0.49 0.62
 14 21 -2 2.71 0.92
 -14 -21 2 2.65 0.75
 13 21 -2 0.81 0.63
 13 21 -2 1.27 0.83
 -13 -21 2 0.72 0.62
 12 21 -2 4.49 0.93
 12 21 -2 4.94 0.64
 -12 -21 2 4.64 0.66
 11 21 -2 7.92 1.14
 11 21 -2 5.66 0.63
 -11 -21 2 6.94 0.77
 10 21 -2 5.93 0.71
 10 21 -2 6.27 0.93
 -10 -21 2 5.13 0.65
 9 21 -2 0.15 0.67
 9 21 -2 -0.14 0.37
 -9 -21 2 0.28 0.35
 -9 -21 2 0.84 0.75
 8 21 -2 1 0.66
 8 21 -2 0.06 0.36
 8 21 -2 1.73 0.68
 -8 -21 2 0.15 0.28
 -8 -21 2 0.2 0.73
 7 21 -2 20.66 1.22
 7 21 -2 20.33 0.77
 7 21 -2 19.95 1.3
 -7 -21 2 19.92 1.37
 6 21 -2 3.16 0.65
 6 21 -2 3.6 0.66
 6 21 -2 2.85 0.35
 -6 -21 2 3.38 0.58
 -6 -21 2 3.74 0.74
 5 21 -2 45.01 1.75
 5 21 -2 43.98 1.1
 5 21 -2 44.19 1.68
 -5 -21 2 45.39 1.84
 -5 -21 2 41.29 1.5
 4 21 -2 23.82 1.28
 4 21 -2 26.03 1.28
 -4 -21 2 26.36 1.37
 -4 -21 2 24.63 1.19
 3 21 -2 14.19 1.05
 3 21 -2 15.98 1.04
 -3 -21 2 17.06 1.21
 -3 -21 2 16.58 0.94
 2 21 -2 0.42 0.59
 2 21 -2 1.64 0.59
 -2 -21 2 1.66 0.52
 -2 -21 2 2.18 0.64
 1 21 -2 33.22 1.48
 1 21 -2 32.7 0.85
 1 21 -2 30.27 1.37
 -1 -21 2 32.75 1.34
 0 21 -2 0.09 0.52
 0 21 -2 -0.17 0.24
 0 21 -2 0.41 0.55
 0 -21 2 -0.05 0.45
 -1 21 -2 33.55 0.96
 -1 21 -2 31.52 1.43
 -1 21 -2 33.67 1.44
 1 -21 2 32.09 0.92
 1 -21 2 32.43 1.36
 1 -21 2 32.7 0.96
 -2 21 -2 2.52 0.36
 -2 21 -2 1.72 0.57
 -2 21 -2 2.27 0.65
 2 -21 2 2.01 0.33
 2 -21 2 2.21 0.57
 -3 21 -2 18.74 1.16
 -3 21 -2 15.34 1.18
 -3 21 -2 16.94 0.76
 3 -21 2 17.28 0.71
 3 -21 2 16.86 1.06
 -4 21 -2 25.36 1.36
 -4 21 -2 27.08 1.43
 -4 21 -2 26.47 1
 4 -21 2 24.26 1.23
 4 -21 2 25.28 0.94
 -5 21 -2 42.93 1.77
 -5 21 -2 45.7 1.75
 -5 21 -2 45.37 1.39
 5 -21 2 42.12 1.71
 5 -21 2 44.72 1.36
 -6 21 -2 3.06 0.52
 -6 21 -2 3.24 0.72
 -6 21 -2 3.81 0.77
 6 -21 2 3.28 0.7
 6 -21 2 4.35 0.61
 -7 21 -2 20.89 1.37
 -7 21 -2 22.3 1.35
 -7 21 -2 20.79 1.02
 7 -21 2 19.89 0.99
 7 -21 2 19.36 1.24
 -8 21 -2 -0.5 0.48
 -8 21 -2 0.02 0.69
 8 -21 2 -0.6 0.62
 8 -21 2 -0.06 0.43
 -9 21 -2 -0.93 0.52
 -9 21 -2 0.25 0.77
 9 -21 2 0.43 0.49
 9 -21 2 0.09 0.65
 -10 21 -2 5.36 0.76
 -10 21 -2 7.9 1.07
 10 -21 2 7.61 0.94
 10 -21 2 5.93 0.91
 -11 21 -2 6.76 0.88
 -11 21 -2 7.98 1.17
 11 -21 2 7.99 1.01
 11 -21 2 7.67 1.13
 -12 21 -2 4.34 0.86
 -12 21 -2 6.41 1.12
 12 -21 2 4.8 0.9
 12 -21 2 5.49 0.94
 -13 21 -2 1.03 0.8
 -13 21 -2 0.94 0.89
 13 -21 2 1.18 0.78
 13 -21 2 1.39 0.94
 -14 21 -2 1.57 0.92
 -14 21 -2 1.77 1.09
 14 -21 2 3.05 0.96
 14 -21 2 3.21 1.06
 -15 21 -2 0.85 1.08
 -15 21 -2 -0.01 0.99
 15 -21 2 1.54 0.97
 15 -21 2 0.18 1.06
 -16 21 -2 2.84 1.1
 -16 21 -2 1.19 1.31
 16 -21 2 2.45 1.14
 16 -21 2 2.27 1.35
 -17 21 -2 -0.1 1.22
 -17 21 -2 0.69 1.3
 17 -21 2 -0.2 1.27
 17 -21 2 0.09 1.38
 -18 21 -2 -2.01 1.33
 -18 21 -2 -1.08 1.32
 18 -21 2 -1.55 1.28
 18 -21 2 0.54 1.43
 19 20 -2 1.86 1.27
 -19 -20 2 2.34 1.19
 18 20 -2 0.46 1.09
 17 20 -2 -1.93 0.87
 -17 -20 2 -1.37 0.93
 16 20 -2 -0.07 0.78
 -16 -20 2 1.92 0.84
 15 20 -2 10.58 1.42
 15 20 -2 7.71 1.06
 -15 -20 2 11.15 1.27
 14 20 -2 1.5 0.87
 14 20 -2 1.47 0.67
 -14 -20 2 1.91 0.69
 13 20 -2 11 0.95
 13 20 -2 9.83 1.22
 -13 -20 2 8.98 0.98
 12 20 -2 0.81 0.54
 12 20 -2 1.12 0.8
 -12 -20 2 0.78 0.53
 11 20 -2 0.36 0.66
 11 20 -2 -0.52 0.44
 -11 -20 2 0.19 0.46
 10 20 -2 -0.4 0.42
 10 20 -2 1.3 0.73
 -10 -20 2 0.83 0.42
 9 20 -2 0.5 0.37
 9 20 -2 0.11 0.62
 9 20 -2 -0.05 0.59
 -9 -20 2 0.89 0.72
 -9 -20 2 0.66 0.37
 8 20 -2 0.22 0.62
 8 20 -2 -0.13 0.59
 8 20 -2 -0.49 0.33
 -8 -20 2 1.46 0.8
 7 20 -2 27.54 0.91
 7 20 -2 29.55 1.39
 7 20 -2 28.75 1.34
 -7 -20 2 28.88 0.83
 -7 -20 2 27.99 1.52
 6 20 -2 2.74 0.65
 6 20 -2 2.32 0.32
 6 20 -2 2.31 0.62
 -6 -20 2 2.26 0.7
 -6 -20 2 1.78 0.54
 5 20 -2 4.19 0.4
 5 20 -2 4.07 0.68
 5 20 -2 5.72 0.81
 -5 -20 2 4.62 0.77
 -5 -20 2 4.49 0.69
 4 20 -2 0.72 0.58
 4 20 -2 1.46 0.53
 -4 -20 2 1.9 0.48
 -4 -20 2 0.72 0.55
 -4 -20 2 1.41 0.58
 3 20 -2 5.56 0.7
 3 20 -2 5.56 0.72
 -3 -20 2 7.05 0.96
 -3 -20 2 8.1 0.71
 -3 -20 2 5.23 0.73
 2 20 -2 12.42 0.93
 2 20 -2 13.22 0.97
 2 20 -2 13.39 0.47
 -2 -20 2 13.34 1.06
 -2 -20 2 12.59 0.85
 1 20 -2 22.05 1.15
 1 20 -2 22.39 1.13
 1 20 -2 22.45 0.67
 -1 -20 2 20.66 1.01
 0 20 -2 6.43 0.4
 0 20 -2 5.91 0.75
 0 20 -2 5.81 0.81
 0 -20 2 6.72 0.7
 -1 20 -2 21.77 0.72
 -1 20 -2 20.11 1.16
 -1 20 -2 22.32 1.15
 1 -20 2 20.07 0.74
 1 -20 2 20.61 1.05
 1 -20 2 21.02 0.69
 -2 20 -2 12.37 0.94
 -2 20 -2 13.03 0.63
 -2 20 -2 15.28 0.99
 2 -20 2 13.02 0.58
 2 -20 2 11.86 0.69
 2 -20 2 12.37 0.87
 -3 20 -2 7.32 0.85
 -3 20 -2 6.21 0.53
 -3 20 -2 6.34 0.86
 3 -20 2 6.5 0.73
 3 -20 2 7.91 0.52
 -4 20 -2 1.61 0.39
 -4 20 -2 1.19 0.6
 -4 20 -2 1.15 0.55
 4 -20 2 1.67 0.52
 4 -20 2 2.14 0.35
 -5 20 -2 6.62 0.92
 -5 20 -2 3.52 0.64
 -5 20 -2 5.71 0.58
 5 -20 2 5.98 0.81
 5 -20 2 6.35 0.57
 -6 20 -2 1.87 0.61
 -6 20 -2 2.51 0.69
 -6 20 -2 2.23 0.48
 6 -20 2 2.25 0.59
 6 -20 2 2.1 0.44
 -7 20 -2 28.72 1.19
 -7 20 -2 28.44 1.42
 -7 20 -2 28.65 1.48
 7 -20 2 26.69 1.33
 7 -20 2 27.33 1.1
 -8 20 -2 -0.58 0.46
 -8 20 -2 0.66 0.68
 8 -20 2 -0.37 0.42
 8 -20 2 0.7 0.57
 -9 20 -2 0.46 0.51
 -9 20 -2 0.79 0.61
 9 -20 2 0.76 0.47
 9 -20 2 0.98 0.59
 -10 20 -2 0.36 0.67
 -10 20 -2 -0.25 0.54
 10 -20 2 1.02 0.53
 10 -20 2 0.98 0.69
 -11 20 -2 0.01 0.71
 -11 20 -2 0.64 0.6
 11 -20 2 0.47 0.61
 11 -20 2 0.61 0.77
 -12 20 -2 1.29 0.65
 -12 20 -2 1.1 0.85
 12 -20 2 2.06 0.73
 12 -20 2 2.42 0.81
 -13 20 -2 12.13 1.48
 -13 20 -2 11.17 1.23
 13 -20 2 10.5 1.27
 13 -20 2 10.77 1.3
 -14 20 -2 2.41 1.06
 -14 20 -2 0.17 0.83
 14 -20 2 3.75 0.99
 14 -20 2 3.37 0.94
 -15 20 -2 9.89 1.4
 -15 20 -2 12.92 1.71
 15 -20 2 12.29 1.57
 15 -20 2 12.02 1.55
 -16 20 -2 1.9 1.22
 -16 20 -2 -0.34 1.12
 16 -20 2 2.76 1.28
 16 -20 2 2.91 1.13
 -17 20 -2 0.1 1.15
 -17 20 -2 -0.55 1.22
 17 -20 2 -1.33 1.25
 17 -20 2 1.66 1.22
 -18 20 -2 1.16 1.39
 -18 20 -2 -0.09 1.32
 18 -20 2 2.83 1.45
 18 -20 2 0.79 1.45
 -19 20 -2 0.91 1.52
 -19 20 -2 3.63 1.55
 19 -20 2 -1.64 1.38
 19 -20 2 1.4 1.46
 19 19 -2 1.14 1.08
 18 19 -2 -2.01 0.91
 -18 -19 2 -2.02 0.98
 17 19 -2 0.22 0.88
 -17 -19 2 0.7 0.99
 16 19 -2 0.66 0.82
 -16 -19 2 1.55 0.89
 15 19 -2 -1.14 0.62
 -15 -19 2 0.1 0.69
 14 19 -2 0.11 0.58
 14 19 -2 2.02 0.83
 -14 -19 2 1.64 0.66
 13 19 -2 2.96 0.64
 13 19 -2 2.53 0.84
 -13 -19 2 3.31 0.67
 12 19 -2 -0.16 0.72
 12 19 -2 0.75 0.51
 -12 -19 2 0.89 0.56
 11 19 -2 0.09 0.66
 11 19 -2 0.34 0.48
 -11 -19 2 0.41 0.47
 10 19 -2 0.14 0.4
 10 19 -2 -0.21 0.61
 10 19 -2 0.89 0.64
 -10 -19 2 -0.53 0.4
 9 19 -2 4.62 0.73
 9 19 -2 6.14 0.84
 9 19 -2 4.25 0.5
 -9 -19 2 4.31 0.58
 8 19 -2 0.58 0.6
 8 19 -2 0.17 0.34
 8 19 -2 0.13 0.57
 -8 -19 2 0.99 0.68
 -8 -19 2 0.05 0.31
 7 19 -2 22.13 1.16
 7 19 -2 22.79 0.82
 7 19 -2 23.49 1.26
 -7 -19 2 22.05 0.75
 -7 -19 2 22.84 1.32
 6 19 -2 1.28 0.52
 6 19 -2 0.46 0.48
 6 19 -2 1.15 0.28
 -6 -19 2 1.51 0.62
 -6 -19 2 1.16 0.23
 -6 -19 2 0.4 0.41
 5 19 -2 50.77 1.25
 5 19 -2 52.37 1.83
 5 19 -2 51.02 1.71
 -5 -19 2 44.59 1.5
 -5 -19 2 49.13 1.84
 -5 -19 2 45.86 1.53
 4 19 -2 19.57 1.14
 4 19 -2 21.93 0.65
 4 19 -2 21.97 1.12
 -4 -19 2 20.78 1
 -4 -19 2 23.09 1.2
 -4 -19 2 19.94 0.98
 3 19 -2 12.71 0.95
 3 19 -2 14.93 0.93
 3 19 -2 11.38 0.45
 -3 -19 2 13.67 0.86
 -3 -19 2 14.89 0.85
 -3 -19 2 16.4 1.08
 2 19 -2 4.66 0.67
 2 19 -2 6.58 0.34
 2 19 -2 5.24 0.69
 -2 -19 2 5.68 0.65
 -2 -19 2 4.95 0.72
 1 19 -2 10.25 0.43
 1 19 -2 10.63 0.87
 1 19 -2 11.09 0.84
 -1 -19 2 10.3 0.77
 0 19 -2 0.3 0.45
 0 19 -2 0.14 0.21
 0 19 -2 0.08 0.46
 0 -19 2 -0.12 0.38
 -1 19 -2 10.27 0.48
 -1 19 -2 9.06 0.8
 -1 19 -2 10.21 0.87
 1 -19 2 8.78 0.52
 1 -19 2 9.78 0.46
 1 -19 2 9.4 0.74
 -2 19 -2 6.31 0.76
 -2 19 -2 5.08 0.74
 -2 19 -2 6.87 0.49
 2 -19 2 5.88 0.43
 2 -19 2 5.15 0.67
 2 -19 2 5.1 0.55
 -3 19 -2 13.89 0.66
 -3 19 -2 16.31 0.95
 -3 19 -2 14.4 0.97
 3 -19 2 16.07 0.94
 3 -19 2 16.34 0.68
 -4 19 -2 23.18 1.19
 -4 19 -2 22.79 1.22
 -4 19 -2 21.24 0.85
 4 -19 2 21.92 0.84
 4 -19 2 20.13 1.1
 -5 19 -2 50.84 1.84
 -5 19 -2 53.9 1.87
 -5 19 -2 49.17 1.46
 5 -19 2 49.27 1.41
 5 -19 2 43.42 1.68
 -6 19 -2 0.55 0.55
 -6 19 -2 0.57 0.52
 -6 19 -2 0.86 0.4
 6 -19 2 1.03 0.54
 -7 19 -2 23.74 1.05
 -7 19 -2 24.23 1.32
 7 -19 2 22.52 1.22
 7 -19 2 22.76 1.03
 -8 19 -2 1.05 0.6
 -8 19 -2 0.75 0.45
 8 -19 2 0.44 0.43
 8 -19 2 1 0.57
 -9 19 -2 3.89 0.66
 -9 19 -2 6.32 0.91
 9 -19 2 6.64 0.77
 9 -19 2 4.7 0.78
 -10 19 -2 -0.99 0.52
 -10 19 -2 -0.82 0.67
 10 -19 2 -0.41 0.64
 10 -19 2 -0.29 0.49
 -11 19 -2 -0.45 0.57
 -11 19 -2 -0.9 0.68
 11 -19 2 -0.09 0.52
 11 -19 2 0.19 0.68
 -12 19 -2 0.64 0.65
 -12 19 -2 1.45 0.77
 12 -19 2 0.99 0.78
 12 -19 2 1.01 0.63
 -13 19 -2 3 0.77
 -13 19 -2 4.16 1.07
 13 -19 2 5.55 0.99
 13 -19 2 3.39 0.81
 -14 19 -2 2 1
 -14 19 -2 0.3 0.79
 14 -19 2 1.9 0.93
 14 -19 2 1.27 0.81
 -15 19 -2 1.38 0.86
 -15 19 -2 1.02 1.03
 15 -19 2 1.39 0.96
 15 -19 2 0.1 0.86
 -16 19 -2 2.47 1.22
 -16 19 -2 2.5 1.13
 16 -19 2 3.81 1.12
 16 -19 2 2.43 1.09
 -17 19 -2 -0.32 1.2
 -17 19 -2 -2.25 1.15
 17 -19 2 1.61 1.26
 17 -19 2 2.26 1.28
 -18 19 -2 -2.77 1.28
 -18 19 -2 -1.2 1.23
 18 -19 2 -0.06 1.37
 18 -19 2 2.09 1.34
 -19 19 -2 -1.09 1.3
 -19 19 -2 -0.48 1.4
 19 -19 2 -2.24 1.39
 19 -19 2 2.99 1.57
 19 18 -2 -0.68 1.05
 -19 -18 2 -2.49 1.08
 18 18 -2 4 1.04
 -18 -18 2 6.98 1.24
 17 18 -2 -0.65 0.85
 -17 -18 2 -0.35 0.88
 -16 -18 2 -0.53 0.81
 15 18 -2 1.11 0.66
 -15 -18 2 2.09 0.72
 14 18 -2 2.33 0.85
 14 18 -2 0.84 0.57
 -14 -18 2 0.66 0.65
 13 18 -2 7.22 0.88
 13 18 -2 6.74 1.02
 -13 -18 2 7.29 0.92
 12 18 -2 0.5 0.69
 12 18 -2 -0.26 0.45
 -12 -18 2 0.2 0.49
 11 18 -2 4.69 0.79
 11 18 -2 3.88 0.56
 -11 -18 2 3.44 0.53
 10 18 -2 1.63 0.62
 10 18 -2 1.13 0.6
 10 18 -2 0.31 0.37
 -10 -18 2 -0.01 0.37
 9 18 -2 -0.16 0.53
 9 18 -2 -0.23 0.5
 9 18 -2 0.19 0.38
 -9 -18 2 -0.26 0.33
 8 18 -2 0.44 0.54
 8 18 -2 -0.35 0.34
 8 18 -2 0.28 0.53
 -8 -18 2 0.18 0.29
 -8 -18 2 0.47 0.63
 7 18 -2 0.73 0.49
 7 18 -2 0.39 0.29
 7 18 -2 -0.35 0.48
 -7 -18 2 -0.37 0.42
 -7 -18 2 0.22 0.28
 -7 -18 2 0.62 0.53
 6 18 -2 13.01 0.59
 6 18 -2 13.04 0.91
 6 18 -2 12.69 0.88
 -6 -18 2 12.26 1.04
 -6 -18 2 10.35 0.49
 -6 -18 2 12.92 0.79
 -6 -18 2 9.53 0.71
 -6 -18 2 11.96 0.53
 5 18 -2 11.73 0.87
 5 18 -2 10.13 0.88
 5 18 -2 9.32 0.49
 -5 -18 2 8.16 0.71
 4 18 -2 9.03 0.76
 4 18 -2 7.98 0.42
 4 18 -2 6.57 0.79
 -4 -18 2 7.91 0.9
 -4 -18 2 6.17 0.66
 -4 -18 2 9.6 0.7
 3 18 -2 21.13 0.6
 3 18 -2 19.76 1.02
 3 18 -2 20.94 1.04
 -3 -18 2 17.37 0.9
 -3 -18 2 21.67 1.12
 -3 -18 2 22.32 0.94
 2 18 -2 2.57 0.53
 2 18 -2 3.17 0.3
 2 18 -2 2.76 0.54
 -2 -18 2 2.48 0.5
 -2 -18 2 2.76 0.47
 -2 -18 2 2.94 0.55
 1 18 -2 0.55 0.43
 1 18 -2 0.84 0.21
 1 18 -2 -0.02 0.38
 -1 -18 2 0.83 0.36
 0 18 -2 2.63 0.31
 0 18 -2 3.51 0.54
 0 18 -2 2.83 0.51
 0 -18 2 2.61 0.47
 0 -18 2 2.24 0.33
 -1 18 -2 1.01 0.46
 -1 18 -2 0.37 0.47
 -1 18 -2 0.87 0.24
 1 -18 2 0.66 0.27
 1 -18 2 1.41 0.39
 1 -18 2 1.12 0.23
 -2 18 -2 2.92 0.55
 -2 18 -2 2.9 0.62
 -2 18 -2 2.79 0.4
 2 -18 2 2.2 0.43
 2 -18 2 2.35 0.37
 -3 18 -2 22.59 0.8
 -3 18 -2 23.38 1.09
 -3 18 -2 21.75 1.12
 3 -18 2 22.6 1.04
 3 -18 2 20.31 0.89
 3 -18 2 21.97 0.76
 -4 18 -2 8.89 0.86
 -4 18 -2 9.81 0.58
 -4 18 -2 8.65 0.79
 4 -18 2 8.72 0.77
 4 -18 2 9.13 0.55
 -5 18 -2 11.61 0.9
 -5 18 -2 13.42 0.72
 5 -18 2 15.94 0.74
 5 -18 2 13.98 0.92
 -6 18 -2 12.58 0.74
 -6 18 -2 13.29 0.97
 -6 18 -2 12.92 1
 6 -18 2 9.99 0.72
 6 -18 2 10.21 0.75
 -7 18 -2 1.08 0.5
 -7 18 -2 -0.04 0.36
 7 -18 2 0.56 0.36
 7 -18 2 0.52 0.49
 -8 18 -2 0.08 0.53
 -8 18 -2 0.42 0.45
 8 -18 2 -0.01 0.39
 8 -18 2 -0.32 0.49
 -9 18 -2 0.05 0.44
 -9 18 -2 0 0.59
 9 -18 2 0.22 0.42
 9 -18 2 -0.56 0.51
 -10 18 -2 -0.12 0.47
 -10 18 -2 -0.22 0.63
 10 -18 2 0.43 0.5
 10 -18 2 0.43 0.62
 -11 18 -2 4.56 0.7
 -11 18 -2 4.84 0.9
 11 -18 2 4.58 0.82
 11 -18 2 5.73 0.77
 -12 18 -2 1.31 0.76
 -12 18 -2 -0.48 0.6
 12 -18 2 -0.27 0.71
 12 -18 2 0.1 0.65
 -13 18 -2 8.17 1.15
 -13 18 -2 5.71 0.87
 13 -18 2 8.06 1.14
 13 -18 2 7 1.01
 -14 18 -2 0.71 0.94
 -14 18 -2 1.02 0.82
 14 -18 2 0.83 0.81
 14 -18 2 0.75 0.89
 -15 18 -2 0.54 0.86
 -15 18 -2 2.33 0.98
 15 -18 2 2.29 0.95
 15 -18 2 1.34 0.86
 -16 18 -2 0.54 1.09
 -16 18 -2 -0.11 0.92
 16 -18 2 2.3 0.97
 16 -18 2 -1.41 0.93
 -17 18 -2 1.53 1.22
 -17 18 -2 -1.11 1.1
 17 -18 2 -1.29 1.11
 17 -18 2 0.26 1.16
 -18 18 -2 5.21 1.43
 -18 18 -2 3.97 1.43
 18 -18 2 6.24 1.41
 18 -18 2 4.67 1.53
 -19 18 -2 0.98 1.47
 -19 18 -2 0.62 1.3
 19 -18 2 -0.75 1.34
 19 -18 2 0.31 1.41
 -20 18 -2 -2.16 1.54
 -20 18 -2 -3.45 1.38
 20 17 -2 7.43 1.4
 19 17 -2 -0.8 1.01
 -19 -17 2 2.17 1.13
 18 17 -2 0.42 0.92
 -18 -17 2 0.76 1
 17 17 -2 -1.65 0.74
 -17 -17 2 0.44 0.83
 16 17 -2 -1.39 0.62
 -16 -17 2 0.65 0.72
 15 17 -2 -0.44 0.62
 -15 -17 2 -0.6 0.69
 14 17 -2 2.31 0.63
 14 17 -2 2.54 0.8
 -14 -17 2 2.01 0.69
 13 17 -2 9.16 0.91
 13 17 -2 9.7 1.03
 -13 -17 2 9.21 0.94
 12 17 -2 2.12 0.69
 12 17 -2 1.48 0.51
 -12 -17 2 1.9 0.54
 11 17 -2 26.26 1.07
 11 17 -2 27.26 1.41
 11 17 -2 25.33 1.27
 -11 -17 2 23.13 1.05
 10 17 -2 3.57 0.5
 10 17 -2 3.88 0.72
 10 17 -2 3.81 0.64
 -10 -17 2 2.78 0.47
 9 17 -2 2.77 0.59
 9 17 -2 2.83 0.43
 9 17 -2 3.2 0.6
 -9 -17 2 4.25 0.56
 8 17 -2 -0.08 0.45
 8 17 -2 -0.06 0.33
 8 17 -2 0.25 0.51
 -8 -17 2 0.48 0.57
 -8 -17 2 -0.01 0.32
 7 17 -2 11.64 0.85
 7 17 -2 12.67 0.87
 7 17 -2 11.92 0.6
 -7 -17 2 12.3 1.01
 -7 -17 2 12.52 0.6
 -7 -17 2 12.22 0.71
 6 17 -2 7.52 0.74
 6 17 -2 8.02 0.77
 6 17 -2 9.02 0.5
 -6 -17 2 6.76 0.66
 -6 -17 2 8.73 0.46
 -6 -17 2 8.84 0.63
 -6 -17 2 7.56 0.51
 -6 -17 2 10.02 0.94
 5 17 -2 2.43 0.51
 5 17 -2 2.13 0.52
 5 17 -2 1.58 0.27
 -5 -17 2 2.98 0.58
 -5 -17 2 2.31 0.29
 -5 -17 2 3.36 0.51
 -5 -17 2 1.11 0.44
 4 17 -2 6.05 0.39
 4 17 -2 7.37 0.66
 4 17 -2 6.08 0.68
 -4 -17 2 6.14 0.61
 -4 -17 2 5.74 0.61
 -4 -17 2 6.68 0.8
 3 17 -2 8.75 0.4
 3 17 -2 10.13 0.74
 3 17 -2 10.73 0.44
 3 17 -2 8.32 0.73
 -3 -17 2 13.8 0.73
 -3 -17 2 11.85 0.87
 2 17 -2 2.48 0.48
 2 17 -2 3.84 0.56
 2 17 -2 4.06 0.3
 -2 -17 2 3.52 0.54
 -2 -17 2 3.64 0.49
 -2 -17 2 3.27 0.53
 1 17 -2 48.3 1.17
 1 17 -2 53.01 1.64
 1 17 -2 51.92 1.18
 1 17 -2 50.79 1.68
 -1 -17 2 49.22 1.54
 0 17 -2 -0.5 0.36
 0 17 -2 -0.31 0.35
 0 17 -2 -0.32 0.19
 0 17 -2 -0.23 0.17
 0 -17 2 0 0.2
 0 -17 2 -0.33 0.32
 0 -17 2 0.51 0.2
 -1 17 -2 53.09 1.69
 -1 17 -2 52.97 1.74
 -1 17 -2 52.47 1.29
 1 -17 2 49.3 1.58
 1 -17 2 47.66 1.21
 1 -17 2 47.6 1.25
 -2 17 -2 4.39 0.64
 -2 17 -2 3.59 0.54
 -2 17 -2 2.87 0.37
 2 -17 2 3.16 0.49
 2 -17 2 3.2 0.47
 2 -17 2 4.33 0.35
 -3 17 -2 11.73 0.55
 -3 17 -2 12.13 0.81
 -3 17 -2 10.56 0.81
 3 -17 2 13.6 0.82
 3 -17 2 11.83 0.7
 3 -17 2 13.62 0.58
 -4 17 -2 6.95 0.76
 -4 17 -2 6.96 0.53
 -4 17 -2 5.91 0.71
 4 -17 2 5.37 0.62
 4 -17 2 6.14 0.48
 -5 17 -2 2.55 0.53
 -5 17 -2 2.76 0.39
 -5 17 -2 1.63 0.51
 5 -17 2 4.06 0.49
 5 -17 2 3.87 0.54
 -6 17 -2 9.05 0.88
 -6 17 -2 8.46 0.83
 -6 17 -2 9.52 0.67
 6 -17 2 8.68 0.65
 6 -17 2 10.74 0.81
 -7 17 -2 12.37 0.97
 -7 17 -2 12.85 0.78
 7 -17 2 10.74 0.71
 7 -17 2 13.02 0.89
 -8 17 -2 0.2 0.53
 -8 17 -2 -0.06 0.42
 8 -17 2 -0.27 0.37
 8 -17 2 0.3 0.47
 -9 17 -2 2.95 0.65
 -9 17 -2 3.54 0.56
 9 -17 2 3.82 0.56
 9 -17 2 3.44 0.68
 -10 17 -2 3.04 0.71
 -10 17 -2 2.54 0.58
 10 -17 2 2.87 0.7
 10 -17 2 2.85 0.58
 -11 17 -2 25.79 1.5
 -11 17 -2 26.01 1.32
 11 -17 2 24.71 1.41
 11 -17 2 26.25 1.3
 -12 17 -2 2.69 0.74
 -12 17 -2 1.45 0.63
 12 -17 2 2.99 0.76
 12 -17 2 4.24 0.77
 -13 17 -2 9.9 1.13
 -13 17 -2 11.21 1.3
 13 -17 2 10.36 1.18
 13 -17 2 9 1.27
 -14 17 -2 3.39 0.93
 -14 17 -2 2.5 0.81
 14 -17 2 3.06 0.83
 14 -17 2 1.34 0.88
 -15 17 -2 -0.39 0.87
 -15 17 -2 0.04 0.98
 15 -17 2 0.28 0.88
 15 -17 2 -0.09 0.9
 -16 17 -2 -0.16 1
 -16 17 -2 -0.68 0.91
 16 -17 2 -0.11 0.99
 16 -17 2 1.37 1.02
 -17 17 -2 1.09 1.03
 -17 17 -2 -0.06 1.1
 17 -17 2 1.48 1.04
 17 -17 2 -0.86 1.1
 -18 17 -2 1.32 1.29
 -18 17 -2 -0.53 1.12
 18 -17 2 -1.07 1.14
 18 -17 2 2.63 1.31
 -19 17 -2 -1.08 1.39
 -19 17 -2 -0.18 1.32
 19 -17 2 -1.44 1.34
 19 -17 2 0.42 1.41
 -20 17 -2 5.84 1.64
 -20 17 -2 2.28 1.44
 20 -17 2 8.4 1.87
 20 16 -2 -0.97 1.1
 -20 -16 2 0.28 1.17
 19 16 -2 -0.65 1.02
 -19 -16 2 1.17 1.15
 18 16 -2 2.91 0.99
 -18 -16 2 4.52 1.05
 17 16 -2 -0.2 0.75
 -17 -16 2 0.97 0.85
 16 16 -2 1.46 0.71
 -16 -16 2 3.03 0.85
 15 16 -2 1.48 0.64
 -15 -16 2 2.01 0.79
 14 16 -2 6.61 0.77
 14 16 -2 6.31 0.95
 -14 -16 2 5.76 0.79
 13 16 -2 0.35 0.65
 13 16 -2 -0.12 0.48
 -13 -16 2 -0.35 0.49
 12 16 -2 2.55 0.53
 12 16 -2 4.82 0.81
 12 16 -2 3.54 0.74
 -12 -16 2 1.9 0.52
 11 16 -2 16.52 0.88
 11 16 -2 14.13 1.01
 11 16 -2 16.33 1.09
 -11 -16 2 15.82 0.9
 10 16 -2 2.76 0.46
 10 16 -2 2.76 0.58
 10 16 -2 3.1 0.62
 -10 -16 2 2.7 0.48
 9 16 -2 4.5 0.62
 9 16 -2 4.51 0.69
 9 16 -2 4.2 0.59
 -9 -16 2 4.74 0.56
 8 16 -2 1.71 0.53
 8 16 -2 2.73 0.51
 8 16 -2 2.92 0.41
 -8 -16 2 2.62 0.4
 -8 -16 2 2.69 0.65
 7 16 -2 11.37 0.8
 7 16 -2 11.95 0.6
 7 16 -2 11.52 0.85
 -7 -16 2 12.23 0.94
 -7 -16 2 11.16 0.59
 -7 -16 2 12.82 0.7
 -7 -16 2 11.18 0.65
 6 16 -2 5.64 0.69
 6 16 -2 6.09 0.68
 6 16 -2 6.09 0.44
 -6 -16 2 4.45 0.55
 -6 -16 2 6.56 0.5
 -6 -16 2 5.85 0.79
 -6 -16 2 5.51 0.44
 5 16 -2 2.43 0.45
 5 16 -2 1.33 0.24
 5 16 -2 1.86 0.45
 -5 -16 2 1.58 0.25
 -5 -16 2 0.9 0.39
 -5 -16 2 2.16 0.32
 -5 -16 2 2.54 0.52
 4 16 -2 2.51 0.48
 4 16 -2 2.62 0.46
 4 16 -2 3.18 0.32
 4 16 -2 2.14 0.31
 -4 -16 2 3.73 0.5
 -4 -16 2 2.63 0.5
 -4 -16 2 2.35 0.42
 3 16 -2 107.59 2.65
 3 16 -2 102.7 2.21
 3 16 -2 98.89 2.22
 3 16 -2 99.81 2.78
 -3 -16 2 104.06 2.55
 -3 -16 2 98.43 2.61
 -3 -16 2 98.19 2.74
 2 16 -2 0.67 0.39
 2 16 -2 1.25 0.19
 2 16 -2 1.08 0.2
 2 16 -2 0.8 0.39
 -2 -16 2 1.09 0.38
 -2 -16 2 0.53 0.31
 -2 -16 2 1.24 0.37
 1 16 -2 4.45 0.6
 1 16 -2 4.89 0.3
 1 16 -2 4.32 0.57
 1 16 -2 3.23 0.29
 -1 -16 2 4.87 0.54
 0 16 -2 0.52 0.18
 0 16 -2 0.82 0.37
 0 16 -2 -0.58 0.32
 0 16 -2 0.06 0.18
 0 -16 2 0.2 0.3
 0 -16 2 0.38 0.18
 0 -16 2 0.27 0.2
 -1 16 -2 4.54 0.35
 -1 16 -2 4.76 0.58
 -1 16 -2 4.72 0.57
 1 -16 2 4.55 0.4
 1 -16 2 4.19 0.32
 1 -16 2 4.94 0.53
 -2 16 -2 1.35 0.42
 -2 16 -2 1 0.43
 2 -16 2 0.31 0.36
 2 -16 2 1.11 0.31
 2 -16 2 1.47 0.23
 -3 16 -2 103.08 2.71
 -3 16 -2 101.55 2.37
 -3 16 -2 104.53 2.83
 3 -16 2 96.13 2.3
 3 -16 2 98.82 2.67
 3 -16 2 93.33 2.36
 -4 16 -2 3.05 0.51
 -4 16 -2 4 0.44
 -4 16 -2 2.19 0.48
 4 -16 2 4.22 0.55
 4 -16 2 2.78 0.43
 4 -16 2 3.72 0.41
 -5 16 -2 1.11 0.42
 -5 16 -2 1.77 0.43
 5 -16 2 2.2 0.36
 -6 16 -2 6.68 0.72
 -6 16 -2 6.92 0.59
 -6 16 -2 5.96 0.76
 6 -16 2 6 0.65
 6 -16 2 5.82 0.54
 -7 16 -2 12.38 0.92
 -7 16 -2 13.7 0.78
 7 -16 2 11.92 0.74
 7 -16 2 12.9 0.86
 -8 16 -2 3.14 0.52
 -8 16 -2 2.44 0.6
 8 -16 2 1.66 0.47
 8 -16 2 2.64 0.48
 -9 16 -2 3.18 0.58
 -9 16 -2 4.58 0.73
 9 -16 2 4.22 0.69
 9 -16 2 4.39 0.6
 -10 16 -2 2.72 0.66
 -10 16 -2 3.02 0.59
 10 -16 2 3.47 0.6
 10 -16 2 3.16 0.66
 -11 16 -2 14.84 1.04
 -11 16 -2 16.38 1.15
 11 -16 2 18.07 1.18
 11 -16 2 16.55 1.09
 -12 16 -2 4.01 0.81
 -12 16 -2 3.18 0.68
 12 -16 2 2.42 0.67
 12 -16 2 3.54 0.77
 -13 16 -2 0.15 0.72
 -13 16 -2 -0.07 0.6
 13 -16 2 -0.15 0.71
 13 -16 2 0.33 0.64
 -14 16 -2 6.25 0.95
 -14 16 -2 6.47 1.03
 14 -16 2 6.79 0.97
 14 -16 2 6.68 1
 -15 16 -2 3.28 1.03
 -15 16 -2 2.08 0.89
 15 -16 2 2.74 0.93
 15 -16 2 3.31 0.92
 -16 16 -2 3.45 1.01
 -16 16 -2 1.47 0.96
 16 -16 2 2.6 1
 16 -16 2 2.87 1.02
 -17 16 -2 1.12 0.92
 -17 16 -2 1.87 1.03
 17 -16 2 2.43 1.03
 17 -16 2 2.45 1.14
 -18 16 -2 7.22 1.39
 -18 16 -2 4.31 1.24
 18 -16 2 3.65 1.23
 18 -16 2 1.59 1.25
 -19 16 -2 3.86 1.38
 -19 16 -2 -0.67 1.24
 19 -16 2 0.64 1.37
 19 -16 2 -1.74 1.28
 -20 16 -2 3.3 1.44
 -20 16 -2 -2.73 1.35
 20 -16 2 -1.66 1.5
 20 15 -2 8.93 1.37
 -20 -15 2 12.24 1.61
 19 15 -2 2.52 1.07
 -19 -15 2 2.85 1.16
 18 15 -2 0.38 0.86
 -18 -15 2 1.09 0.94
 -17 -15 2 -0.23 0.8
 16 15 -2 0.22 0.65
 -16 -15 2 0.16 0.77
 15 15 -2 3.93 0.72
 -15 -15 2 4.11 0.79
 14 15 -2 3.93 0.67
 -14 -15 2 3.28 0.68
 13 15 -2 0.53 0.6
 13 15 -2 0.46 0.51
 -13 -15 2 0.58 0.53
 12 15 -2 3.45 0.56
 12 15 -2 2.76 0.65
 12 15 -2 3.2 0.68
 -12 -15 2 4.13 0.65
 11 15 -2 49.67 1.54
 11 15 -2 48.71 1.82
 11 15 -2 47.7 1.64
 -11 -15 2 45.98 1.56
 10 15 -2 6.16 0.65
 10 15 -2 7.96 0.87
 10 15 -2 7 0.77
 -10 -15 2 7.47 0.7
 9 15 -2 2.63 0.53
 9 15 -2 2.66 0.51
 9 15 -2 2.12 0.43
 -9 -15 2 2.38 0.44
 8 15 -2 5.25 0.52
 8 15 -2 4.62 0.65
 8 15 -2 4.54 0.66
 -8 -15 2 4.43 0.65
 -8 -15 2 5.34 0.56
 7 15 -2 14.58 0.66
 7 15 -2 15.7 0.91
 7 15 -2 16.91 0.84
 -7 -15 2 13.8 0.68
 -7 -15 2 15.79 1
 -7 -15 2 15.94 0.76
 -7 -15 2 14.96 0.68
 6 15 -2 14.14 0.84
 6 15 -2 12.93 0.57
 6 15 -2 13.43 0.77
 -6 -15 2 12.01 0.64
 -6 -15 2 12.62 0.57
 -6 -15 2 12.21 0.92
 -6 -15 2 13.21 0.63
 5 15 -2 6.43 0.4
 5 15 -2 5.87 0.61
 5 15 -2 7.29 0.59
 -5 -15 2 5.69 0.53
 -5 -15 2 6.46 0.41
 -5 -15 2 7.74 0.53
 -5 -15 2 7.01 0.74
 -5 -15 2 6.4 0.4
 4 15 -2 3.41 0.47
 4 15 -2 2.36 0.32
 4 15 -2 2.6 0.32
 4 15 -2 2.63 0.46
 -4 -15 2 2.62 0.51
 -4 -15 2 2.76 0.43
 -4 -15 2 2.43 0.27
 -4 -15 2 2.93 0.28
 -4 -15 2 2.57 0.36
 3 15 -2 8.84 0.65
 3 15 -2 8.95 0.41
 3 15 -2 8.93 0.63
 3 15 -2 8.61 0.37
 -3 -15 2 9.95 0.74
 -3 -15 2 10.05 0.59
 -3 -15 2 8.96 0.6
 2 15 -2 -0.19 0.31
 2 15 -2 0.44 0.36
 -2 -15 2 0.01 0.33
 -2 -15 2 0.76 0.3
 1 15 -2 144.43 3.63
 1 15 -2 147.32 3.03
 1 15 -2 134.19 3.02
 1 15 -2 151.26 3.49
 -1 -15 2 139.88 3.49
 0 15 -2 -0.29 0.17
 0 15 -2 0.1 0.15
 0 15 -2 -0.1 0.31
 0 15 -2 0.55 0.36
 0 -15 2 0.06 0.27
 0 -15 2 0.12 0.17
 0 -15 2 -0.01 0.16
 -1 15 -2 144.34 3.13
 -1 15 -2 146.73 3.69
 -1 15 -2 147.63 3.54
 1 -15 2 138.65 3.15
 1 -15 2 141.09 3.13
 1 -15 2 140.99 3.55
 -2 15 -2 0.9 0.35
 -2 15 -2 0.37 0.21
 -2 15 -2 0.65 0.36
 2 -15 2 0.53 0.28
 2 -15 2 0.94 0.31
 2 -15 2 1.26 0.22
 -3 15 -2 8.98 0.7
 -3 15 -2 7.78 0.65
 -3 15 -2 10.25 0.49
 3 -15 2 9.46 0.59
 3 -15 2 8.81 0.61
 3 -15 2 8.62 0.45
 -4 15 -2 2.68 0.34
 -4 15 -2 3.04 0.51
 -4 15 -2 2.42 0.47
 4 -15 2 2.51 0.37
 4 -15 2 1.99 0.41
 4 -15 2 2.57 0.36
 4 -15 2 3.52 0.49
 -5 15 -2 7.17 0.68
 -5 15 -2 7.28 0.53
 -5 15 -2 6.54 0.69
 5 -15 2 6.76 0.6
 5 -15 2 5.91 0.48
 5 -15 2 6.32 0.54
 -6 15 -2 14.09 0.85
 -6 15 -2 12.53 0.83
 -6 15 -2 14.42 0.73
 6 -15 2 13.22 0.69
 6 -15 2 13.26 0.74
 6 -15 2 12.79 0.81
 -7 15 -2 16.97 1
 -7 15 -2 17.52 0.84
 7 -15 2 15.63 0.94
 7 -15 2 15.55 0.81
 7 -15 2 15.67 0.78
 -8 15 -2 6.76 0.66
 -8 15 -2 5.14 0.71
 8 -15 2 5.54 0.61
 8 -15 2 5.16 0.7
 8 -15 2 5.06 0.61
 -9 15 -2 2.22 0.6
 -9 15 -2 2.34 0.5
 9 -15 2 2.59 0.57
 9 -15 2 2.03 0.49
 -10 15 -2 6.16 0.78
 -10 15 -2 8.11 0.88
 10 -15 2 6.8 0.86
 10 -15 2 7.13 0.8
 -11 15 -2 50.02 1.94
 -11 15 -2 49.94 1.77
 11 -15 2 49.54 1.75
 11 -15 2 46.7 1.85
 -12 15 -2 3.41 0.74
 -12 15 -2 3.55 0.67
 12 -15 2 5.32 0.84
 12 -15 2 4.63 0.74
 -13 15 -2 0.74 0.62
 -13 15 -2 1.51 0.77
 13 -15 2 0.85 0.65
 13 -15 2 1.39 0.68
 -14 15 -2 5.12 0.88
 -14 15 -2 2.91 0.79
 14 -15 2 4.09 0.85
 14 -15 2 4.86 0.88
 -15 15 -2 5.58 0.98
 -15 15 -2 3.13 0.87
 15 -15 2 4.04 0.9
 15 -15 2 4.36 0.94
 -16 15 -2 -0.55 0.81
 16 -15 2 -0.65 0.9
 16 -15 2 1.13 0.89
 -17 15 -2 -0.48 0.93
 17 -15 2 -0.08 1.02
 17 -15 2 0.51 1.03
 -18 15 -2 0.87 1.03
 18 -15 2 -0.11 1.26
 18 -15 2 1.4 1.12
 -19 15 -2 3.18 1.36
 19 -15 2 2.1 1.39
 -20 15 -2 5.93 1.61
 20 -15 2 4.89 1.68
 21 14 -2 -0.4 1.16
 -21 -14 2 1.94 1.74
 -21 -14 2 -0.94 1.35
 20 14 -2 -1 1.1
 -20 -14 2 0.01 1.22
 19 14 -2 0.65 0.97
 -19 -14 2 2.31 1.09
 18 14 -2 0.3 0.81
 -18 -14 2 1.34 0.94
 17 14 -2 -1.65 0.63
 -17 -14 2 0.44 0.87
 16 14 -2 10.11 1.11
 -16 -14 2 10.91 1.28
 15 14 -2 3.26 0.7
 -15 -14 2 2.76 0.74
 14 14 -2 -0.03 0.51
 -14 -14 2 0.72 0.56
 13 14 -2 6.21 0.84
 13 14 -2 5.89 0.82
 13 14 -2 5.34 0.75
 -13 -14 2 5.67 0.84
 12 14 -2 1.08 0.55
 12 14 -2 1.51 0.62
 12 14 -2 1.86 0.49
 -12 -14 2 1.26 0.5
 11 14 -2 8.49 0.86
 11 14 -2 7.84 0.82
 11 14 -2 10.21 0.74
 -11 -14 2 8.75 0.78
 10 14 -2 2.46 0.45
 10 14 -2 2.63 0.49
 10 14 -2 2.93 0.55
 -10 -14 2 3.31 0.49
 9 14 -2 11.53 0.87
 9 14 -2 13.71 0.81
 9 14 -2 12.59 0.72
 -9 -14 2 11.27 0.74
 8 14 -2 30.12 1.23
 8 14 -2 30.11 1.13
 8 14 -2 29.49 0.99
 -8 -14 2 30.33 0.99
 -8 -14 2 28.07 1.32
 -8 -14 2 28.59 1.02
 7 14 -2 36.59 1.37
 7 14 -2 34.79 1.19
 7 14 -2 35.4 1.05
 -7 -14 2 33.74 1.08
 -7 -14 2 34.65 1.4
 -7 -14 2 34.11 1.11
 -7 -14 2 34.73 1.07
 6 14 -2 0.02 0.23
 6 14 -2 0.42 0.36
 6 14 -2 0.7 0.35
 -6 -14 2 -0.1 0.27
 -6 -14 2 0.1 0.23
 -6 -14 2 0.41 0.4
 -6 -14 2 -0.15 0.31
 5 14 -2 8.85 0.62
 5 14 -2 8.53 0.43
 5 14 -2 9.78 0.7
 -5 -14 2 8.17 0.74
 -5 -14 2 8.9 0.44
 -5 -14 2 9.22 0.49
 -5 -14 2 9.52 0.54
 4 14 -2 0.42 0.31
 4 14 -2 0.55 0.25
 4 14 -2 0.79 0.31
 4 14 -2 0.57 0.19
 -4 -14 2 1.29 0.38
 -4 -14 2 0.34 0.31
 -4 -14 2 0.93 0.19
 -4 -14 2 0.64 0.19
 -4 -14 2 0.96 0.29
 3 14 -2 10.11 0.65
 3 14 -2 8.81 0.61
 3 14 -2 8.75 0.37
 3 14 -2 7.12 0.4
 -3 -14 2 9.32 0.55
 -3 -14 2 9.28 0.69
 -3 -14 2 8.52 0.52
 2 14 -2 5.48 0.31
 2 14 -2 5.66 0.3
 2 14 -2 4.25 0.54
 2 14 -2 5.94 0.58
 -2 -14 2 5.35 0.48
 -2 -14 2 4.56 0.47
 1 14 -2 30.84 0.76
 1 14 -2 31.54 1.14
 1 14 -2 31.86 0.77
 1 14 -2 30.65 1.09
 -1 -14 2 29.16 1.03
 -1 -14 2 34.54 1.1
 0 14 -2 4.45 0.3
 0 14 -2 3.63 0.49
 0 14 -2 3.88 0.5
 0 14 -2 4.32 0.28
 0 -14 2 4.29 0.27
 0 -14 2 3.53 0.27
 0 -14 2 3.56 0.43
 -1 14 -2 31.65 1.17
 -1 14 -2 33.63 0.85
 -1 14 -2 31.14 1.12
 1 -14 2 34.23 0.9
 1 -14 2 32.71 0.92
 1 -14 2 35.44 1.15
 -2 14 -2 4.29 0.35
 -2 14 -2 5.41 0.56
 -2 14 -2 6.61 0.58
 2 -14 2 3.85 0.42
 2 -14 2 3.99 0.47
 2 -14 2 3.94 0.32
 -3 14 -2 9.66 0.49
 -3 14 -2 8.97 0.62
 -3 14 -2 9.22 0.65
 3 -14 2 8.68 0.44
 3 -14 2 8.49 0.58
 3 -14 2 7.69 0.55
 -4 14 -2 0.87 0.26
 -4 14 -2 0.46 0.34
 -4 14 -2 0.63 0.32
 4 -14 2 0.19 0.22
 4 -14 2 0.62 0.31
 4 -14 2 0.35 0.35
 4 -14 2 0.47 0.27
 -5 14 -2 8.45 0.56
 -5 14 -2 8.9 0.68
 -5 14 -2 8.57 0.68
 5 -14 2 9.12 0.64
 5 -14 2 7.22 0.56
 5 -14 2 8.69 0.51
 -6 14 -2 0.49 0.3
 -6 14 -2 0.46 0.37
 -6 14 -2 0.83 0.4
 6 -14 2 0.4 0.32
 6 -14 2 0.12 0.35
 6 -14 2 0.23 0.24
 -7 14 -2 35.59 1.38
 -7 14 -2 35.24 1.2
 7 -14 2 34.19 1.18
 7 -14 2 32.81 1.31
 7 -14 2 34.36 1.16
 -8 14 -2 30.48 1.14
 -8 14 -2 30.56 1.32
 8 -14 2 28.7 1.24
 8 -14 2 30.09 1.12
 8 -14 2 29.69 1.15
 -9 14 -2 12.6 0.93
 -9 14 -2 14.43 0.83
 9 -14 2 12.25 0.81
 9 -14 2 12.13 0.88
 9 -14 2 12.2 0.89
 -10 14 -2 3.29 0.55
 -10 14 -2 5.22 0.78
 10 -14 2 4.24 0.6
 10 -14 2 4.31 0.65
 10 -14 2 3.66 0.67
 -11 14 -2 8.76 0.9
 -11 14 -2 7.27 0.87
 11 -14 2 9.03 0.91
 11 -14 2 8.74 0.91
 11 -14 2 9.11 0.91
 -12 14 -2 1.16 0.59
 -12 14 -2 1.56 0.6
 12 -14 2 1.94 0.68
 12 -14 2 1.33 0.58
 12 -14 2 1.63 0.68
 -13 14 -2 5.21 0.81
 13 -14 2 7.42 1.09
 13 -14 2 6.55 0.87
 -14 14 -2 0.47 0.71
 14 -14 2 2.11 0.7
 14 -14 2 0.6 0.73
 -15 14 -2 3.69 0.89
 15 -14 2 4.02 0.91
 15 -14 2 4.46 0.9
 -16 14 -2 12 1.49
 16 -14 2 10.47 1.46
 16 -14 2 9.49 1.27
 -17 14 -2 -1.75 0.92
 17 -14 2 -1.59 0.97
 17 -14 2 0 0.92
 -18 14 -2 0.07 0.99
 18 -14 2 1.89 1.18
 18 -14 2 1.54 1.06
 -19 14 -2 0.6 1.13
 19 -14 2 3.05 1.41
 -20 14 -2 -1.5 1.35
 20 -14 2 0.14 1.51
 -21 14 -2 0.21 1.51
 21 13 -2 1.92 1.25
 -21 -13 2 3.41 1.41
 -21 -13 2 2.25 1.75
 20 13 -2 -0.8 1.05
 -20 -13 2 -0.05 1.18
 19 13 -2 0.45 0.9
 -19 -13 2 0.14 1.01
 18 13 -2 8.16 1.09
 -18 -13 2 11.04 1.47
 17 13 -2 -1.31 0.65
 -17 -13 2 -0.16 0.87
 16 13 -2 3 0.73
 -16 -13 2 1.78 0.77
 15 13 -2 6.45 0.78
 -15 -13 2 5.05 0.81
 14 13 -2 2.29 0.62
 14 13 -2 3.24 0.73
 -14 -13 2 2.83 0.72
 13 13 -2 12.88 0.96
 13 13 -2 12.6 0.96
 -13 -13 2 12.74 0.98
 12 13 -2 0.64 0.44
 12 13 -2 0.51 0.52
 12 13 -2 0.94 0.54
 -12 -13 2 1.17 0.51
 11 13 -2 4.12 0.53
 11 13 -2 4.51 0.6
 11 13 -2 3.77 0.7
 -11 -13 2 3.32 0.52
 10 13 -2 6.2 0.65
 10 13 -2 6.58 0.67
 10 13 -2 7.35 0.72
 -10 -13 2 8.81 0.7
 9 13 -2 107.45 2.97
 9 13 -2 104.14 2.71
 9 13 -2 114.35 2.65
 -9 -13 2 115.51 2.91
 8 13 -2 12.32 0.73
 8 13 -2 12.15 0.8
 8 13 -2 12.58 0.65
 -8 -13 2 10.81 0.58
 -8 -13 2 10.64 0.66
 7 13 -2 5.36 0.56
 7 13 -2 5.55 0.56
 7 13 -2 4.75 0.45
 -7 -13 2 6.21 0.5
 -7 -13 2 4.5 0.56
 -7 -13 2 5.59 0.73
 6 13 -2 10.92 0.53
 6 13 -2 12.55 0.72
 6 13 -2 11.31 0.65
 -6 -13 2 11.07 0.55
 -6 -13 2 10.8 0.8
 -6 -13 2 11.69 0.56
 -6 -13 2 11.82 0.61
 5 13 -2 15.91 0.56
 5 13 -2 15.39 0.78
 5 13 -2 15.14 0.71
 -5 -13 2 15.94 0.61
 -5 -13 2 15.27 0.64
 -5 -13 2 15.3 0.57
 -5 -13 2 14.15 0.83
 4 13 -2 0.94 0.3
 4 13 -2 1 0.27
 4 13 -2 0.76 0.19
 4 13 -2 1.04 0.34
 -4 -13 2 1.13 0.33
 -4 -13 2 0.88 0.21
 -4 -13 2 1.1 0.3
 -4 -13 2 0.84 0.25
 -4 -13 2 0.78 0.2
 3 13 -2 16.02 0.53
 3 13 -2 17.21 0.75
 3 13 -2 16.33 0.78
 3 13 -2 16.33 0.5
 -3 -13 2 16.36 0.83
 -3 -13 2 18.12 0.69
 -3 -13 2 17.46 0.69
 -3 -13 2 17.85 0.5
 -3 -13 2 16.45 0.51
 2 13 -2 0.55 0.15
 2 13 -2 0.75 0.17
 2 13 -2 0.45 0.29
 -2 -13 2 0.82 0.25
 -2 -13 2 0.76 0.28
 1 13 -2 17.38 0.49
 1 13 -2 16.06 0.73
 1 13 -2 17.85 0.48
 1 13 -2 18.69 0.82
 -1 -13 2 16.99 0.71
 -1 -13 2 18 0.71
 -1 -13 2 17.89 0.48
 -1 -13 2 17.79 0.51
 0 13 -2 0.2 0.27
 0 13 -2 -0.09 0.17
 0 13 -2 0.27 0.27
 0 13 -2 -0.09 0.14
 0 -13 2 0.16 0.14
 0 -13 2 -0.03 0.13
 0 -13 2 0.28 0.24
 -1 13 -2 18.07 0.77
 -1 13 -2 18.11 0.8
 -1 13 -2 15.56 0.52
 1 -13 2 17.65 0.54
 1 -13 2 17.19 0.58
 1 -13 2 18.29 0.75
 -2 13 -2 0.63 0.29
 -2 13 -2 0.64 0.18
 -2 13 -2 0.74 0.33
 2 -13 2 0.35 0.17
 2 -13 2 0.87 0.25
 2 -13 2 0.96 0.25
 -3 13 -2 16.97 0.61
 -3 13 -2 17.73 0.8
 -3 13 -2 16.88 0.8
 3 -13 2 17.42 0.61
 3 -13 2 17.26 0.77
 3 -13 2 16.44 0.69
 -4 13 -2 1.1 0.33
 -4 13 -2 0.76 0.33
 -4 13 -2 0.64 0.24
 4 -13 2 0.67 0.23
 4 -13 2 0.71 0.26
 4 -13 2 0.78 0.27
 -5 13 -2 15.82 0.81
 -5 13 -2 16.92 0.86
 -5 13 -2 16.27 0.68
 5 -13 2 15.47 0.69
 5 -13 2 16.74 0.81
 5 -13 2 15.21 0.66
 -6 13 -2 11.76 0.65
 -6 13 -2 12.07 0.76
 6 -13 2 11.05 0.64
 6 -13 2 10.88 0.6
 6 -13 2 10.45 0.69
 -7 13 -2 5.25 0.63
 -7 13 -2 6.09 0.58
 7 -13 2 6.39 0.54
 7 -13 2 5.36 0.59
 7 -13 2 5.69 0.57
 -8 13 -2 12.24 0.88
 -8 13 -2 12.88 0.77
 8 -13 2 11.34 0.78
 8 -13 2 11.68 0.81
 8 -13 2 11.87 0.71
 -9 13 -2 113.11 2.91
 -9 13 -2 114.26 3.18
 9 -13 2 110.13 2.79
 9 -13 2 108.56 3.06
 9 -13 2 109.07 2.87
 -10 13 -2 7.11 0.84
 -10 13 -2 7.65 0.73
 10 -13 2 7.15 0.8
 10 -13 2 7.36 0.78
 10 -13 2 8.02 0.81
 -11 13 -2 5.32 0.75
 11 -13 2 4.08 0.66
 11 -13 2 3.9 0.66
 11 -13 2 4.03 0.65
 -12 13 -2 0.42 0.52
 12 -13 2 1.52 0.58
 12 -13 2 1.04 0.59
 12 -13 2 1.21 0.6
 -13 13 -2 11.73 1.09
 13 -13 2 14.09 1.11
 13 -13 2 12.41 1.15
 13 -13 2 14.87 1.17
 -14 13 -2 2.57 0.74
 14 -13 2 3.23 0.74
 14 -13 2 2.88 0.84
 14 -13 2 4.44 0.9
 -15 13 -2 5.21 0.96
 15 -13 2 5.65 0.98
 15 -13 2 6.82 1.13
 15 -13 2 7 0.97
 -16 13 -2 1.26 0.88
 16 -13 2 2.73 0.97
 16 -13 2 2.63 0.89
 -17 13 -2 -0.51 0.85
 17 -13 2 -0.27 0.93
 17 -13 2 -0.17 1.01
 -18 13 -2 12.1 1.5
 18 -13 2 9.08 1.4
 18 -13 2 11.95 1.53
 -19 13 -2 0.77 1.1
 19 -13 2 2.72 1.31
 -20 13 -2 0.93 1.41
 -21 13 -2 0.13 1.53
 21 12 -2 0.28 1.26
 -21 -12 2 2 1.47
 -21 -12 2 -0.39 1.32
 20 12 -2 -1.59 1.03
 -20 -12 2 -0.26 1.16
 19 12 -2 1.01 0.95
 -19 -12 2 -0.47 1
 18 12 -2 -0.79 0.71
 -18 -12 2 0.86 0.95
 17 12 -2 1.55 0.73
 -17 -12 2 2.08 0.93
 16 12 -2 10.47 1.05
 -16 -12 2 8.04 1.14
 15 12 -2 0.23 0.54
 -15 -12 2 -0.57 0.59
 14 12 -2 -0.17 0.51
 14 12 -2 -1.48 0.58
 -14 -12 2 0.06 0.54
 13 12 -2 17.76 1.04
 13 12 -2 20.36 1.1
 -13 -12 2 17.84 1.11
 12 12 -2 1.7 0.47
 12 12 -2 1.08 0.55
 12 12 -2 2.08 0.55
 -12 -12 2 1.29 0.5
 11 12 -2 0.97 0.46
 11 12 -2 1.02 0.41
 11 12 -2 0.24 0.45
 -11 -12 2 1 0.45
 10 12 -2 32.37 1.16
 10 12 -2 32.64 1.17
 10 12 -2 32.44 1.32
 -10 -12 2 33.48 1.26
 9 12 -2 6.76 0.68
 9 12 -2 5.04 0.58
 9 12 -2 5.73 0.59
 -9 -12 2 7.41 0.64
 8 12 -2 44.18 1.53
 8 12 -2 45.47 1.36
 8 12 -2 44.56 1.28
 -8 -12 2 45.33 1.38
 -8 -12 2 45.77 1.27
 7 12 -2 25.09 0.91
 7 12 -2 23.23 0.82
 7 12 -2 23.3 1
 -7 -12 2 24.62 0.82
 -7 -12 2 25.13 0.93
 -7 -12 2 24.8 0.89
 -7 -12 2 24.58 1.1
 6 12 -2 3.51 0.45
 6 12 -2 3.3 0.49
 6 12 -2 3.92 0.36
 -6 -12 2 3.3 0.46
 -6 -12 2 3.62 0.38
 -6 -12 2 2.69 0.37
 -6 -12 2 4.9 0.61
 5 12 -2 24.19 0.85
 5 12 -2 23.16 0.71
[truncated: 19,509,960 more chars]
