# Supplementary material for: Synthesis and characterization of hybrid Anderson hexa­molybdoaluminates(III) functionalized with indometacin or cinnamic acid
Source: Acta Crystallogr C Struct Chem. 2018 Oct 24;74(Pt 11):1378–83. doi: 10.1107/S2053229618012536 (PMC6218885; doi:10.1107/S2053229618012536)
Supplement: Supplementary file 2 [file c-74-01378-mo_ambl235_pbcasup4.hkl]

#
# h,k,l, Fc-squared, Fo-squared, sigma(Fo-squared), status flag
#
data_mo_ambl235_pbca
_shelx_title ' mo_ambl235_Pbca in Pbca'
_shelx_refln_list_code          4
_shelx_F_calc_maximum     1297.10
_exptl_crystal_F_000      9222.10
_reflns_d_resolution_high  0.8300

loop_
 _space_group_symop_operation_xyz
 'x, y, z'
 '-x+1/2, -y, z+1/2'
 '-x, y+1/2, -z+1/2'
 'x+1/2, -y+1/2, -z'
 '-x, -y, -z'
 'x-1/2, y, -z-1/2'
 'x, -y-1/2, z-1/2'
 '-x-1/2, y-1/2, z'

_cell_length_a    16.1062
_cell_length_b    26.5124
_cell_length_c    45.5686
_cell_angle_alpha  90.000
_cell_angle_beta   90.000
_cell_angle_gamma  90.000

_shelx_F_squared_multiplier     1.000

loop_
 _refln_index_h
 _refln_index_k
 _refln_index_l
 _refln_F_squared_calc
 _refln_F_squared_meas
 _refln_F_squared_sigma
 _refln_observed_status
   2   0   0      13442.55      10556.76       332.57 o
   4   0   0        162.48       1407.09       203.60 o
   6   0   0      43770.98      44873.68       741.98 o
   8   0   0     147768.70     148193.06      4473.07 o
  10   0   0     176390.03     173681.33      2293.31 o
  12   0   0      99178.70      99572.75      1652.44 o
  14   0   0      62178.66      61609.88      2633.22 o
  16   0   0       4783.97       2669.83       807.72 o
  18   0   0        144.80       -428.48      1023.86 o
   2   1   0     745992.88     778063.12      6909.34 o
   4   1   0     167112.38     190918.91      2375.12 o
   6   1   0       5877.67       6042.18       222.68 o
   8   1   0     556841.50     593861.00      4603.49 o
  10   1   0     103937.07     107810.63      1136.82 o
  12   1   0        249.82       1180.55       296.51 o
  14   1   0      43920.80      44863.39       912.94 o
  16   1   0         46.52       -437.85       437.85 o
  18   1   0       3014.64       2038.34       638.47 o
   2   2   0        294.21       1859.69       186.67 o
   4   2   0      14221.95      15249.48       244.63 o
   6   2   0      75125.60      61521.06       651.93 o
   8   2   0     205705.56     239793.75      2031.88 o
  10   2   0     112971.18     111266.97      1169.11 o
  12   2   0      47391.25      47685.45       787.35 o
  14   2   0       2970.95       2643.54       388.79 o
  16   2   0      16729.35      14901.27       759.19 o
  18   2   0       2607.24       1951.34       651.26 o
   2   3   0     453737.06     554763.62      3887.25 o
   4   3   0     276285.38     302458.78      2256.96 o
   6   3   0     130379.94     130395.45      1521.43 o
   8   3   0       4642.71       5065.25       255.14 o
  10   3   0       8506.20       8681.01       386.77 o
  12   3   0      26786.45      25449.93       659.79 o
  14   3   0      12853.34      12680.35       576.66 o
  16   3   0        511.06       -484.40       484.40 o
  18   3   0        429.83       -653.78       653.78 o
   0   4   0      60355.36      74707.99       972.76 o
   2   4   0     550726.75     552178.75      3844.96 o
   4   4   0      70914.88      70667.52       590.22 o
   6   4   0       5134.29      11856.30       348.21 o
   8   4   0     288656.38     278224.22      2307.49 o
  10   4   0      38410.57      33462.93       590.25 o
  12   4   0        221.17        384.23       309.23 o
  14   4   0       6210.86       6426.95       437.83 o
  16   4   0      27433.25      24564.94       945.76 o
  18   4   0       6224.00       4999.43       731.77 o
   2   5   0     665443.81     652591.75      4130.45 o
   4   5   0      22385.13      34910.63       738.13 o
   6   5   0      39691.80      43063.24       473.41 o
   8   5   0       9469.28       9501.51       305.78 o
  10   5   0      73389.27      77826.55       873.40 o
  12   5   0      57059.81      55510.70       849.62 o
  14   5   0         91.23       -282.79       351.55 o
  16   5   0          4.68       -785.73       785.73 o
  18   5   0        424.86       -783.67       783.67 o
   2   6   0     100602.22     106291.78      1172.64 o
   4   6   0     160228.12     185542.64      1344.89 o
   6   6   0      67265.27      91316.79      1745.08 o
   8   6   0      11928.17      13006.26       303.57 o
  10   6   0       1074.14       2106.04       238.58 o
  12   6   0        212.59        432.43       291.68 o
  14   6   0        355.69        621.09       655.57 o
  16   6   0         87.83       -458.07       458.07 o
  18   6   0        261.92       -324.18       698.36 o
   2   7   0     158862.62     152424.55      1017.75 o
   4   7   0     106835.99     102883.33       748.25 o
   6   7   0      13500.76       8463.73       204.77 o
   8   7   0      88941.03      82081.91       784.80 o
  10   7   0       5437.53       5814.77       310.69 o
  12   7   0       1023.30        943.95       280.52 o
  14   7   0          6.97       -312.96       374.43 o
  16   7   0        247.42          6.58       472.47 o
  18   7   0       2998.60       3187.71       755.65 o
   0   8   0       4277.61       4099.07       232.79 o
   2   8   0     130793.78     139070.22      1193.78 o
   4   8   0       8885.75       4200.66       145.03 o
   6   8   0         93.35        746.08       123.36 o
   8   8   0      47266.23      46042.60       543.69 o
  10   8   0      11465.31      16798.35       481.34 o
  12   8   0       2808.39       1943.56       335.06 o
  14   8   0      10449.45      11478.12       563.28 o
  16   8   0      13092.51      11095.25       627.44 o
  18   8   0      12292.54      14486.32      1459.71 o
   2   9   0      61981.33      67603.69       902.62 o
   4   9   0      62942.71      56418.29       492.25 o
   6   9   0      91879.72      90711.07       852.51 o
   8   9   0       1146.95       1166.54       170.66 o
  10   9   0      27840.85      28347.80       491.43 o
  12   9   0       2629.17       3678.53       443.96 o
  14   9   0       7884.11       8764.12       520.91 o
  16   9   0        227.57       -481.00       481.00 o
  18   9   0        364.90       -445.09      1058.44 o
   0  10   0     819912.00     826541.25      7620.26 o
   2  10   0      31275.59      35562.31       628.07 o
   4  10   0     124875.15     117725.30       830.57 o
   6  10   0      13902.15      11851.64       273.99 o
   8  10   0      62621.96      53892.04       641.46 o
  10  10   0      45034.00      49116.71      1212.87 o
  12  10   0      48980.14      47057.37      1035.06 o
  14  10   0       2594.46       2906.46       427.68 o
  16  10   0      12128.95      11248.93       745.28 o
  18  10   0      10600.30      10338.73      1149.13 o
   2  11   0       2733.16       2044.88       197.63 o
   4  11   0      28882.26      25133.09       288.76 o
   6  11   0       7480.96       7142.88       217.70 o
   8  11   0     148606.25     139075.81      1070.30 o
  10  11   0       5120.63       6673.89       347.83 o
  12  11   0       5082.99       4857.30       384.62 o
  14  11   0      71972.08      67612.67      1090.12 o
  16  11   0         88.18        116.17       609.79 o
  18  11   0          7.41       -905.43       951.67 o
   0  12   0    1016627.50     937748.19     14854.54 o
   2  12   0      14111.90      13261.31       278.81 o
   4  12   0      61612.22      61296.73       491.45 o
   6  12   0      11997.97      11795.12       249.84 o
   8  12   0      40445.41      39839.29       499.87 o
  10  12   0      23550.80      24145.57       543.91 o
  12  12   0     150464.05     145491.77      1813.59 o
  14  12   0       3013.87       2643.62       449.53 o
  16  12   0        516.55        128.00       651.90 o
   2  13   0      63448.71      55257.16       541.88 o
   4  13   0      16744.78      17454.65       245.44 o
   6  13   0        108.56       1861.19       156.57 o
   8  13   0     260984.33     257258.20      1985.04 o
  10  13   0      39372.52      39607.39       706.24 o
  12  13   0       1761.88       2341.49       343.47 o
  14  13   0      81225.70      80379.02      1222.53 o
  16  13   0       2484.52       2388.48       643.52 o
   0  14   0     422735.84     421670.84      3534.65 o
   2  14   0      21706.13      36762.77       686.70 o
   4  14   0       3152.79       4128.60       160.05 o
   6  14   0      16731.77      15052.91       293.69 o
   8  14   0      29669.57      31689.29       526.77 o
  10  14   0     148672.09     152030.22      1445.76 o
  12  14   0      15046.79      16899.64       646.41 o
  14  14   0       1129.96       1179.26       489.58 o
  16  14   0       7506.19       8717.69       772.91 o
   2  15   0     291136.28     269530.44      1947.57 o
   4  15   0       7931.82       8015.63       240.24 o
   6  15   0      47546.24      51026.39       517.37 o
   8  15   0       8831.86       7944.72       350.51 o
  10  15   0      16851.08      17178.92       529.55 o
  12  15   0      45172.96      42108.12       803.07 o
  14  15   0       5462.65       5409.13       572.91 o
  16  15   0       3742.37       3486.56       704.56 o
   0  16   0       6331.13       6582.97       468.07 o
   2  16   0     221948.86     211352.06      2414.90 o
   4  16   0     115659.91     107851.95       875.64 o
   6  16   0      38774.07      41564.19       483.50 o
   8  16   0       6100.79       6512.88       346.68 o
  10  16   0      91400.61      83807.94      1045.84 o
  12  16   0       8724.07       9046.53       585.77 o
  14  16   0        769.05        465.57       516.56 o
  16  16   0       8080.34       7790.64       727.67 o
   2  17   0     100765.66     102081.52       906.45 o
   6  17   0      21555.91      19119.01       352.88 o
   8  17   0       3655.63       4385.80       296.04 o
  10  17   0      48243.91      43030.21       745.20 o
  12  17   0      71841.25      69834.89      1033.53 o
  14  17   0       2770.63       2856.91       511.53 o
  16  17   0        852.18        724.42       647.03 o
   0  18   0       1194.20       3077.81       507.79 o
   2  18   0      43487.45      38513.69       505.05 o
   4  18   0     106121.91     106228.54      1113.09 o
   6  18   0       1489.71       5674.00       604.93 o
   8  18   0       1152.40       1205.40       288.56 o
  10  18   0       7397.25       8081.15       440.65 o
  12  18   0        615.17       1710.51       428.16 o
  14  18   0      20161.35      18947.72       837.88 o
  16  18   0         17.23       -512.33       785.36 o
   2  19   0       8607.05      10813.75       338.12 o
   4  19   0      86666.05     104389.45      1044.47 o
   6  19   0      70716.57      66880.89      1105.58 o
   8  19   0      11052.92      10862.05       430.14 o
  10  19   0      10162.97      10412.85       482.25 o
  12  19   0      22636.89      20672.42       747.45 o
  14  19   0        523.37        412.24       523.86 o
   0  20   0      14074.19      15730.84       566.14 o
   2  20   0      40553.33      44658.04       575.77 o
   4  20   0       1515.55       3958.38       451.99 o
   6  20   0      60467.82      59593.15       891.68 o
   8  20   0      32977.81      32108.04       589.08 o
  10  20   0       6431.14       5897.42       412.38 o
  12  20   0        404.08       -426.34       426.34 o
  14  20   0      52414.41      47399.61      1136.88 o
   2  21   0      55456.78      54888.73       689.46 o
   4  21   0      91103.52      87960.05       975.70 o
   6  21   0      76535.71      72831.00       959.98 o
   8  21   0       1244.85       2118.51       355.14 o
  10  21   0       9860.24       8282.01       508.22 o
  12  21   0        302.22        354.53       530.18 o
  14  21   0        454.76          3.63       665.22 o
   0  22   0     109949.70     104256.12      2511.18 o
   2  22   0       3679.09      10554.65      3296.67 o
   4  22   0       2743.00       2327.89       326.90 o
   6  22   0      23338.91      21078.22       637.34 o
   8  22   0      53315.88      54247.67       880.44 o
  10  22   0        736.87        474.93       385.78 o
  12  22   0      12084.93      11441.89       633.07 o
  14  22   0       7389.51       7078.92       670.86 o
   2  23   0      70128.05      66460.01       867.42 o
   4  23   0        913.78       1343.16       337.82 o
   6  23   0       6616.11       7880.77       492.47 o
   8  23   0      39513.75      41681.68      1064.25 o
  10  23   0       9788.96      11497.20       595.03 o
  12  23   0        801.12        375.29       506.04 o
   0  24   0     413202.69     398859.66     10771.79 o
   2  24   0      19220.42      19101.29       791.00 o
   4  24   0      24036.51      22541.53       677.98 o
   6  24   0       1181.83       2029.16       422.25 o
   8  24   0      16843.89      20002.78      1043.27 o
  10  24   0       5993.72       6272.05       715.70 o
  12  24   0      28658.03      27357.33       981.34 o
   2  25   0      28747.92      25057.17       804.50 o
   4  25   0       9451.07       8812.76       471.14 o
   6  25   0       2211.57       2522.92       454.64 o
   8  25   0      39431.50      39405.99      1204.50 o
  10  25   0       3594.65       3711.21       720.84 o
  12  25   0        222.34        570.12       577.34 o
   0  26   0      85274.54      86056.27      2161.53 o
   2  26   0         81.50       3272.05       452.61 o
   4  26   0       1613.23       1682.30       434.11 o
   6  26   0          2.48         89.24       462.80 o
   8  26   0       1154.74       2540.38       634.57 o
  10  26   0      16494.40      16529.12      1040.91 o
   2  27   0      47733.21      45309.05      1079.93 o
   4  27   0       3204.01       3241.63       478.61 o
   6  27   0      13791.88      13645.74       775.37 o
   8  27   0        190.95       1645.92       628.42 o
  10  27   0       2825.94       4645.77      1044.49 o
   0  28   0        310.83         75.73       842.27 o
   2  28   0      34263.33      35527.09      1078.75 o
   4  28   0      14430.88      13242.76       691.94 o
   6  28   0         75.34        -62.71       551.28 o
   8  28   0       1004.74       2400.26       688.29 o
   2  29   0       7098.06       5018.92       702.48 o
   4  29   0        108.94       4431.69       818.56 o
   6  29   0       4107.08       3589.85       637.50 o
   8  29   0        928.72       2630.61       706.80 o
   0  30   0        482.38       2613.91      1076.67 o
   2  30   0         34.42       -731.47       731.47 o
   4  30   0       4889.16       4789.69      1143.60 o
   6  30   0        176.42       1346.71       656.95 o
   2  31   0       3124.55       4156.56       939.08 o
   4  31   0       9903.89      12604.25      1207.32 o
   2   1   1      20147.95      15699.43       157.68 o
   3   1   1       3516.50       2065.53        68.60 o
   4   1   1      11589.73      10024.03       142.17 o
   5   1   1      11638.44      10797.90       165.37 o
   6   1   1      62292.11      66097.89       484.31 o
   7   1   1      85288.27      89360.23       712.05 o
   8   1   1      77062.40      83765.66       628.72 o
   9   1   1       4847.49       7999.09       244.30 o
  10   1   1      14758.95      14349.04       305.58 o
  11   1   1      28558.05      23194.19       386.17 o
  12   1   1      22400.05      20697.21       400.78 o
  13   1   1       2690.00       2406.27       261.98 o
  14   1   1        194.37       -271.79       271.79 o
  15   1   1       3002.91       2079.68       320.40 o
  16   1   1        378.48       -267.58       348.78 o
  17   1   1       3181.90       1458.64       376.21 o
  18   1   1       1401.44        983.93       440.13 o
  19   1   1         28.68       -537.21       537.21 o
   2   2   1     525978.12     598128.06      4152.36 o
   3   2   1     257975.69     301911.53      1591.86 o
   4   2   1      50013.80      47013.62       329.26 o
   5   2   1        324.65        454.21        73.79 o
   6   2   1      24110.46      22477.51       253.18 o
   7   2   1     153749.81     160835.44      1180.19 o
   8   2   1      23682.38      21510.79       361.22 o
   9   2   1       5593.24       6299.65       215.68 o
  10   2   1      27355.24      33926.43       418.31 o
  11   2   1       1169.26       1741.64       193.04 o
  12   2   1       5422.58       5307.19       256.86 o
  13   2   1       3178.88       2700.97       261.73 o
  14   2   1      12996.86      13584.54       434.05 o
  15   2   1      10417.88       7686.17       379.85 o
  16   2   1       3740.88       3163.39       382.32 o
  17   2   1         88.50       -438.06       438.06 o
  18   2   1        443.38       -395.90       432.41 o
  19   2   1         37.08       -521.80       521.80 o
   1   3   1      30113.91      37080.77       406.32 o
   2   3   1      61387.88      47662.10       284.27 o
   3   3   1      19692.58      19631.00       151.01 o
   4   3   1      12916.18      12140.14       143.44 o
   5   3   1       8386.03       9401.56       171.42 o
   6   3   1      40192.32      39433.23       441.96 o
   7   3   1     212233.58     232872.12      1417.04 o
   8   3   1      73557.39      83994.99       630.61 o
   9   3   1      20219.29      17983.12       303.08 o
  10   3   1      65422.71      63367.48       576.39 o
  11   3   1      24167.25      24865.24       408.75 o
  12   3   1      15052.04      15494.06       382.75 o
  13   3   1          2.68        -62.83       232.92 o
  14   3   1        766.40        179.81       266.88 o
  15   3   1      15866.33      15111.51       484.01 o
  16   3   1       5747.98       5430.90       412.94 o
  17   3   1       8461.93       7322.58       465.20 o
  18   3   1       6237.25       6964.32       539.67 o
  19   3   1        124.83       -239.51       527.56 o
   0   4   1      58790.02      54375.02       421.66 o
   1   4   1      16639.65      20813.19       218.10 o
   2   4   1     364649.41     391249.44      1788.94 o
   3   4   1      10770.20      13016.30       298.58 o
   4   4   1      39960.65      37767.17       248.90 o
   5   4   1     412519.28     469136.78      2413.76 o
   6   4   1     284107.31     298706.69      1646.49 o
   7   4   1      10451.02      14112.58       238.35 o
   8   4   1       3744.78       5430.82       182.35 o
   9   4   1        413.23        392.02       135.67 o
  10   4   1      94715.20      99530.87       765.95 o
  11   4   1       5675.75       4875.12       232.48 o
  12   4   1       5863.96       6279.14       277.95 o
  13   4   1        337.90        286.62       225.51 o
  14   4   1       4317.23       4320.17       356.04 o
  15   4   1      14888.23      14418.56       526.21 o
  16   4   1        261.29       -392.00       420.68 o
  17   4   1       7384.44       7430.52       556.78 o
  18   4   1      12246.46      12703.60       627.67 o
  19   4   1        920.53       -567.33       567.33 o
   1   5   1      35331.62      38406.47       269.93 o
   2   5   1      36092.20      30487.01       296.45 o
   3   5   1    1186879.75    1269137.38      5817.39 o
   4   5   1     318781.88     330444.75      1707.95 o
   5   5   1       3582.01       1850.64        79.67 o
   6   5   1      20635.61      17651.95       200.08 o
   7   5   1      96001.89      98552.24       627.86 o
   8   5   1      43910.26      41450.33       394.36 o
   9   5   1      63688.98      58619.56       506.27 o
  10   5   1          6.45        366.68       158.45 o
  11   5   1       1392.70       1172.28       189.70 o
  12   5   1       7002.56       8779.84       305.29 o
  13   5   1      19462.26      18688.67       439.55 o
  14   5   1       1158.25        611.44       252.94 o
  15   5   1      10451.57      10372.25       405.44 o
  16   5   1       9461.27       9177.95       487.51 o
  17   5   1       5340.77       4628.18       485.79 o
  18   5   1          0.49       -530.77       530.77 o
  19   5   1       1675.99        556.42       519.76 o
   0   6   1     481121.56     520110.50      2984.41 o
   1   6   1      14557.13      17918.38       133.72 o
   2   6   1      57883.71      58747.86       315.63 o
   3   6   1     134796.27     148316.80       691.41 o
   4   6   1     119455.10     120556.90       627.82 o
   5   6   1     386498.94     376045.03      1776.78 o
   6   6   1     347788.31     363911.47      1742.24 o
   7   6   1      11786.08      14113.82       203.17 o
   8   6   1      19431.50      19910.07       247.56 o
   9   6   1       2969.16       3282.83       153.50 o
  10   6   1      68536.32      65812.65       557.60 o
  11   6   1       7796.96       8487.74       281.83 o
  12   6   1      52843.52      47797.82       634.15 o
  13   6   1       2376.54       2278.73       286.58 o
  14   6   1       7241.80       8591.22       354.49 o
  15   6   1      13392.94      13162.53       527.94 o
  16   6   1       2205.47       1692.76       343.82 o
  17   6   1      22782.76      20236.24      1017.82 o
  18   6   1      25880.75      23820.30       858.65 o
  19   6   1       2366.94       2661.85       574.10 o
   1   7   1      12203.76      14558.50       141.63 o
   2   7   1     214054.00     221891.11      1124.29 o
   3   7   1     144963.17     128607.68       614.27 o
   4   7   1     159454.62     152115.20       739.38 o
   5   7   1      88506.66      94109.52       524.30 o
   6   7   1      19714.47      22889.85       211.58 o
   7   7   1       4051.66       4442.37       133.99 o
   8   7   1      49928.40      55934.89       429.70 o
   9   7   1     115267.80     117617.80       725.47 o
  10   7   1       3109.20       2566.25       172.92 o
  11   7   1       8354.46       8962.55       289.77 o
  12   7   1       2492.35       2768.87       214.52 o
  13   7   1      30316.59      26557.83       466.60 o
  14   7   1         78.71        -12.71       327.69 o
  15   7   1       8317.28       8117.56       358.50 o
  16   7   1      21071.22      18412.97       549.63 o
  17   7   1       5117.52       4661.24       454.56 o
  18   7   1          2.90       -479.67       479.67 o
   0   8   1      17148.09      11594.02       127.91 o
   1   8   1      28286.16      29256.93       188.81 o
   2   8   1      50917.71      47181.62       283.91 o
   3   8   1      11387.67      11628.88       123.72 o
   4   8   1        668.38        632.17        62.49 o
   5   8   1      26613.36      22889.58       204.21 o
   6   8   1       9487.03       9562.18       161.21 o
   7   8   1       2341.02       2552.18       108.30 o
   8   8   1      14714.88      16755.61       235.44 o
   9   8   1       1245.64       1626.89       136.41 o
  10   8   1      77740.50      75743.30       600.09 o
  11   8   1      11933.28      12652.18       320.10 o
  12   8   1      20949.58      18158.26       386.16 o
  13   8   1       1805.20       2102.41       287.77 o
  14   8   1       2141.79       1193.01       282.78 o
  15   8   1      17747.77      16104.57       509.21 o
  16   8   1        827.41        465.26       337.14 o
  17   8   1      13681.95      13867.29       576.00 o
  18   8   1      22556.85      20611.01       904.35 o
   1   9   1      38314.24      39787.77       236.24 o
   2   9   1        765.21        794.87        55.55 o
   3   9   1       1355.06       1617.57        65.92 o
   4   9   1      11151.99       8229.36       124.60 o
   5   9   1      11153.46      11095.92       146.12 o
   6   9   1      58217.70      52372.41       363.79 o
   7   9   1      92269.91      84046.94       538.66 o
   8   9   1       2753.24       2491.31       133.07 o
   9   9   1        471.42        492.23       131.91 o
  10   9   1       8926.00       8591.92       235.03 o
  11   9   1      10166.21       9353.09       291.02 o
  12   9   1      18163.22      17325.30       408.14 o
  13   9   1       6000.02       5931.09       308.86 o
  14   9   1       1974.20       2567.27       322.71 o
  15   9   1      13839.49      13147.72       452.02 o
  16   9   1       8081.98       7970.39       448.66 o
  17   9   1      11893.98      11333.87       488.05 o
  18   9   1       1190.84        702.96       617.39 o
   0  10   1      16647.98      30569.00      1374.59 o
   1  10   1      99050.62      95941.25       504.60 o
   2  10   1      95754.30      86502.34       648.69 o
   3  10   1       5403.79       3011.05        80.49 o
   4  10   1       7421.61       8808.45       133.58 o
   5  10   1      60898.41      56737.72       348.02 o
   6  10   1       5263.56       5569.97       136.66 o
   7  10   1      28653.59      28500.59       270.14 o
   8  10   1      16112.15      15050.62       305.87 o
   9  10   1       4345.50       3360.74       162.12 o
  10  10   1      72127.52      71577.18       616.40 o
  11  10   1        108.28       -189.91       189.91 o
  12  10   1        465.49       1559.89       297.90 o
  13  10   1      13235.95      12651.65       408.49 o
  14  10   1      11991.15      10723.79       398.15 o
  15  10   1      15510.93      15104.12       484.64 o
  16  10   1       7517.64       7335.54       419.61 o
  17  10   1          2.67         73.74       435.16 o
  18  10   1       4261.66       3676.90       578.63 o
   1  11   1          7.78        208.51        60.98 o
   2  11   1        999.86       1321.10        76.51 o
   3  11   1       2462.82       5701.19       182.16 o
   4  11   1      25897.31      26649.92       210.95 o
   5  11   1      17728.07      16066.49       181.41 o
   6  11   1      27637.62      22325.05       221.00 o
   7  11   1      26766.56      22247.54       245.52 o
   8  11   1        594.81        585.31       117.19 o
   9  11   1      15788.36      17155.24       333.95 o
  10  11   1       6545.69       7538.40       269.11 o
  11  11   1       4724.54       4632.76       240.43 o
  12  11   1      13441.12      12639.33       394.68 o
  13  11   1         42.87       -149.93       308.07 o
  14  11   1       1747.22       2221.57       304.00 o
  15  11   1       9157.24       7939.56       389.28 o
  16  11   1        923.02        162.27       372.05 o
  17  11   1      13412.80      12128.11       567.25 o
  18  11   1        401.94       -520.86       520.86 o
   0  12   1       5770.13      18228.62      1052.72 o
   1  12   1       5033.69       9013.16      1387.04 o
   2  12   1      15638.60      15248.57       204.30 o
   3  12   1      18825.17      17744.51       164.17 o
   4  12   1       8121.72       9675.79       140.50 o
   5  12   1       6276.87       5753.32       137.09 o
   6  12   1       3817.41       3665.86       119.49 o
   7  12   1       1526.43       1638.65       118.98 o
   8  12   1        632.92       3037.80       166.15 o
   9  12   1      20601.02      20910.81       379.99 o
  10  12   1      16836.64      15789.25       389.36 o
  11  12   1       1914.39       1738.21       216.43 o
  12  12   1       3789.21       5667.12       415.92 o
  13  12   1       6256.47       6954.81       331.20 o
  14  12   1        733.09        296.72       296.66 o
  15  12   1       4945.74       5133.38       417.83 o
  16  12   1       2162.56       1949.50       401.61 o
  17  12   1        763.97       -481.17       481.17 o
   1  13   1      26137.95      31190.92       305.93 o
   2  13   1       1059.48       2639.45       128.67 o
   3  13   1        819.07       1208.75        84.05 o
   4  13   1        527.28        563.11        76.61 o
   5  13   1       5541.61       6018.27       143.40 o
   6  13   1      41839.16      38752.52       301.94 o
   7  13   1      18596.49      18340.86       240.33 o
   8  13   1       8467.66       9057.86       245.68 o
   9  13   1      14300.71      13864.87       302.87 o
  10  13   1      27557.59      26476.71       458.14 o
  11  13   1      50160.20      47330.29       566.24 o
  12  13   1       4458.01       4131.99       262.60 o
  13  13   1        799.62        182.93       271.91 o
  14  13   1       4409.80       4867.09       347.35 o
  15  13   1          4.92       -373.15       373.15 o
  16  13   1        269.80       -426.05       426.05 o
  17  13   1       3395.29       1730.58       528.51 o
   0  14   1      27777.82      28132.79       688.44 o
   1  14   1      74383.98      68288.66       426.96 o
   2  14   1     273739.81     266438.41      1279.19 o
   3  14   1      82068.88      82063.61       491.07 o
   4  14   1      12192.89      11114.40       181.88 o
   5  14   1        999.92       1322.44        99.12 o
   6  14   1        381.21        393.67       110.44 o
   7  14   1      20270.24      20426.45       249.75 o
   8  14   1       3542.92       5057.90       189.36 o
   9  14   1      47664.96      46557.33       469.76 o
  10  14   1      84159.84      81786.84       673.02 o
  11  14   1        338.08        260.97       207.89 o
  12  14   1       6722.80       6409.49       297.62 o
  13  14   1         48.16       -282.90       282.90 o
  14  14   1       5292.07       4812.04       497.78 o
  15  14   1        872.00        790.62       405.36 o
  16  14   1        414.03        -96.39       456.66 o
  17  14   1       1059.02       -386.45       506.67 o
   1  15   1      98478.13      94213.57       576.30 o
   2  15   1        925.38       2726.10       204.63 o
   3  15   1      32706.96      30566.63       271.98 o
   4  15   1      18350.40      17404.80       217.35 o
   5  15   1       2507.85       2937.78       111.41 o
   6  15   1      16735.95      20170.25       235.09 o
   7  15   1      38614.34      38845.29       335.81 o
   8  15   1        138.96        349.30       167.66 o
   9  15   1       7187.24       7076.93       256.89 o
  10  15   1      35799.15      32327.73       454.95 o
  11  15   1      81488.01      79201.86       734.01 o
  12  15   1      33794.80      30240.14       507.54 o
  13  15   1        532.61       -130.26       269.31 o
  14  15   1       3536.55       4086.08       370.01 o
  15  15   1       8864.18       8208.33       487.32 o
  16  15   1       2953.58       2096.27       488.60 o
  17  15   1        766.24        364.49       520.28 o
   0  16   1       7820.21       6524.72       180.02 o
   1  16   1      16016.64      15492.50       227.94 o
   2  16   1     126312.58     124326.51       731.09 o
   3  16   1      52986.26      50604.80       404.83 o
   4  16   1       9605.29       9931.21       229.57 o
   5  16   1      52019.57      48290.27       371.00 o
   6  16   1      18860.40      18523.69       241.22 o
   7  16   1      12474.35      11696.37       235.17 o
   8  16   1        387.90        508.18       173.07 o
   9  16   1       3164.22       3965.95       230.21 o
  10  16   1      21948.17      24192.71       420.22 o
  11  16   1       7827.53       7500.95       301.36 o
  12  16   1       4583.59       4836.92       295.31 o
  13  16   1        980.42        697.43       317.01 o
  14  16   1        234.54         27.87       382.55 o
  15  16   1       4259.44       4308.93       447.81 o
  16  16   1       4841.51       5186.27       478.56 o
   1  17   1       3311.07       5659.18       281.99 o
   2  17   1      61209.47      55435.95       447.54 o
   3  17   1     138654.52     132606.83       756.24 o
   4  17   1     232279.17     225160.92      1276.44 o
   5  17   1      21097.34      19697.03       274.95 o
   6  17   1        182.70       2046.64       133.13 o
   7  17   1        154.11        807.77       145.00 o
   8  17   1      12154.19      11398.96       303.84 o
   9  17   1      35942.91      32169.61       440.58 o
  10  17   1       1412.78       1383.55       227.40 o
  11  17   1       9013.52      10062.66       349.97 o
  12  17   1      19165.94      18925.79       474.22 o
  13  17   1      10145.42       9882.92       399.53 o
  14  17   1          5.11       -121.85       374.51 o
  15  17   1       2153.69       1469.79       425.27 o
  16  17   1       5303.02       4620.14       500.73 o
   0  18   1      69172.57      65265.41       757.53 o
   1  18   1       7600.05       7342.38       187.67 o
   2  18   1      12387.56      13546.19       236.92 o
   3  18   1       4200.54       5129.70       186.05 o
   4  18   1      64991.08      63561.69       723.73 o
   5  18   1     253410.20     247360.02      1677.85 o
   6  18   1     116791.62     108727.81       676.10 o
   7  18   1        789.78        814.48       153.63 o
   8  18   1       4468.32       5229.96       229.98 o
   9  18   1       1597.51       1775.99       218.17 o
  10  18   1      15845.96      16810.18       401.53 o
  11  18   1       3287.28       3748.47       280.97 o
  12  18   1      29005.30      26363.04       523.36 o
  13  18   1       6092.73       5947.05       365.39 o
  14  18   1       5560.02       4740.59       397.26 o
  15  18   1       5035.29       3978.81       460.89 o
  16  18   1       5358.80       3727.98       511.12 o
   1  19   1       1933.28       2239.84       156.98 o
   2  19   1       8113.86       9254.43       250.95 o
   3  19   1     187085.84     179000.77      1083.27 o
   4  19   1     281651.31     275097.97      1596.01 o
   5  19   1      33483.52      36026.43       490.32 o
   6  19   1          6.21       1200.86       173.92 o
   7  19   1       1087.86       1252.43       176.46 o
   8  19   1      15760.71      16001.07       338.87 o
   9  19   1      31053.55      31754.00       453.13 o
  10  19   1       2844.80       2083.79       245.48 o
  11  19   1       1008.67        461.81       267.99 o
  12  19   1       5700.54       6213.22       355.47 o
  13  19   1      33591.48      30536.23       766.08 o
  14  19   1       7046.71       7353.76       431.96 o
  15  19   1         19.33       -454.40       454.40 o
   0  20   1      16253.84      14157.68       388.14 o
   1  20   1        356.32        772.27       183.50 o
   2  20   1      46777.31      43644.28       410.61 o
   3  20   1       1348.42       1670.38       179.39 o
   4  20   1      35400.30      34839.75       440.16 o
   5  20   1     150570.25     140947.09      1237.84 o
   6  20   1      52306.81      50846.09       516.91 o
   7  20   1       1016.53       1669.77       210.98 o
   8  20   1        599.06       1031.83       191.99 o
   9  20   1        692.66        790.64       223.45 o
  10  20   1      19526.86      19881.88       519.76 o
  11  20   1         10.28       -288.62       288.62 o
  12  20   1       4073.94       3213.61       337.30 o
  13  20   1        207.22       -344.95       344.95 o
  14  20   1       1585.38       2774.69       399.94 o
  15  20   1       7981.96       7335.99       514.71 o
   1  21   1       3862.86       5496.55       221.55 o
   2  21   1       4785.94       7074.91       247.81 o
   3  21   1      48692.31      47408.65       473.60 o
   4  21   1      44615.13      46612.85       535.93 o
   5  21   1       2813.57       4513.13       245.29 o
   6  21   1      33412.54      32730.29       429.81 o
   7  21   1      39726.07      37285.24       488.04 o
   8  21   1       9032.82       9831.50       327.98 o
   9  21   1       2147.94       2472.44       242.65 o
  10  21   1        560.07        386.22       278.45 o
  11  21   1       2023.18       1791.73       304.23 o
  12  21   1       4555.12       3668.55       351.32 o
  13  21   1       4974.97       3848.85       388.84 o
  14  21   1       2179.64       1527.56       414.81 o
   0  22   1       6292.25      10184.88      1001.65 o
   1  22   1      38787.80      37350.29       506.90 o
   2  22   1      91135.27      86650.65       703.22 o
   3  22   1      19716.24      19431.32       361.95 o
   4  22   1       2285.40       2114.30       220.71 o
   5  22   1      22711.34      19910.21       403.94 o
   6  22   1       4608.72       4821.05       287.98 o
   7  22   1      12443.35      14427.27       394.13 o
   8  22   1      12661.51      14385.91       415.46 o
   9  22   1       4684.13       4720.14       300.09 o
  10  22   1      10523.73      10080.19       442.35 o
  11  22   1        988.68        510.53       329.29 o
  12  22   1       2082.50       1765.32       350.89 o
  13  22   1       1169.26        484.76       445.46 o
  14  22   1       4127.41       3820.12       446.45 o
   1  23   1         13.07       1708.65       251.65 o
   2  23   1      10392.24      11961.82       355.02 o
   3  23   1       3786.53       4098.78       281.79 o
   4  23   1        942.09        594.30       238.06 o
   5  23   1       6330.93       6368.12       303.76 o
   6  23   1      20474.34      19357.85       472.62 o
   7  23   1      50700.91      48297.04       642.09 o
   8  23   1       9493.28      10037.18       424.33 o
   9  23   1       1066.49       2020.82       376.47 o
  10  23   1        258.33        544.33       279.83 o
  11  23   1       1568.16       1325.76       378.27 o
  12  23   1       2887.25       2921.18       370.35 o
  13  23   1         16.79        334.87       387.71 o
   0  24   1       2374.84      19481.16      2812.90 o
   1  24   1       9269.71      12875.39       597.30 o
   2  24   1        150.29       1296.60       246.36 o
   3  24   1        128.87       -226.17       226.17 o
   4  24   1       1005.45       1804.04       253.20 o
   5  24   1        946.11       2131.11       284.10 o
   6  24   1          7.83        -57.06       282.78 o
   7  24   1       1499.35       1667.81       322.18 o
   8  24   1      13165.79      16785.68       585.87 o
   9  24   1      11728.14      10869.33       545.64 o
  10  24   1       1558.70       1796.78       459.93 o
  11  24   1       1023.24       1570.11       446.50 o
  12  24   1         35.13       1140.08       414.27 o
   1  25   1       5006.19       6801.05       372.52 o
   2  25   1        916.16       1557.00       261.77 o
   3  25   1        700.31        585.08       257.04 o
   4  25   1         30.48       -115.32       293.27 o
   5  25   1       2487.64       3703.12       308.49 o
   6  25   1        269.42        242.61       325.31 o
   7  25   1        267.00        495.46       339.98 o
   8  25   1       2705.29       4244.03       406.49 o
   9  25   1       1908.95       3800.35       481.03 o
  10  25   1      22339.96      23160.25       826.58 o
  11  25   1       6240.29       5836.31       551.71 o
  12  25   1        974.06        778.78       481.77 o
   0  26   1      38753.41      38675.53      1625.25 o
   1  26   1      17233.83      15836.78       553.40 o
   2  26   1      43150.99      41858.23       616.55 o
   3  26   1      20765.39      20400.21       455.90 o
   4  26   1       1688.52       1479.39       331.05 o
   5  26   1       1595.86       1748.05       319.58 o
   6  26   1        329.98        676.72       326.10 o
   7  26   1       3400.39       3847.89       428.67 o
   8  26   1       6948.93       8977.37       523.55 o
   9  26   1       5465.53       6873.91       670.52 o
  10  26   1      10242.16      10236.65       601.29 o
  11  26   1        155.65        -11.02       525.99 o
   1  27   1       4224.24       4053.33       424.31 o
   2  27   1        785.04       2474.98       407.41 o
   3  27   1         15.90       -205.85       300.44 o
   4  27   1       3166.02       3500.24       334.08 o
   5  27   1       1075.50        803.89       345.74 o
   6  27   1        177.44       1922.48       384.54 o
   7  27   1       4509.75       5230.28       424.92 o
   8  27   1       2205.69       3585.23       466.29 o
   9  27   1        561.84       1293.29       496.51 o
  10  27   1       9538.16      11697.35       728.55 o
   0  28   1        684.58       -457.64       603.50 o
   1  28   1        130.21       -349.65       432.12 o
   2  28   1      19094.15      18335.80       658.58 o
   3  28   1       8759.46       9383.53       499.60 o
   4  28   1       2226.64       2371.69       396.64 o
   5  28   1       5761.27       6129.94       409.23 o
   6  28   1       6108.66       6749.86       457.70 o
   7  28   1       3360.87       3988.06       433.10 o
   8  28   1         14.64       1239.98       474.03 o
   9  28   1       1873.19       2707.60       565.89 o
   1  29   1       2415.14       2298.44       489.56 o
   2  29   1        978.03        675.73       500.75 o
   3  29   1      11566.99      11659.35       645.78 o
   4  29   1      28572.37      28427.46       911.40 o
   5  29   1        328.52       1664.77       403.11 o
   6  29   1       3459.81       5580.94       497.86 o
   7  29   1          0.42       -438.79       438.79 o
   8  29   1       6545.77       8313.39       599.25 o
   0  30   1      25842.46      25244.45      1674.95 o
   1  30   1      12714.38      14348.46       655.98 o
   2  30   1       2061.91        928.51       534.15 o
   3  30   1        921.07       -302.20       563.27 o
   4  30   1      13972.62      15762.01       776.86 o
   5  30   1      21030.87      21587.50       687.68 o
   6  30   1       7049.17       7692.48       501.97 o
   1  31   1        777.54        809.50       568.28 o
   2  31   1        136.59         45.65       616.12 o
   3  31   1      11006.64      10509.25       776.92 o
   4  31   1      19675.27      19335.33      1440.47 o
   2   0   2       5021.89       2745.59        83.53 o
   3   0   2       2802.70       4473.74       128.01 o
   4   0   2      55809.16      43216.67       453.45 o
   5   0   2     758593.88     771688.00      6028.55 o
   6   0   2      12228.79      18695.78       326.36 o
   7   0   2     100045.09     109156.29      1039.83 o
   8   0   2     269886.06     299996.38      2472.22 o
   9   0   2      42789.05      50141.91       675.02 o
  10   0   2     145004.64     158047.03      1515.12 o
  11   0   2       4077.59       3646.80       304.23 o
  12   0   2       4595.58       4385.88       345.39 o
  13   0   2      26765.80      29153.57       638.58 o
  14   0   2        291.15       -131.60       371.46 o
  15   0   2       7416.31       8448.88       701.77 o
  16   0   2      23885.37      23918.97      1190.94 o
  17   0   2       1630.12       1571.03       509.85 o
  18   0   2       2483.97       2160.69       635.21 o
  19   0   2       5873.10       5162.75       815.32 o
   2   1   2       7234.81       7398.23        78.16 o
   3   1   2      17072.90      17297.07       161.47 o
   4   1   2      56322.58      52974.36       370.76 o
   5   1   2      15036.73      17980.35       206.88 o
   6   1   2      55287.76      57207.91       438.85 o
   7   1   2       3742.08       3917.58       145.95 o
   8   1   2      93203.91     102916.48       731.22 o
   9   1   2     587431.44     635443.56      3497.94 o
  10   1   2      78380.77      83901.58       682.70 o
  11   1   2        111.25        325.22       175.74 o
  12   1   2       4872.37       5059.09       243.50 o
  13   1   2      29754.04      28319.52       655.53 o
  14   1   2       1899.19        765.19       266.03 o
  15   1   2         34.93       -291.40       291.40 o
  16   1   2       4686.47       4344.81       377.66 o
  17   1   2         16.56       -380.22       380.22 o
  18   1   2      26112.18      24851.79       749.67 o
  19   1   2          2.77       -570.86       570.86 o
   2   2   2       3081.59       2775.37        95.13 o
   3   2   2      52376.82      49074.52       310.89 o
   4   2   2     104545.09     104633.02       744.55 o
   5   2   2       4788.59       2739.47       100.67 o
   6   2   2       4161.34       3715.37       128.70 o
   7   2   2     211011.88     231434.92      1536.16 o
   8   2   2      77388.16      75153.17       642.74 o
   9   2   2      17182.02      16807.49       296.55 o
  10   2   2      32995.65      38320.14       441.24 o
  11   2   2      21525.45      21514.71       368.82 o
  12   2   2        126.96        152.15       195.47 o
  13   2   2        902.40       1224.79       238.71 o
  14   2   2       1216.70        912.63       259.18 o
  15   2   2      18715.05      17803.60       622.73 o
  16   2   2      27760.63      25794.15       612.78 o
  17   2   2        113.66       -429.57       429.57 o
  18   2   2       2844.84       1582.55       448.01 o
  19   2   2      12252.79      12710.36       656.37 o
   1   3   2     296948.06     327218.25      1626.62 o
   2   3   2       2352.70       2038.86        57.18 o
   3   3   2     164993.06     173508.20       837.34 o
   4   3   2      23221.87      22004.27       195.98 o
   5   3   2      95837.36      93562.24       637.86 o
   6   3   2      60007.92      63605.52       693.72 o
   7   3   2     230222.42     242918.28      1650.74 o
   8   3   2     164408.83     179629.30      1098.50 o
   9   3   2      25183.73      26263.73       340.15 o
  10   3   2      22514.74      23529.35       351.11 o
  11   3   2      94732.17      94558.11       749.19 o
  12   3   2      25543.17      25812.23       445.41 o
  13   3   2       5978.48       5742.04       275.22 o
  14   3   2      20665.62      18929.68       566.87 o
  15   3   2         34.16       -298.21       298.21 o
  16   3   2       1932.97       1115.73       355.01 o
  17   3   2        408.27       -119.13       387.46 o
  18   3   2       2605.84       1655.50       509.59 o
  19   3   2       1021.41        159.45       533.52 o
   0   4   2      40987.06      30561.11       283.12 o
   1   4   2      31180.81      23143.97       145.24 o
   2   4   2       1805.39       1416.83        48.37 o
   3   4   2     734782.62     760426.25      4229.92 o
   4   4   2      53649.37      60208.23       366.20 o
   5   4   2       8433.77       7804.31       137.61 o
   6   4   2     100941.26      98989.95       726.84 o
   7   4   2     309107.97     306767.62      2773.60 o
   8   4   2       3303.61       5384.51       181.70 o
   9   4   2         44.31        159.90       135.24 o
  10   4   2        231.24        528.04       158.04 o
  11   4   2      68133.60      64516.86       594.14 o
  12   4   2      15286.84      15110.96       429.49 o
  13   4   2        612.43        308.11       225.05 o
  14   4   2          8.98        385.89       254.24 o
  15   4   2      42968.92      38036.00       848.17 o
  16   4   2      22433.80      20044.01       626.23 o
  17   4   2        887.35         58.52       428.78 o
  18   4   2        945.29        337.88       496.50 o
  19   4   2       4764.03       4115.29       586.59 o
   1   5   2     227549.84     238072.78      1145.81 o
   2   5   2      11589.58      10098.68       103.45 o
   4   5   2      84141.84      75477.52       421.16 o
   5   5   2     160813.73     178414.86       937.30 o
   6   5   2       2695.57       4000.76       130.39 o
   7   5   2     139383.06     148736.73       865.77 o
   8   5   2      72160.20      74377.09       564.33 o
   9   5   2      15838.20      18617.58       300.04 o
  10   5   2       4348.24       3972.47       195.68 o
  11   5   2      72227.20      69122.49       656.03 o
  12   5   2       6477.35       8213.89       317.26 o
  13   5   2         20.94       -229.53       229.53 o
  14   5   2      21092.69      21349.45       522.77 o
  15   5   2        190.57        -54.20       327.35 o
  16   5   2       6621.23       5633.96       452.90 o
  17   5   2        963.37        854.81       439.17 o
  18   5   2        148.70       -524.32       524.32 o
  19   5   2        940.74       -184.62       532.93 o
   0   6   2      54435.75      48108.90       357.14 o
   1   6   2         19.65       3502.23       374.10 o
   2   6   2      29346.52      24125.95       161.56 o
   3   6   2      34129.90      31367.69       200.83 o
   4   6   2       4308.07       4069.63       103.19 o
   5   6   2       4743.77       9169.01       163.75 o
   6   6   2      95391.11      94662.44       568.39 o
   7   6   2      24244.26      26300.45       262.39 o
   8   6   2         22.58        641.12       110.05 o
   9   6   2        766.84        427.82       134.60 o
  10   6   2       3078.65       2493.49       173.95 o
  11   6   2        653.31        732.39       183.20 o
  12   6   2         92.41        -25.05       192.24 o
  13   6   2         65.11        677.01       234.65 o
  14   6   2       2708.04       2020.92       297.94 o
  15   6   2       3325.24       3032.98       389.29 o
  16   6   2        459.92        -59.68       358.46 o
  17   6   2         20.52       -154.38       544.40 o
  18   6   2          3.89       -464.15       464.15 o
  19   6   2         27.26       -563.74       563.74 o
   1   7   2     105821.42     112777.87       560.13 o
   2   7   2        664.41        908.05        48.19 o
   3   7   2      82830.73      66847.12       355.64 o
   4   7   2      26213.54      23888.30       184.90 o
   5   7   2       1624.73       3969.48       129.51 o
   6   7   2         36.59       1131.22        82.03 o
   7   7   2      20169.79      18213.74       216.12 o
   8   7   2       1089.60       1911.25       125.03 o
   9   7   2       8770.58       8441.38       225.47 o
  10   7   2      13960.43      13289.18       276.56 o
  11   7   2      13325.56      12511.04       300.77 o
  12   7   2       4540.54       4904.32       233.56 o
  13   7   2        199.59         80.41       215.16 o
  14   7   2       3837.72       4113.59       304.80 o
  15   7   2        791.39        914.81       303.98 o
  16   7   2       1970.60       2242.50       351.69 o
  17   7   2       3124.01       2217.65       530.94 o
  18   7   2        544.47       -531.20       531.20 o
   0   8   2      31733.10      26437.21       224.81 o
   1   8   2      22112.67      22911.15       197.35 o
   2   8   2       8488.48       7998.28        97.59 o
   3   8   2      70577.09      64179.18       348.63 o
   4   8   2      11001.03       6711.82       122.53 o
   5   8   2      11231.76       7890.61       135.26 o
   6   8   2      37594.10      37255.09       272.28 o
   7   8   2      48146.25      46489.08       354.56 o
   8   8   2       9660.44       8064.31       185.64 o
   9   8   2      12525.69      14519.40       245.64 o
  10   8   2          6.14        969.15       145.57 o
  11   8   2       7080.00       7569.64       251.93 o
  12   8   2       1754.12       1731.24       210.16 o
  13   8   2        406.59        294.65       239.08 o
  14   8   2       4703.84       5360.58       324.61 o
  15   8   2      20244.89      20670.98       554.18 o
  16   8   2      10948.40      10813.59       441.31 o
  17   8   2       3679.20       3921.79       431.56 o
  18   8   2        101.26       -497.33       497.33 o
   1   9   2     173612.31     185635.39       879.40 o
   2   9   2       2429.30       2946.69        82.79 o
   3   9   2       8765.05       9164.04       129.51 o
   4   9   2         11.44        585.12        68.67 o
   5   9   2      69844.64      58588.62       350.27 o
   6   9   2       5480.38       4139.05       118.82 o
   7   9   2      19273.67      18383.62       209.05 o
   8   9   2       3285.58       3362.50       137.18 o
   9   9   2          5.01        145.62       123.96 o
  10   9   2      56894.30      50516.55       455.85 o
  11   9   2      43605.48      45217.18       497.78 o
  12   9   2      18054.73      16536.75       408.97 o
  13   9   2       1401.78       1220.02       263.68 o
  14   9   2      32126.51      31843.94       688.49 o
  15   9   2        871.35        555.06       342.06 o
  16   9   2       4887.44       4876.27       393.34 o
  17   9   2        627.76       -162.20       400.61 o
  18   9   2          9.89       -522.67       522.67 o
   0  10   2        624.81       1039.99        94.66 o
   1  10   2      77932.42      78229.89       412.43 o
   2  10   2        424.85        138.58        59.56 o
   3  10   2      35089.89      33557.63       219.09 o
   4  10   2      37903.44      40696.98       271.11 o
   5  10   2     130136.01     135487.78       751.06 o
   6  10   2       1122.69       2048.54       100.91 o
   7  10   2      48746.42      39781.80       321.61 o
   8  10   2     105621.74     102638.83       621.28 o
   9  10   2      16903.51      17114.94       262.87 o
  10  10   2      25947.25      25244.67       378.63 o
  11  10   2        134.95        577.39       198.45 o
  12  10   2        131.37        -76.98       237.11 o
  13  10   2       6381.32       6934.00       336.63 o
  14  10   2        936.23       1589.49       307.20 o
  15  10   2      12392.17      11977.56       449.52 o
  16  10   2      20005.50      18119.69       601.68 o
  17  10   2        167.70       -408.63       408.63 o
  18  10   2        186.95       -229.06       558.23 o
   1  11   2      43341.05      35812.37       235.33 o
   2  11   2        147.42         49.74        63.99 o
   3  11   2      31424.29      31942.97       224.15 o
   4  11   2       3175.15       2686.50        91.38 o
   5  11   2       5338.04       4832.80       125.73 o
   6  11   2      28823.40      28357.48       250.37 o
   7  11   2       2286.52       2516.33       122.34 o
   8  11   2      30037.94      26292.23       324.53 o
   9  11   2     152783.41     142494.70       922.86 o
  10  11   2      33806.80      31253.81       420.84 o
  11  11   2       2190.53       2871.58       246.29 o
  12  11   2       8772.29       9313.02       365.32 o
  13  11   2      30563.53      27962.70       536.79 o
  14  11   2      10428.53      10851.71       396.74 o
  15  11   2        827.69        548.25       332.19 o
  16  11   2       3376.85       2757.93       387.11 o
  17  11   2        173.39        -38.18       424.12 o
  18  11   2      16526.21      15335.76       660.16 o
   0  12   2         12.33        252.09        99.17 o
   1  12   2     349343.50     321790.81      1496.97 o
   2  12   2       7923.51       7424.52       129.20 o
   3  12   2       2654.97       4147.19       102.73 o
   4  12   2      18213.12      16980.91       172.63 o
   5  12   2      41910.42      44229.33       310.14 o
   6  12   2       6975.59       6526.26       177.40 o
   7  12   2      45405.11      44744.27       342.81 o
   8  12   2      87802.91      82340.98       551.46 o
   9  12   2      12494.49      12711.52       389.86 o
  10  12   2      58833.31      61025.97       598.28 o
  11  12   2        873.00       1208.45       217.08 o
  12  12   2       3140.44       3782.09       284.69 o
  13  12   2      37286.83      35148.31       600.04 o
  14  12   2        130.34       -310.44       310.44 o
  15  12   2        294.31       -113.89       338.41 o
  16  12   2      20105.82      19327.27       624.87 o
  17  12   2       3396.44       3074.18       503.07 o
   1  13   2      36445.27      32476.82       286.91 o
   2  13   2       1069.63       1149.25        89.60 o
   3  13   2      31357.94      31612.97       242.85 o
   4  13   2       1669.22       1480.59        86.61 o
   5  13   2      26629.34      28941.42       239.01 o
   6  13   2      23309.89      21108.87       234.35 o
   7  13   2       7249.92       9836.55       221.44 o
   8  13   2      19895.69      21575.86       312.48 o
   9  13   2     207637.02     205044.83      1348.29 o
  10  13   2      13241.38      13724.23       371.62 o
  11  13   2       6672.93       7344.44       281.91 o
  12  13   2       1381.69       1807.86       242.89 o
  13  13   2      24450.71      23955.85       516.21 o
  14  13   2       5736.71       5680.61       356.64 o
  15  13   2      12344.02      11157.87       485.47 o
  16  13   2       6182.44       4702.31       467.89 o
  17  13   2        153.05       -500.48       500.48 o
   0  14   2       9149.15       6953.99       182.72 o
   1  14   2      51068.22      59236.80       599.89 o
   2  14   2      10582.76       9101.79       344.77 o
   3  14   2      14283.56      16032.67       234.24 o
   4  14   2        844.07       1149.93        89.78 o
   5  14   2      18417.31      16276.92       192.73 o
   6  14   2        206.40        429.93       106.30 o
   7  14   2      65682.60      64502.93       446.33 o
   8  14   2      58097.54      55035.27       465.32 o
   9  14   2      22231.23      23700.09       359.10 o
  10  14   2       4902.34       6895.00       291.40 o
  11  14   2      15185.80      16339.80       368.72 o
  12  14   2       3000.43       2953.03       263.06 o
  13  14   2      11758.93      11352.80       433.97 o
  14  14   2       2160.87        838.86       344.23 o
  15  14   2       6465.29       6875.50       459.68 o
  16  14   2      21732.72      20161.07       756.09 o
  17  14   2         22.56       -574.99       574.99 o
   1  15   2     274137.28     263692.47      1628.90 o
   2  15   2       1152.44       1425.04       131.99 o
   3  15   2      17678.59      16998.46       211.96 o
   4  15   2       4498.72       4821.01       129.57 o
   5  15   2      13318.79      12225.77       174.46 o
   6  15   2      24644.72      23992.03       251.90 o
   7  15   2      29091.32      28651.55       311.75 o
   8  15   2       9532.99       9963.25       268.67 o
   9  15   2       4294.71       4555.58       240.10 o
  10  15   2      15288.00      14469.33       405.93 o
  11  15   2      93840.73      90398.12       794.37 o
  12  15   2       7128.73       7661.10       397.66 o
  13  15   2        726.93       1194.84       293.80 o
  14  15   2       9370.71       7916.17       414.88 o
  15  15   2       8594.04       7819.96       476.77 o
  16  15   2        260.06        478.46       469.01 o
  17  15   2        359.95       -443.90       554.26 o
   0  16   2        741.41        398.63       128.95 o
   1  16   2       8369.46       8558.77       166.03 o
   2  16   2       1212.77       1798.88       123.49 o
   3  16   2     205761.78     185864.70      1315.43 o
   4  16   2       5083.28       5378.96       195.68 o
   5  16   2       2373.07       3479.36       210.23 o
   6  16   2      13023.73      11420.37       211.03 o
   7  16   2      22504.13      22071.26       288.55 o
   8  16   2       4435.26       5282.82       224.19 o
   9  16   2       8309.17       8147.16       295.40 o
  10  16   2       4380.31       5429.60       259.67 o
  11  16   2      34073.17      30250.95       523.06 o
  12  16   2       5876.01       6126.25       313.54 o
  13  16   2         11.52       -220.58       289.48 o
  14  16   2      13694.67      12254.01       460.52 o
  15  16   2       5627.12       4748.37       445.89 o
  16  16   2       6042.61       5162.62       485.60 o
   1  17   2      99415.80      92599.12       790.41 o
   2  17   2       6084.83       6343.04       213.20 o
   3  17   2      11499.26      20900.30       522.38 o
   4  17   2      10917.50      11427.87       296.72 o
   5  17   2       2336.57       4614.71       205.71 o
   6  17   2      13124.88      15578.97       265.25 o
   7  17   2      23403.02      22186.82       302.50 o
   8  17   2        402.40        489.52       178.06 o
   9  17   2       4355.32       6581.98       286.51 o
  10  17   2       6669.42       5916.33       272.94 o
  11  17   2      51098.42      46978.70       579.13 o
  12  17   2       3077.78       4901.29       342.43 o
  13  17   2      19587.65      18726.39       516.12 o
  14  17   2       4211.62       4623.35       391.06 o
  15  17   2        466.96       -414.65       414.65 o
  16  17   2        168.33       -368.09       454.51 o
   0  18   2       5007.14       5324.20       248.09 o
   1  18   2       1234.91       1476.40       138.06 o
   2  18   2       3696.47       5143.82       174.90 o
   3  18   2      44489.53      39672.23       435.36 o
   4  18   2      12880.85      15490.89       403.67 o
   5  18   2      13727.67      21840.85       721.35 o
   6  18   2      22631.57      21844.24       391.55 o
   7  18   2        973.13        724.49       155.05 o
   8  18   2         69.49        158.44       180.89 o
   9  18   2         36.02       -113.24       201.87 o
  10  18   2       1042.18        380.01       225.07 o
  11  18   2       8952.75       8138.70       327.78 o
  12  18   2        209.00        316.07       339.63 o
  13  18   2      14189.26      13718.88       488.06 o
  14  18   2       1731.44       1571.98       369.64 o
  15  18   2       2993.71       2756.11       436.62 o
  16  18   2         24.77       -502.64       502.64 o
   1  19   2      17843.99      18028.95       246.88 o
   2  19   2      12444.94      10821.80       233.33 o
   3  19   2      17571.73      26634.32       462.88 o
   4  19   2      41338.55      39694.69       467.67 o
   5  19   2      92676.98      91357.56       857.29 o
   6  19   2        224.24       1734.85       175.03 o
   7  19   2      47934.39      42264.71       464.14 o
   8  19   2        498.99        774.54       190.69 o
   9  19   2       6478.80       9417.27       320.81 o
  10  19   2         21.72       -246.52       246.52 o
  11  19   2        454.04         59.99       266.97 o
  12  19   2        987.64       1757.51       312.94 o
  13  19   2       7468.20       7106.71       393.97 o
  14  19   2       2702.78       2474.95       387.45 o
  15  19   2       1217.21        958.87       437.25 o
   0  20   2      12854.23      11689.16       368.91 o
   1  20   2      44130.70      39835.90       398.63 o
   2  20   2      22964.73      24156.93       302.13 o
   3  20   2      10309.01      12055.69       293.54 o
   4  20   2       1305.38       2748.96       200.64 o
   5  20   2       3472.34       8846.80       401.16 o
   6  20   2       4054.03       4563.66       217.82 o
   7  20   2      55085.75      51601.76       506.85 o
   8  20   2         72.04        441.94       230.02 o
   9  20   2       1629.13       1411.69       222.84 o
  10  20   2        352.09        743.90       255.91 o
  11  20   2         36.91         34.38       272.65 o
  12  20   2       1754.00       1930.40       326.15 o
  13  20   2      20407.44      19263.94       575.38 o
  14  20   2       2863.20       3517.34       409.76 o
  15  20   2      21998.40      20901.18       699.60 o
   1  21   2      64664.34      60509.18       523.87 o
   2  21   2       3670.37       3578.35       195.51 o
   3  21   2      31880.47      30820.13       404.54 o
   4  21   2      50969.83      47342.88       505.26 o
   5  21   2      86528.50      81904.41       673.44 o
   6  21   2       6059.52       5914.82       243.05 o
   7  21   2      40514.26      37528.86       474.79 o
   8  21   2         21.79        338.25       214.62 o
   9  21   2         22.79         96.13       229.03 o
  10  21   2      11678.21      11523.40       385.67 o
  11  21   2      12413.57      12601.23       438.60 o
  12  21   2       9104.73       9313.26       406.74 o
  13  21   2       1630.70       1509.88       368.97 o
  14  21   2       4831.25       4696.31       432.23 o
   0  22   2      26126.02      23093.91       517.66 o
   1  22   2      17406.77      17568.42       394.30 o
   2  22   2      26469.91      24394.86       436.66 o
   3  22   2      10377.36      13202.98       367.86 o
   4  22   2       1554.88        870.94       212.99 o
   5  22   2       4874.02       4841.40       258.16 o
   6  22   2       1322.58       1395.47       235.54 o
   7  22   2      39820.08      39175.30       534.28 o
   8  22   2       9321.15       8054.83       328.52 o
   9  22   2        174.38        203.78       260.32 o
  10  22   2       4097.19       4584.81       306.24 o
  11  22   2       1128.02       2209.49       317.63 o
  12  22   2       1443.77       1153.54       372.86 o
  13  22   2        181.56       -182.12       410.98 o
  14  22   2        538.33       -281.83       416.47 o
   1  23   2      51903.09      52174.69       612.40 o
   2  23   2       1255.54       1506.74       208.43 o
   3  23   2        299.96        379.21       261.53 o
   4  23   2       5168.16       5822.55       267.35 o
   5  23   2       2651.41       2628.85       260.67 o
   6  23   2       4822.51       5337.75       315.68 o
   7  23   2         57.00       2196.07       295.63 o
   8  23   2       1102.40       1050.61       377.44 o
   9  23   2      39980.61      39104.43       668.84 o
  10  23   2      17306.96      17200.27       605.44 o
  11  23   2       1124.32       1341.04       316.54 o
  12  23   2       1439.35        613.71       371.73 o
  13  23   2       5610.40       6502.68       460.32 o
   0  24   2        175.55       1771.75       383.06 o
   1  24   2     117778.21     116686.77       970.23 o
   2  24   2       4544.44       4218.24       273.03 o
   3  24   2        404.25        552.84       232.36 o
   4  24   2          0.13       -149.80       239.91 o
   5  24   2      29382.52      28861.66       517.40 o
   6  24   2         23.98        463.91       289.85 o
   7  24   2      18141.07      18744.30       527.77 o
   8  24   2      26398.28      25664.20       621.69 o
   9  24   2        512.83        750.66       406.61 o
  10  24   2       8203.09       8078.50       534.69 o
  11  24   2       1554.12       1494.67       425.83 o
  12  24   2        750.25        413.75       422.54 o
   1  25   2      30790.86      31336.24       570.69 o
   2  25   2       1120.12       1406.68       274.27 o
   3  25   2         12.81       -196.77       262.29 o
   4  25   2        458.36        280.04       274.89 o
   5  25   2        630.42        673.64       290.74 o
   6  25   2       8739.98       8253.10       371.88 o
   7  25   2       3670.82       4961.39       379.70 o
   8  25   2       5623.89       6185.93       434.77 o
   9  25   2      36697.01      35546.16       842.07 o
  10  25   2       1393.75       2275.83       496.56 o
  11  25   2        455.19        779.00       515.01 o
  12  25   2        287.46        441.54       481.50 o
   0  26   2       2310.66       4101.31       829.45 o
   1  26   2      15132.64      18151.54       822.61 o
   2  26   2        207.99         65.60       325.75 o
   3  26   2       4630.31       5393.96       341.42 o
   4  26   2         73.17       -287.85       287.85 o
   5  26   2      11430.93      10566.44       437.78 o
   6  26   2       1572.09       1827.46       342.06 o
   7  26   2       6387.25       6772.21       410.55 o
   8  26   2      12404.06      13511.36       646.02 o
   9  26   2       6166.34       8299.70       572.54 o
  10  26   2        951.89       1059.99       535.59 o
  11  26   2       2555.52       3838.78       560.07 o
   1  27   2      25478.52      24522.44       653.09 o
   2  27   2         59.20       -118.74       407.95 o
   3  27   2       3887.04       4439.42       331.07 o
   4  27   2       3305.64       3766.87       337.36 o
   5  27   2       4707.58       5348.53       394.97 o
   6  27   2      15505.70      16840.72       542.99 o
   7  27   2       5733.55       6545.92       455.79 o
   8  27   2       8308.83       9367.06       528.52 o
   9  27   2        189.71       1098.91       520.58 o
  10  27   2        940.38       1867.21       851.41 o
   0  28   2          7.67       -562.72       652.23 o
   1  28   2       2831.67       2626.76       519.71 o
   2  28   2        910.90       1441.07       456.74 o
   3  28   2      35324.01      34507.61       845.51 o
   4  28   2       6640.31       8178.24       401.05 o
   5  28   2         16.29       1217.50       371.14 o
   6  28   2       9711.19      10752.47       543.61 o
   7  28   2       2209.50       2020.63       438.89 o
   8  28   2        222.11       1185.17       490.19 o
   9  28   2         45.96        670.49       518.52 o
   1  29   2       1078.37       1199.13       476.09 o
   2  29   2       1274.35        648.41       486.68 o
   3  29   2        424.22       1487.88       510.95 o
   4  29   2       8911.47      10853.13       530.83 o
   5  29   2        912.61       1569.85       396.68 o
   6  29   2       4067.43       5359.92       484.91 o
   7  29   2       5442.97       4380.13       482.63 o
   8  29   2        367.77        592.91       486.17 o
   0  30   2        698.04       2257.82       814.93 o
   1  30   2        454.51       1348.09       530.71 o
   2  30   2        928.62       2175.73       528.71 o
   3  30   2       1076.86        672.58       760.91 o
   4  30   2       7501.74       9039.70       707.25 o
   5  30   2       2286.76       3828.35       484.97 o
   6  30   2       5377.52       4940.38       530.45 o
   1  31   2       1188.55       1787.88       574.77 o
   2  31   2       1353.36       1265.09       730.75 o
   3  31   2       2276.63       3361.79       692.13 o
   4  31   2      12717.71      14085.46       915.43 o
   2   1   3        163.88        904.24        35.37 o
   3   1   3      10846.36       8222.19        94.65 o
   4   1   3       8950.98       8711.96       127.80 o
   5   1   3       2212.06       1724.05        87.23 o
   6   1   3      75082.00      63789.57       473.69 o
   7   1   3      54391.79      61270.81       487.43 o
   8   1   3      19344.85      22352.21       303.72 o
   9   1   3      41438.16      39087.60       422.50 o
  10   1   3       7847.85       8052.92       244.55 o
  11   1   3      24907.68      24922.99       383.51 o
  12   1   3       2003.59       2019.66       199.36 o
  13   1   3       7053.06       7492.38       284.05 o
  14   1   3        285.90         36.45       258.20 o
  15   1   3       5183.89       5322.67       354.87 o
  16   1   3      13981.76      14065.65       504.57 o
  17   1   3       1913.02       1653.93       383.13 o
  18   1   3       1141.31        103.48       423.47 o
  19   1   3      11929.54      11466.66       657.63 o
   1   2   3      60017.86      66044.38       422.92 o
   2   2   3     397486.12     435612.25      2072.55 o
   3   2   3     206713.72     247786.58      1226.24 o
   4   2   3       6228.33       4474.76        97.00 o
   5   2   3      13708.31      17115.92       196.22 o
   6   2   3      73629.80      78690.16       538.70 o
   7   2   3      20426.14      24610.10       282.09 o
   8   2   3     156838.98     159765.53      1259.73 o
   9   2   3      40140.46      38664.90       405.31 o
  10   2   3      10260.82      11755.44       287.60 o
  11   2   3      73185.35      74504.02       645.14 o
  12   2   3       1873.27       2488.67       209.16 o
  13   2   3        963.39       1065.28       225.38 o
  14   2   3      19581.93      18544.69       475.33 o
  15   2   3       5478.49       4217.57       343.97 o
  16   2   3        722.72        796.92       342.32 o
  17   2   3       4834.31       5257.61       439.28 o
  18   2   3       5076.47       5402.09       496.59 o
  19   2   3       1721.28       1616.92       548.64 o
   1   3   3       4938.46       2638.55        68.23 o
   2   3   3       7438.28       5382.48        75.28 o
   3   3   3       2254.89       3346.68        92.27 o
   4   3   3      16060.17      20869.76       177.62 o
   5   3   3       7473.48       9029.00       138.11 o
   6   3   3     240742.70     268782.84      2021.13 o
   7   3   3      22047.47      27682.47       302.93 o
   8   3   3      78740.02      74971.79       568.76 o
   9   3   3      35185.36      33321.75       378.60 o
  10   3   3       1334.79       1543.39       167.18 o
  11   3   3      39502.26      37060.12       435.63 o
  12   3   3       3628.88       3314.33       226.42 o
  13   3   3        233.13        202.67       225.01 o
  14   3   3       3098.93       3605.17       279.89 o
  15   3   3       2727.67       4154.70       338.30 o
  16   3   3      34106.29      32644.74       693.09 o
  17   3   3       3700.00       3200.75       422.82 o
  18   3   3       1851.74        456.51       483.35 o
  19   3   3      23801.40      21110.86       800.06 o
   0   4   3        257.35       1033.31        64.04 o
   1   4   3       3589.09       2992.83        51.42 o
   2   4   3     179662.53     188303.92      1215.32 o
   3   4   3     705889.00     755116.44      3487.35 o
   4   4   3     163503.30     162532.61       791.41 o
   5   4   3     179735.62     192475.08       984.75 o
   6   4   3       9303.06       9788.51       168.69 o
   7   4   3      81864.65      85533.09       580.29 o
   8   4   3      33614.49      34057.28       355.27 o
   9   4   3      44879.80      46013.71       443.70 o
  10   4   3      21143.52      19057.84       318.91 o
  11   4   3      30201.98      33334.27       415.46 o
  12   4   3       8487.97       9841.14       317.60 o
  13   4   3      15211.32      15811.71       433.64 o
  14   4   3      60663.24      62433.04       791.32 o
  15   4   3        273.71       -119.08       288.68 o
  16   4   3       2544.72       2246.09       372.75 o
  17   4   3       1175.13        833.91       434.99 o
  18   4   3       3392.06       2710.15       505.33 o
  19   4   3       1088.46        297.77       595.31 o
   1   5   3      50026.88      59634.20       496.95 o
   2   5   3       3798.93       6305.91        78.97 o
   3   5   3     422074.09     442144.22      2131.18 o
   4   5   3       2989.99       2831.44       118.39 o
   5   5   3     168046.58     164665.69       838.75 o
   6   5   3     278579.03     296176.69      1477.87 o
   7   5   3       7764.93       7450.48       167.26 o
   8   5   3      17195.97      17391.23       256.92 o
   9   5   3      63758.48      65477.41       571.45 o
  10   5   3      10242.85       9608.57       267.33 o
  11   5   3      68267.91      69663.77       638.28 o
  12   5   3      65874.75      68252.72       659.92 o
  13   5   3       9385.61       9757.91       343.28 o
  14   5   3       4385.82       4430.53       304.61 o
  15   5   3        297.18        122.68       293.91 o
  16   5   3       4698.17       4812.29       525.30 o
  17   5   3       7925.55       7504.12       534.88 o
  18   5   3       3844.94       3122.70       525.07 o
  19   5   3        369.13       -332.83       567.39 o
   0   6   3     553837.31     594190.94      3660.31 o
   1   6   3     112025.99     116659.87       599.34 o
   2   6   3       2070.46       2391.63        61.93 o
   3   6   3      36629.79      40195.28       248.66 o
   4   6   3     409398.53     410310.12      1871.34 o
   5   6   3     162413.69     154115.50      1616.28 o
   6   6   3      95904.13      83034.73       504.20 o
   7   6   3        249.27        529.53        89.03 o
   8   6   3       8960.73       7260.00       181.44 o
   9   6   3      27043.03      26288.61       320.85 o
  10   6   3      11397.24      13030.15       284.18 o
  11   6   3       5401.94       6092.93       230.55 o
  12   6   3      11593.55      12017.43       341.50 o
  13   6   3     137670.27     134728.17      1018.23 o
  14   6   3      44757.88      43381.61       599.56 o
  15   6   3       5437.03       5115.54       358.54 o
  16   6   3        969.38        977.27       374.66 o
  17   6   3      10310.28      12625.01       671.76 o
  18   6   3        157.97       -487.21       487.21 o
  19   6   3        773.91        217.04       571.75 o
   1   7   3      82991.70      82670.85       440.41 o
   2   7   3      17049.46      22030.52       256.05 o
   3   7   3     138558.03     155969.28       730.85 o
   4   7   3      40085.89      35856.76       247.26 o
   5   7   3      35102.56      31057.64       281.20 o
   6   7   3      49797.26      43700.44       327.47 o
   7   7   3     174460.88     191405.03      1058.09 o
   8   7   3       4236.02       4828.36       151.37 o
   9   7   3      70601.74      70419.08       508.33 o
  10   7   3      32119.93      32798.13       374.64 o
  11   7   3      89259.42      88747.23       675.07 o
  12   7   3      96846.64      95789.12       744.21 o
  13   7   3      41821.73      42258.56       577.39 o
  14   7   3      17943.82      17540.96       499.53 o
  15   7   3          5.18       -296.14       296.14 o
  16   7   3         36.00        383.76       438.68 o
  17   7   3      15888.90      16998.22       681.86 o
  18   7   3       9158.51       8225.00       595.18 o
   0   8   3        837.81       1113.16        74.71 o
   1   8   3      21785.30      22568.55       165.91 o
   2   8   3       1673.24       2490.37        73.20 o
   3   8   3      30889.48      24062.67       177.77 o
   4   8   3      59374.88      57467.39       487.55 o
   5   8   3       1515.42       1579.36        82.08 o
   6   8   3          5.00        643.70        80.10 o
   7   8   3        773.74       1074.78        99.57 o
   8   8   3      28147.23      29353.05       295.82 o
   9   8   3      29401.58      29345.20       327.51 o
  10   8   3      19706.34      22009.87       313.53 o
  11   8   3      22493.56      21236.32       352.69 o
  12   8   3       5108.01       6199.65       260.59 o
  13   8   3      31304.05      31196.99       701.69 o
  14   8   3      49810.90      49230.81       972.41 o
  15   8   3        131.08         53.17       318.22 o
  16   8   3        274.18        379.97       356.17 o
  17   8   3        860.11        499.26       406.97 o
  18   8   3        412.66       -504.77       504.77 o
   1   9   3      52793.32      45031.41       277.83 o
   2   9   3         29.22        445.05        58.64 o
   3   9   3        513.24        379.19        55.07 o
   4   9   3        381.38        425.82        65.49 o
   5   9   3        303.40        549.57        77.92 o
   6   9   3      70763.33      65592.35       405.47 o
   7   9   3        245.78        842.51       106.20 o
   8   9   3      18245.71      15686.53       231.87 o
   9   9   3       8629.27       9474.75       220.71 o
  10   9   3      18174.52      18739.24       313.72 o
  11   9   3      63187.50      62430.31       628.86 o
  12   9   3      15265.50      14644.45       394.40 o
  13   9   3      11541.33      12867.71       421.89 o
  14   9   3        540.95        855.99       322.08 o
  15   9   3      19467.91      18879.12       688.67 o
  16   9   3      17712.57      16286.75       550.99 o
  17   9   3          0.54       -119.98       424.71 o
  18   9   3         10.01       -491.30       491.30 o
   0  10   3     112633.62     110097.59      1110.64 o
   1  10   3      34753.61      34113.04       230.62 o
   2  10   3      43381.48      39044.54       261.80 o
   3  10   3      16008.04      10719.12       145.26 o
   4  10   3      18034.09      22588.55       194.50 o
   5  10   3       4864.58       8119.22       158.37 o
   6  10   3      24959.40      26859.90       237.88 o
   7  10   3       8453.65       8840.66       202.61 o
   8  10   3      24454.82      24522.69       280.36 o
   9  10   3      64316.14      65787.53       504.60 o
  10  10   3      26185.27      29377.93       397.33 o
  11  10   3      64511.12      58554.34       789.93 o
  12  10   3        107.21         67.91       231.05 o
  13  10   3          1.28       -127.29       257.96 o
  14  10   3      19938.57      19378.45       522.15 o
  15  10   3       7835.79       7783.92       404.26 o
  16  10   3         87.64       -363.66       363.66 o
  17  10   3       3900.32       3187.59       423.17 o
  18  10   3       1060.10        309.83       474.36 o
   1  11   3       2449.99       2084.25        80.09 o
   2  11   3       9174.57      10503.25       136.66 o
   3  11   3        276.57        336.40        65.80 o
   4  11   3      16122.67      20270.43       333.67 o
   5  11   3      16020.78      14280.07       178.41 o
   6  11   3      30777.98      28382.35       249.64 o
   7  11   3       3800.24       4435.48       139.43 o
   8  11   3      41756.52      42310.64       430.14 o
   9  11   3       3022.95       5847.20       257.66 o
  10  11   3      12459.09      12189.34       322.78 o
  11  11   3      11325.38      11308.91       352.26 o
  12  11   3        642.20        527.20       238.91 o
  13  11   3       1937.24       1289.61       285.24 o
  14  11   3       9828.34       9269.15       393.23 o
  15  11   3       9065.71       8506.26       426.11 o
  16  11   3      12861.04      12326.40       495.35 o
  17  11   3       1263.85        487.74       430.04 o
  18  11   3       6785.97       7185.52       565.55 o
   0  12   3      16120.97      21005.71       764.22 o
   1  12   3      12181.58      11834.66       235.18 o
   2  12   3       4939.37       5565.72       119.62 o
   3  12   3       5807.78       5698.59       137.18 o
   4  12   3      12378.12      11043.13       146.58 o
   5  12   3        141.12        813.08        90.95 o
   6  12   3        332.04        679.35        99.02 o
   7  12   3       8514.87      10570.79       194.44 o
   8  12   3       5911.87       6321.53       196.88 o
   9  12   3       1278.12       6377.71       524.91 o
  10  12   3      24548.25      24569.36       397.50 o
  11  12   3       7018.69       6830.07       275.89 o
  12  12   3      11136.88      11545.04       442.43 o
  13  12   3       6530.72       7514.03       349.18 o
  14  12   3        114.73        -44.49       297.31 o
  15  12   3       1176.78        729.28       350.55 o
  16  12   3        240.01        696.63       388.86 o
  17  12   3        157.34        180.16       452.80 o
   1  13   3       7050.04       8088.43       150.83 o
   2  13   3        267.52        351.54        77.55 o
   3  13   3       7150.59       7866.38       148.16 o
   4  13   3      10656.82      10078.51       158.24 o
   5  13   3       2450.43       1876.14        99.08 o
   6  13   3      12507.04      11179.10       192.30 o
   7  13   3      43817.08      41314.19       342.67 o
   8  13   3       3564.10       5015.83       255.24 o
   9  13   3       8018.95       9441.15       299.90 o
  10  13   3      54109.22      51258.05       541.79 o
  11  13   3       4331.65       4514.70       258.83 o
  12  13   3        369.71        418.00       261.16 o
  13  13   3       4201.16       3117.60       312.60 o
  14  13   3         96.49       -314.35       314.35 o
  15  13   3       1000.48        404.44       367.40 o
  16  13   3       3803.00       3867.67       452.37 o
  17  13   3       4129.64       4509.94       540.73 o
   0  14   3          0.56        277.03       123.18 o
   1  14   3      73256.94      66657.09       551.13 o
   2  14   3     122963.33     119719.34       625.78 o
   3  14   3      25856.12      22446.49       213.25 o
   4  14   3       4689.84       4439.28       118.84 o
   5  14   3       2115.25       2804.69       115.50 o
   6  14   3      34775.20      31134.06       283.61 o
   7  14   3        593.46       1948.35       135.00 o
   8  14   3      13724.97      14381.75       293.43 o
   9  14   3      67811.99      64842.66       578.51 o
  10  14   3       2244.82       3753.57       222.33 o
  11  14   3      53192.18      49746.94       553.98 o
  12  14   3      20602.40      18926.98       435.93 o
  13  14   3       8646.38       8375.39       431.09 o
  14  14   3      11125.05      11071.14       471.77 o
  15  14   3       1408.79       1840.55       398.02 o
  16  14   3        104.63         36.69       461.31 o
  17  14   3         67.27        370.22       499.74 o
   1  15   3      12339.04      19441.67       277.83 o
   2  15   3      25455.78      20913.60       214.72 o
   3  15   3      25511.91      21250.73       224.40 o
   4  15   3         33.04        227.15        90.18 o
   5  15   3       3595.22       4790.27       135.99 o
   6  15   3      75496.61      70712.84       456.45 o
   7  15   3       1043.11       3212.02       161.73 o
   8  15   3       3949.77       4532.31       191.37 o
   9  15   3         25.77       1843.37       191.72 o
  10  15   3      58223.70      57745.71       657.87 o
  11  15   3      36330.81      35369.48       497.38 o
  12  15   3         36.61        114.07       248.02 o
  13  15   3       2717.88       2572.04       315.20 o
  14  15   3        184.34        830.33       353.27 o
  15  15   3       1763.63       2091.94       395.38 o
  16  15   3      14006.08      14776.65       620.17 o
  17  15   3         38.87        -36.80       520.15 o
   0  16   3      14390.18      11831.29       224.26 o
   1  16   3          3.33        508.89        91.67 o
   2  16   3      68729.69      63064.89       426.06 o
   3  16   3      30206.73      29212.42       375.46 o
   4  16   3      15080.28      13427.27       229.21 o
   5  16   3      11270.68      10477.61       204.25 o
   6  16   3        869.33       1081.00       124.58 o
   7  16   3       2941.11       3057.83       167.48 o
   8  16   3      19306.33      17235.24       318.73 o
   9  16   3      41562.00      38490.88       473.55 o
  10  16   3        207.91        687.49       213.92 o
  11  16   3       2454.44       5001.43       296.11 o
  12  16   3      27015.51      23451.65       489.64 o
  13  16   3      18397.74      19814.26       503.10 o
  14  16   3      21123.04      17486.33       552.90 o
  15  16   3       1293.95       2197.96       418.89 o
  16  16   3        328.29        705.47       452.13 o
   1  17   3       4750.72       6639.15       259.66 o
   2  17   3        342.61        302.93       120.48 o
   3  17   3     105050.65      98953.20       613.79 o
   4  17   3      22155.22      20615.35       313.83 o
   5  17   3      78350.52      72704.25       516.96 o
   6  17   3      56200.69      54099.55       426.94 o
   7  17   3      18609.41      19856.55       314.26 o
   8  17   3       5288.44       6334.83       269.27 o
   9  17   3      40134.09      38334.61       486.70 o
  10  17   3        816.61       1530.74       229.12 o
  11  17   3      33095.92      31300.07       557.03 o
  12  17   3      31298.49      27991.23       529.52 o
  13  17   3       8294.03       7910.31       371.88 o
  14  17   3      22301.40      20674.81       579.67 o
  15  17   3        104.71        -20.18       414.58 o
  16  17   3       2845.71       2668.95       489.71 o
   0  18   3      61462.16      56026.32       838.31 o
   1  18   3       9794.89       9928.58       201.65 o
   2  18   3       7277.55       7334.73       221.81 o
   3  18   3       5439.87       5816.22       225.20 o
   4  18   3     130912.95     120898.70       771.35 o
   5  18   3      68157.51      62344.03       507.30 o
   6  18   3      25042.52      24048.41       428.09 o
   7  18   3         61.30        242.99       170.33 o
   8  18   3       9772.17      10280.01       284.55 o
   9  18   3       2180.36       3231.28       224.85 o
  10  18   3        241.73         37.01       226.83 o
  11  18   3         12.92         50.06       257.01 o
  12  18   3      21701.97      19913.65       489.55 o
  13  18   3      66353.44      64900.77       775.40 o
  14  18   3      29546.78      29583.42       671.30 o
  15  18   3       4949.22       4356.86       457.53 o
   1  19   3      13073.50      12450.36       251.97 o
   2  19   3       6949.07       7363.85       203.81 o
   3  19   3      60933.27      62037.04       529.57 o
   4  19   3      46692.42      45985.08       430.59 o
   5  19   3      92707.94      90745.52       740.03 o
   6  19   3      50864.79      48103.55       439.62 o
   7  19   3       2679.90       3477.18       203.36 o
   8  19   3      10130.71       8840.57       287.57 o
   9  19   3      34591.83      33287.83       458.55 o
  10  19   3       1640.30       2220.29       257.31 o
  11  19   3      21699.78      20147.95       514.40 o
  12  19   3      46381.40      42451.90       630.90 o
  13  19   3        837.49       1466.52       342.43 o
  14  19   3      22488.59      23342.92       617.12 o
  15  19   3        819.65        791.57       435.00 o
   0  20   3       8917.89       8559.86       426.98 o
   1  20   3        124.93        542.37       156.30 o
   2  20   3        929.71       2318.95       217.07 o
   3  20   3      34330.67      33572.09       378.19 o
   4  20   3     116499.55     108638.16       856.61 o
   5  20   3      13431.00      13919.79       412.98 o
   6  20   3      21893.52      20219.82       334.69 o
   7  20   3         97.03        913.73       191.47 o
   8  20   3       5933.15       5872.56       257.49 o
   9  20   3       8167.80       8388.07       315.57 o
  10  20   3        254.15        703.25       256.42 o
  11  20   3      10679.92      10882.14       400.25 o
  12  20   3       1590.25       1532.64       322.85 o
  13  20   3      14686.44      13585.00       498.57 o
  14  20   3      20919.49      19354.45       674.24 o
  15  20   3       1465.28       1917.18       453.67 o
   1  21   3      44021.51      40390.26       417.02 o
   2  21   3       4252.94       3940.95       202.42 o
   3  21   3         91.27       4053.28       212.14 o
   4  21   3       7760.02       8232.78       262.57 o
   5  21   3       2647.27       6385.32       452.55 o
   6  21   3      36477.20      33171.25       454.69 o
   7  21   3      10833.74      12425.87       496.91 o
   8  21   3        945.46       1433.22       227.97 o
   9  21   3        171.83        106.09       231.00 o
  10  21   3       2061.96       2878.28       281.85 o
  11  21   3      26581.73      26698.49       534.50 o
  12  21   3       7024.13       6807.59       386.73 o
  13  21   3        273.70        509.09       368.67 o
  14  21   3        569.72        989.89       404.05 o
   0  22   3      24706.11      22429.61       608.16 o
   1  22   3          0.81       1796.80       192.09 o
   2  22   3      31207.30      30019.27       391.04 o
   3  22   3      52405.31      48613.75       530.93 o
   4  22   3       4879.52       4066.96       242.50 o
   5  22   3       2678.26       2792.54       231.90 o
   6  22   3         20.43        408.30       236.96 o
   7  22   3       1148.44       2211.89       264.71 o
   8  22   3       4600.50       4246.65       320.14 o
   9  22   3       5444.80       6111.38       311.80 o
  10  22   3       3571.52       4900.91       311.26 o
  11  22   3      33185.57      32571.66       580.42 o
  12  22   3        204.64        217.20       333.12 o
  13  22   3         71.91          7.26       373.76 o
  14  22   3       5007.31       4736.65       450.39 o
   1  23   3      34036.15      32419.50       469.83 o
   2  23   3      13663.56      12625.86       317.80 o
   3  23   3      10983.88      11208.93       336.90 o
   4  23   3         12.35        -98.86       223.35 o
   5  23   3       1925.88       2143.99       259.60 o
   6  23   3      11268.05      11662.69       412.94 o
   7  23   3      18044.98      14357.68       532.72 o
   8  23   3      11153.19      12401.76       478.94 o
   9  23   3       9421.18      11068.29       410.93 o
  10  23   3       5376.70       6378.22       379.26 o
  11  23   3       5101.35       5860.52       365.92 o
  12  23   3        655.03        545.60       363.10 o
  13  23   3          3.25       -298.91       386.77 o
   0  24   3      45245.62      46785.84       818.98 o
   1  24   3      24478.56      29740.44       543.43 o
   2  24   3       4074.59       4126.66       310.83 o
   3  24   3       6492.01       6208.87       348.15 o
   4  24   3        867.46        324.94       248.25 o
   5  24   3        105.79       1251.63       271.09 o
   6  24   3        228.29        102.68       292.63 o
   7  24   3       2327.00       4481.24       377.18 o
   8  24   3         37.73       1194.11       400.95 o
   9  24   3         53.57       1886.30       424.01 o
  10  24   3       7650.32       8383.91       534.03 o
  11  24   3       1228.14        948.04       393.86 o
  12  24   3          1.12       -422.11       422.11 o
   1  25   3       4853.90       7398.20       431.32 o
   2  25   3      20605.54      19814.61       500.52 o
   3  25   3       3815.58       3193.13       284.44 o
   4  25   3       1425.99       1279.00       275.76 o
   5  25   3        852.26        709.54       296.07 o
   6  25   3       5709.92       6083.58       360.03 o
   7  25   3       7230.03       8812.51       463.08 o
   8  25   3       2216.05       3832.50       432.31 o
   9  25   3      24056.37      25077.59       722.51 o
  10  25   3        185.05        193.02       518.42 o
  11  25   3       1698.18       1922.25       523.98 o
  12  25   3          5.78       -281.88       466.98 o
   0  26   3         35.65        223.92       529.35 o
   1  26   3      45126.49      42643.63       753.57 o
   2  26   3       9777.40       9852.94       432.56 o
   3  26   3       2667.12       1821.44       302.09 o
   4  26   3       3025.31       3466.85       307.22 o
   5  26   3       2027.57       1979.56       332.79 o
   6  26   3      13740.48      14881.11       493.25 o
   7  26   3       9705.86      11342.41       479.90 o
   8  26   3      10185.12      11964.90       512.86 o
   9  26   3       8720.11      11494.06      1066.08 o
  10  26   3        570.93        570.56       501.89 o
  11  26   3       1538.60       1637.01       554.48 o
   1  27   3          6.47        993.12       413.83 o
   2  27   3       4964.77       5300.35       398.46 o
   3  27   3       1558.58       1864.47       338.42 o
   4  27   3       5272.98       4442.41       344.38 o
   5  27   3       7826.10       9542.93       491.47 o
   6  27   3      23218.33      22777.75       607.20 o
   7  27   3       2522.15       4311.30       428.55 o
   8  27   3          1.88        338.56       454.30 o
   9  27   3       2329.60       2837.42       499.43 o
  10  27   3       5798.69       7548.45       632.51 o
   0  28   3       8173.11       9806.86       759.88 o
   1  28   3          2.03       -437.35       437.35 o
   2  28   3       3814.40       3668.86       467.78 o
   3  28   3       4392.31       4416.15       449.34 o
   4  28   3        110.71       -102.40       340.94 o
   5  28   3       9523.58      11572.41       473.02 o
   6  28   3       3320.37       2993.30       411.55 o
   7  28   3       3483.04       2802.54       442.02 o
   8  28   3       7603.25       7512.09       531.35 o
   9  28   3       1126.70       1390.07       514.70 o
   1  29   3       2865.88       2678.83       495.47 o
   2  29   3        840.20       1271.72       486.28 o
   3  29   3      21240.89      21384.25       789.78 o
   4  29   3        863.66       2284.77       533.92 o
   5  29   3      18865.27      19064.89       683.46 o
   6  29   3      11519.13      11641.39       514.51 o
   7  29   3        935.46        939.37       458.77 o
   8  29   3       2824.71       3801.50       569.23 o
   0  30   3      31626.83      30641.83      1339.74 o
   1  30   3       7351.29       7462.00       564.04 o
   2  30   3       2870.24       3473.30       568.73 o
   3  30   3       1646.99       2244.00       607.75 o
   4  30   3      15952.09      18101.18       899.04 o
   5  30   3      10297.73      10692.77       543.95 o
   6  30   3       3496.78       4623.62       483.06 o
   1  31   3       6642.39       6452.12       671.47 o
   2  31   3        102.49       -628.75       628.75 o
   3  31   3       7609.77       7202.22       696.40 o
   4  31   3       4680.04       5841.34       849.21 o
   2   0   4      97478.12      95431.14       620.28 o
   3   0   4      49320.26      45251.69       396.90 o
   4   0   4     296454.72     314821.97      2537.60 o
   5   0   4      87497.34      85765.05       721.55 o
   6   0   4      84149.36      84677.51       740.20 o
   7   0   4     111735.02     115380.37      1034.83 o
   8   0   4      99957.68     106395.51      1050.88 o
   9   0   4     959019.75    1072359.25      7755.58 o
  10   0   4     101078.23     101059.55       974.89 o
  11   0   4      22892.67      22386.35       459.37 o
  12   0   4      72439.16      71087.39       844.18 o
  13   0   4      16860.84      18064.83       583.71 o
  14   0   4       7484.97       7351.07       492.58 o
  15   0   4       9792.59      11893.04       638.06 o
  16   0   4      16502.90      15003.18       739.03 o
  17   0   4      12142.16      12961.03       885.92 o
  18   0   4      12533.36      14057.82      1299.95 o
  19   0   4      12802.51      13524.16      1150.82 o
   1   1   4      20694.90      22267.87       163.30 o
   2   1   4      46606.86      47291.91       274.13 o
   3   1   4       1826.13        957.04        46.19 o
   4   1   4     400953.31     426083.25      2231.41 o
   5   1   4         39.71        512.91        64.00 o
   6   1   4         40.77        190.25        73.41 o
   7   1   4     202023.53     207608.86      1438.55 o
   8   1   4     157184.69     169644.86      1019.45 o
   9   1   4      14647.47      17514.24       320.52 o
  10   1   4      18431.22      20014.81       303.14 o
  11   1   4      47106.84      47123.98       449.26 o
  12   1   4          7.72        219.79       170.68 o
  13   1   4       1178.00       1204.20       223.43 o
  14   1   4       3920.01       3923.72       301.23 o
  15   1   4       1395.09       1356.70       319.54 o
  16   1   4       6704.95       7350.11       418.67 o
  17   1   4      84667.29      87525.79      1137.48 o
  18   1   4       2291.00       1898.75       597.30 o
  19   1   4       7350.64       5829.63       581.57 o
   0   2   4      11831.48      19607.90       202.25 o
   1   2   4       3719.86       4772.69        69.13 o
   2   2   4        309.05        771.44        41.22 o
   3   2   4        120.86       2829.78       126.56 o
   4   2   4      44779.29      41178.88       269.84 o
   5   2   4      53476.18      51906.17       344.44 o
   6   2   4       9098.90       7956.97       150.31 o
   7   2   4      18442.55      18329.43       239.40 o
   8   2   4      60172.84      68034.28       563.90 o
   9   2   4     315479.75     342701.03      2107.39 o
  10   2   4      97650.09     103006.21       713.90 o
  11   2   4        800.15       1935.77       168.64 o
  12   2   4      27513.30      26338.89       409.75 o
  13   2   4        320.71        513.14       226.15 o
  14   2   4        661.21        666.19       261.92 o
  15   2   4      19932.63      19273.97       555.61 o
  16   2   4       1411.49        871.20       351.07 o
  17   2   4      13445.18      14012.05       543.26 o
  18   2   4       6090.51       5768.15       515.60 o
  19   2   4      13784.52      14961.73       735.28 o
   1   3   4      21596.33      20471.60       144.70 o
   2   3   4      89613.67      82887.55       443.34 o
   3   3   4       8683.39       7584.58       101.58 o
   4   3   4       6494.15       6845.58       108.57 o
   5   3   4      46865.19      47123.54       314.26 o
   6   3   4     148850.45     144159.88       827.65 o
   7   3   4     185703.95     215073.52      1414.72 o
   8   3   4       3309.53       3788.96       152.63 o
   9   3   4       1300.47       1748.29       142.90 o
  10   3   4       1396.44       1279.42       145.86 o
  11   3   4      73771.80      73471.77       592.91 o
  12   3   4       1437.77       1608.58       218.46 o
  13   3   4      15107.76      15869.50       401.33 o
  14   3   4       1398.53       1794.94       260.33 o
  15   3   4      40544.80      42953.47       734.89 o
  16   3   4       3818.54       4013.61       461.89 o
  17   3   4       4240.28       4369.70       496.24 o
  18   3   4       1408.01        529.97       490.17 o
  19   3   4       9310.78       8982.52       632.26 o
   0   4   4       6554.02       8340.06       110.16 o
   1   4   4      21856.29      24293.88       161.23 o
   2   4   4      51592.15      49585.27       301.04 o
   3   4   4      20811.31      32346.18       424.21 o
   4   4   4      83520.77      86475.30       485.15 o
   5   4   4     124487.05     139979.28       732.33 o
   6   4   4      41539.10      43995.86       332.82 o
   7   4   4      56341.73      52732.10       406.96 o
   8   4   4      22786.40      23611.49       292.13 o
   9   4   4       4182.59       7131.51       213.24 o
  10   4   4      40696.03      39779.58       400.95 o
  11   4   4      29918.78      31173.53       408.80 o
  12   4   4        235.89        305.96       199.44 o
  13   4   4       1385.91       1283.41       238.62 o
  14   4   4      29598.58      28804.07       509.77 o
  15   4   4      21846.01      20606.44       735.21 o
  16   4   4        917.76        546.79       362.04 o
  17   4   4      14443.95      14680.52       596.19 o
  18   4   4        840.78        516.12       510.94 o
  19   4   4      11528.57      11520.94       693.03 o
   1   5   4       1683.87       2162.26        54.77 o
   2   5   4      11876.34      10673.72       108.57 o
   3   5   4      83007.54      71233.92       471.38 o
   4   5   4      10471.45      11220.12       135.38 o
   5   5   4       1063.37       2648.79       139.59 o
   6   5   4      83490.60      85821.82       521.30 o
   7   5   4      80463.32      88588.88       786.24 o
   8   5   4       5498.98       5351.27       167.82 o
   9   5   4       1987.79       2658.83       155.03 o
  10   5   4       7712.33       7294.34       214.74 o
  11   5   4      25191.70      29929.96       425.17 o
  12   5   4        426.62        522.00       205.16 o
  13   5   4      14868.08      16060.17       421.15 o
  14   5   4       1135.96       1004.45       314.13 o
  15   5   4      35945.13      33727.45       592.08 o
  16   5   4       2524.22       1978.93       398.98 o
  17   5   4       2120.69       2297.46       447.54 o
  18   5   4         34.15       -494.51       494.51 o
  19   5   4      12427.25       9639.80       662.97 o
   1   6   4       3246.63       3957.53        68.79 o
   2   6   4       4218.48       5400.41        76.96 o
   3   6   4       9927.88      10196.34       165.06 o
   4   6   4      13048.62      10722.38       136.71 o
   5   6   4      62265.98      52928.19       343.83 o
   6   6   4      37067.04      39419.02       306.62 o
   7   6   4       2848.67       6183.33       160.33 o
   8   6   4       6426.50       6333.64       178.96 o
   9   6   4        578.18        393.95       134.13 o
  10   6   4       5828.18       5748.65       212.74 o
  11   6   4          6.19       1100.79       184.02 o
  12   6   4         39.27        633.31       201.27 o
  13   6   4       1430.47       1363.44       238.93 o
  14   6   4      12977.03      13420.18       430.17 o
  15   6   4       3546.40       3723.17       318.43 o
  16   6   4        169.56        111.77       360.33 o
  17   6   4        419.70        653.69       488.19 o
  18   6   4        289.44       -512.81       512.81 o
  19   6   4        138.17       -560.21       560.21 o
   1   7   4       6083.37       5258.65        93.55 o
   2   7   4      26143.04      22639.96       159.36 o
   3   7   4      28131.41      25661.29       185.44 o
   4   7   4         33.98        580.79        61.82 o
   5   7   4       7101.40       5493.29       126.43 o
   6   7   4       7624.47       7242.75       151.08 o
   7   7   4      10201.70      11844.03       207.83 o
   8   7   4      18802.31      18626.80       245.10 o
   9   7   4       2673.93       2897.52       153.36 o
  10   7   4      13233.08      12659.06       303.81 o
  11   7   4      28084.49      25619.99       379.79 o
  12   7   4       5134.82       4804.94       233.22 o
  13   7   4       5096.53       6095.51       272.57 o
  14   7   4      11964.47      12350.74       393.08 o
  15   7   4       4469.23       4496.94       348.68 o
  16   7   4        185.94       -236.00       340.34 o
  17   7   4       2509.69       2880.80       456.16 o
  18   7   4       5345.25       5699.73       782.46 o
   0   8   4       3647.22       3904.46       141.73 o
   1   8   4      84901.07      79596.60       444.38 o
   2   8   4     118767.06     116854.80       569.23 o
   3   8   4       3307.51       2840.65        78.07 o
   4   8   4      61775.94      51883.36       532.07 o
   5   8   4         59.70        120.48        68.07 o
   6   8   4       1207.41       2427.14        97.11 o
   7   8   4        426.22        339.06        99.43 o
   8   8   4        103.56        784.18       118.93 o
   9   8   4         66.26        598.21       129.40 o
  10   8   4      35341.14      36244.81       386.74 o
  11   8   4      18751.20      23114.94       369.60 o
  12   8   4       3113.59       2960.57       221.26 o
  13   8   4       8083.69       7914.38       307.42 o
  14   8   4       1470.56       2015.58       296.05 o
  15   8   4      14943.36      14655.97       508.86 o
  16   8   4          1.44        -66.46       340.89 o
  17   8   4       8078.68       8718.79       511.86 o
  18   8   4          6.80       -508.69       508.69 o
   1   9   4         72.34         57.09        51.95 o
   2   9   4       7262.50       9213.08       156.74 o
   3   9   4        932.83        881.68        58.30 o
   4   9   4      29907.34      28973.76       220.95 o
   5   9   4        241.53        284.36        73.39 o
   6   9   4      31269.06      33334.31       322.18 o
   7   9   4      11154.46      11329.32       188.13 o
   8   9   4       2521.01       2885.50       139.74 o
   9   9   4      40156.46      39806.37       368.50 o
  10   9   4      20361.31      19235.96       373.55 o
  11   9   4      76484.68      73100.98       664.57 o
  12   9   4       7039.69       6923.00       293.92 o
  13   9   4      47556.71      44351.65       770.78 o
  14   9   4      12243.26      11662.95       420.13 o
  15   9   4      39823.59      42122.98       692.95 o
  16   9   4       2331.86       1825.09       382.51 o
  17   9   4        457.82        528.77       415.83 o
  18   9   4       3591.25       3876.17       536.62 o
   0  10   4     157262.80     152008.50      1162.26 o
   1  10   4      12184.65       8564.63       123.82 o
   2  10   4       9110.89      12787.06       247.22 o
   3  10   4       5223.29       4692.11        94.21 o
   4  10   4      36259.05      39044.02       301.87 o
   5  10   4       7212.64       8608.05       147.64 o
   6  10   4       1734.48       1669.84        96.92 o
   7  10   4       9083.23       9877.68       192.15 o
   8  10   4        107.76        -12.66       112.08 o
   9  10   4     118903.39     113287.25       733.41 o
  10  10   4      62209.29      63632.82       552.70 o
  11  10   4         28.54       2353.08       213.39 o
  12  10   4       5519.29       6726.08       374.25 o
  13  10   4       2588.87       3614.84       411.04 o
  14  10   4       3892.03       4873.71       335.95 o
  15  10   4      11938.84      11735.76       474.37 o
  16  10   4       5094.04       4126.71       425.88 o
  17  10   4      13088.58      15024.04       562.79 o
  18  10   4       4724.86       4280.26       510.47 o
   1  11   4       1987.01       1860.20        79.60 o
   2  11   4       2194.00       3593.13       125.17 o
   3  11   4      11522.50       8624.69       129.73 o
   4  11   4     201784.03     201994.50       937.60 o
   5  11   4        420.14        852.61        89.74 o
   6  11   4      24891.75      24126.90       256.93 o
   7  11   4      74654.73      79222.16       489.76 o
   8  11   4      53974.52      49280.86       408.74 o
   9  11   4      17732.77      19687.63       312.77 o
  10  11   4      11124.67      11276.12       330.85 o
  11  11   4      17094.20      17639.76       394.83 o
  12  11   4       1215.55       1028.26       284.65 o
  13  11   4        378.42        553.08       274.66 o
  14  11   4       2337.74       2155.86       323.90 o
  15  11   4       8333.46       8028.30       439.84 o
  16  11   4      13461.88      13180.62       533.83 o
  17  11   4      44606.89      42016.87       887.66 o
  18  11   4        512.79        533.70       574.12 o
   0  12   4     339636.00     344461.12      2435.65 o
   1  12   4       1311.48       1103.39        86.92 o
   2  12   4        842.06       1450.44        81.52 o
   3  12   4       1675.30       1147.34        80.72 o
   4  12   4      76376.67      77088.38       417.23 o
   5  12   4        620.50        862.88        98.92 o
   6  12   4      49978.90      45832.43       336.69 o
   7  12   4      62714.98      58106.84       400.23 o
   8  12   4       4492.10       4253.50       174.05 o
   9  12   4     253088.64     254040.66      1522.32 o
  10  12   4       2634.69       3151.29       212.66 o
  11  12   4      11033.90       9831.65       325.18 o
  12  12   4      17955.53      15637.71       426.81 o
  13  12   4      12868.30      11855.18       454.37 o
  14  12   4       1355.98        777.72       333.27 o
  15  12   4       4162.70       4671.97       385.27 o
  16  12   4      19452.15      18213.33       690.56 o
  17  12   4       6223.86       7216.09       483.02 o
   1  13   4         71.76        392.73        76.04 o
   2  13   4       1430.47       1186.23        83.12 o
   3  13   4         63.41        251.85        86.42 o
   4  13   4      77847.84      75610.30       441.11 o
   5  13   4      14967.03      14693.16       183.33 o
   6  13   4       5218.87       6848.78       170.03 o
   7  13   4      99005.70      90528.27       563.97 o
   8  13   4      39275.89      40591.87       401.02 o
   9  13   4       2957.50       3963.61       209.75 o
  10  13   4       6221.76       7892.70       270.47 o
  11  13   4      10490.40      10923.55       334.66 o
  12  13   4        772.18        296.04       248.41 o
  13  13   4        554.30        588.75       290.70 o
  14  13   4         31.92       -340.90       340.90 o
  15  13   4       3528.59       4251.27       407.44 o
  16  13   4      11231.44      10342.33       523.79 o
  17  13   4      71837.22      68969.46      1078.80 o
   0  14   4       3165.67       2975.59       139.87 o
   1  14   4       6994.70       7228.21       174.26 o
   2  14   4      23076.84      22835.99       259.15 o
   3  14   4         65.13        119.69        91.81 o
   4  14   4      27506.56      26458.40       236.10 o
   5  14   4      21062.50      19052.29       228.48 o
   6  14   4        507.67        543.48       110.17 o
   7  14   4      16618.34      18601.18       263.50 o
   8  14   4       5377.38       5349.32       198.05 o
   9  14   4      87871.33      93491.00       757.80 o
  10  14   4      19009.98      20788.30       376.96 o
  11  14   4       6725.06       7803.24       287.44 o
  12  14   4       1190.53       1561.98       261.52 o
  13  14   4         48.40       -285.74       285.74 o
  14  14   4       7116.04       7109.98       427.30 o
  15  14   4      31823.85      31205.20       723.82 o
  16  14   4        372.96        734.25       435.07 o
  17  14   4       5460.00       6183.58       551.54 o
   1  15   4       1286.55       1493.28       111.87 o
   2  15   4       2692.15       3100.92       112.59 o
   3  15   4      12036.81       9611.95       170.63 o
   4  15   4       5044.08       5174.61       132.25 o
   5  15   4       8984.30       9600.30       184.28 o
   6  15   4      33796.48      31624.04       292.88 o
   7  15   4      91636.51      87011.73       591.63 o
   8  15   4       7534.13       7499.14       240.64 o
   9  15   4      19553.30      19409.57       357.57 o
  10  15   4      21088.86      22471.04       411.88 o
  11  15   4      28100.44      25972.79       577.41 o
  12  15   4       9584.27       9544.26       354.97 o
  13  15   4      14806.19      15885.36       534.18 o
  14  15   4          7.85        244.06       353.18 o
  15  15   4      14605.96      15102.81       576.57 o
  16  15   4       2318.74       2153.46       460.68 o
  17  15   4       3977.05       4346.74       522.42 o
   0  16   4      13811.46      12960.80       252.44 o
   1  16   4        267.68        342.52        89.94 o
   2  16   4      71463.36      69464.41       550.26 o
   3  16   4         32.90        932.71       105.24 o
   4  16   4       1343.65       1374.85       118.26 o
   5  16   4      45036.62      43487.25       355.67 o
   6  16   4        342.49        515.97       121.14 o
   7  16   4       3851.26       4336.11       177.77 o
   8  16   4      12361.75      12506.54       303.07 o
   9  16   4        104.94        717.75       191.27 o
  10  16   4      31316.07      27790.06       480.48 o
  11  16   4      21057.13      18734.60       550.33 o
  12  16   4       8325.24       8155.58       346.14 o
  13  16   4      15797.54      15939.26       502.60 o
  14  16   4      15418.49      15610.25       542.03 o
  15  16   4      29629.23      28841.27       692.42 o
  16  16   4       2571.25       2709.62       477.23 o
   1  17   4       2635.07       2616.99       146.11 o
   2  17   4      15121.04      14158.44       224.83 o
   3  17   4      18278.26      19657.19       342.28 o
   4  17   4         54.18        810.02       131.77 o
   5  17   4         21.07       4264.23       193.83 o
   6  17   4      29748.66      27537.92       330.29 o
   7  17   4      35342.86      33235.06       457.99 o
   8  17   4      15118.42      14477.61       323.89 o
   9  17   4      22570.30      21557.91       414.40 o
  10  17   4      17794.67      17044.55       396.46 o
  11  17   4       9568.82      10420.48       370.04 o
  12  17   4       6423.40       6486.28       332.00 o
  13  17   4      10369.12      15748.85       635.82 o
  14  17   4         20.48        765.39       346.78 o
  15  17   4       3258.73       3188.37       449.97 o
  16  17   4        747.98        405.83       466.39 o
   0  18   4        228.96       3045.07       435.64 o
   1  18   4        158.76        456.49       121.75 o
   2  18   4       1296.70       1079.51       139.37 o
   3  18   4         13.55       1299.30       165.03 o
   4  18   4       1129.89       2856.31       176.13 o
   5  18   4      64661.01      56030.16       464.32 o
   6  18   4        254.15        836.09       163.55 o
   7  18   4       2464.95       2907.60       181.14 o
   8  18   4       7671.01       8288.32       273.09 o
   9  18   4        252.14        703.39       210.61 o
  10  18   4        538.65        295.85       247.12 o
  11  18   4       2210.97       2507.11       274.90 o
  12  18   4         19.06       1995.85       342.21 o
  13  18   4          2.06       2138.87       351.05 o
  14  18   4        679.95       1314.99       380.17 o
  15  18   4        686.61       1163.15       435.05 o
   1  19   4        970.13        982.60       152.32 o
   2  19   4      12976.15      13135.54       247.89 o
   3  19   4      72934.15      62892.07       634.73 o
   4  19   4       3948.36       6513.71       297.44 o
   5  19   4      26393.43      26848.28       433.66 o
   6  19   4        441.23        880.79       158.45 o
   7  19   4        195.14        182.34       194.23 o
   8  19   4         47.08        667.98       189.17 o
   9  19   4       7261.72       6911.76       283.23 o
  10  19   4      11791.07      11454.17       371.70 o
  11  19   4       1049.22       2105.52       279.84 o
  12  19   4       1107.90       1308.32       306.39 o
  13  19   4       1852.95       3480.80       353.66 o
  14  19   4        215.41        829.67       378.22 o
  15  19   4       8042.02       7063.81       488.73 o
   0  20   4       5381.09       6860.22       307.30 o
   1  20   4      11599.03      11524.57       259.36 o
   2  20   4      51972.05      47624.92       425.30 o
   3  20   4      16268.35      17641.23       309.66 o
   4  20   4      10797.20      12480.94       297.34 o
   5  20   4      22725.34      20854.69       347.94 o
   6  20   4       4737.72       5165.69       207.65 o
   7  20   4        360.21        545.55       194.74 o
   8  20   4       1206.38       1014.70       214.64 o
   9  20   4       1604.70       1706.79       234.03 o
  10  20   4      23761.72      22719.43       461.47 o
  11  20   4       4142.29       6092.48       333.93 o
  12  20   4       1178.26       1051.44       319.45 o
  13  20   4       4554.40       5329.18       394.80 o
  14  20   4      12440.14      11930.90       496.88 o
  15  20   4       6215.89       6501.67       492.74 o
   1  21   4       2503.62       2786.56       185.88 o
   2  21   4      10214.80      10034.80       271.13 o
   3  21   4      53489.03      49296.88       566.43 o
   4  21   4       5214.75       5539.23       237.14 o
   5  21   4      27855.60      27685.65       395.33 o
   6  21   4       3670.55       4942.57       278.60 o
   7  21   4         96.03        783.47       220.32 o
   8  21   4      11405.82      10588.63       357.15 o
   9  21   4         11.00       -243.12       243.12 o
  10  21   4      11010.25      10027.95       371.70 o
  11  21   4      26549.17      24831.90       665.55 o
  12  21   4       1161.60       1585.25       332.25 o
  13  21   4      11029.52      11767.87       472.18 o
  14  21   4       1620.74       1407.97       409.39 o
   0  22   4       6117.60       6548.22       399.62 o
   1  22   4      47025.99      41891.97       459.99 o
   2  22   4      14808.08      16911.48       476.55 o
   3  22   4      31702.54      30954.53       405.67 o
   4  22   4         25.55        -63.03       192.16 o
   5  22   4       1751.56       2205.67       254.90 o
   6  22   4       2966.85       2951.11       246.48 o
   7  22   4        489.89       1208.00       263.59 o
   8  22   4       1876.51       1553.12       269.48 o
   9  22   4      15616.64      14396.94       457.51 o
  10  22   4      10558.97      11487.11       406.70 o
  11  22   4         30.62       2019.03       311.29 o
  12  22   4       3953.07       4610.67       375.81 o
  13  22   4        251.87        -61.33       370.89 o
   1  23   4        669.17       1668.76       217.37 o
   2  23   4       3853.25       4442.12       255.38 o
   3  23   4       4956.71       5511.76       254.28 o
   4  23   4       5102.07       6011.92       273.25 o
   5  23   4       1846.08       1852.64       260.63 o
   6  23   4       1131.65       1858.54       297.44 o
   7  23   4       2704.17       3671.30       312.28 o
   8  23   4      30454.48      28729.64       617.24 o
   9  23   4       4887.57       6018.09       365.45 o
  10  23   4        717.18       1015.39       342.49 o
  11  23   4      22050.05      20098.61       553.88 o
  12  23   4        110.65        151.30       353.03 o
  13  23   4        704.34        707.97       391.34 o
   0  24   4      87323.60      88018.95      1152.49 o
   1  24   4       6593.43       6385.89       327.07 o
   2  24   4         42.58        397.34       239.85 o
   3  24   4       3587.06       3675.47       253.07 o
   4  24   4       7389.94       7616.66       313.68 o
   5  24   4        127.79        312.89       268.10 o
   6  24   4       2344.53       3054.80       342.64 o
   7  24   4      15366.31      15722.32       583.51 o
   8  24   4       3929.21       5035.27       395.06 o
   9  24   4      65268.59      61602.96       866.20 o
  10  24   4       6005.93       6461.51       445.17 o
  11  24   4       3330.21       2962.11       412.47 o
  12  24   4       5100.72       5830.86       449.03 o
   1  25   4        715.94       1104.80       320.96 o
   2  25   4        672.01       1065.68       263.14 o
   3  25   4         59.94       -261.79       261.79 o
   4  25   4       6229.56       6778.48       338.45 o
   5  25   4       3853.74       3118.11       314.03 o
   6  25   4          2.28        859.63       320.96 o
   7  25   4      27259.74      25936.18       615.89 o
   8  25   4      18675.77      19172.88       824.89 o
   9  25   4         16.82       2255.26       417.22 o
  10  25   4       4879.19       5906.64       532.88 o
  11  25   4        476.68        392.34       451.97 o
   0  26   4      18128.99      16310.15       842.79 o
   1  26   4       2905.94       3266.17       358.58 o
   2  26   4        516.70       1063.56       307.79 o
   3  26   4       2436.37       2203.88       307.03 o
   4  26   4       3308.06       3330.47       317.58 o
   5  26   4       2877.15       2112.56       336.46 o
   6  26   4          1.89        -62.07       348.36 o
   7  26   4       7660.47       9805.80       460.92 o
   8  26   4       1496.76       1890.74       416.82 o
   9  26   4      22286.24      23397.02      1187.83 o
  10  26   4       6921.33       6637.40       593.55 o
  11  26   4        195.93       1210.55       602.71 o
   1  27   4       6371.04       4787.17       449.33 o
   2  27   4       8678.59       9105.99       418.13 o
   3  27   4       1938.47       2010.89       358.08 o
   4  27   4        257.52         48.69       330.15 o
   5  27   4       1905.02       2710.98       451.60 o
   6  27   4       9372.49      11503.49       468.60 o
   7  27   4      42339.86      40343.57       767.53 o
   8  27   4        687.06       1502.08       449.09 o
   9  27   4        260.81        993.95       493.52 o
  10  27   4         11.66        672.41       748.31 o
   0  28   4        246.03        323.00       654.96 o
   1  28   4          5.48       -439.73       439.73 o
   2  28   4      16861.86      16885.81       629.17 o
   3  28   4        158.68        743.36       381.73 o
   4  28   4        531.50         89.55       402.72 o
   5  28   4      28566.78      27575.12      1031.78 o
   6  28   4         34.63       -124.83       386.32 o
   7  28   4       1627.31       3968.20       503.23 o
   8  28   4       3364.37       3864.43       495.44 o
   9  28   4         57.34        439.71       513.70 o
   1  29   4        542.19         12.85       517.53 o
   2  29   4        835.31       1601.49       491.14 o
   3  29   4      22796.67      23558.42       722.63 o
   4  29   4        340.63        224.16       449.54 o
   5  29   4        449.93       2915.97       408.90 o
   6  29   4       7643.91       8158.99       581.86 o
   7  29   4       5185.04       5494.34       512.38 o
   8  29   4       4374.00       4966.52       673.01 o
   0  30   4       3322.54       5554.13       753.92 o
   1  30   4         11.83       -119.55       509.94 o
   2  30   4         77.77        120.75       596.50 o
   3  30   4        468.12        831.58       600.51 o
   4  30   4         23.28        677.46       528.41 o
   5  30   4      25566.29      24860.39       704.70 o
   6  30   4        408.79        971.69       462.76 o
   1  31   4        386.33       1230.33       587.13 o
   2  31   4       3433.51       2964.52       630.67 o
   3  31   4      25466.51      24939.20       977.74 o
   4  31   4       1450.24       1837.19       564.59 o
   1   1   5       3802.71       2018.20        44.65 o
   2   1   5      95478.90      95362.21       462.02 o
   3   1   5       8834.92       6480.53        87.59 o
   4   1   5      10316.33      10089.86       125.59 o
   5   1   5      45182.59      42918.39       306.83 o
   6   1   5       8407.85      13738.73       180.20 o
   7   1   5      21680.50      18912.57       226.57 o
   8   1   5      28055.19      23728.18       271.92 o
   9   1   5        355.86        329.82       118.82 o
  10   1   5        507.99        680.12       149.28 o
  11   1   5       7694.52       8752.51       254.45 o
  12   1   5       5436.88       5673.65       224.02 o
  13   1   5       1741.93       1544.57       230.03 o
  14   1   5      10633.65      12022.01       415.92 o
  15   1   5       5437.37       5688.44       367.12 o
  16   1   5       8756.82       8158.39       429.30 o
  17   1   5       2126.43       2417.68       418.65 o
  18   1   5       6825.42       6733.04       559.70 o
  19   1   5       8325.83       5959.23       605.60 o
   0   2   5      38414.95      38824.98       335.33 o
   1   2   5       3642.90       2875.28        52.72 o
   2   2   5     122107.52     123465.01       608.71 o
   3   2   5      30656.60      25180.15       193.37 o
   4   2   5       6102.31       5683.12        96.98 o
   5   2   5       2844.62       2116.03        88.51 o
   6   2   5       2428.83       5703.74       139.07 o
   7   2   5     148247.61     156407.88       984.86 o
   8   2   5      44889.68      48643.73       403.03 o
   9   2   5      64275.94      64685.93       505.27 o
  10   2   5      86545.06      91924.48       647.79 o
  11   2   5      34228.24      35426.88       399.68 o
  12   2   5      17762.28      15291.66       340.42 o
  13   2   5       2711.11       1989.91       233.20 o
  14   2   5       2591.86       2685.44       284.72 o
  15   2   5        647.99        692.60       314.01 o
  16   2   5      20692.36      19955.70       615.16 o
  17   2   5       2565.43       2429.66       430.41 o
  18   2   5       2238.65       2510.24       482.76 o
  19   2   5       8864.41       7824.31       700.95 o
   1   3   5       1025.27        770.90        37.83 o
   2   3   5       7269.01      11690.18       266.07 o
   3   3   5      65374.16      71456.90       394.11 o
   4   3   5       4729.78       2242.47        74.36 o
   5   3   5      41056.13      45269.57       320.65 o
   6   3   5        624.63        432.14        72.25 o
   7   3   5     103942.07     105856.48       660.43 o
   8   3   5      45995.41      49114.49       495.42 o
   9   3   5        171.22        903.34       132.99 o
  10   3   5        394.47       1272.61       144.69 o
  11   3   5       1566.01       2967.69       181.24 o
  12   3   5       1097.86        949.22       196.45 o
  13   3   5       7338.33       8396.96       306.70 o
  14   3   5      15196.40      18225.52       543.51 o
  15   3   5      20110.08      20948.69       555.74 o
  16   3   5      21401.20      21276.05       661.50 o
  17   3   5        514.04        498.99       414.27 o
  18   3   5      13116.90      13444.07       639.91 o
  19   3   5      28725.91      23212.54       935.29 o
   0   4   5      12157.74      14554.43       174.05 o
   1   4   5     137988.25     136522.38       679.66 o
   2   4   5        188.76        593.50        43.80 o
   3   4   5        165.92        750.01        58.26 o
   4   4   5        352.82        349.69        59.22 o
   5   4   5       2982.77       4106.39       109.38 o
   6   4   5      26922.52      25685.42       253.83 o
   7   4   5     100577.52      96356.55       733.83 o
   8   4   5      12268.07      12610.45       213.55 o
   9   4   5      35092.74      33733.41       346.63 o
  10   4   5      86347.14      83176.07       617.24 o
  11   4   5      74156.78      75594.48       652.16 o
  12   4   5       8418.03       8369.17       295.96 o
  13   4   5       6187.15       6863.60       329.41 o
  14   4   5       1756.31       2664.30       271.57 o
  15   4   5      12161.88      12832.96       455.28 o
  16   4   5      10419.44       9813.79       472.04 o
  17   4   5       6697.12       5637.71       471.61 o
  18   4   5       1267.29        745.54       529.56 o
  19   4   5      32088.88      32409.47      1260.80 o
   1   5   5      11181.96      10963.78       103.72 o
   2   5   5       3714.31       5448.43        89.40 o
   3   5   5       9798.55       9382.70       128.20 o
   4   5   5       9465.92      11299.27       134.31 o
   5   5   5     117004.52     111314.09       604.63 o
   6   5   5      51242.49      45774.51       397.02 o
   7   5   5        825.97       1696.51       107.14 o
   8   5   5      14549.98      12904.29       222.08 o
   9   5   5       7780.69       7246.28       198.02 o
  10   5   5       1413.19       2167.59       153.29 o
  11   5   5       5917.84       7401.57       324.41 o
  12   5   5      57351.86      59814.82       691.02 o
  13   5   5     113429.65     113208.45       937.71 o
  14   5   5       1261.15       2320.18       276.19 o
  15   5   5       2411.23       2891.73       321.03 o
  16   5   5       1262.09       1177.88       363.07 o
  17   5   5      12658.43      13556.63       566.65 o
  18   5   5      14483.94      15231.43       744.55 o
  19   5   5      10234.39      10760.13       675.54 o
   0   6   5     706232.81     777913.12      4814.07 o
   1   6   5     335807.12     355902.53      1616.86 o
   2   6   5         68.35         58.93        45.18 o
   3   6   5      48035.46      49466.35       293.43 o
   4   6   5      43192.48      47375.94       305.95 o
   5   6   5      61694.38      58003.96       368.98 o
   6   6   5      10909.33      10456.33       165.39 o
   7   6   5       3862.49       3441.90       131.54 o
   8   6   5      27791.55      27077.39       286.22 o
   9   6   5      10614.58      11243.41       252.43 o
  10   6   5       6352.65       6331.73       218.77 o
  11   6   5      74902.03      75837.90       654.94 o
  12   6   5      71166.32      71142.68       661.10 o
  13   6   5       7424.92       8189.56       313.84 o
  14   6   5      79494.08      77389.88       786.79 o
  15   6   5      28883.97      26808.74       556.31 o
  16   6   5       1034.96       1316.08       371.70 o
  17   6   5       8833.51      10310.59       671.70 o
  18   6   5        101.38        356.56       502.90 o
   1   7   5      63572.74      65353.48       340.59 o
   2   7   5      49304.48      53593.48       299.97 o
   3   7   5       4250.76       6079.56       102.02 o
   4   7   5      44192.89      42777.51       273.77 o
   5   7   5      15650.10      14633.91       174.06 o
   6   7   5      81297.63      83184.75       501.67 o
   7   7   5       3918.31       4105.30       148.96 o
   8   7   5       8816.37      10370.52       210.00 o
   9   7   5      18746.71      19476.48       280.35 o
  10   7   5       1286.37       1585.38       163.74 o
  11   7   5      17493.97      18476.90       343.79 o
  12   7   5     126815.45     126790.43      1097.22 o
  13   7   5     133547.98     136740.59      1052.25 o
  14   7   5       1140.87       1886.80       271.26 o
  15   7   5       2553.08       3122.61       322.79 o
  16   7   5        382.80        -49.24       366.70 o
  17   7   5      33671.94      32808.74       877.35 o
  18   7   5      16871.40      16698.40       729.77 o
   0   8   5     158576.86     147721.06       961.18 o
   1   8   5      13760.02      13809.33       179.39 o
   2   8   5      21512.21      22716.88       160.75 o
   3   8   5       7032.39       7877.72       113.42 o
   4   8   5       2512.47        946.96        67.52 o
   5   8   5       2163.54       3245.14       104.30 o
   6   8   5       5302.04       7849.08       164.86 o
   7   8   5        794.62        494.17       103.29 o
   8   8   5      18052.84      16728.83       246.81 o
   9   8   5        559.05       1138.62       142.56 o
  10   8   5      47177.57      43418.28       448.79 o
  11   8   5      89783.52      90274.02       751.24 o
  12   8   5       4766.85       5982.75       263.08 o
  13   8   5       9715.92       9949.84       349.82 o
  14   8   5      37114.81      35064.30       589.38 o
  15   8   5       3461.49       2878.50       337.16 o
  16   8   5       8760.64       9382.95       475.09 o
  17   8   5       1297.70       1903.61       443.79 o
  18   8   5        120.06        216.06       515.52 o
   1   9   5       5192.07       5163.53       107.29 o
   2   9   5     157154.70     136602.55       785.92 o
   3   9   5      12633.18      14349.72       135.03 o
   4   9   5      13248.00      12541.63       149.14 o
   5   9   5       8453.95       8057.94       138.14 o
   6   9   5        119.78        382.52        89.04 o
   7   9   5       1086.13        969.87       106.32 o
   8   9   5       1247.43       1127.03       118.40 o
   9   9   5      10442.29       9795.06       227.64 o
  10   9   5       4216.19       4885.88       210.85 o
  11   9   5        742.45       1203.42       204.19 o
  12   9   5      38318.60      37944.93       529.18 o
  13   9   5      12374.15      13493.18       428.07 o
  14   9   5      24850.82      22289.59       659.92 o
  15   9   5       8284.00       8992.69       395.66 o
  16   9   5      20146.73      19380.61       632.22 o
  17   9   5       2568.52       2863.76       453.69 o
  18   9   5       9897.72      10569.81       716.20 o
   0  10   5        180.30        574.40        75.94 o
   1  10   5      16350.28      15695.23       172.89 o
   2  10   5      14453.67      11722.38       147.10 o
   3  10   5         80.14        350.11        58.78 o
   4  10   5       5842.75       5748.77       130.63 o
   5  10   5      53787.56      55262.64       355.93 o
   6  10   5       4751.67       5228.62       140.71 o
   7  10   5      23921.37      24269.38       259.20 o
   8  10   5       9774.23       9605.07       203.84 o
   9  10   5       7686.89      11310.07       276.51 o
  10  10   5     144267.89     135512.39       944.40 o
  11  10   5      34707.19      35054.89       477.31 o
  12  10   5        640.21        494.90       241.71 o
  13  10   5       2909.01       3099.75       292.17 o
  14  10   5        723.45       1150.05       306.68 o
  15  10   5        329.77         34.31       343.53 o
  16  10   5      13386.94      13068.56       533.80 o
  17  10   5        701.38       1957.99       428.15 o
  18  10   5       1301.95       1872.47       481.78 o
   1  11   5      16291.47      13355.29       150.90 o
   2  11   5      60850.39      55367.00       350.81 o
   3  11   5      14371.97      16742.09       167.09 o
   4  11   5       3406.65       4333.13       113.75 o
   5  11   5        676.22       1650.44        96.45 o
   6  11   5        375.74        771.29        95.88 o
   7  11   5         62.48       1439.37       116.39 o
   8  11   5      18775.63      18806.40       304.65 o
   9  11   5      29074.16      27488.75       354.47 o
  10  11   5        424.59       1885.26       195.47 o
  11  11   5       4643.19       6062.87       272.31 o
  12  11   5       3764.54       4858.69       500.90 o
  13  11   5      15766.39      15270.58       475.80 o
  14  11   5      28650.22      26329.27       694.32 o
  15  11   5       5517.13       5778.74       416.20 o
  16  11   5      16903.04      17715.76       619.33 o
  17  11   5       1862.69       3458.71       503.65 o
  18  11   5      14325.96      14244.82       645.49 o
   0  12   5      60653.79      53335.39       715.91 o
   1  12   5      29227.92      23326.30       202.71 o
   2  12   5      12676.65      10379.07       155.81 o
   3  12   5       5169.30       4984.58       116.81 o
   4  12   5       1075.96        964.64        77.80 o
   5  12   5       1480.95       1198.79        95.48 o
   6  12   5        828.56       1362.44       103.60 o
   7  12   5      17618.88      16906.52       235.10 o
   8  12   5        241.12       2986.27       162.74 o
   9  12   5        422.68       5351.24       547.08 o
  10  12   5         23.12        886.39       188.21 o
  11  12   5       4183.04       4281.99       259.41 o
  12  12   5       6564.99       5882.52       300.05 o
  13  12   5       6443.10       6951.81       373.17 o
  14  12   5       9321.46       9881.37       434.54 o
  15  12   5       2183.81       2250.02       379.24 o
  16  12   5       1230.07       1376.68       414.51 o
  17  12   5        203.98       2486.72       452.49 o
   1  13   5       6607.45       5823.59       130.32 o
   2  13   5        151.91        207.18        82.04 o
   3  13   5       1582.83       2572.87       108.82 o
   4  13   5      16188.94      14817.71       178.58 o
   5  13   5      35419.25      34931.59       330.55 o
   6  13   5      18076.98      17054.50       219.41 o
   7  13   5      20752.99      19256.47       261.48 o
   8  13   5      28036.58      25078.44       319.67 o
   9  13   5         96.20       1009.13       167.66 o
  10  13   5        449.19       1451.03       202.15 o
  11  13   5      16769.69      16779.62       451.82 o
  12  13   5       1470.57       2063.50       304.78 o
  13  13   5       7356.92       7547.28       370.45 o
  14  13   5        898.68       1243.91       350.06 o
  15  13   5        318.30       1846.00       388.47 o
  16  13   5       4349.20       5361.65       455.80 o
  17  13   5       1760.09       2976.84       490.09 o
   0  14   5       8391.10       7177.92       220.10 o
   1  14   5       2523.80       2409.85        96.62 o
   2  14   5      46867.52      45425.58       327.53 o
   3  14   5       2327.12       3111.47       117.84 o
   4  14   5          9.37        427.25        92.12 o
   5  14   5       2327.82       2494.21       110.40 o
   6  14   5      18759.09      15799.98       220.94 o
   7  14   5     104622.63      99391.79       629.07 o
   8  14   5      10392.18      10099.58       250.10 o
   9  14   5       5994.62       9892.29       281.13 o
  10  14   5      75178.77      71782.00       734.86 o
  11  14   5      38358.05      33611.86       483.33 o
  12  14   5      25983.00      22159.33       712.71 o
  13  14   5        568.24        739.39       320.62 o
  14  14   5      16950.74      16513.40       613.90 o
  15  14   5       4413.06       6331.65       448.38 o
  16  14   5      11509.08      11041.06       532.93 o
  17  14   5        732.04       1693.97       491.18 o
   1  15   5      44448.68      37555.88       275.01 o
   2  15   5       1008.98       2477.30       110.67 o
   3  15   5        745.47        856.43       104.98 o
   4  15   5       1003.85       1030.49       104.87 o
   5  15   5      45036.24      39763.77       312.95 o
   6  15   5        286.06       1226.03       126.07 o
   7  15   5      33768.85      34833.14       361.14 o
   8  15   5       1421.44       1255.81       163.78 o
   9  15   5       4226.46       4831.41       221.94 o
  10  15   5       3716.65       4462.36       249.70 o
  11  15   5       5939.60       6956.73       378.45 o
  12  15   5       2280.20       2533.28       285.66 o
  13  15   5      19378.66      18361.37       642.98 o
  14  15   5       9898.43      10943.86       459.61 o
  15  15   5       3646.53       5708.02       438.23 o
  16  15   5      10148.64      10509.77       523.91 o
  17  15   5        313.99        355.65       488.55 o
   0  16   5      32664.26      30926.85       359.35 o
   1  16   5      13671.70      14512.36       192.56 o
   2  16   5         47.64        812.78       107.27 o
   3  16   5        432.70        800.60       108.79 o
   4  16   5       4408.25       3470.09       148.02 o
   5  16   5       5413.92       5444.05       165.17 o
   6  16   5       4251.88       5064.65       161.52 o
   7  16   5      55766.05      51899.21       457.07 o
   8  16   5        314.33        487.96       170.20 o
   9  16   5          6.09        423.29       198.64 o
  10  16   5      11506.31      13163.13       440.86 o
  11  16   5      33295.22      29847.69       569.67 o
  12  16   5       2494.23       3320.08       292.59 o
  13  16   5       3423.78       3762.16       331.16 o
  14  16   5       6439.90       7838.90       411.70 o
  15  16   5      15496.15      17663.88       599.19 o
  16  16   5       2038.62       1789.59       437.91 o
   1  17   5      18074.21      17124.05       208.37 o
   2  17   5        574.94       1352.63       113.88 o
   3  17   5        688.45        812.82       122.81 o
   4  17   5      27311.65      23442.57       307.40 o
   5  17   5      47914.79      43794.21       366.29 o
   6  17   5      13790.21      14263.98       324.41 o
   7  17   5        784.55       1013.22       163.68 o
   8  17   5       1027.45       1591.61       196.77 o
   9  17   5       1855.30       2306.42       218.79 o
  10  17   5       2979.23       4093.94       268.02 o
  11  17   5        952.74       1335.83       260.99 o
  12  17   5      17244.22      17755.27       473.92 o
  13  17   5      82750.72      79146.80       868.19 o
  14  17   5       1350.81       2597.98       365.68 o
  15  17   5          2.38        345.10       407.77 o
  16  17   5        352.26        110.64       444.74 o
   0  18   5      29270.77      29862.93       406.27 o
   1  18   5      26030.22      23255.00       257.37 o
   2  18   5       3701.82       3917.64       142.35 o
   3  18   5      17855.87      19175.37       346.50 o
   4  18   5        388.80        197.13       172.02 o
   5  18   5      18530.00      18597.11       425.02 o
   6  18   5        256.77        675.93       168.34 o
   7  18   5      21267.02      20852.11       317.56 o
   8  18   5      20449.32      19909.51       350.79 o
   9  18   5      12173.73      11282.16       353.25 o
  10  18   5        468.66        595.81       244.58 o
  11  18   5      12442.45      12012.70       402.30 o
  12  18   5      32784.34      31664.43       573.39 o
  13  18   5       5776.26       6141.86       367.95 o
  14  18   5      31368.54      29493.71       650.85 o
  15  18   5      11886.41      12361.64       534.81 o
   1  19   5       2097.13       3010.06       146.95 o
   2  19   5       7968.98       7259.13       238.10 o
   3  19   5        212.78        246.90       163.45 o
   4  19   5      18155.26      17816.06       389.24 o
   5  19   5      15698.87      15609.11       391.42 o
   6  19   5      14523.17      12681.61       317.86 o
   7  19   5       1391.91       1027.77       195.36 o
   8  19   5      12636.68      11780.36       312.80 o
   9  19   5       4561.51       5616.25       255.67 o
  10  19   5        329.89        870.65       251.22 o
  11  19   5       7935.59       8070.25       345.32 o
  12  19   5      30414.97      28756.56       562.08 o
  13  19   5      57618.57      56497.15       741.13 o
  14  19   5       1832.58       1443.39       393.69 o
  15  19   5         11.43       -207.06       428.63 o
   0  20   5      20299.55      18523.90       393.78 o
   1  20   5      24619.88      23642.77       310.27 o
   2  20   5      17056.32      15562.76       319.26 o
   3  20   5      11405.63      11944.28       301.45 o
   4  20   5      12278.33      11435.30       293.28 o
   5  20   5      13430.14      12290.75       306.93 o
   6  20   5        362.34        518.91       173.82 o
   7  20   5       2723.84       2722.50       213.56 o
   8  20   5       5885.53       5775.28       269.69 o
   9  20   5       2200.19       2491.85       238.75 o
  10  20   5      18329.62      19664.51       495.49 o
  11  20   5       7714.47       8614.48       362.69 o
  12  20   5       4365.85       5127.22       349.53 o
  13  20   5       4040.54       4331.94       375.78 o
  14  20   5       6971.13       6400.50       438.45 o
  15  20   5       2217.29       2067.74       458.61 o
   1  21   5        727.94        597.38       182.14 o
   2  21   5      72145.23      68229.97       544.25 o
   3  21   5       2610.59       3491.39       201.24 o
   4  21   5        142.93       1208.32       193.37 o
   5  21   5       1665.78       2011.12       214.39 o
   6  21   5       1556.74       2536.08       228.10 o
   7  21   5        639.32        916.19       208.42 o
   8  21   5        134.18        128.38       234.56 o
   9  21   5       3063.94       2837.89       273.60 o
  10  21   5       2317.58       3044.73       286.48 o
  11  21   5         36.98        931.57       308.39 o
  12  21   5      17268.65      16729.81       514.94 o
  13  21   5       5460.84       5281.13       401.72 o
  14  21   5       5679.65       3949.39       438.34 o
   0  22   5      41137.77      38059.95       729.51 o
   1  22   5       9347.63      11205.09       387.49 o
   2  22   5      12947.02      11820.67       280.20 o
   3  22   5        427.78        667.92       192.93 o
   4  22   5       9510.08       8281.73       283.17 o
   5  22   5       2279.82       1550.78       221.93 o
   6  22   5       3812.22       3549.04       272.74 o
   7  22   5       1132.93       1514.41       276.08 o
   8  22   5        744.22        713.87       257.08 o
   9  22   5       1281.94       2510.44       296.52 o
  10  22   5      51520.54      48811.30       898.23 o
  11  22   5       7783.33       7773.20       369.51 o
  12  22   5       2490.28       1874.13       353.99 o
  13  22   5         86.25       -355.74       378.89 o
   1  23   5       7545.00       7596.39       281.96 o
   2  23   5      15209.23      14320.74       341.15 o
   3  23   5        130.49        988.77       252.33 o
   4  23   5         72.11        320.28       210.75 o
   5  23   5         62.57        266.87       234.30 o
   6  23   5       1063.85        657.62       289.31 o
   7  23   5         74.88        723.40       315.72 o
   8  23   5       3334.60       4775.54       348.47 o
   9  23   5      15195.41      14747.22       460.27 o
  10  23   5       1294.44       3240.99       350.51 o
  11  23   5       3519.89       3890.52       356.95 o
  12  23   5       6879.87       7831.98       406.26 o
  13  23   5       7471.59       8004.58       537.78 o
   0  24   5      71457.05      77801.95      1648.04 o
   1  24   5      21279.11      20076.25       440.23 o
   2  24   5       1220.18       1082.05       280.66 o
   3  24   5       3120.98       2270.15       285.20 o
   4  24   5       6124.34       6204.28       316.29 o
   5  24   5       5377.00       5311.81       311.58 o
   6  24   5        373.30        484.50       334.18 o
   7  24   5       6531.69       8654.94       468.91 o
   8  24   5         10.51       1961.18       395.96 o
   9  24   5        108.36       3044.89       429.23 o
  10  24   5      11179.03      11262.45       470.03 o
  11  24   5        537.23        442.85       397.87 o
  12  24   5         10.24       -198.59       403.25 o
   1  25   5      11610.40      10661.86       427.99 o
   2  25   5        500.06        548.31       325.12 o
   3  25   5        189.89       -205.62       245.64 o
   4  25   5       1376.17       1978.37       280.13 o
   5  25   5       9510.47      10241.06       387.69 o
   6  25   5      16565.22      14462.29       512.91 o
   7  25   5       6500.77       7207.29       414.88 o
   8  25   5      25884.98      24271.72       642.27 o
   9  25   5       7190.64       7161.35       704.43 o
  10  25   5       2719.53       3581.79       632.31 o
  11  25   5        413.40        610.91       471.51 o
   0  26   5      30880.71      31920.70      1034.11 o
   1  26   5        134.35        397.94       351.25 o
   2  26   5       3795.07       2941.34       330.75 o
   3  26   5        425.26          3.12       320.08 o
   4  26   5         22.12        407.16       322.47 o
   5  26   5        432.83       -233.59       320.70 o
   6  26   5       3677.90       3740.28       379.03 o
   7  26   5      38956.24      38129.20       721.12 o
   8  26   5       4490.47       5828.37       477.49 o
   9  26   5       5192.54       5785.77       473.42 o
  10  26   5        721.08       1475.82       535.09 o
  11  26   5       9152.17      11129.86       783.24 o
   1  27   5      15182.18      16148.37       604.67 o
   2  27   5       5010.81       6097.49       384.96 o
   3  27   5       2631.26       3146.84       379.25 o
   4  27   5        442.77       -314.23       314.23 o
   5  27   5      20374.77      18901.66       544.94 o
   6  27   5        116.43       1460.75       382.29 o
   7  27   5      10282.35      11957.25       527.11 o
   8  27   5       3776.82       3967.36       467.69 o
   9  27   5         27.52       -435.81       502.03 o
  10  27   5        709.62        920.95       619.93 o
   0  28   5       9011.79      11015.40      1041.89 o
   1  28   5         14.17        297.46       445.10 o
   2  28   5        348.48        783.96       451.51 o
   3  28   5        149.59        260.41       390.37 o
   4  28   5         16.38       -242.93       371.99 o
   5  28   5        156.82        882.78       380.66 o
   6  28   5       8271.69       8595.59       460.95 o
   7  28   5      28732.56      29297.23       711.93 o
   8  28   5        144.75        220.58       468.57 o
   9  28   5        465.65          1.41       481.75 o
   1  29   5       4431.02       4133.09       504.48 o
   2  29   5         50.14        149.42       497.41 o
   3  29   5          5.89        453.78       457.57 o
   4  29   5      18418.83      19398.43       663.66 o
   5  29   5      13168.80      12207.95       537.12 o
   6  29   5       2467.53       3256.12       448.15 o
   7  29   5       1444.36       1405.14       456.75 o
   0  30   5      19516.62      18787.19      1053.13 o
   1  30   5      10231.46       9618.90       611.92 o
   2  30   5        959.22        211.81       562.34 o
   3  30   5       5654.76       6858.96       619.35 o
   4  30   5        114.36        104.93       518.40 o
   5  30   5       5550.82       5955.85       495.90 o
   6  30   5       2386.68       1456.59       643.38 o
   1  31   5        151.06       -279.29       571.49 o
   2  31   5       1637.64       1883.94       605.83 o
   3  31   5       1919.79       3237.12       671.30 o
   4  31   5       3754.41       2537.81       581.24 o
   0   0   6      77683.18      75827.15       726.25 o
   1   0   6      56973.40      59149.07       402.19 o
   2   0   6      19773.21      10311.07       130.02 o
   3   0   6      26204.94      35066.94       842.24 o
   4   0   6        900.51       2125.87       104.89 o
   5   0   6       7012.21      12317.80       272.67 o
   6   0   6      18030.32      15706.07       272.28 o
   7   0   6       1366.40       3137.75       172.11 o
   8   0   6     399453.91     423102.03      5010.27 o
   9   0   6      32727.20      33816.79       486.98 o
  10   0   6     151992.02     155322.72      1343.62 o
  11   0   6       7827.73       8738.14       345.46 o
  12   0   6      17496.98      16335.93       467.82 o
  13   0   6       9317.25       9990.01       452.52 o
  14   0   6      28848.12      27888.88       802.50 o
  15   0   6        144.32       1584.43       461.27 o
  16   0   6      15754.93      17951.15       833.83 o
  17   0   6      48479.96      48584.55      1484.65 o
  18   0   6      10813.57      12735.03      1588.70 o
  19   0   6       2847.05        735.75      1072.73 o
   1   1   6      10740.68       8666.69        82.87 o
   2   1   6         38.42        180.33        31.34 o
   3   1   6     692408.56     743579.88      3255.32 o
   4   1   6      14768.28      18612.32       166.55 o
   5   1   6       8299.78       7700.33       134.13 o
   6   1   6      15321.69      15978.53       194.21 o
   7   1   6       1194.49       1171.65        99.12 o
   8   1   6      20330.48      25484.67       410.52 o
   9   1   6      16380.98      18199.87       264.06 o
  10   1   6      42415.71      43031.02       444.54 o
  11   1   6        725.51        956.08       157.21 o
  12   1   6      11120.81      13867.36       322.84 o
  13   1   6       3070.80       3708.64       247.91 o
  14   1   6        997.31       1148.09       281.20 o
  15   1   6      31233.97      36013.54       663.32 o
  16   1   6      10548.40      10399.94       450.53 o
  17   1   6       9428.11      10907.35       500.06 o
  18   1   6      74672.33      75950.03      1108.42 o
  19   1   6       5395.39       3373.26       588.20 o
   0   2   6      44331.05      31662.64       526.14 o
   1   2   6      47695.62      44123.67       256.51 o
   2   2   6       8615.85       4752.42        73.20 o
   3   2   6     102036.99      97716.39       537.03 o
   4   2   6       2070.22       4719.03        94.16 o
   5   2   6      27121.99      26854.12       219.15 o
   6   2   6      35149.58      27521.29       251.77 o
   7   2   6       1982.98       3308.13       122.88 o
   8   2   6     116708.81     128524.62       778.31 o
   9   2   6       3640.90       4324.57       162.01 o
  10   2   6      20988.21      25880.71       324.57 o
  11   2   6        577.76        732.18       156.84 o
  12   2   6       1904.81       2248.49       203.88 o
  13   2   6      16872.06      18296.35       410.89 o
  14   2   6       7228.20       8055.08       341.03 o
  15   2   6        395.45        363.07       317.90 o
  16   2   6      40703.30      42111.17       764.90 o
  17   2   6      24887.16      25076.49       742.95 o
  18   2   6      10132.82      11304.17       571.69 o
  19   2   6       3547.54       2565.23       596.92 o
   1   3   6        130.00        809.88        41.77 o
   2   3   6       5493.08       5783.90        82.70 o
   3   3   6     482943.47     494036.84      2274.33 o
   4   3   6      30034.37      27094.50       211.25 o
   5   3   6       4279.98       4981.74       118.28 o
   6   3   6      41134.10      37221.43       284.68 o
   7   3   6      31531.52      30711.10       286.13 o
   8   3   6     113136.76     113675.48       706.31 o
   9   3   6       3695.70       3071.23       144.49 o
  10   3   6      89245.09      88994.69       634.15 o
  11   3   6       2620.17       2631.13       177.14 o
  12   3   6        765.52       1023.07       200.79 o
  13   3   6         36.03        560.72       224.29 o
  14   3   6      38416.72      37049.19       558.50 o
  15   3   6       6712.19       7441.84       371.05 o
  16   3   6      24711.27      24360.08       695.14 o
  17   3   6        606.94        614.02       419.34 o
  18   3   6        170.85       -105.31       486.66 o
  19   3   6      12940.21      13118.66       687.79 o
   0   4   6        965.01        -55.73        55.73 o
   1   4   6     114676.36     128211.77       764.45 o
   2   4   6      78338.88      77356.60       425.85 o
   3   4   6       7396.40       7144.89       100.28 o
   4   4   6        384.28       1332.29        65.55 o
   5   4   6      41436.06      33488.02       264.59 o
   6   4   6      69513.34      74050.06       469.22 o
   7   4   6       2068.90       2829.42       127.40 o
   8   4   6        814.92        508.27       103.93 o
   9   4   6       2054.27       2341.57       138.61 o
  10   4   6      31128.25      30803.50       357.39 o
  11   4   6       2309.98       2750.35       195.57 o
  12   4   6      35594.83      33393.61       465.31 o
  13   4   6      14185.19      14695.62       402.69 o
  14   4   6        137.16        663.83       254.94 o
  15   4   6      12336.11      13134.72       463.03 o
  16   4   6      58401.88      59543.64       894.49 o
  17   4   6      12938.53      15091.70       742.47 o
  18   4   6       4392.40       6025.14       557.24 o
  19   4   6       2214.70       2671.05       630.16 o
   1   5   6      18909.28      18189.76       144.64 o
   2   5   6        165.24        186.76        43.27 o
   3   5   6       7238.36       9508.54       124.91 o
   4   5   6        464.84       3622.60       113.21 o
   5   5   6      17586.29      15944.66       173.51 o
   6   5   6      24109.23      26442.68       254.15 o
   7   5   6       1346.26       1225.27       103.18 o
   8   5   6        302.79        536.88       107.67 o
   9   5   6       9712.67      10729.29       244.91 o
  10   5   6      62123.41      58899.82       524.63 o
  11   5   6       2437.60       2308.34       201.76 o
  12   5   6        122.04       1631.34       207.50 o
  13   5   6        969.22       1537.36       240.90 o
  14   5   6      48405.21      46524.32       626.79 o
  15   5   6        673.59       1142.01       317.03 o
  16   5   6      41105.66      37716.80       743.30 o
  17   5   6       1381.32        831.99       440.33 o
  18   5   6       6738.58       6971.12       570.95 o
  19   5   6       6648.68       7405.37       637.16 o
   0   6   6     171229.45     178385.62      1458.68 o
   2   6   6        159.40        161.59        48.89 o
   3   6   6       1328.93       1341.63        69.61 o
   4   6   6        679.04        648.97        65.92 o
   5   6   6         60.44        -51.65        69.12 o
   6   6   6      10959.56       8494.63       154.61 o
   7   6   6        476.98        589.58       100.21 o
   8   6   6         88.75        884.96       113.27 o
   9   6   6      21198.33      20402.03       289.22 o
  10   6   6       3126.13       3026.17       178.24 o
  11   6   6       5144.13       5759.73       234.39 o
  12   6   6       4699.36       5412.81       253.65 o
  13   6   6       4642.64       5428.37       274.19 o
  14   6   6        419.20        653.70       264.16 o
  15   6   6      12747.11      12324.24       428.76 o
  16   6   6        692.60        846.23       378.60 o
  17   6   6        299.64       -190.69       452.01 o
  18   6   6         81.46       1499.79       517.26 o
   1   7   6       2140.10       5258.44       134.45 o
   2   7   6        190.33        187.58        50.35 o
   3   7   6       2579.35       2034.83        76.15 o
   4   7   6      21399.07      18590.35       168.54 o
   5   7   6       2000.50       2399.69        93.77 o
   6   7   6       1854.29       2438.20       101.78 o
   7   7   6      12320.53      13765.91       205.48 o
   8   7   6      27036.66      23703.02       278.93 o
   9   7   6        931.05        950.13       137.35 o
  10   7   6       5295.09       6576.09       216.57 o
  11   7   6       6972.60       7030.55       245.56 o
  12   7   6       5121.79       5743.17       253.95 o
  13   7   6       2614.15       2692.97       248.14 o
  14   7   6       1306.53       2093.13       268.11 o
  15   7   6       1657.68       1842.07       312.22 o
  16   7   6       9524.27       9575.93       475.56 o
  17   7   6       4421.08       4615.62       553.19 o
  18   7   6       2668.56       2474.75       532.60 o
   0   8   6      52952.18      51310.17       385.34 o
   1   8   6       5222.54       5426.46        95.14 o
   2   8   6      14884.85      14294.64       144.53 o
   3   8   6       9941.21       8616.98       112.82 o
   4   8   6        138.98        318.70        62.73 o
   5   8   6        178.52        255.48        75.82 o
   6   8   6      37433.91      41192.36       309.76 o
   7   8   6       2391.72       4077.00       135.12 o
   8   8   6      24214.26      22722.30       277.15 o
   9   8   6      53770.66      51868.99       448.93 o
  10   8   6      12411.25      13815.33       297.90 o
  11   8   6      37688.43      35830.69       468.13 o
  12   8   6      60508.28      57639.37       634.19 o
  13   8   6         10.34        365.40       245.56 o
  14   8   6       1523.25       2112.95       285.09 o
  15   8   6       1350.19       1227.17       327.44 o
  16   8   6      13984.97      15328.86       666.83 o
  17   8   6       8948.58      10160.58       536.53 o
  18   8   6       1737.18       3193.28       585.34 o
   1   9   6       2723.17       2797.76       116.80 o
   2   9   6       1052.49       1106.12        60.12 o
   3   9   6      22894.14      20596.16       170.10 o
   4   9   6       8453.12       7054.92       126.48 o
   5   9   6       2932.36       3559.68       103.60 o
   6   9   6       1488.19       2113.16       106.04 o
   7   9   6       2351.18       2778.85       123.10 o
   8   9   6       2240.21       2346.22       140.73 o
   9   9   6          6.42        454.17       138.59 o
  10   9   6      76459.94      81378.82       640.65 o
  11   9   6        338.13        338.10       194.74 o
  12   9   6      11316.35      12868.60       476.94 o
  13   9   6       8130.22       7661.69       330.49 o
  14   9   6      18434.10      17877.34       502.70 o
  15   9   6      17676.05      16677.33       570.47 o
  16   9   6      27669.26      28120.29       719.99 o
  17   9   6       2765.37       3900.47       569.10 o
  18   9   6        958.48        591.27       500.76 o
   0  10   6       3694.32       4176.57       123.27 o
   1  10   6      48971.63      41786.94       271.33 o
   2  10   6       7489.54       4176.47       100.36 o
   3  10   6       5088.26       4562.45        97.73 o
   4  10   6         13.11        270.71        72.60 o
   5  10   6      90822.09      90918.66       513.62 o
   6  10   6      24595.61      22914.97       230.71 o
   7  10   6      12488.78      11800.85       203.31 o
   8  10   6      51973.32      47875.30       377.82 o
   9  10   6      10216.18       9937.69       260.29 o
  10  10   6        689.45       2897.52       193.11 o
  11  10   6       6410.70       5959.57       259.44 o
  12  10   6       1004.44       1292.02       252.69 o
  13  10   6       9780.05      11326.81       404.86 o
  14  10   6       2976.90       4177.45       373.16 o
  15  10   6         32.39        469.24       349.17 o
  16  10   6      19104.69      18367.74       624.20 o
  17  10   6      39668.09      39941.82       848.79 o
  18  10   6      12323.38      14692.75       647.87 o
   1  11   6       4779.75       5383.25       118.11 o
   2  11   6       2378.27       2700.86        99.19 o
   3  11   6     138135.53     136609.02       681.81 o
   4  11   6       4542.35       4175.61       109.36 o
   5  11   6      10377.87      11687.78       169.88 o
   6  11   6       8809.77       9078.77       165.78 o
   7  11   6         39.15        364.89       110.36 o
   8  11   6       9916.99      10311.05       218.62 o
   9  11   6       6417.38       7397.85       234.88 o
  10  11   6      53313.80      52791.68       518.16 o
  11  11   6        192.66        457.73       209.66 o
  12  11   6      28407.14      26121.36       520.17 o
  13  11   6       7540.26       8350.46       373.54 o
  14  11   6        601.07       2203.74       335.66 o
  15  11   6      48074.47      45786.68       750.06 o
  16  11   6        846.36       1095.64       393.76 o
  17  11   6       2693.65       3637.62       463.36 o
  18  11   6      66997.66      61203.82      1043.34 o
   0  12   6       2895.17       3384.75       161.88 o
   1  12   6        651.29        617.55        90.78 o
   2  12   6       5310.47       5784.37       141.55 o
   3  12   6        643.92        977.11        81.77 o
   4  12   6      19091.06      20377.90       188.22 o
   5  12   6      90231.15      89850.90       527.93 o
   6  12   6       5073.23       5989.47       153.53 o
   7  12   6       1753.78       2494.10       128.33 o
   8  12   6     150749.73     145809.81       869.81 o
   9  12   6       4359.94       5001.83       212.06 o
  10  12   6      33876.16      30506.75       426.56 o
  11  12   6       9456.05       9292.24       324.31 o
  12  12   6      13570.77      13293.66       529.43 o
  13  12   6       4477.21       4886.17       345.36 o
  14  12   6      27087.81      27526.61       960.57 o
  15  12   6       1529.07       2087.68       368.71 o
  16  12   6      15089.26      15964.35       618.70 o
  17  12   6      57523.99      52250.59       898.90 o
   1  13   6       1306.68       1457.77        90.27 o
   2  13   6       2643.25       3495.81       115.15 o
   3  13   6     115773.38     113357.52       634.24 o
   4  13   6          1.90        248.57        80.04 o
   5  13   6      25394.38      26136.65       246.36 o
   6  13   6       3016.28       3359.99       131.18 o
   7  13   6       4963.62       6557.17       187.11 o
   8  13   6      24559.09      23853.26       317.83 o
   9  13   6         95.49        502.01       160.66 o
  10  13   6      23763.04      23249.96       390.63 o
  11  13   6       4281.60       5034.18       267.57 o
  12  13   6      41114.05      37425.04       583.08 o
  13  13   6       2032.05       2780.34       314.63 o
  14  13   6         13.57        662.79       348.74 o
  15  13   6      45134.10      45507.04       784.12 o
  16  13   6       7457.73       8211.11       552.39 o
  17  13   6       7716.72       8011.96       536.86 o
   0  14   6       3670.75       2630.53       151.10 o
   1  14   6      29468.67      29862.79       244.60 o
   2  14   6      11133.42       8238.00       179.87 o
   3  14   6       2976.69       4123.15       134.57 o
   4  14   6        448.76        197.86        93.01 o
   5  14   6      15097.23      13392.65       185.43 o
   6  14   6       3831.60       4471.08       142.89 o
   7  14   6        951.85       1117.30       137.51 o
   8  14   6      40780.20      37446.20       387.20 o
   9  14   6      11340.37      11714.09       286.11 o
  10  14   6       4929.28       5868.00       255.27 o
  11  14   6       2055.19       2951.52       254.22 o
  12  14   6       3512.27       4462.13       315.06 o
  13  14   6      12193.42      12760.97       483.94 o
  14  14   6       1984.86       2387.93       395.71 o
  15  14   6        733.08       2273.56       415.21 o
  16  14   6      33535.93      33415.64       782.65 o
  17  14   6      25581.06      24989.58       921.66 o
   1  15   6        273.12        573.25        89.47 o
   2  15   6       3078.18       3231.08       121.87 o
   3  15   6      31782.46      31508.60       290.53 o
   4  15   6        447.07        375.30        99.65 o
   5  15   6       2618.60       2536.55       126.00 o
   6  15   6      44052.23      39673.28       334.30 o
   7  15   6       5749.98       6703.05       206.01 o
   8  15   6      36741.73      32260.29       382.82 o
   9  15   6        633.44        679.85       186.32 o
  10  15   6      32943.88      32069.41       470.42 o
  11  15   6       2752.34       3355.81       273.36 o
  12  15   6         34.51        349.70       272.38 o
  13  15   6        238.40       2590.01       330.22 o
  14  15   6      18317.26      16515.87       564.29 o
  15  15   6      12701.83      16557.60       621.11 o
  16  15   6       3779.93       4621.47       460.21 o
  17  15   6       3092.19       2581.58       507.43 o
   0  16   6        767.94       1190.34       134.68 o
   1  16   6      28122.38      28281.85       302.55 o
   2  16   6       5164.68       4500.71       134.20 o
   3  16   6      10803.57       8603.11       189.87 o
   4  16   6      12938.36      10761.19       214.62 o
   5  16   6      28209.86      26686.58       294.40 o
   6  16   6      52721.33      49465.37       401.61 o
   7  16   6       1745.28       1800.66       160.14 o
   8  16   6        168.66        351.11       168.00 o
   9  16   6       3962.25       4489.92       232.56 o
  10  16   6      61238.68      58045.23       649.78 o
  11  16   6        809.80       1955.29       270.96 o
  12  16   6      17872.04      15982.91       469.68 o
  13  16   6      12049.70      13552.61       486.25 o
  14  16   6       9049.61      11451.39       476.93 o
  15  16   6       8917.71       9982.44       473.07 o
  16  16   6      12890.42      13298.24       547.85 o
   1  17   6       3689.95       3614.00       137.93 o
   2  17   6       1022.10       1105.73       114.45 o
   3  17   6      10829.87      11564.33       256.57 o
   4  17   6      10541.87      10486.60       232.54 o
   5  17   6       5659.03       4506.18       170.80 o
   6  17   6      27895.49      26042.61       332.94 o
   7  17   6      23167.96      21702.05       317.64 o
   8  17   6       2197.07       2467.54       196.01 o
   9  17   6       1893.34       2743.59       243.35 o
  10  17   6      15141.07      15229.81       481.13 o
  11  17   6         84.93        411.96       263.75 o
  12  17   6       2931.99       4927.60       313.43 o
  13  17   6       1632.75       3401.67       360.38 o
  14  17   6      19292.50      20758.59       578.81 o
  15  17   6        214.69       1005.17       398.67 o
  16  17   6       1449.65        724.97       481.78 o
   0  18   6      32870.73      29224.01       491.29 o
   1  18   6        507.73       1357.56       132.16 o
   2  18   6       3498.76       3751.68       142.66 o
   3  18   6      17627.18      16812.17       250.95 o
   4  18   6       6800.12       6872.52       215.60 o
   5  18   6       4882.99       3987.96       186.89 o
   6  18   6      50344.39      44619.78       586.58 o
   7  18   6         41.80        368.89       162.70 o
   8  18   6       3718.69       4438.09       222.09 o
   9  18   6       7082.53       8060.60       285.50 o
  10  18   6       9203.06       8583.56       325.37 o
  11  18   6       1791.63       2691.97       287.78 o
  12  18   6        211.72        766.20       289.77 o
  13  18   6        312.48       1511.36       325.85 o
  14  18   6         50.84       1372.80       374.02 o
  15  18   6       2597.39       3222.70       431.62 o
   1  19   6      21934.86      21360.98       270.46 o
   2  19   6         80.72        113.50       132.88 o
   3  19   6       6548.33       6030.24       222.31 o
   4  19   6      40884.91      36164.16       478.22 o
   5  19   6       1009.42       1364.13       182.54 o
   6  19   6       3374.42       3927.33       221.55 o
   7  19   6        202.44        441.23       190.70 o
   8  19   6      20225.78      17666.93       353.80 o
   9  19   6        105.58         56.85       219.21 o
  10  19   6         34.15        172.72       245.70 o
  11  19   6       6939.60       8242.81       353.21 o
  12  19   6       2283.92       5037.41       377.20 o
  13  19   6       2805.52       4156.57       358.61 o
  14  19   6       1525.44        901.66       383.03 o
  15  19   6       1250.69        940.10       424.91 o
   0  20   6      11583.40      10101.74       407.46 o
   1  20   6      15574.57      15198.25       316.95 o
   2  20   6       8906.03       9833.57       239.47 o
   3  20   6       9879.18       8165.57       255.87 o
   4  20   6       1430.27        842.10       184.73 o
   5  20   6       1389.62       1324.37       173.21 o
   6  20   6          6.61        808.48       204.43 o
   7  20   6       2180.61       2784.83       234.40 o
   8  20   6       9896.17      10131.51       336.61 o
   9  20   6      21592.36      18499.82       394.93 o
  10  20   6       3484.30       4357.53       282.09 o
  11  20   6       9650.97      10246.94       397.46 o
  12  20   6      14697.15      15006.60       472.46 o
  13  20   6       3071.99       3393.20       371.72 o
  14  20   6       1415.31       1474.17       401.60 o
   1  21   6       2962.12       2039.64       171.44 o
   2  21   6        258.98       1374.70       174.76 o
   3  21   6       1064.31        574.94       214.44 o
   4  21   6      27262.41      25041.79       374.41 o
   5  21   6        484.70        226.74       207.75 o
   6  21   6        641.28       1138.97       219.82 o
   7  21   6        977.20       1182.07       222.37 o
   8  21   6       7402.47       8771.66       324.26 o
   9  21   6        135.92         24.35       254.02 o
  10  21   6      20943.11      20899.05       458.94 o
  11  21   6       7667.12       9279.52       380.50 o
  12  21   6       8822.40      10453.65       424.93 o
  13  21   6       7422.99       7502.62       426.03 o
  14  21   6      13335.72      11979.52       549.02 o
   0  22   6       5511.56       5093.58       326.08 o
   1  22   6      11993.50      12560.51       396.43 o
   2  22   6      39602.86      36065.96       519.54 o
   3  22   6         23.32        104.55       200.10 o
   4  22   6       4186.41       4470.32       233.91 o
   5  22   6         97.18       -167.82       219.66 o
   6  22   6        265.93       1613.69       246.97 o
   7  22   6          7.37        254.99       238.03 o
   8  22   6        137.49        566.90       265.24 o
   9  22   6      11493.62      11895.11       432.41 o
  10  22   6       4234.69       7251.25       330.35 o
  11  22   6       1820.46       2260.71       320.70 o
  12  22   6       2341.54       3059.58       409.14 o
  13  22   6        517.23        -11.71       383.11 o
   1  23   6       1558.15       1270.77       218.78 o
   2  23   6        427.88        661.00       214.80 o
   3  23   6      13842.71      14175.99       333.18 o
   4  23   6          8.63         24.72       215.92 o
   5  23   6       2808.75       2430.54       246.37 o
   6  23   6      11684.11      11885.33       473.32 o
   7  23   6      10749.78       9782.56       405.03 o
   8  23   6       1673.11       1828.18       280.74 o
   9  23   6       4506.29       4870.37       350.54 o
  10  23   6      33627.80      34709.81       633.49 o
  11  23   6       3215.71       3988.04       358.74 o
  12  23   6          0.81       -382.63       382.63 o
  13  23   6       6806.49       6281.51       425.20 o
   0  24   6       5678.79       7560.50       465.56 o
   1  24   6       2015.45       2112.79       261.30 o
   2  24   6        413.51        353.29       243.41 o
   3  24   6        947.43        836.07       228.56 o
   4  24   6          3.14        202.92       280.95 o
   5  24   6       7993.22       8400.83       372.65 o
   6  24   6        323.48        544.51       319.42 o
   7  24   6        971.77        851.11       369.48 o
   8  24   6      38999.52      37740.83      1057.06 o
   9  24   6       1523.56       2270.61       339.83 o
  10  24   6      15326.22      13958.03       550.92 o
  11  24   6        718.14       1173.07       403.35 o
  12  24   6       1831.97       2112.61       394.97 o
   1  25   6       1038.40       1179.47       285.76 o
   2  25   6        246.05        707.94       265.20 o
   3  25   6       6449.46       5842.77       305.26 o
   4  25   6        124.45        570.49       285.84 o
   5  25   6       2458.50       4037.62       322.70 o
   6  25   6        369.24        299.35       358.15 o
   7  25   6        235.18        935.96       360.93 o
   8  25   6       7053.75       7340.54       467.57 o
   9  25   6       2019.97       1222.31       409.53 o
  10  25   6       3549.47       4292.72       513.76 o
  11  25   6        152.68        203.20       447.05 o
   0  26   6        400.00       1719.27       474.55 o
   1  26   6       5137.93       5278.97       400.19 o
   2  26   6      13437.29      12840.35       440.12 o
   3  26   6        424.12         94.66       347.44 o
   4  26   6       3879.33       4047.36       326.50 o
   5  26   6       8951.95       8617.39       454.21 o
   6  26   6        329.56        478.46       348.33 o
   7  26   6       1058.61       1352.11       416.78 o
   8  26   6      27760.36      24558.76       682.38 o
   9  26   6        574.44       1079.48       448.85 o
  10  26   6         24.05        -56.49       459.57 o
  11  26   6       2750.22       3115.44       538.86 o
   1  27   6        907.10       1250.91       407.42 o
   2  27   6       3051.63       3177.20       363.97 o
   3  27   6       1102.31       2628.44       386.73 o
   4  27   6        396.80       -324.85       356.26 o
   5  27   6       3935.80       5230.52       375.11 o
   6  27   6      16253.83      16225.05       602.36 o
   7  27   6       4256.05       4763.31       471.19 o
   8  27   6      13160.23      12963.00       558.18 o
   9  27   6        457.07       -289.98       450.44 o
  10  27   6       1352.02       2683.84       748.41 o
   0  28   6       6108.07       5200.44       711.95 o
   1  28   6       1613.51       1769.96       456.81 o
   2  28   6       5432.57       6189.79       619.70 o
   3  28   6       1187.04       2059.76       406.24 o
   4  28   6       3830.61       3343.64       386.67 o
   5  28   6       1874.58       2513.79       424.33 o
   6  28   6      19975.85      21102.62       638.98 o
   7  28   6        465.06       1599.47       427.99 o
   8  28   6       1841.32       1674.39       457.81 o
   9  28   6       3709.58       3809.46       517.92 o
   1  29   6        289.39        229.55       499.16 o
   2  29   6         21.59       -268.12       524.33 o
   3  29   6        329.03        588.81       437.64 o
   4  29   6       8693.81      10305.30       540.71 o
   5  29   6       3428.69       2993.71       466.20 o
   6  29   6       4191.45       4433.55       454.67 o
   7  29   6       4651.82       5071.53       482.65 o
   0  30   6      16971.61      16994.74       931.21 o
   1  30   6          8.06         13.56       541.76 o
   2  30   6        291.33       -220.72       564.85 o
   3  30   6       2933.30       3638.95       552.21 o
   4  30   6       7056.33       7412.40       539.54 o
   5  30   6        116.02       -442.57       442.57 o
   6  30   6      10565.75       9898.28       567.26 o
   1  31   6       1677.09       1621.83       614.97 o
   2  31   6       1078.23       1580.02       612.35 o
   3  31   6         66.35       -639.31       639.31 o
   4  31   6      22655.85      23330.59       833.73 o
   1   1   7      18195.40      19868.91       145.71 o
   2   1   7        120.61       1031.76        40.82 o
   3   1   7     132801.20     163229.03       774.83 o
   4   1   7        187.38        474.57        53.32 o
   5   1   7      14931.64      11039.69       149.33 o
   6   1   7        406.84        617.57        79.84 o
   7   1   7       1290.99       2276.43       112.01 o
   8   1   7      19355.59      17011.06       241.26 o
   9   1   7        729.08        588.43       122.83 o
  10   1   7       5208.48       6497.73       203.99 o
  11   1   7       3388.67       4352.67       198.21 o
  12   1   7       2935.77       3055.25       215.14 o
  13   1   7        822.58       1398.93       239.71 o
  14   1   7       2919.01       3295.99       300.45 o
  15   1   7      30768.77      31128.85       690.79 o
  16   1   7       5013.87       4646.99       386.54 o
  17   1   7       8739.28       8737.10       487.82 o
  18   1   7        220.64        468.54       490.65 o
  19   1   7      10269.85      10776.49       687.35 o
   0   2   7      23720.05      29038.00       262.10 o
   1   2   7      17812.14      21127.34       147.15 o
   2   2   7          5.11        374.09        39.94 o
   3   2   7      26642.71      24712.52       182.77 o
   4   2   7      10057.92      10844.90       130.72 o
   5   2   7      21391.90      17936.79       179.42 o
   6   2   7      75014.07      71123.36       501.46 o
   7   2   7      12376.54      15507.35       212.54 o
   8   2   7       9357.00      11738.52       234.94 o
   9   2   7      11689.88      11695.11       232.48 o
  10   2   7      16491.80      17230.12       282.91 o
  11   2   7      34170.81      33932.68       409.17 o
  12   2   7      24590.45      25186.99       407.95 o
  13   2   7        374.45       1334.45       228.72 o
  14   2   7        537.75        709.64       265.54 o
  15   2   7      17726.16      20845.58       574.63 o
  16   2   7       6986.97       7372.84       435.39 o
  17   2   7      38411.23      33843.65       888.18 o
  18   2   7      20908.97      22078.84       779.41 o
  19   2   7       3137.68       2690.94       597.45 o
   1   3   7      46775.18      48038.73       329.23 o
   2   3   7          9.78       1506.41        95.93 o
   3   3   7     334089.03     336938.59      2130.00 o
   4   3   7      18676.32      15811.13       162.22 o
   5   3   7      15519.55      12085.40       148.36 o
   6   3   7      11055.04      11099.79       159.89 o
   7   3   7       2408.17       3047.38       117.10 o
   8   3   7      28284.05      26313.32       284.52 o
   9   3   7       1698.56       1285.17       128.93 o
  10   3   7      32959.19      37329.23       384.14 o
  11   3   7      25780.13      28920.24       388.86 o
  12   3   7      17031.32      16799.23       372.52 o
  13   3   7       8530.28       8458.98       324.01 o
  14   3   7       5103.00       6385.19       328.48 o
  15   3   7      68508.53      72741.52       901.43 o
  16   3   7      12292.71      12049.13       513.15 o
  17   3   7      23403.89      22811.60       742.01 o
  18   3   7         77.99        249.74       474.02 o
  19   3   7       1500.45       1743.38       575.82 o
   0   4   7     133740.38     119705.79       930.88 o
   1   4   7     124390.59     133493.94       662.51 o
   2   4   7      66235.86      65423.92       376.64 o
   3   4   7       1583.96        926.68        53.70 o
   4   4   7      13339.18       9497.94       137.77 o
   5   4   7        505.26        463.24        71.25 o
   6   4   7      24937.67      23930.66       233.45 o
   7   4   7         35.01        345.04        94.18 o
   8   4   7        259.73        352.05       102.04 o
   9   4   7       9653.36       8055.66       206.85 o
  10   4   7       8343.68       9503.82       239.84 o
  11   4   7        593.19       1127.00       177.44 o
  12   4   7       8552.48       9291.36       336.49 o
  13   4   7       4770.65       6461.17       328.97 o
  14   4   7       7139.72       7937.34       332.16 o
  15   4   7       2797.26       2899.08       341.07 o
  16   4   7         25.51        105.58       370.44 o
  17   4   7      42539.29      38853.73       823.05 o
  18   4   7      71935.40      72043.82      1204.95 o
  19   4   7       1639.60        778.50       553.74 o
   1   5   7       1966.65       3198.76        74.43 o
   2   5   7       9617.57      12716.27       122.44 o
   3   5   7      26976.96      21573.27       172.27 o
   4   5   7      41102.87      39222.75       267.09 o
   5   5   7      18404.39      15906.34       171.60 o
   6   5   7       1564.56       2380.98       104.63 o
   7   5   7       1833.05       2792.13       119.46 o
   8   5   7      10824.42      11739.00       209.55 o
   9   5   7       7323.13       7314.74       205.98 o
  10   5   7      68675.14      74472.65       593.80 o
  11   5   7         42.79        441.80       179.32 o
  12   5   7      46869.41      49386.01       552.71 o
  13   5   7         99.63        715.25       233.39 o
  14   5   7        472.81        820.02       283.37 o
  15   5   7      12624.27      14562.25       501.63 o
  16   5   7       3648.23       4026.66       388.77 o
  17   5   7       8254.80       7355.29       508.75 o
  18   5   7      23073.39      24236.49       843.56 o
  19   5   7      34242.93      31667.38      1292.99 o
   0   6   7      54320.11      53648.98       609.90 o
   1   6   7     234677.48     237896.06      1138.25 o
   2   6   7      75199.68      85648.55       465.09 o
   3   6   7        562.85        554.65        56.28 o
   4   6   7       5515.50       3483.16        99.29 o
   5   6   7      66860.57      60671.67       531.14 o
   6   6   7       7662.79       6666.94       145.84 o
   7   6   7      72293.80      66675.39       456.79 o
   8   6   7       5808.93       6998.22       228.52 o
   9   6   7      66461.16      70507.56       518.34 o
  10   6   7       4472.18       4848.89       204.52 o
  11   6   7      23999.63      22867.20       371.08 o
  12   6   7        302.68       1173.58       211.39 o
  13   6   7      91308.69      92231.50       906.81 o
  14   6   7      12000.85      12255.58       415.28 o
  15   6   7        720.07       1549.12       301.67 o
  16   6   7        117.45        693.99       376.23 o
  17   6   7      26906.23      28483.74       893.89 o
  18   6   7      84295.19      77446.02      1755.31 o
   1   7   7      63286.27      59989.76       338.82 o
   2   7   7      35314.79      33682.58       231.66 o
   3   7   7      29942.63      29878.53       211.60 o
   4   7   7      79479.59      76145.59       724.77 o
   5   7   7      11796.49      13556.97       172.78 o
   6   7   7      17337.73      15546.65       195.66 o
   7   7   7       4661.25       4597.06       139.03 o
   8   7   7      28565.43      29439.31       310.36 o
   9   7   7       2275.74       2478.78       151.28 o
  10   7   7      44084.09      47189.07       464.48 o
  11   7   7       2725.98       3984.49       214.72 o
  12   7   7      63395.91      63346.95       695.03 o
  13   7   7      12547.50      14215.55       418.90 o
  14   7   7       1702.77       2678.71       273.67 o
  15   7   7      10205.72      11626.25       416.64 o
  16   7   7      14788.99      14309.46       559.02 o
  17   7   7      22765.45      24141.61       802.77 o
  18   7   7      30916.31      31628.72      1137.74 o
   0   8   7      60178.16      64615.09       531.04 o
   1   8   7      12902.56      12112.75       126.69 o
   2   8   7      23076.89      23514.50       190.33 o
   3   8   7      36521.70      33020.98       240.05 o
   4   8   7          7.06        475.08        71.89 o
   5   8   7      40493.55      46483.81       322.76 o
   6   8   7       9251.55       8891.40       185.14 o
   7   8   7        346.06        375.08       101.52 o
   8   8   7       3615.10       3762.07       153.77 o
   9   8   7       9338.95      10547.78       277.25 o
  10   8   7       6132.13       6988.53       225.24 o
  11   8   7        499.56       2913.12       212.87 o
  12   8   7      17123.56      18604.24       412.90 o
  13   8   7      14484.57      17116.78       433.66 o
  14   8   7       1806.96       2095.05       294.24 o
  15   8   7        398.53        530.59       325.90 o
  16   8   7       6159.42       6428.77       481.30 o
  17   8   7      29085.61      31056.36       850.31 o
  18   8   7      51418.54      50036.04      1046.86 o
   1   9   7      24405.27      22249.10       165.08 o
   2   9   7      35377.37      33549.72       250.06 o
   3   9   7      83122.17      84240.66       584.62 o
   4   9   7      42527.51      44542.84       296.33 o
   5   9   7       2726.17       4003.92       110.43 o
   6   9   7      18679.64      17812.41       212.52 o
   7   9   7       8244.17       8394.56       181.41 o
   8   9   7      25979.21      24344.56       286.53 o
   9   9   7        321.20        480.82       139.80 o
  10   9   7      46909.75      45367.59       461.91 o
  11   9   7        436.95        479.97       196.78 o
  12   9   7       2840.93       2924.22       258.73 o
  13   9   7       4656.32       4795.77       296.54 o
  14   9   7       4922.01       5747.88       367.13 o
  15   9   7      49576.66      49487.46       760.62 o
  16   9   7       1073.72        986.97       382.14 o
  17   9   7       7146.77       7040.67       508.91 o
  18   9   7       1171.53       2401.51       538.39 o
   0  10   7       5211.38       3952.21       132.81 o
   1  10   7       2662.60       4418.45       119.22 o
   2  10   7        688.27        563.18        67.51 o
   3  10   7       1321.62       1865.47       101.42 o
   4  10   7       4605.47       5014.34       115.23 o
   5  10   7        896.85       1279.43        92.50 o
   6  10   7      15322.74      13776.15       200.47 o
   7  10   7      19403.90      17123.03       265.55 o
   8  10   7        270.56       1170.06       127.78 o
   9  10   7      65504.12      61765.77       512.08 o
  10  10   7      22980.78      26357.27       378.58 o
  11  10   7      20273.46      18693.85       416.00 o
  12  10   7      19953.06      21156.72       466.80 o
  13  10   7       7523.49       8561.27       352.46 o
  14  10   7       2138.44       2762.54       333.45 o
  15  10   7       6269.87       7382.06       552.06 o
  16  10   7       9992.14       9644.88       475.00 o
  17  10   7       8123.83       8817.74       535.02 o
  18  10   7      27092.10      27987.05       895.97 o
   1  11   7       7054.01       9674.61       130.18 o
   2  11   7       5188.54       7352.33       131.90 o
   3  11   7       7960.28       9232.40       143.17 o
   4  11   7       8525.32       5704.68       129.29 o
   5  11   7       6586.37       7189.34       169.43 o
   6  11   7      34477.39      30189.43       258.46 o
   7  11   7       3776.05       3073.73       140.31 o
   8  11   7       6817.36       6467.51       184.95 o
   9  11   7      17639.72      18119.88       316.45 o
  10  11   7       3193.93       3681.02       211.30 o
  11  11   7       1069.69       1607.35       224.87 o
  12  11   7       6846.29       6740.37       301.72 o
  13  11   7      12762.22      16246.31       493.94 o
  14  11   7      12655.71      12915.86       513.06 o
  15  11   7      28222.61      27900.97       730.70 o
  16  11   7        752.47       1168.28       391.93 o
  17  11   7      17825.40      20459.45       713.42 o
  18  11   7        444.39       2781.12       528.48 o
   0  12   7       7685.51       8690.81       172.57 o
   1  12   7       2116.10       1674.45        80.49 o
   2  12   7      11445.99      12415.16       172.55 o
   3  12   7        627.21       1338.89        93.54 o
   4  12   7       6936.14       6292.52       150.11 o
   5  12   7        169.03        491.02        93.04 o
   6  12   7        473.66        860.09       104.50 o
   7  12   7         73.22         36.34       115.94 o
   8  12   7      14974.96      15351.06       261.92 o
   9  12   7      10998.40      10425.75       274.73 o
  10  12   7        648.82       1130.33       184.60 o
  11  12   7        374.40        645.50       224.47 o
  12  12   7       1148.35       1565.20       264.93 o
  13  12   7        794.01       2251.99       301.79 o
  14  12   7       1628.45       2783.79       345.49 o
  15  12   7       2173.16       2390.32       371.33 o
  16  12   7       5300.99       7370.47       477.45 o
  17  12   7       3381.70       4629.10       496.45 o
   1  13   7         48.24        478.90        80.09 o
   2  13   7       7683.37       7139.29       157.16 o
   3  13   7      21537.31      20492.85       207.72 o
   4  13   7       1946.94       1519.09        94.68 o
   5  13   7      16368.79      15066.55       189.12 o
   6  13   7      25068.32      24326.42       259.61 o
   7  13   7      52124.14      51303.14       430.97 o
   8  13   7       2041.35       2295.32       164.88 o
   9  13   7       5547.21       4886.30       204.53 o
  10  13   7         11.52        781.69       223.72 o
  11  13   7      15202.63      15561.57       420.63 o
  12  13   7       3424.12       5646.77       306.41 o
  13  13   7       5191.07       7298.39       369.01 o
  14  13   7       1997.74       2036.38       353.37 o
  15  13   7      12922.08      13933.84       556.85 o
  16  13   7      14157.10      15670.61       641.56 o
  17  13   7       4842.21       7786.20       530.35 o
   0  14   7      18303.70      20386.28       276.90 o
   1  14   7      12837.63      12581.74       169.84 o
   2  14   7       5941.69       6545.35       162.81 o
   3  14   7      15614.91      13329.02       202.48 o
   4  14   7       7066.11       6299.91       150.84 o
   5  14   7       2932.44       3090.69       115.53 o
   6  14   7       5891.91       7160.80       187.63 o
   7  14   7      10974.21       9746.46       262.77 o
   8  14   7      19108.27      18900.57       350.14 o
   9  14   7       5061.15       6014.61       223.42 o
  10  14   7      18644.17      17443.44       374.82 o
  11  14   7      23430.62      22924.43       449.25 o
  12  14   7      14309.50      14831.10       460.79 o
  13  14   7      10231.04      11349.09       443.22 o
  14  14   7       3895.59       5377.71       396.05 o
  15  14   7      14621.83      14831.98       605.22 o
  16  14   7       3160.91       6582.13       508.59 o
  17  14   7      16005.70      15705.77       908.04 o
   1  15   7       1512.61       1220.24        97.77 o
   2  15   7      15549.03      15164.81       206.05 o
   3  15   7      21371.43      20420.54       269.13 o
   4  15   7       8011.31       6492.28       163.34 o
   5  15   7        628.24        681.20       123.32 o
   6  15   7      13221.62      12478.57       241.88 o
   7  15   7       6835.85       7144.53       212.69 o
   8  15   7       7734.90       9331.73       292.51 o
   9  15   7       1594.93       1905.36       196.62 o
  10  15   7      22869.62      22753.86       438.97 o
  11  15   7      28985.70      27285.12       546.62 o
  12  15   7       7989.08       8519.55       381.53 o
  13  15   7      18078.70      19603.48       603.87 o
  14  15   7       3527.34       4999.49       386.00 o
  15  15   7      43937.60      43131.55      1063.12 o
  16  15   7       6457.61       6979.18       499.93 o
   0  16   7      58627.65      53330.62       480.80 o
   1  16   7      80768.05      71560.61       464.06 o
   2  16   7         76.23        906.43       115.17 o
   3  16   7      11970.52      11448.23       213.42 o
   4  16   7       2248.00       1758.77       139.02 o
   5  16   7        319.26        500.85       131.31 o
   6  16   7      20503.37      20412.00       269.89 o
   7  16   7          1.52        581.92       153.28 o
   8  16   7        424.90        363.40       173.30 o
   9  16   7      17208.22      18117.27       375.48 o
  10  16   7       1625.93       3140.77       258.45 o
  11  16   7          3.15       1420.75       265.14 o
  12  16   7       9349.27       9133.67       374.22 o
  13  16   7       2287.28       3328.12       350.90 o
  14  16   7      18754.40      19774.46       576.70 o
  15  16   7       1742.64       2486.31       406.80 o
  16  16   7          0.93        314.82       427.40 o
   1  17   7       1737.27       1547.82       134.17 o
   2  17   7      22203.02      22055.26       246.65 o
   3  17   7      12242.54       9701.67       215.15 o
   4  17   7      24937.24      23972.68       306.15 o
   5  17   7        130.30         67.65       143.88 o
   6  17   7      59537.38      53025.15       502.40 o
   7  17   7       3948.01       4416.71       192.51 o
   8  17   7       7476.34       6878.79       244.63 o
   9  17   7       1367.90       1777.70       223.22 o
  10  17   7      24881.42      26896.69       471.83 o
  11  17   7       2832.70       4040.26       322.92 o
  12  17   7      16272.99      17425.87       483.05 o
  13  17   7          2.61        474.49       336.63 o
  14  17   7      11277.83      11588.97       450.76 o
  15  17   7      11188.80      12234.60       506.75 o
  16  17   7       3366.00       3362.45       471.09 o
   0  18   7       7988.16       7750.09       276.32 o
   1  18   7       9130.46       9933.43       209.08 o
   2  18   7       1444.10       1912.04       130.98 o
   3  18   7       1572.03       1760.30       151.37 o
   4  18   7       1672.91       1937.56       156.05 o
   5  18   7      15436.42      14052.17       290.40 o
   6  18   7      14955.40      15720.90       356.13 o
   7  18   7      12239.84      12736.49       275.71 o
   8  18   7       1424.36       1228.79       204.37 o
   9  18   7      49792.71      46841.62       547.57 o
  10  18   7         51.14        627.86       251.89 o
  11  18   7      12083.21      11236.18       400.79 o
  12  18   7       1383.82       1476.91       308.59 o
  13  18   7      33822.99      30181.81       594.66 o
  14  18   7      18352.01      18113.04       574.45 o
  15  18   7        538.97        812.53       406.50 o
   1  19   7        198.71        302.72       153.08 o
   2  19   7       4516.45       4670.06       166.13 o
   3  19   7      13348.11      12962.26       252.59 o
   4  19   7       9018.29      10882.15       281.26 o
   5  19   7          1.06         -2.56       169.59 o
   6  19   7       5719.72       5790.71       230.69 o
   7  19   7       6338.10       7281.69       266.63 o
   8  19   7       3505.26       4283.74       232.69 o
   9  19   7       1018.56       1492.52       228.21 o
  10  19   7      10014.46       9871.46       347.02 o
  11  19   7        436.00        808.92       291.33 o
  12  19   7      21310.10      19996.64       520.30 o
  13  19   7       4356.29       4685.26       363.62 o
  14  19   7       4056.73       4316.19       402.13 o
  15  19   7       1688.64       1528.48       435.62 o
   0  20   7       1562.97       2162.28       268.14 o
   1  20   7        902.53       2147.52       167.80 o
   2  20   7      24609.28      22018.00       308.68 o
   3  20   7      14073.92      12824.54       261.21 o
   4  20   7        754.67        206.37       219.05 o
   5  20   7      17244.56      15982.21       313.60 o
   6  20   7       5742.63       5303.91       267.94 o
   7  20   7       1849.77       2650.74       246.75 o
   8  20   7      11038.81       9959.63       338.87 o
   9  20   7       1431.30       1592.81       243.56 o
  10  20   7       2311.30       2711.78       277.12 o
  11  20   7       2519.81       4781.62       328.91 o
  12  20   7       4474.87       4095.09       343.25 o
  13  20   7      10303.89       9941.77       437.58 o
  14  20   7       2870.31       2163.68       413.77 o
   1  21   7       9833.95       8857.38       275.23 o
   2  21   7         77.38        147.10       152.13 o
   3  21   7       9372.70       9550.42       280.15 o
   4  21   7       6859.05       7416.69       247.28 o
   5  21   7       1760.01       2313.61       208.09 o
   6  21   7      18237.39      18648.59       428.65 o
   7  21   7        228.31        317.60       239.79 o
   8  21   7       8868.58      10118.36       342.71 o
   9  21   7       1542.08        890.78       261.54 o
  10  21   7       5967.21       5752.84       304.13 o
  11  21   7       4943.64       6975.27       359.03 o
  12  21   7       3488.78       3051.25       347.98 o
  13  21   7        155.10        859.42       360.89 o
  14  21   7       1169.05       1661.44       419.95 o
   0  22   7         44.50        552.54       283.22 o
   1  22   7       3754.35       4152.34       213.05 o
   2  22   7      15694.59      15347.94       442.58 o
   3  22   7       5128.38       4781.81       236.36 o
   4  22   7        540.17        572.10       205.46 o
   5  22   7       1486.36       1554.04       231.05 o
   6  22   7      14838.75      15416.77       368.15 o
   7  22   7       6300.14       7645.63       326.85 o
   8  22   7       5735.05       6662.85       350.38 o
   9  22   7      21265.78      19198.72       486.06 o
  10  22   7       4792.37       4903.56       307.10 o
  11  22   7      28453.96      28234.93       557.76 o
  12  22   7       3648.90       3594.65       356.65 o
  13  22   7        222.26        214.64       370.90 o
   1  23   7       7040.46       7394.09       272.61 o
   2  23   7         99.89       -152.92       214.63 o
   3  23   7         33.33        907.08       206.97 o
   4  23   7       2670.85       3342.25       247.05 o
   5  23   7       2634.65       3248.90       261.62 o
   6  23   7      38624.05      35610.38       695.02 o
   7  23   7        517.78       1194.03       297.58 o
   8  23   7        196.81        939.66       284.58 o
   9  23   7      10202.61      11920.12       445.75 o
  10  23   7       9053.86      11073.01       454.29 o
  11  23   7        919.96       1027.18       407.84 o
  12  23   7        295.04        647.00       365.29 o
  13  23   7          7.95       1151.38       392.25 o
   0  24   7      10749.71      12056.54       518.44 o
   1  24   7       6067.88       5840.96       301.03 o
   2  24   7          5.58        -16.67       231.54 o
   3  24   7       2065.90       2254.18       276.96 o
   4  24   7      13380.63      11815.70       443.09 o
   5  24   7       8670.36       8050.18       337.41 o
   6  24   7       7044.76       6458.24       383.15 o
   7  24   7       2717.32       2524.82       322.00 o
   8  24   7       9449.19      11647.29       464.45 o
   9  24   7       6830.97       6895.81       369.97 o
  10  24   7        874.46       1331.97       355.28 o
  11  24   7       5058.73       5254.34       422.62 o
  12  24   7         43.05        544.96       392.58 o
   1  25   7       1460.51       1887.70       288.03 o
   2  25   7        204.73       -244.98       267.20 o
   3  25   7       6307.71       6788.68       304.46 o
   4  25   7       1479.35       1214.72       292.99 o
   5  25   7      27138.22      26316.70       523.03 o
   6  25   7      21530.44      19045.85       667.36 o
   7  25   7      16477.06      15291.14       528.66 o
   8  25   7       2874.19       2640.72       383.21 o
   9  25   7      10770.92       8529.07       469.16 o
  10  25   7       1981.67       2583.58       416.82 o
  11  25   7       3799.97       3929.32       467.29 o
   0  26   7       6811.82       6423.28       528.19 o
   1  26   7        700.67        533.29       318.86 o
   2  26   7       2657.96       3553.39       344.84 o
   3  26   7       3956.41       4857.00       353.49 o
   4  26   7       7630.87       7165.87       346.97 o
   5  26   7        377.57        500.02       331.34 o
   6  26   7       1002.34        763.02       362.97 o
   7  26   7        991.49       1151.51       375.87 o
   8  26   7      19260.85      18964.52       628.21 o
   9  26   7          7.47       -312.11       415.18 o
  10  26   7       2741.33       1635.94       468.65 o
   1  27   7       4684.83       5096.00       425.09 o
   2  27   7       1714.94       1958.05       354.76 o
   3  27   7       3769.25       4050.20       409.77 o
   4  27   7        709.35       1087.78       325.85 o
   5  27   7       4481.06       4611.24       384.30 o
   6  27   7      18968.72      19238.56       674.31 o
   7  27   7        519.75        356.93       403.52 o
   8  27   7        119.24        189.53       416.25 o
   9  27   7         35.89       -465.73       465.73 o
  10  27   7       3077.80       3213.99       695.14 o
   0  28   7        238.51       -156.30       643.67 o
   1  28   7      10386.56       9716.73       626.10 o
   2  28   7       3713.75       5033.87       453.36 o
   3  28   7       9239.19      11764.16       513.67 o
   4  28   7       3251.73       3918.51       390.61 o
   5  28   7       1303.36        846.91       425.87 o
   6  28   7       5191.63       5837.56       440.36 o
   7  28   7        125.59        156.44       420.72 o
   8  28   7       6354.73       6409.46       502.05 o
   9  28   7       4158.67       4825.57       552.18 o
   1  29   7         98.62       -429.41       500.19 o
   2  29   7        384.49        795.17       531.92 o
   3  29   7        713.35       1397.09       440.02 o
   4  29   7       3083.82       3543.74       496.96 o
   5  29   7        691.35        162.23       505.74 o
   6  29   7      11716.43      12237.31       612.07 o
   7  29   7        354.13       -255.34       458.97 o
   0  30   7       2171.38       2456.33      1259.57 o
   1  30   7       4263.43       2979.57       634.51 o
   2  30   7        946.80        689.61       575.12 o
   3  30   7         28.84        -56.15       533.22 o
   4  30   7       1427.19       1210.25       495.63 o
   5  30   7        120.88        822.16       531.55 o
   6  30   7        419.86        821.92       489.29 o
   1  31   7        286.79        562.60       640.40 o
   2  31   7        283.43        970.88       612.00 o
   3  31   7        258.18        145.47       652.77 o
   0   0   8      10511.58       6084.17       131.42 o
   1   0   8         35.29        296.57        46.83 o
   2   0   8      84959.84      92356.19       603.82 o
   3   0   8      43217.39      56788.86       545.40 o
   4   0   8      37867.11      35588.92       475.20 o
   5   0   8      43345.22      40992.57       433.67 o
   6   0   8       2999.05       1390.03       131.08 o
   7   0   8          0.97        210.80       137.90 o
   8   0   8       3030.76       2222.89       182.22 o
   9   0   8      64892.41      74842.83       773.84 o
  10   0   8      15178.62      12772.19       375.14 o
  11   0   8        259.78       1275.15       227.37 o
  12   0   8       5185.12       6607.99       387.95 o
  13   0   8     163884.14     169714.06      1770.27 o
  14   0   8        148.35       1327.69       410.89 o
  15   0   8      25088.75      25424.51       911.92 o
  16   0   8      33034.83      34460.58      1155.63 o
  17   0   8       1377.04       2732.10       575.61 o
  18   0   8      19756.65      19995.30      1015.03 o
  19   0   8       7456.65       7193.55      1014.85 o
   1   1   8       8200.84       6447.37        79.70 o
   2   1   8     373531.84     427112.91      1774.46 o
   3   1   8      38074.12      39053.21       240.85 o
   4   1   8      10181.88      11536.46       132.03 o
   5   1   8     110095.90     116447.46       670.36 o
   6   1   8       8054.86       7023.93       152.04 o
   7   1   8      35918.96      39874.80       335.93 o
   8   1   8        374.48        530.87       107.56 o
   9   1   8       1714.65       2504.59       140.18 o
  10   1   8       8481.60       7675.37       220.04 o
  11   1   8       2058.06       2705.42       174.34 o
  12   1   8       1913.61       1714.46       205.59 o
  13   1   8      84781.73      93388.34       821.95 o
  14   1   8      48346.66      50527.41       674.05 o
  15   1   8      10353.60      11567.29       434.68 o
  16   1   8      26145.81      28973.10       679.63 o
  17   1   8      41747.32      41861.94       984.94 o
  18   1   8       3369.19       3588.88       530.50 o
  19   1   8        105.79         36.39       584.31 o
   0   2   8      65665.54      72411.63       821.19 o
   1   2   8       1746.15       1325.48        64.59 o
   2   2   8         42.24       3999.27       439.41 o
   3   2   8     134346.64     127683.46       615.77 o
   4   2   8      28340.73      22850.90       188.94 o
   5   2   8      12706.23      14113.49       161.55 o
   6   2   8       3385.85       2969.06       106.58 o
   7   2   8      24394.12      24009.06       267.14 o
   8   2   8       2084.09       3007.29       134.81 o
   9   2   8      16278.09      16462.11       259.15 o
  10   2   8          4.87        171.58       136.96 o
  11   2   8      70942.90      69784.70       642.10 o
  12   2   8       5546.73       7345.80       263.65 o
  13   2   8      16461.96      17033.12       414.89 o
  14   2   8         11.20        649.04       276.97 o
  15   2   8       1426.02       1916.31       332.45 o
  16   2   8      21906.60      20876.35       822.31 o
  17   2   8       7418.89       8964.80       607.43 o
  18   2   8      15667.24      15489.44       646.29 o
  19   2   8       8899.83      10798.23       782.46 o
   1   3   8      19048.97      18062.62       175.87 o
   2   3   8     211808.44     224957.05      1013.14 o
   3   3   8     139742.64     138470.22       677.27 o
   4   3   8       6238.90       8283.75       120.78 o
   5   3   8      11174.22      11183.75       143.10 o
   6   3   8      11649.99      10596.24       160.62 o
   7   3   8      17178.43      17621.35       212.04 o
   8   3   8       4577.22       4751.72       153.59 o
   9   3   8        373.40        893.05       127.47 o
  10   3   8         39.07        502.39       138.66 o
  11   3   8       4393.18       5234.54       217.65 o
  12   3   8      13784.72      13609.64       359.51 o
  13   3   8        447.23        725.93       236.75 o
  14   3   8       8126.92       8684.86       360.85 o
  15   3   8      84967.02      84610.38       942.59 o
  16   3   8       2583.27       3258.41       410.13 o
  17   3   8       2024.24       2505.82       443.30 o
  18   3   8       6766.82       5514.92       548.96 o
  19   3   8      36558.30      35952.20      1226.32 o
   0   4   8      20085.01      34822.00       348.44 o
   1   4   8      48877.47      34920.32       232.51 o
   2   4   8      89426.20      93929.37       512.19 o
   3   4   8      11436.55      15720.41       143.28 o
   4   4   8       8772.27      10672.80       141.10 o
   5   4   8        163.55         28.72        70.27 o
   6   4   8      17657.31      19320.17       209.09 o
   7   4   8      31449.95      34888.84       304.26 o
   8   4   8      23147.94      16953.12       244.85 o
   9   4   8      51095.34      58844.31       561.34 o
  10   4   8        926.43        975.98       143.73 o
  11   4   8     160032.27     155572.34      1044.01 o
  12   4   8       7355.02       8605.75       288.87 o
  13   4   8       1312.95       1415.59       235.79 o
  14   4   8       3568.24       3457.64       288.23 o
  15   4   8       9983.62      11095.81       438.43 o
  16   4   8      11028.03      11225.11       496.58 o
  17   4   8      11874.35      10866.37       529.08 o
  18   4   8       4217.20       4371.44       528.09 o
  19   4   8       4767.90       4673.96       582.84 o
   1   5   8      25977.34      27854.73       204.81 o
   2   5   8       1166.05       2108.63        94.16 o
   3   5   8       9619.49      13476.46       145.31 o
   4   5   8     124314.48     124997.63       728.65 o
   5   5   8         21.90        211.10        71.04 o
   6   5   8      14970.52      13663.03       190.68 o
   7   5   8       3208.62       4352.64       140.54 o
   8   5   8       6576.18       5242.28       163.52 o
   9   5   8      12724.07      13110.59       258.61 o
  10   5   8       5579.80       5531.87       198.25 o
  11   5   8        775.62       1891.12       184.87 o
  12   5   8      19034.64      20967.43       407.15 o
  13   5   8       7209.81       7839.15       302.31 o
  14   5   8        187.09        311.29       269.30 o
  15   5   8      54699.06      51042.51       718.73 o
  16   5   8        513.49       -145.78       344.54 o
  17   5   8      12796.47      13636.05       612.53 o
  18   5   8        600.47        986.18       503.81 o
   0   6   8       8679.36       5917.94       143.22 o
   1   6   8       1702.40       2627.77       278.80 o
   2   6   8      15134.74      13711.51       135.07 o
   3   6   8       1790.98       1233.31        66.94 o
   4   6   8       6287.37       5108.04       112.37 o
   5   6   8       6188.95       6913.09       135.88 o
   6   6   8        723.86        522.47        85.12 o
   7   6   8       3076.92       2618.89       117.19 o
   8   6   8       1323.57        979.42       122.64 o
   9   6   8       2785.73       7448.03       360.76 o
  10   6   8       5606.87       5473.40       207.38 o
  11   6   8       1133.43       1407.49       185.02 o
  12   6   8       3186.69       3824.35       231.71 o
  13   6   8       2240.03       2491.92       255.00 o
  14   6   8       6373.79       6865.74       328.82 o
  15   6   8        214.83        351.89       297.71 o
  16   6   8        342.76        -97.12       381.52 o
  17   6   8        502.79       1173.13       470.24 o
  18   6   8        577.97       1657.59       558.99 o
   1   7   8       1465.57       2675.97        78.32 o
   2   7   8       8220.44       9493.39       120.14 o
   3   7   8          4.65        -53.67        57.49 o
   4   7   8        729.48       2040.81        90.82 o
   5   7   8        453.15       1403.78        82.95 o
   6   7   8         25.04        407.74        84.76 o
   7   7   8       7112.04       9727.63       182.95 o
   8   7   8       8304.36       7641.61       196.04 o
   9   7   8      26137.06      22926.58       298.91 o
  10   7   8        105.18        630.36       160.65 o
  11   7   8       3811.76       5564.80       238.09 o
  12   7   8       1482.30       2186.00       235.95 o
  13   7   8       1412.69       1790.91       266.55 o
  14   7   8       3338.72       3819.95       318.16 o
  15   7   8       4183.89       4060.49       353.08 o
  16   7   8        598.99        927.39       386.73 o
  17   7   8       3443.25       3592.63       483.41 o
  18   7   8       8771.38      10943.80       632.22 o
   0   8   8       8319.95       7481.12       144.06 o
   1   8   8       5715.74       4825.41       100.68 o
   2   8   8      14358.56      14905.41       162.25 o
   3   8   8       8830.80       6657.62       116.43 o
   4   8   8       5631.75       3643.13        98.41 o
   5   8   8      15299.83      15641.98       183.61 o
   6   8   8      31671.50      30752.04       264.06 o
   7   8   8      29565.04      26883.81       271.84 o
   8   8   8      18816.91      17801.42       256.09 o
   9   8   8      24655.53      22973.93       314.60 o
  10   8   8      14651.59      14357.50       288.62 o
  11   8   8     113256.33     109871.88       842.64 o
  12   8   8       5756.98       6547.32       284.58 o
  13   8   8       9169.26      10502.26       377.65 o
  14   8   8        659.66        173.43       295.82 o
  15   8   8       5132.78       6505.13       388.64 o
  16   8   8      11110.59      10819.03       535.04 o
  17   8   8       2055.72       1693.16       466.26 o
  18   8   8       3995.61       3943.96       626.71 o
   1   9   8      22233.88      15471.57       147.37 o
   2   9   8      69991.31      68858.16       708.36 o
   3   9   8       2270.57       2924.59        92.26 o
   4   9   8      15343.64      16071.24       170.96 o
   5   9   8       8893.89       9762.39       149.67 o
   6   9   8      15561.11      15052.44       202.05 o
   7   9   8      23610.39      25405.52       282.65 o
   8   9   8      13161.63      13815.12       237.46 o
   9   9   8       8585.08       8241.54       231.55 o
  10   9   8        550.58        870.27       171.43 o
  11   9   8       1252.76       3135.63       216.79 o
  12   9   8       4761.93       5985.88       278.44 o
  13   9   8       4298.61       5179.25       310.22 o
  14   9   8       6235.62       5125.41       351.98 o
  15   9   8      28517.60      32823.30       670.02 o
  16   9   8        102.94       -139.60       376.77 o
  17   9   8       4354.59       3816.58       475.89 o
  18   9   8       8499.37       8316.74       598.44 o
   0  10   8      94561.92      89040.03       625.90 o
   1  10   8      21448.35      19257.74       163.79 o
   2  10   8       1131.24       2339.40        80.33 o
   3  10   8      14090.20      13136.48       159.73 o
   4  10   8       1066.36       2190.29        90.56 o
   5  10   8       3969.36       3789.65       115.11 o
   6  10   8      25629.38      26981.11       263.12 o
   7  10   8      52627.59      51191.43       388.22 o
   8  10   8      30930.97      28163.83       298.78 o
   9  10   8        531.68        645.78       155.77 o
  10  10   8       7983.94       9142.97       283.29 o
  11  10   8      32935.90      34679.44       474.79 o
  12  10   8       3014.75       3131.89       259.75 o
  13  10   8      21252.83      20189.81       568.49 o
  14  10   8       1496.79       2042.58       325.27 o
  15  10   8       3376.20       5539.42       394.76 o
  16  10   8      28344.31      26730.11       819.68 o
  17  10   8        916.43        207.64       455.11 o
  18  10   8       5041.23       4712.55       714.91 o
   1  11   8      17375.39      15177.89       149.78 o
   2  11   8      20643.19      19606.83       188.48 o
   3  11   8       2513.49       2735.76        94.69 o
   4  11   8      32955.68      28177.65       240.47 o
   5  11   8      63924.09      60274.70       390.06 o
   6  11   8       6865.03       6552.13       163.18 o
   7  11   8      12528.54      13314.26       234.32 o
   8  11   8         18.80        206.51       127.95 o
   9  11   8       8260.14       8495.51       250.65 o
  10  11   8      14918.42      13034.02       338.89 o
  11  11   8       4163.39       4594.78       265.18 o
  12  11   8       1522.39       1706.64       280.93 o
  13  11   8      90048.04      85241.46       903.45 o
  14  11   8      28715.58      25246.69       658.23 o
  15  11   8       6552.65       7602.73       418.18 o
  16  11   8      18880.89      19358.93       637.58 o
  17  11   8      35098.48      33740.21      1000.84 o
   0  12   8     148361.42     139670.50       892.23 o
   1  12   8       7545.71       7492.40       132.05 o
   2  12   8      10340.97       9435.83       148.53 o
   3  12   8      11516.78      13299.71       155.29 o
   4  12   8        695.53        882.48        88.11 o
   5  12   8       9827.20       9020.69       169.63 o
   6  12   8        428.11        769.19       105.55 o
   7  12   8       1581.21       1252.53       125.28 o
   8  12   8       1736.38       2180.43       154.71 o
   9  12   8      40035.11      37236.99       415.36 o
  10  12   8       6504.75       6791.31       247.28 o
  11  12   8       8914.29       9706.15       352.56 o
  12  12   8       1904.43       2371.78       265.49 o
  13  12   8      90923.11      86569.33       886.40 o
  14  12   8       4088.30       4955.63       374.28 o
  15  12   8      19768.54      19368.00       647.19 o
  16  12   8      51099.92      51139.46       881.42 o
  17  12   8        995.65       2057.97       487.28 o
   1  13   8       2711.50       3585.53       106.71 o
   2  13   8      53445.66      47163.18       309.09 o
   3  13   8         97.11       1008.95        98.02 o
   4  13   8       5977.02       6158.48       144.86 o
   5  13   8      45334.43      45709.62       332.22 o
   6  13   8       1076.01       1469.74       121.81 o
   7  13   8       9170.60       9897.76       234.62 o
   8  13   8       2443.74       3147.66       171.55 o
   9  13   8         38.49        151.89       166.50 o
  10  13   8      10343.81       9243.81       305.08 o
  11  13   8      13305.21      13254.67       402.01 o
  12  13   8        336.17        128.47       249.32 o
  13  13   8      76227.77      75884.92       863.69 o
  14  13   8      42871.55      41642.80       731.89 o
  15  13   8       1425.01       2252.63       478.02 o
  16  13   8      33854.85      32629.93       845.38 o
  17  13   8      49830.93      48133.09       978.75 o
   0  14   8     175614.61     183347.03      1145.39 o
   1  14   8        133.30         54.59        81.05 o
   2  14   8       2840.40       3490.13       129.34 o
   3  14   8      19050.24      17634.30       216.30 o
   4  14   8       4431.47       5445.45       161.14 o
   5  14   8      18298.90      17678.43       249.32 o
   6  14   8       7097.34       6168.41       165.46 o
   7  14   8       2022.80       2917.53       154.55 o
   8  14   8       3117.65       3715.14       184.09 o
   9  14   8       4767.99       5311.30       212.09 o
  10  14   8       4130.74       4057.09       248.40 o
  11  14   8      43792.18      41434.73       567.02 o
  12  14   8       8727.89       8874.43       400.64 o
  13  14   8      21087.56      22249.18       537.27 o
  14  14   8       8051.95       8564.78       432.14 o
  15  14   8         37.74        955.73       384.62 o
  16  14   8      16502.35      18528.47       711.16 o
  17  14   8       2749.92       4918.99       516.56 o
   1  15   8      18430.14      14438.68       180.48 o
   2  15   8     107191.24     101881.26       592.76 o
   3  15   8       4810.98       4497.13       147.04 o
   4  15   8         54.54        872.51       110.06 o
   5  15   8        116.50        503.92       114.70 o
   6  15   8         78.69        466.83       123.98 o
   7  15   8       1245.44       1210.82       153.07 o
   8  15   8       1771.88       2042.64       185.21 o
   9  15   8        107.39        153.29       186.51 o
  10  15   8       1277.94       1291.15       232.46 o
  11  15   8      12610.55      14681.63       422.40 o
  12  15   8      15845.54      17728.55       482.58 o
  13  15   8       3693.82       5021.25       347.67 o
  14  15   8       9068.33      10183.26       452.46 o
  15  15   8      21980.39      22170.83       734.54 o
  16  15   8      10064.65      10536.27       549.49 o
   0  16   8      32116.12      28475.49       349.18 o
   1  16   8        156.29        319.96       100.87 o
   2  16   8      35068.39      32547.55       296.25 o
   3  16   8       6949.72       6832.78       183.80 o
   4  16   8      25512.81      22220.47       270.00 o
   5  16   8       4925.52       4865.91       176.84 o
   6  16   8        489.95        358.83       143.21 o
   7  16   8       6996.98       7135.82       225.12 o
   8  16   8      11899.40      12402.84       312.47 o
   9  16   8      47575.39      44532.71       724.83 o
  10  16   8        480.11       1237.39       238.25 o
  11  16   8      78981.36      73814.67       776.70 o
  12  16   8      11274.25      11233.58       401.73 o
  13  16   8        745.28        757.27       325.19 o
  14  16   8      24331.95      25825.14       617.35 o
  15  16   8       5115.42       5094.67       442.79 o
  16  16   8        176.31       1343.31       436.88 o
   1  17   8      27579.35      27027.08       264.61 o
   2  17   8      24709.07      24022.32       267.61 o
   3  17   8        637.64        461.88       136.45 o
   4  17   8       2283.19       3548.20       171.04 o
   5  17   8        438.75        616.44       160.52 o
   6  17   8       1367.58       2047.12       182.98 o
   7  17   8       2695.65       3083.09       183.71 o
   8  17   8          3.74        419.20       189.77 o
   9  17   8      19731.09      20170.55       398.16 o
  10  17   8        882.99       1429.42       248.74 o
  11  17   8        294.22       1021.19       275.80 o
  12  17   8      26091.71      25312.48       532.74 o
  13  17   8       1838.29       1990.13       340.65 o
  14  17   8         15.20       1518.47       371.97 o
  15  17   8      15173.63      14957.73       538.69 o
  16  17   8          1.45       -393.23       443.88 o
   0  18   8        647.18       1108.79       168.99 o
   1  18   8      29881.90      26766.62       276.46 o
   2  18   8      13212.23      12369.50       228.04 o
   3  18   8        627.76        532.43       140.48 o
   4  18   8      18271.43      17367.31       310.59 o
   5  18   8       8602.83       7776.53       247.32 o
   6  18   8        464.71        975.74       231.00 o
   7  18   8         14.25        517.76       170.94 o
   8  18   8        401.63       1056.90       202.55 o
   9  18   8       1789.60       5893.47       334.86 o
  10  18   8      10642.54      11903.57       392.24 o
  11  18   8       1669.20       1744.70       290.54 o
  12  18   8          2.29        771.63       303.62 o
  13  18   8       3228.17       3885.09       367.91 o
  14  18   8       9812.46      11049.40       495.41 o
  15  18   8        436.12         37.43       399.96 o
   1  19   8      15770.97      14753.67       254.24 o
   2  19   8        953.91        793.46       155.31 o
   3  19   8       5676.94       5153.94       191.43 o
   4  19   8       7197.62       9220.94       262.23 o
   5  19   8       2548.21       2655.76       207.24 o
   6  19   8      19108.59      17837.15       372.36 o
   7  19   8      13739.58      15295.21       536.67 o
   8  19   8       1497.31       1565.72       214.90 o
   9  19   8      18210.81      19860.50       407.29 o
  10  19   8         44.41        968.32       271.90 o
  11  19   8       2835.12       2914.35       344.80 o
  12  19   8       3624.31       3936.19       333.39 o
  13  19   8         51.29        355.52       333.20 o
  14  19   8       1721.83       1883.61       399.45 o
  15  19   8       2128.73       1170.22       425.74 o
   0  20   8       1501.08       1252.23       201.76 o
   1  20   8      23371.78      19102.77       303.73 o
   2  20   8       2485.91       3547.90       167.32 o
   3  20   8        773.33        732.89       157.87 o
   4  20   8       2789.77       2100.19       191.96 o
   5  20   8        391.85        557.67       195.56 o
   6  20   8       8286.35       7347.56       296.25 o
   7  20   8      26108.13      24097.08       491.66 o
   8  20   8      25208.01      24532.09       441.79 o
   9  20   8       6043.19       6617.19       282.21 o
  10  20   8      26798.87      27642.57       485.59 o
  11  20   8      34564.76      33267.84       567.65 o
  12  20   8       3612.68       3487.08       338.43 o
  13  20   8      10632.54      11727.85       460.03 o
  14  20   8       1499.71       1536.85       394.40 o
   1  21   8      25051.48      23471.59       334.08 o
   2  21   8       6071.23       5962.26       208.93 o
   3  21   8       4902.56       4302.19       199.04 o
   4  21   8       4832.31       5102.47       216.56 o
   5  21   8       6003.86       5739.58       240.25 o
   6  21   8      38132.64      35306.47       562.88 o
   7  21   8        582.31       2697.45       260.93 o
   8  21   8      28249.14      27802.44       476.63 o
   9  21   8        448.36        788.54       277.36 o
  10  21   8        513.44        881.09       260.91 o
  11  21   8      13246.12      13620.34       439.75 o
  12  21   8        397.82        833.27       327.86 o
  13  21   8        197.18        476.25       366.58 o
  14  21   8       8201.14       8739.97       486.07 o
   0  22   8       5970.32       5911.10       349.52 o
   1  22   8        126.08        213.45       184.75 o
   2  22   8         42.06        693.09       201.24 o
   3  22   8      10197.83      11009.88       317.51 o
   4  22   8        229.36          7.16       199.83 o
   5  22   8        786.46       1126.85       217.64 o
   6  22   8        602.79        586.32       257.44 o
   7  22   8      36089.64      37295.91       547.65 o
   8  22   8      17609.74      18034.44       456.00 o
   9  22   8       1116.29       2126.36       300.19 o
  10  22   8       3004.16       3545.14       285.75 o
  11  22   8       6213.99       7678.09       368.63 o
  12  22   8       1151.23        858.48       340.06 o
  13  22   8       2011.69       2290.32       379.10 o
   1  23   8      24143.05      24148.11       459.13 o
   2  23   8       1404.26       1024.52       225.40 o
   3  23   8       2488.22       2517.75       219.11 o
   4  23   8       3037.69       2929.21       244.22 o
   5  23   8      21064.30      18806.62       496.71 o
   6  23   8      11500.67      12691.12       434.70 o
   7  23   8       7284.77      10635.53       451.92 o
   8  23   8       5692.36       5999.61       330.33 o
   9  23   8       2698.79       2687.27       322.11 o
  10  23   8       2809.11       4296.21       358.78 o
  11  23   8       3086.59       3941.65       475.28 o
  12  23   8       2022.91       3021.65       383.76 o
  13  23   8      16126.74      15916.58       557.43 o
   0  24   8      36731.03      37912.91       925.63 o
   1  24   8          1.80         35.74       257.39 o
   2  24   8       6476.36       7033.88       303.55 o
   3  24   8       3069.71       3135.90       259.68 o
   4  24   8         29.47       -203.19       256.63 o
   5  24   8         33.33        746.68       262.09 o
   6  24   8         87.75        160.43       287.47 o
   7  24   8        607.05        206.83       311.16 o
   8  24   8       3149.77       2805.21       305.06 o
   9  24   8      32139.66      28241.46       565.65 o
  10  24   8       1276.10       1887.69       351.90 o
  11  24   8         75.67         80.63       492.84 o
  12  24   8       3212.50       2618.86       441.32 o
   1  25   8        133.52        360.27       284.62 o
   2  25   8       5874.39       6333.26       298.05 o
   3  25   8          9.49       1377.50       264.99 o
   4  25   8          3.86        105.28       271.01 o
   5  25   8      21446.83      19450.53       534.54 o
   6  25   8        384.14        651.26       340.98 o
   7  25   8       2596.82       2523.58       370.16 o
   8  25   8        703.22       1379.12       403.30 o
   9  25   8        244.89         86.07       353.73 o
  10  25   8       1695.72       1530.91       385.18 o
  11  25   8       1774.89       1590.36       410.55 o
   0  26   8      28120.08      25450.23       790.69 o
   1  26   8       3153.08       3844.83       342.14 o
   2  26   8        201.31        775.04       325.69 o
   3  26   8      23781.37      22225.68       539.63 o
   4  26   8        774.30        995.74       308.59 o
   5  26   8       1796.47       1839.90       365.72 o
   6  26   8        147.88       -183.18       412.96 o
   7  26   8        864.64        490.47       494.99 o
   8  26   8       1201.95        822.87       415.23 o
   9  26   8        786.34       -221.71       419.30 o
  10  26   8       1136.64        577.48       440.17 o
   1  27   8       5635.20       4900.87       396.57 o
   2  27   8       2198.04       2452.08       372.53 o
   3  27   8       4510.99       7145.90       436.42 o
   4  27   8        579.99       1118.12       332.04 o
   5  27   8        158.50        638.26       362.79 o
   6  27   8        254.16         37.17       410.59 o
   7  27   8      10040.25       9232.66       513.91 o
   8  27   8       3056.48       3994.77       446.78 o
   9  27   8        360.48       -437.53       437.53 o
   0  28   8       1347.33        519.27       648.55 o
   1  28   8       1655.79        701.95       473.68 o
   2  28   8       3321.48       5416.77       438.61 o
   3  28   8       9847.62       9967.64       505.91 o
   4  28   8        814.64        781.67       362.04 o
   5  28   8       2123.79       2169.49       455.06 o
   6  28   8        692.56        632.44       409.15 o
   7  28   8        706.75        167.73       427.79 o
   8  28   8        915.86       -204.69       489.05 o
   1  29   8      10069.66      10343.67       601.20 o
   2  29   8       2163.84       3061.62       480.62 o
   3  29   8         85.42         18.51       439.50 o
   4  29   8        484.31        394.89       469.13 o
   5  29   8         40.96       -516.24       516.24 o
   6  29   8        648.63       1246.25       432.47 o
   7  29   8       1421.68        995.95       474.59 o
   0  30   8        312.01       -491.28       831.46 o
   1  30   8      11653.67      11395.94       645.93 o
   2  30   8       4956.22       4996.93       610.17 o
   3  30   8        247.83       -202.30       513.74 o
   4  30   8       1359.60       2341.46       530.32 o
   5  30   8       5775.17       5509.36       512.77 o
   6  30   8        314.89        495.22       563.38 o
   1  31   8       7547.97       7828.82       707.97 o
   2  31   8       2105.21       2627.30       635.52 o
   3  31   8       1146.83       2177.80       585.04 o
   1   1   9        266.74       1143.75        61.19 o
   2   1   9       7559.71       3820.33        84.40 o
   3   1   9        311.13        587.96        48.96 o
   4   1   9       9382.21       9019.95       123.75 o
   5   1   9       4355.87       3078.74       101.52 o
   6   1   9       1631.36       1895.12        97.08 o
   7   1   9      34276.72      32523.61       303.35 o
   8   1   9       1302.45       1668.04       121.44 o
   9   1   9       9458.45       9907.95       226.76 o
  10   1   9      13922.07      14766.56       274.05 o
  11   1   9       2005.20       2815.25       178.29 o
  12   1   9       7308.28       8616.41       278.85 o
  13   1   9        224.41       1250.65       238.59 o
  14   1   9      20184.51      19788.23       509.08 o
  15   1   9       2838.64       3508.31       344.49 o
  16   1   9      21328.15      20880.07       620.99 o
  17   1   9        441.71        275.84       405.88 o
  18   1   9       6731.79       6812.65       565.35 o
  19   1   9       5843.21       5889.06       650.26 o
   0   2   9     200819.23     183938.78      1320.81 o
   1   2   9      68455.20      76098.61       439.92 o
   2   2   9     100825.53     104902.68       512.45 o
   3   2   9       2925.05       3521.71        86.97 o
   4   2   9      43655.83      47540.26       299.25 o
   5   2   9      25401.64      21374.10       199.06 o
   6   2   9        323.66        579.62        80.01 o
   7   2   9        100.77       1189.61       100.41 o
   8   2   9      43042.09      39027.80       354.01 o
   9   2   9      26817.78      26564.14       394.33 o
  10   2   9        281.53       1221.73       146.77 o
  11   2   9      73186.16      76046.17       601.16 o
  12   2   9      29861.95      28998.45       431.54 o
  13   2   9      22176.62      22607.44       448.23 o
  14   2   9        368.71       1328.13       279.84 o
  15   2   9      19448.13      18787.98       733.85 o
  16   2   9      25812.05      25045.49       674.62 o
  17   2   9       1246.94        597.18       423.41 o
  18   2   9       5059.06       5409.52       530.07 o
  19   2   9       7757.37       8614.72       676.67 o
   1   3   9      89759.12      72027.31       493.41 o
   2   3   9      11566.63      15427.85       232.13 o
   3   3   9      17939.42      25968.43       206.99 o
   4   3   9      73035.92      68526.19       449.32 o
   5   3   9      34657.97      30220.86       240.60 o
   6   3   9        309.67       1039.03        86.11 o
   7   3   9     105968.53     112022.34       844.86 o
   8   3   9       6486.46       6620.97       181.14 o
   9   3   9       1457.87       2839.31       146.95 o
  10   3   9      29919.65      31019.37       353.62 o
  11   3   9       7322.54       8329.57       256.86 o
  12   3   9      37372.71      37498.06       487.47 o
  13   3   9       2866.85       3778.57       255.27 o
  14   3   9      39184.25      38829.75       596.49 o
  15   3   9      13907.92      16704.71       539.87 o
  16   3   9      42371.64      45181.49       795.06 o
  17   3   9       8244.18       9059.36       537.96 o
  18   3   9        186.26        -77.24       475.11 o
  19   3   9       8948.31       9333.99       679.07 o
   0   4   9      39793.42      34913.58       359.75 o
   1   4   9      18771.71      18875.94       253.59 o
   2   4   9      85114.93      87478.29       498.13 o
   3   4   9       7141.03       7221.36       109.68 o
   4   4   9        520.36        815.49        67.30 o
   5   4   9      10360.08       9018.31       151.50 o
   6   4   9      14632.53      14122.90       187.80 o
   7   4   9       4678.02       4493.75       141.81 o
   8   4   9      24331.93      24315.47       263.09 o
   9   4   9      55296.64      60864.01       514.99 o
  10   4   9      75994.49      74089.02       594.35 o
  11   4   9      12937.51      16086.68       339.51 o
  12   4   9       4759.22       5503.39       249.09 o
  13   4   9          6.89        208.34       223.03 o
  14   4   9        276.54        587.86       266.40 o
  15   4   9       3932.62       4411.84       364.46 o
  16   4   9      43579.46      42592.42       803.25 o
  17   4   9       1168.76        842.79       434.80 o
  18   4   9      11508.65      10712.81       602.38 o
   1   5   9       5252.09       8547.13       113.60 o
   2   5   9       4041.07       5416.57       102.01 o
   3   5   9        163.25         42.60        55.92 o
   4   5   9     138449.36     138485.55       706.51 o
   5   5   9       9361.54       7716.11       147.80 o
   6   5   9      17675.76      17981.05       215.08 o
   7   5   9      26575.59      29929.97       303.86 o
   8   5   9      49894.11      49100.60       402.66 o
   9   5   9      41950.05      43492.07       408.82 o
  10   5   9      20157.75      20862.27       329.43 o
  11   5   9      10677.15      11555.98       312.70 o
  12   5   9       4977.47       5889.72       252.35 o
  13   5   9       6619.76       6506.18       283.39 o
  14   5   9          5.11        269.35       260.04 o
  15   5   9       3638.52       3655.95       345.84 o
  16   5   9        238.46        397.21       355.53 o
  17   5   9      45479.54      44969.27       911.27 o
  18   5   9      54118.08      54024.67      1022.42 o
   0   6   9      43253.97      38802.25       397.05 o
   1   6   9      31761.99      30856.14       221.17 o
   2   6   9      99319.84      91742.89       477.99 o
   3   6   9       2373.18       2220.70        79.38 o
   4   6   9      10275.81       9741.07       137.27 o
   5   6   9     133188.70     125339.87       657.46 o
   6   6   9      10621.11      11441.64       175.53 o
   7   6   9       3943.38       6534.20       168.41 o
   8   6   9     121557.08     117893.72       724.17 o
   9   6   9     188890.44     192615.48      1098.34 o
  10   6   9     262446.84     260657.84      1717.31 o
  11   6   9         80.94        242.85       185.63 o
  12   6   9        618.73       1538.78       211.55 o
  13   6   9      19196.45      18651.38       435.57 o
  14   6   9      12157.67      12292.93       411.38 o
  15   6   9        992.89        666.27       316.93 o
  16   6   9      17513.64      16558.09       613.90 o
  17   6   9       3429.23       3641.45       496.59 o
  18   6   9       9345.50      11115.65       641.03 o
   1   7   9      21301.29      24037.31       192.64 o
   2   7   9       3033.84       1864.45        70.81 o
   3   7   9      66392.79      63829.13       365.79 o
   4   7   9     101508.82      89941.56       539.04 o
   5   7   9      22812.03      21936.71       210.65 o
   6   7   9       1998.29       2500.26       105.31 o
   7   7   9      79028.97      77421.21       496.40 o
   8   7   9      78990.45      76290.84       520.45 o
   9   7   9      61721.19      66573.40       506.27 o
  10   7   9      12139.02      13659.69       281.37 o
  11   7   9      27304.13      26433.58       415.40 o
  12   7   9       3333.82       3869.33       255.36 o
  13   7   9         89.93        142.55       251.21 o
  14   7   9       2481.27       2617.30       319.37 o
  15   7   9       3714.73       3036.36       351.93 o
  16   7   9         69.30       -248.27       381.46 o
  17   7   9      56987.66      57251.29       987.55 o
  18   7   9      38889.28      36193.04       950.17 o
   0   8   9       1988.18       2593.53       126.59 o
   1   8   9       2949.95       2596.05        82.22 o
   2   8   9      15322.02      17647.36       167.70 o
   3   8   9       6898.61       6503.13       119.64 o
   4   8   9      11570.06      11875.92       156.65 o
   5   8   9      65052.06      61994.68       392.47 o
   6   8   9        258.38       1512.43        97.20 o
   7   8   9       1700.87       2758.48       122.56 o
   8   8   9      19354.21      20269.18       264.84 o
   9   8   9      89361.74      93997.88       650.58 o
  10   8   9      88953.80      94056.41       673.98 o
  11   8   9      27558.14      25917.35       400.27 o
  12   8   9       7558.96       8871.60       335.80 o
  13   8   9       1905.15       2534.58       269.95 o
  14   8   9        102.64       -210.60       290.86 o
  15   8   9      18866.70      18420.97       583.67 o
  16   8   9      19018.66      19576.97       667.46 o
  17   8   9        211.82        619.17       461.40 o
  18   8   9       3975.06       3836.86       546.44 o
   1   9   9      14950.13      13373.30       146.47 o
   2   9   9       7397.62       9077.04       133.58 o
   3   9   9      14493.21      16793.04       179.55 o
   4   9   9      29994.42      25261.74       221.42 o
   5   9   9       9588.22      10327.53       154.67 o
   6   9   9      10598.65      14754.57       200.57 o
   7   9   9     204001.09     201589.86      1006.94 o
   8   9   9      56865.27      54643.10       428.10 o
   9   9   9        946.03       1498.66       148.87 o
  10   9   9      21330.31      21127.91       337.08 o
  11   9   9       1738.37       3199.91       211.54 o
  12   9   9      39867.64      38684.34       531.72 o
  13   9   9        751.49        854.67       277.58 o
  14   9   9       9219.91       9338.41       408.64 o
  15   9   9      10028.00      10376.48       445.90 o
  16   9   9      16973.68      16853.60       584.84 o
  17   9   9      15361.79      15356.05       703.49 o
  18   9   9       3836.46       4214.61       582.76 o
   0  10   9        117.58       2214.02       229.25 o
   1  10   9      36626.72      34360.10       240.27 o
   2  10   9      30107.62      29610.44       246.38 o
   3  10   9      14573.67      12013.21       160.07 o
   4  10   9      20020.32      18165.24       200.01 o
   5  10   9      23033.98      20296.17       206.81 o
   6  10   9      21383.57      19618.19       230.34 o
   7  10   9       1848.53       3756.59       142.78 o
   8  10   9      13366.83      10892.90       219.51 o
   9  10   9      10735.82      10427.64       257.95 o
  10  10   9        450.75       1639.48       181.22 o
  11  10   9      32522.44      32265.81       443.59 o
  12  10   9      10591.91      12016.50       403.04 o
  13  10   9       6504.11       8912.32       381.38 o
  14  10   9      23221.72      23726.03       579.47 o
  15  10   9      25576.90      23793.18       624.80 o
  16  10   9       4576.59       5089.14       431.15 o
  17  10   9         73.56       1079.51       478.03 o
  18  10   9          6.73       -125.51       522.88 o
   1  11   9      14397.44      11955.00       142.88 o
   2  11   9         23.69        876.59        81.00 o
   3  11   9       3485.71       3354.28       103.40 o
   4  11   9       1378.31       3115.72       106.77 o
   5  11   9        978.93       2209.82       101.65 o
   6  11   9       2715.36       3464.44       126.92 o
   7  11   9     135785.56     134699.55       752.94 o
   8  11   9        223.84        286.64       129.66 o
   9  11   9        381.27        548.80       151.62 o
  10  11   9      15415.10      14572.83       334.58 o
  11  11   9        124.62        747.52       225.25 o
  12  11   9       8322.41      11241.67       388.79 o
  13  11   9       1658.55       2961.30       311.51 o
  14  11   9      10545.65      11138.52       448.16 o
  15  11   9        569.40        561.44       367.71 o
  16  11   9      14381.71      15672.97       833.09 o
  17  11   9       4178.28       4639.07       506.67 o
   0  12   9      22024.10      22554.99       254.62 o
   1  12   9       1852.10       3525.79       181.20 o
   2  12   9       9828.69      10169.04       149.07 o
   3  12   9        192.19       1055.13        82.82 o
   4  12   9       1044.89       2655.28       121.54 o
   5  12   9       8944.54       6819.36       172.40 o
   6  12   9       8731.57       7514.26       174.54 o
   7  12   9       4404.32       4931.13       158.38 o
   8  12   9      13965.46      13305.46       252.94 o
   9  12   9        375.56       1282.37       164.18 o
  10  12   9         49.32        -76.79       178.08 o
  11  12   9        611.22        703.56       230.21 o
  12  12   9        231.09        412.23       252.45 o
  13  12   9       2045.49       3987.92       313.38 o
  14  12   9       1125.07       2774.19       348.31 o
  15  12   9       2572.51       3215.27       403.31 o
  16  12   9       8733.15      10036.12       513.54 o
  17  12   9       1091.95       1919.95       481.34 o
   1  13   9      10542.51      11432.95       189.25 o
   2  13   9       1763.93       2635.15       105.25 o
   3  13   9      49227.60      42292.33       312.20 o
   4  13   9      27937.96      22084.38       221.79 o
   5  13   9      24182.65      24796.26       250.87 o
   6  13   9      17277.96      18348.34       338.63 o
   7  13   9        545.63        431.10       131.68 o
   8  13   9      14544.91      14479.31       276.74 o
   9  13   9      24709.08      24684.83       340.16 o
  10  13   9       1486.31       1567.15       205.24 o
  11  13   9       4006.39       4622.73       274.74 o
  12  13   9       9233.12       9955.74       362.75 o
  13  13   9        598.49       1582.02       312.35 o
  14  13   9       8272.79      10024.78       492.25 o
  15  13   9         56.78        840.86       393.02 o
  16  13   9       3766.79       6154.49       509.59 o
  17  13   9       9401.81      10673.28       609.94 o
   0  14   9      24731.18      21726.41       370.14 o
   1  14   9      42648.09      39149.68       282.70 o
   2  14   9      31155.28      26941.90       230.20 o
   3  14   9       7525.89       7828.99       165.14 o
   4  14   9         21.68        385.28       104.58 o
   5  14   9       3518.74       3150.57       127.82 o
   6  14   9      12194.94      11933.51       213.62 o
   7  14   9        516.10        937.84       141.93 o
   8  14   9       1563.67       2084.96       170.28 o
   9  14   9       1958.50       1630.92       187.60 o
  10  14   9        645.82       1081.72       211.86 o
  11  14   9      22676.36      20970.94       464.26 o
  12  14   9      21311.77      21772.19       508.17 o
  13  14   9       6002.01       6896.35       369.33 o
  14  14   9       6622.55       8738.53       440.16 o
  15  14   9        524.19        843.87       397.58 o
  16  14   9      33545.63      34142.82       804.08 o
  17  14   9       1048.01       1606.23       656.26 o
   1  15   9         94.75        946.45        94.64 o
   2  15   9       2671.33       2805.03       127.56 o
   3  15   9       9060.87       8596.29       195.84 o
   4  15   9      35260.32      37154.75       318.44 o
   5  15   9      20728.36      18355.12       274.06 o
   6  15   9       3057.33       3696.07       155.60 o
   7  15   9       4174.17       5150.83       191.93 o
   8  15   9      14105.28      12936.83       311.73 o
   9  15   9        492.18       1011.78       194.93 o
  10  15   9      34902.76      30918.21       472.18 o
  11  15   9       3113.41       3859.01       275.62 o
  12  15   9      44760.27      43091.79       630.23 o
  13  15   9       7374.78       7554.71       377.88 o
  14  15   9      34462.67      32111.25       667.31 o
  15  15   9       2467.94       4012.62       457.08 o
  16  15   9      22115.37      23892.50       894.07 o
   0  16   9       4759.05       5374.47       209.17 o
   1  16   9        452.37        837.89        98.20 o
   2  16   9      80763.12      70338.32       465.41 o
   3  16   9       4190.13       5632.43       202.55 o
   4  16   9        431.68        445.04       124.76 o
   5  16   9       3464.59       3728.12       177.10 o
   6  16   9        568.46        985.69       147.53 o
   7  16   9        758.33        908.78       159.81 o
   8  16   9        728.15       1963.01       196.95 o
   9  16   9      45166.52      41469.27       509.34 o
  10  16   9      43115.13      41409.62       535.19 o
  11  16   9      13102.06      16381.59       443.76 o
  12  16   9       1319.89       1737.25       297.66 o
  13  16   9       2303.17       2599.38       342.97 o
  14  16   9        564.51        919.45       354.64 o
  15  16   9         37.99        485.17       413.30 o
  16  16   9      12869.52      13465.34       573.29 o
   1  17   9         46.97        465.54       113.85 o
   2  17   9       1137.01       1501.39       132.67 o
   3  17   9       1615.63       1562.14       140.28 o
   4  17   9      41486.05      39502.63       389.50 o
   5  17   9      11315.86      10047.58       249.47 o
   6  17   9        195.47        338.36       149.39 o
   7  17   9       4586.46       5664.54       215.21 o
   8  17   9      14056.90      13097.61       328.60 o
   9  17   9      19292.26      18661.24       386.08 o
  10  17   9      13718.64      14181.17       398.46 o
  11  17   9      15537.12      15088.87       443.18 o
  12  17   9       6523.69       6895.92       353.46 o
  13  17   9       6720.57       7041.04       390.16 o
  14  17   9       7104.08       7784.87       436.68 o
  15  17   9          3.23        413.16       419.01 o
  16  17   9        601.29        387.27       451.50 o
   0  18   9      30100.62      28520.57       398.05 o
   1  18   9      45664.02      39783.14       328.65 o
   2  18   9      24624.06      22661.96       280.93 o
   3  18   9       5559.88       6128.93       192.23 o
   4  18   9       9027.11       9453.89       241.80 o
   5  18   9      31216.45      30656.71       365.72 o
   6  18   9      22946.94      23862.68       357.51 o
   7  18   9        151.39        314.15       168.88 o
   8  18   9      21093.29      20527.42       465.35 o
   9  18   9      52636.85      53860.09       580.70 o
  10  18   9      92872.52      89772.88       793.74 o
  11  18   9       2587.69       2278.98       290.26 o
  12  18   9       8341.45       7717.48       363.80 o
  13  18   9       7991.10       7165.68       397.77 o
  14  18   9       1707.07       2081.73       409.87 o
  15  18   9        160.05         91.39       421.12 o
   1  19   9         28.29        221.03       143.24 o
   2  19   9        658.72        654.42       145.00 o
   3  19   9      14221.10      14022.04       264.29 o
   4  19   9      30132.66      26195.70       415.49 o
   5  19   9       8961.67       8555.36       292.02 o
   6  19   9       1389.79       1338.58       200.84 o
   7  19   9      45762.84      41198.73       488.14 o
   8  19   9      23821.86      26308.40       414.55 o
   9  19   9      30106.67      29305.21       496.96 o
  10  19   9        673.40       1217.40       252.90 o
  11  19   9      11549.57      11700.60       408.79 o
  12  19   9         11.09       -116.04       305.89 o
  13  19   9       2871.74       2420.11       359.38 o
  14  19   9          2.89       -147.39       381.22 o
  15  19   9         35.50       -218.18       411.59 o
   0  20   9      40284.26      36431.16       591.11 o
   1  20   9        110.03       1046.73       167.66 o
   2  20   9       2126.46       2816.01       168.23 o
   3  20   9       1360.18       2343.94       217.44 o
   4  20   9       1604.86       1505.65       183.11 o
   5  20   9      31633.27      30434.55       408.30 o
   6  20   9       5544.09       6979.51       262.25 o
   7  20   9       2233.21       3031.29       231.62 o
   8  20   9       4305.90       6957.49       431.95 o
   9  20   9      17742.39      16606.08       456.60 o
  10  20   9      15222.07      17070.78       500.81 o
  11  20   9      14348.12      13637.79       441.32 o
  12  20   9          4.50        994.08       317.05 o
  13  20   9        905.15        791.60       356.18 o
  14  20   9         87.04         -1.76       391.97 o
   1  21   9       3455.35       3564.85       196.04 o
   2  21   9        548.57        216.47       167.48 o
   3  21   9       5248.11       6047.86       222.48 o
   4  21   9       9124.10       9576.61       277.89 o
   5  21   9       2531.01       2265.12       222.40 o
   6  21   9        997.11       2378.41       233.20 o
   7  21   9      79756.24      79710.80       741.06 o
   8  21   9      12778.79      12904.38       450.54 o
   9  21   9       2133.33       3065.21       278.82 o
  10  21   9       1058.41       1697.89       272.17 o
  11  21   9          2.38        253.21       296.85 o
  12  21   9       1235.40       1449.55       332.94 o
  13  21   9         50.86        454.56       361.01 o
  14  21   9       4637.43       4001.56       434.20 o
   0  22   9       1676.82       2961.44       327.73 o
   1  22   9      21448.32      19033.36       434.69 o
   2  22   9       6964.37       7598.03       242.66 o
   3  22   9      26077.12      27511.65       375.67 o
   4  22   9      10005.99       9087.29       276.03 o
   5  22   9      16940.87      15807.15       390.14 o
   6  22   9       9681.18      10520.46       334.09 o
   7  22   9        125.17       1123.75       262.07 o
   8  22   9       5324.99       5823.21       321.95 o
   9  22   9       1344.37       1442.98       296.66 o
  10  22   9      10118.01      10228.30       358.18 o
  11  22   9      16129.47      13941.38       453.46 o
  12  22   9       5178.30       6229.07       389.67 o
  13  22   9       2675.88       3487.50       426.29 o
   1  23   9       2767.25       2841.45       234.41 o
   2  23   9       4088.28       4710.17       239.41 o
   3  23   9       6149.79       7999.75       274.20 o
   4  23   9       3399.76       3910.67       257.30 o
   5  23   9        297.90       1308.59       242.13 o
   6  23   9        827.24       2683.14       285.04 o
   7  23   9      35309.25      35372.68       717.24 o
   8  23   9          1.29        157.22       284.41 o
   9  23   9       1269.22        734.15       313.93 o
  10  23   9       3897.65       4006.84       358.18 o
  11  23   9        261.07        503.47       330.82 o
  12  23   9       2934.13       3278.81       396.52 o
  13  23   9       1929.73       2081.33       418.63 o
   0  24   9       2109.83       2687.83       367.55 o
   1  24   9       4318.18       4799.04       280.65 o
   2  24   9        106.36         82.14       270.33 o
   3  24   9         77.61         43.51       250.45 o
   4  24   9       2051.53       2627.54       272.56 o
   5  24   9      29306.50      27858.54       501.25 o
   6  24   9      13962.52      12450.74       435.53 o
   7  24   9        169.20         79.30       279.64 o
   8  24   9        774.47        705.58       416.83 o
   9  24   9        707.10       1789.35       331.02 o
  10  24   9       2459.58       2113.73       360.03 o
  11  24   9        752.28       1354.09       391.25 o
  12  24   9        101.65        655.16       374.22 o
   1  25   9         85.41        209.49       289.72 o
   2  25   9       5017.90       5884.29       309.21 o
   3  25   9      22325.18      23450.93       666.80 o
   4  25   9      23632.95      20904.48       502.76 o
   5  25   9       2230.03       4035.09       333.32 o
   6  25   9       5742.24       6520.15       389.54 o
   7  25   9        278.80       -371.14       371.14 o
   8  25   9       8850.45       8670.37       450.89 o
   9  25   9       6458.93       8014.81       416.74 o
  10  25   9          1.40         55.97       394.13 o
  11  25   9        373.94       -197.82       397.99 o
   0  26   9        155.82        575.43       400.04 o
   1  26   9       3516.57       3171.37       325.81 o
   2  26   9      11545.24      11499.99       462.67 o
   3  26   9        306.33       1342.90       332.90 o
   4  26   9        245.61       1157.24       320.23 o
   5  26   9      21113.58      22396.48       574.71 o
   6  26   9        251.04        134.67       378.52 o
   7  26   9       2469.80       2086.43       455.52 o
   8  26   9       1023.75       -350.96       400.35 o
   9  26   9        166.35        -88.04       420.87 o
  10  26   9         15.46        235.42       403.68 o
   1  27   9       1740.53       2138.46       380.95 o
   2  27   9        172.40        842.41       369.54 o
   3  27   9      13453.50      13168.50       521.65 o
   4  27   9      27830.93      28516.97       590.48 o
   5  27   9       1208.69       2035.68       401.60 o
   6  27   9        170.87       -219.51       385.38 o
   7  27   9        295.96        545.94       409.23 o
   8  27   9       2024.96       1609.94       446.74 o
   9  27   9       1891.02       1520.92       462.76 o
   0  28   9       5443.37       4569.84       722.26 o
   1  28   9       1291.52        586.35       434.69 o
   2  28   9      24429.48      24464.66       646.56 o
   3  28   9       2409.52       3148.79       438.69 o
   4  28   9       1586.93       1666.19       446.39 o
   5  28   9       2765.35       2255.86       400.97 o
   6  28   9        548.97       1253.45       419.99 o
   7  28   9       1588.13       1673.53       445.51 o
   8  28   9        472.02        411.63       453.66 o
   1  29   9         37.23        -93.17       506.78 o
   2  29   9          0.18       1392.18       439.84 o
   3  29   9         19.60        159.45       460.01 o
   4  29   9       3841.20       3830.35       520.06 o
   5  29   9       2709.44       1753.09       504.95 o
   6  29   9       3429.26       3902.03       457.29 o
   7  29   9        635.13       2205.23       479.88 o
   0  30   9       1281.48       1969.16       872.32 o
   1  30   9       2578.19       1909.42       616.11 o
   2  30   9       2863.57       2335.39       510.21 o
   3  30   9        553.74       1360.40       537.97 o
   4  30   9          2.93         25.53       520.81 o
   5  30   9        751.07       1577.53       575.85 o
   1  31   9          0.37        291.38       641.69 o
   2  31   9        269.95       -289.93       619.91 o
   3  31   9       1615.53       1866.63       639.34 o
   0   0  10      49777.96      51143.95       632.03 o
   1   0  10     786716.69     824992.81      4851.56 o
   2   0  10      28624.63      22182.74       259.64 o
   3   0  10      41512.45      45570.58       365.26 o
   4   0  10      37886.06      42986.83       531.75 o
   5   0  10     251729.17     242563.69      1720.11 o
   6   0  10      12158.32      13396.24       272.93 o
   7   0  10       2534.51       1922.90       156.39 o
   8   0  10       5629.24       6561.29       262.77 o
   9   0  10        838.65       2474.04       232.86 o
  10   0  10       1539.46       1803.58       217.17 o
  11   0  10         24.90        892.72       229.24 o
  12   0  10       7425.63      10413.44       577.40 o
  13   0  10      66159.48      69021.27      1022.41 o
  14   0  10     137170.70     135687.50      1673.47 o
  15   0  10       4241.30       5380.42       521.41 o
  16   0  10      11148.29      13351.02       684.74 o
  17   0  10       1648.06       1756.72       621.74 o
  18   0  10      12862.38      14513.33       981.50 o
  19   0  10        674.15        605.80       839.23 o
   1   1  10     222383.31     258233.58      1532.38 o
   2   1  10      64289.12      58216.29       306.79 o
   3   1  10     177472.98     188816.42       842.60 o
   4   1  10       8313.11       7451.91       121.13 o
   5   1  10      16722.34      19302.06       191.15 o
   6   1  10     285872.28     294436.75      1496.95 o
   7   1  10       2952.27       3055.65       125.27 o
   8   1  10      18626.56      17176.12       246.21 o
   9   1  10      91969.88      94264.00       645.21 o
  10   1  10      10263.35      11773.70       267.56 o
  11   1  10       2059.08       2926.14       189.41 o
  12   1  10     157923.72     166104.14      1174.56 o
  13   1  10      20240.35      21026.58       452.58 o
  14   1  10      25892.73      26958.83       548.24 o
  15   1  10      51921.82      48740.00       734.68 o
  16   1  10       3159.94       3417.83       380.99 o
  17   1  10        238.06        206.96       407.72 o
  18   1  10       9341.66       9337.89       806.40 o
  19   1  10       1121.40        705.22       589.59 o
   0   2  10      57075.31      67283.95       485.24 o
   1   2  10      60956.25      49484.31       317.74 o
   2   2  10       4531.24       3218.56        77.14 o
   3   2  10      55133.40      59395.56       324.85 o
   4   2  10      58772.50      56507.97       343.52 o
   5   2  10      42629.71      45174.01       312.57 o
   6   2  10       5873.82       8419.97       177.68 o
   7   2  10        690.51        976.57       100.75 o
   8   2  10      58312.21      54893.38       436.72 o
   9   2  10       5366.39       4924.10       173.27 o
  10   2  10      58645.50      56534.79       486.16 o
  11   2  10       2883.10       3908.57       211.12 o
  12   2  10       5856.91       7495.23       271.28 o
  13   2  10      32788.08      32960.12       526.68 o
  14   2  10      56913.02      56483.37       719.68 o
  15   2  10       8703.17       9164.42       408.29 o
  16   2  10        212.71        865.00       369.46 o
  17   2  10       4281.61       3730.63       457.77 o
  18   2  10       3070.72       3489.49       509.66 o
  19   2  10       1620.56        889.64       559.81 o
   1   3  10     357126.81     371909.97      1718.92 o
   2   3  10      76280.79      70733.61       416.66 o
   3   3  10      26734.97      22345.45       184.53 o
   4   3  10       6706.26       4394.02       106.92 o
   5   3  10       2469.23       2791.16        94.06 o
   6   3  10      99189.34     102176.20       570.83 o
   7   3  10      41659.83      40486.46       336.18 o
   8   3  10       2839.63       4011.94       149.00 o
   9   3  10       2406.36       2427.21       159.31 o
  10   3  10        142.62       1153.38       146.06 o
  11   3  10      47983.09      45128.90       491.21 o
  12   3  10      33217.93      33965.95       475.94 o
  13   3  10       1632.30       1521.51       240.76 o
  14   3  10       2697.20       2909.82       291.27 o
  15   3  10      10732.83      11479.69       439.59 o
  16   3  10      46353.38      46162.43       811.53 o
  17   3  10      12733.60      13104.89       653.37 o
  18   3  10       7762.11       8392.52       562.09 o
   0   4  10      16229.62      18657.23       242.40 o
   1   4  10     226436.95     230700.72      1283.83 o
   2   4  10      11802.79      13205.15       133.26 o
   3   4  10      97844.68     107004.12       545.97 o
   4   4  10      13330.46      10502.83       142.57 o
   5   4  10        182.07        518.63        73.39 o
   6   4  10        642.94       1907.66        94.73 o
   7   4  10      15256.13      13011.21       213.05 o
   8   4  10      71291.31      76238.53       531.99 o
   9   4  10      17688.66      17143.57       264.79 o
  10   4  10      98840.52     101810.00       735.44 o
  11   4  10       1413.71       1429.26       185.73 o
  12   4  10      19251.25      18780.84       396.53 o
  13   4  10        863.15        757.76       235.72 o
  14   4  10       6861.16       7423.76       351.84 o
  15   4  10       5326.92       4317.79       365.01 o
  16   4  10      11803.13      12655.96       528.14 o
  17   4  10       5472.26       5789.99       467.20 o
  18   4  10         50.30       1199.55       492.25 o
   1   5  10      21780.59      21377.87       195.27 o
   2   5  10      53322.94      47904.84       293.47 o
   3   5  10       1486.04       2034.68        79.45 o
   4   5  10       1280.24       2020.19        86.88 o
   5   5  10       7738.17       8104.12       154.44 o
   6   5  10       1157.22       1608.88       101.10 o
   7   5  10      14846.28      15067.79       215.37 o
   8   5  10       2103.34       3706.59       148.35 o
   9   5  10       1675.01       5234.14       218.25 o
  10   5  10       9000.83       8950.70       271.65 o
  11   5  10       5856.54       5437.35       229.98 o
  12   5  10       3028.74       4217.59       237.14 o
  13   5  10       4028.30       4785.29       275.01 o
  14   5  10      19546.23      19177.11       480.21 o
  15   5  10          2.32       -304.48       304.48 o
  16   5  10      17145.07      16520.20       553.68 o
  17   5  10       2603.61       3019.44       478.81 o
  18   5  10       7875.91       7739.58       561.20 o
   0   6  10      54219.30      43039.98       516.99 o
   1   6  10      13065.75      13822.51       145.89 o
   2   6  10         19.45        958.17        64.16 o
   3   6  10       2947.71       3636.25       101.45 o
   4   6  10       1455.01       2103.56        86.36 o
   5   6  10       9132.72      10024.42       156.68 o
   6   6  10       3627.63       4502.37       130.70 o
   7   6  10         11.33        305.39       102.61 o
   8   6  10        782.26       3950.08       172.56 o
   9   6  10        196.33        628.33       142.39 o
  10   6  10       1860.32       4571.77       233.96 o
  11   6  10       4226.49       3794.96       220.60 o
  12   6  10      13906.27      14558.37       381.92 o
  13   6  10       2342.75       2270.88       260.25 o
  14   6  10       5047.36       5936.26       329.93 o
  15   6  10          1.23       -326.59       326.59 o
  16   6  10        262.79        465.34       386.19 o
  17   6  10          4.68        546.55       473.04 o
  18   6  10       1498.19       3004.48       553.05 o
   1   7  10      14773.24      11846.86       144.28 o
   2   7  10         85.74        308.09        59.35 o
   3   7  10      86094.81      76396.22       821.82 o
   4   7  10      30039.08      29302.93       232.07 o
   5   7  10      15386.10      12656.19       169.87 o
   6   7  10       7933.09       7668.77       163.29 o
   7   7  10      19292.40      22160.89       266.08 o
   8   7  10      38550.23      35579.84       336.40 o
   9   7  10       3739.72       5146.89       182.33 o
  10   7  10       1976.68       3194.44       176.53 o
  11   7  10      31421.35      30048.63       433.91 o
  12   7  10      16663.62      16713.29       409.67 o
  13   7  10       3459.27       3473.19       288.84 o
  14   7  10       1574.08       1877.32       310.30 o
  15   7  10       1314.37       1105.08       332.59 o
  16   7  10      12175.05      12449.66       525.95 o
  17   7  10       3869.41       3752.49       482.26 o
  18   7  10       2186.92       2174.05       548.18 o
   0   8  10      76102.02      75151.79       642.01 o
   1   8  10      85770.31      78843.56       443.28 o
   2   8  10      13498.65      11733.15       156.19 o
   3   8  10        244.14       1423.68        78.17 o
   4   8  10      17405.88      14362.54       168.52 o
   5   8  10       1544.33       1516.43        92.57 o
   6   8  10      32904.19      31197.52       272.57 o
   7   8  10      31173.62      30236.70       292.02 o
   8   8  10      96076.56      92354.06       588.77 o
   9   8  10       8567.99       7593.21       218.12 o
  10   8  10      84546.02      81031.95       617.36 o
  11   8  10        886.04       2345.82       207.79 o
  12   8  10      70599.46      68345.27       680.44 o
  13   8  10        113.27        571.28       264.72 o
  14   8  10        278.79        488.77       298.32 o
  15   8  10       5869.31       6767.36       406.85 o
  16   8  10       2790.39       3522.61       427.11 o
  17   8  10        954.32        717.98       464.81 o
  18   8  10       2707.37       1699.34       534.93 o
   1   9  10      25656.18      22085.64       188.47 o
   2   9  10       1167.97       1650.70        81.36 o
   3   9  10      13227.39      16442.96       181.18 o
   4   9  10       2690.86       1692.50        88.33 o
   5   9  10      16629.20      15569.08       183.32 o
   6   9  10      67958.24      65644.12       492.29 o
   7   9  10      48540.31      51689.55       376.30 o
   8   9  10      44378.92      47549.05       400.02 o
   9   9  10       4637.19       4806.41       186.49 o
  10   9  10        584.42       2957.99       186.63 o
  11   9  10      58582.80      61251.89       581.92 o
  12   9  10      27987.67      24968.38       602.18 o
  13   9  10         53.39       -203.22       273.14 o
  14   9  10       2265.74       2941.36       336.97 o
  15   9  10         70.58        -57.89       349.01 o
  16   9  10      17911.34      18425.94       655.67 o
  17   9  10      16224.77      15739.31       629.26 o
  18   9  10        978.33       -508.70       508.70 o
   0  10  10      30170.11      24786.33       269.96 o
   1  10  10      11499.89      11683.82       149.12 o
   2  10  10        195.98        881.80        85.66 o
   3  10  10       8197.69      13064.24       326.31 o
   4  10  10      29539.65      29980.86       250.55 o
   5  10  10       2072.98       2153.76       100.63 o
   6  10  10      17109.74      15370.40       213.48 o
   7  10  10      15665.49      16317.53       229.40 o
   8  10  10      73185.86      71798.08       508.21 o
   9  10  10          2.28        209.82       149.34 o
  10  10  10      34121.66      32651.58       458.71 o
  11  10  10       3588.30       4841.92       244.75 o
  12  10  10       5554.35       6119.45       302.68 o
  13  10  10       8088.36       8276.79       369.50 o
  14  10  10      34398.53      34957.02       697.10 o
  15  10  10       7994.20       8692.63       443.55 o
  16  10  10       1337.16       2465.67       408.69 o
  17  10  10        546.13        725.35       460.43 o
  18  10  10      11787.84      11478.08       854.01 o
   1  11  10      24639.11      27095.92       266.02 o
   2  11  10      36841.07      37080.21       268.71 o
   3  11  10      65193.45      65029.52       400.58 o
   4  11  10      33554.52      31399.25       250.29 o
   5  11  10        517.84        536.72        91.24 o
   6  11  10     242041.08     225252.52      1191.68 o
   7  11  10      24955.47      23062.53       267.87 o
   8  11  10       2484.60       3627.07       157.62 o
   9  11  10      35450.26      30977.46       360.55 o
  10  11  10        715.86       1138.03       193.61 o
  11  11  10       2725.87       3704.95       260.17 o
  12  11  10      81806.13      79730.49       812.36 o
  13  11  10       6113.46       6243.48       352.36 o
  14  11  10      13414.79      14458.06       533.62 o
  15  11  10      12448.03      13202.89       509.60 o
  16  11  10         42.52        137.17       400.69 o
  17  11  10       4237.68       4509.64       537.26 o
   0  12  10         96.18        288.41       106.70 o
   1  12  10     108763.71     106632.11       540.72 o
   2  12  10      15909.02      14713.44       181.14 o
   3  12  10        154.01       1187.03        89.06 o
   4  12  10      34396.91      33097.89       283.98 o
   5  12  10      88278.79      77662.58       461.86 o
   6  12  10       1021.09       2560.04       117.99 o
   7  12  10       4522.62       5254.26       162.96 o
   8  12  10      24449.08      22190.84       302.44 o
   9  12  10       2195.25       2855.97       178.25 o
  10  12  10       4203.24       5065.34       242.35 o
  11  12  10       7295.07       7225.36       295.65 o
  12  12  10       1225.24       2399.88       277.79 o
  13  12  10      22811.22      23491.15       540.19 o
  14  12  10     118830.27     115099.95      1132.28 o
  15  12  10       7144.41       7233.14       447.82 o
  16  12  10       3387.30       4552.38       472.55 o
  17  12  10        268.97        196.12       507.94 o
   1  13  10      42257.21      38708.81       286.48 o
   2  13  10       1245.04        976.30        99.72 o
   3  13  10      12701.03      13291.39       174.49 o
   4  13  10       1644.14       4440.85       190.29 o
   5  13  10       6878.85       8466.38       182.12 o
   6  13  10     244380.89     243777.27      1193.00 o
   7  13  10      12754.31      12255.08       241.87 o
   8  13  10       6679.82       6166.27       203.00 o
   9  13  10      42730.21      45034.87       455.02 o
  10  13  10         86.02        207.62       192.67 o
  11  13  10       1293.72        628.00       235.21 o
  12  13  10     113896.00     110502.96       977.02 o
  13  13  10      19012.84      18598.22       527.01 o
  14  13  10      18141.55      18735.74       603.83 o
  15  13  10      21224.83      19543.28       660.30 o
  16  13  10         70.40        885.32       465.73 o
  17  13  10        535.85        340.41       508.39 o
   0  14  10          9.02        455.95       152.57 o
   1  14  10      23826.54      24284.62       272.82 o
   2  14  10        921.23       1016.80       101.48 o
   3  14  10       6687.84       6291.29       159.75 o
   4  14  10      64439.98      59227.38       379.88 o
   5  14  10      66543.72      60665.98       417.10 o
   6  14  10        647.32       1503.78       129.64 o
   7  14  10      14740.91      13454.83       255.14 o
   8  14  10      32979.16      32718.46       371.60 o
   9  14  10       1849.96       1219.93       186.87 o
  10  14  10      13363.78      11532.01       340.56 o
  11  14  10       8582.51       7454.85       330.44 o
  12  14  10       6862.41       9432.08       381.98 o
  13  14  10      15258.74      13956.92       470.63 o
  14  14  10      46530.15      45447.63       746.12 o
  15  14  10       8053.37       7923.94       483.43 o
  16  14  10       1092.06       1948.34       462.05 o
  17  14  10        309.58       -257.83       493.41 o
   1  15  10      35966.75      35591.22       274.97 o
   2  15  10      28963.14      27700.14       290.14 o
   3  15  10         79.47        221.92       111.51 o
   4  15  10      22019.72      21762.35       272.66 o
   5  15  10         25.29        487.24       154.10 o
   6  15  10      18161.73      19117.92       281.50 o
   7  15  10      38735.84      37829.66       380.53 o
   8  15  10        685.35       1251.51       175.80 o
   9  15  10       2909.63       2968.29       210.75 o
  10  15  10       5372.84       5974.25       275.73 o
  11  15  10      13013.54      12047.61       404.76 o
  12  15  10      40783.99      41661.88       625.42 o
  13  15  10        143.29        124.73       309.83 o
  14  15  10        127.36        679.23       357.97 o
  15  15  10       6057.12       6541.24       480.06 o
  16  15  10      12066.50      12693.11       589.05 o
   0  16  10        411.03       1121.41       163.43 o
   1  16  10      35352.15      35058.42       277.44 o
   2  16  10       1221.96       1967.87       129.65 o
   3  16  10     116329.05     111175.95       686.38 o
   4  16  10      15611.07      15252.91       255.33 o
   5  16  10       4021.28       4252.88       179.14 o
   6  16  10        336.96        505.83       144.09 o
   7  16  10      14179.82      12897.94       283.76 o
   8  16  10      13278.59      14176.06       340.18 o
   9  16  10       1646.83       2443.57       224.36 o
  10  16  10      74196.59      75277.77       705.39 o
  11  16  10       7445.80       8055.16       344.58 o
  12  16  10      10005.82       8770.05       386.09 o
  13  16  10       8496.62       8149.63       402.74 o
  14  16  10       2596.99       2509.39       373.03 o
  15  16  10        445.15        934.53       413.19 o
  16  16  10       5088.69       7254.81       506.91 o
   1  17  10      22997.67      23243.35       232.07 o
   2  17  10      21730.71      20636.03       267.92 o
   3  17  10       1372.45       2040.91       149.02 o
   4  17  10      12925.72      11765.71       266.06 o
   5  17  10       4140.12       5013.12       196.27 o
   6  17  10      11950.68      10585.96       246.93 o
   7  17  10      27011.59      24641.97       348.30 o
   8  17  10      16563.24      18698.91       361.55 o
   9  17  10       2820.81       3340.08       236.75 o
  10  17  10        204.30       2521.34       244.95 o
  11  17  10      29988.05      28547.93       522.97 o
  12  17  10       3383.06       3825.04       334.79 o
  13  17  10      10735.56      11779.17       449.45 o
  14  17  10       8763.71       8302.69       448.41 o
  15  17  10         73.59        721.67       412.67 o
  16  17  10       8487.38       8393.77       545.63 o
   0  18  10     100006.30      95824.73      1219.47 o
   1  18  10       7884.64      10394.36       262.31 o
   2  18  10        951.13       2475.24       152.31 o
   3  18  10      17995.55      16211.97       275.57 o
   4  18  10       1613.78       1933.02       179.44 o
   5  18  10        457.70       2042.99       170.36 o
   6  18  10       1551.31       1488.35       210.66 o
   7  18  10        426.72        697.30       174.06 o
   8  18  10       1407.05       4145.73       225.43 o
   9  18  10        131.08       1084.28       229.22 o
  10  18  10       4097.05       6693.28       314.66 o
  11  18  10        369.68       1065.40       285.20 o
  12  18  10       3373.67       4020.41       333.60 o
  13  18  10       2787.88       2502.59       369.23 o
  14  18  10        987.28        934.26       393.23 o
  15  18  10         59.60       -245.22       417.28 o
   1  19  10        287.64       1220.31       142.77 o
   2  19  10       5395.14       4877.74       182.53 o
   3  19  10       1009.25       1551.03       171.52 o
   4  19  10        786.31        882.88       183.19 o
   5  19  10       1712.87       1667.81       205.89 o
   6  19  10         18.89        155.49       197.13 o
   7  19  10         83.02        789.76       207.77 o
   8  19  10      47543.24      45757.06       642.78 o
   9  19  10       4019.30       7069.96       353.15 o
  10  19  10       2225.28       4107.06       281.45 o
  11  19  10        116.03        331.01       282.89 o
  12  19  10        246.80        328.59       313.68 o
  13  19  10       2542.81       3087.73       383.21 o
  14  19  10        439.65        662.45       387.64 o
  15  19  10        693.88        999.10       428.56 o
   0  20  10      87736.22      81511.06       825.04 o
   1  20  10      15720.53      16426.72       380.99 o
   2  20  10       6086.15       6670.18       250.54 o
   3  20  10      50625.54      50287.68       457.41 o
   4  20  10       6648.32       6123.30       245.61 o
   5  20  10       2614.55       3472.43       227.81 o
   6  20  10      24410.89      22995.60       465.16 o
   7  20  10      21954.21      20642.36       453.30 o
   8  20  10      26913.76      25631.12       461.07 o
   9  20  10       6134.09       6496.47       289.27 o
  10  20  10       9071.15      10256.97       386.99 o
  11  20  10        897.90       1890.36       305.12 o
  12  20  10      29199.03      26514.79       578.75 o
  13  20  10         94.57        654.74       355.73 o
  14  20  10        313.23        -11.27       394.05 o
   1  21  10       6086.27       6983.69       303.08 o
   2  21  10      10256.46      10302.79       270.24 o
   3  21  10         72.28        257.68       179.69 o
   4  21  10        554.47        569.30       192.96 o
   5  21  10         64.07       -215.95       215.95 o
   6  21  10      25957.68      26485.36       468.15 o
   7  21  10      19197.90      19248.18       475.74 o
   8  21  10       5575.37       5886.89       368.96 o
   9  21  10       4825.27       5587.54       313.60 o
  10  21  10       1950.24       1387.54       272.32 o
  11  21  10       7199.83       7107.83       370.80 o
  12  21  10       2834.82       3200.47       352.70 o
  13  21  10         17.89        -96.96       364.85 o
  14  21  10        628.11       1674.60       427.34 o
   0  22  10       7826.78       7666.87       432.87 o
   1  22  10          6.99        714.67       200.60 o
   2  22  10        840.84       1401.67       208.35 o
   3  22  10      19718.61      20677.69       347.69 o
   4  22  10       4376.23       4439.75       241.90 o
   5  22  10       3502.79       3252.83       247.28 o
   6  22  10       8923.16       9388.72       336.00 o
   7  22  10       7390.13       7625.74       331.34 o
   8  22  10      12988.66      13374.86       427.00 o
   9  22  10       1241.20        995.23       305.59 o
  10  22  10        272.83        957.62       304.37 o
  11  22  10        193.44        479.44       310.86 o
  12  22  10       3228.20       3276.12       363.14 o
  13  22  10       3190.74       4243.39       397.33 o
   1  23  10       1403.54       2213.35       236.71 o
   2  23  10      23713.95      22524.65       397.03 o
   3  23  10       6884.94       6713.88       262.17 o
   4  23  10      13534.50      12233.97       343.80 o
   5  23  10       2962.80       3611.92       263.77 o
   6  23  10      55161.50      53436.15       731.46 o
   7  23  10        772.12        997.82       271.99 o
   8  23  10        730.98        503.25       294.86 o
   9  23  10      11064.05      11408.76       423.19 o
  10  23  10       5623.94       4226.94       370.47 o
  11  23  10        692.47        896.19       489.82 o
  12  23  10      15616.16      15130.38       638.63 o
   0  24  10        348.65        -94.86       346.64 o
   1  24  10      37888.47      35953.05       512.69 o
   2  24  10       1113.97       1510.47       244.82 o
   3  24  10         31.85        -30.92       250.19 o
   4  24  10       6138.37       6308.08       310.94 o
   5  24  10      26595.29      24724.26       498.45 o
   6  24  10       2899.61       3154.59       278.10 o
   7  24  10          8.29       -305.90       305.90 o
   8  24  10        120.58       -122.79       304.31 o
   9  24  10        353.69        -49.51       328.52 o
  10  24  10       1621.85       1779.42       363.45 o
  11  24  10        754.48        787.90       399.87 o
  12  24  10        698.54       1597.25       499.80 o
   1  25  10      13105.77      12046.85       389.33 o
   2  25  10       1262.54       1618.54       291.83 o
   3  25  10      18710.40      18646.19       472.14 o
   4  25  10       2821.48       4206.13       341.14 o
   5  25  10       6985.00       6284.32       330.60 o
   6  25  10      30483.72      26751.63       563.84 o
   7  25  10       1498.47       1322.38       340.38 o
   8  25  10          4.10        -14.35       319.41 o
   9  25  10      24817.51      25144.04       782.35 o
  10  25  10        244.94       -212.89       369.89 o
  11  25  10          2.00       -207.81       400.34 o
   0  26  10        717.21        801.27       411.13 o
   1  26  10       4380.81       4726.13       357.40 o
   2  26  10       1505.58       1103.40       318.18 o
   3  26  10       1662.98       1751.26       344.25 o
   4  26  10      19563.94      19392.63       510.39 o
   5  26  10      10715.09      11843.25       591.64 o
   6  26  10         83.37         40.06       359.43 o
   7  26  10       2218.68       2450.36       402.50 o
   8  26  10        523.18       -400.83       400.83 o
   9  26  10         69.13       -366.89       366.89 o
  10  26  10       3195.93       3336.58       450.05 o
   1  27  10       9221.57      11400.61       477.94 o
   2  27  10      12910.08      12576.38       478.69 o
   3  27  10       2845.19       3229.20       409.94 o
   4  27  10       2473.59       7848.22       435.94 o
   5  27  10         78.15        103.16       385.20 o
   6  27  10        304.34        -10.47       413.13 o
   7  27  10       3572.20       3063.36       468.53 o
   8  27  10       1677.69       2480.23       446.87 o
   9  27  10       5622.12       5720.42       502.92 o
   0  28  10       7668.26       8426.03       926.70 o
   1  28  10       2251.83       2361.95       478.33 o
   2  28  10       4014.22       4219.35       455.92 o
   3  28  10      10340.04      11838.34       533.28 o
   4  28  10       4631.79       4302.44       478.76 o
   5  28  10        201.39       1116.44       445.83 o
   6  28  10          1.77        142.22       414.83 o
   7  28  10       5177.07       5019.59       501.53 o
   8  28  10       1231.99        941.16       464.44 o
   1  29  10       3669.70       3438.26       550.31 o
   2  29  10      23729.99      24249.33       685.62 o
   3  29  10        222.31        653.05       450.03 o
   4  29  10       1304.65        926.60       484.14 o
   5  29  10          5.74        -80.99       507.36 o
   6  29  10       1707.90       1467.03       456.27 o
   7  29  10       6400.23       7147.81       528.30 o
   0  30  10      50491.04      58219.74      1599.67 o
   1  30  10        237.83       -536.77       597.72 o
   2  30  10        988.73       1126.48       521.55 o
   3  30  10       4445.56       4104.82       532.97 o
   4  30  10         73.83        943.37       535.69 o
   5  30  10        140.55       1235.17       556.76 o
   1  31  10        975.29       1564.89       667.97 o
   2  31  10      10085.34      10354.63       750.05 o
   3  31  10        170.33        860.85       600.26 o
   1   1  11     148286.11     159713.05       713.68 o
   2   1  11     177086.33     179279.20       785.23 o
   3   1  11      24127.26      24900.54       178.71 o
   4   1  11      41588.61      35962.95       247.77 o
   5   1  11       1537.10       1558.72        84.38 o
   6   1  11      51714.27      49152.05       368.63 o
   7   1  11      14620.70      15906.90       226.29 o
   8   1  11      34377.16      29519.83       314.47 o
   9   1  11        220.07        438.69       127.28 o
  10   1  11       5828.74       6833.79       213.29 o
  11   1  11      47241.24      44692.70       455.39 o
  12   1  11       1058.87       1384.53       210.54 o
  13   1  11      10352.45      11886.63       378.51 o
  14   1  11       3704.24       4395.90       316.43 o
  15   1  11      10370.92      11149.74       451.34 o
  16   1  11         53.02        655.78       359.57 o
  17   1  11       4532.70       3966.73       441.39 o
  18   1  11         99.78       -494.28       494.28 o
  19   1  11       1712.16        469.64       583.86 o
   0   2  11      40888.59      28701.34       298.17 o
   2   2  11     149931.55     168497.20       794.72 o
   3   2  11     199875.88     214620.73       935.39 o
   4   2  11      91362.50      75694.87       469.77 o
   5   2  11      13883.81      13216.89       167.97 o
   6   2  11       1312.32       2622.36       106.42 o
   7   2  11      36438.49      32836.64       304.35 o
   8   2  11      79687.15      76691.90       545.47 o
   9   2  11       2436.67       2129.17       143.66 o
  10   2  11      15423.37      17189.99       292.40 o
  11   2  11        816.91       2400.11       186.85 o
  12   2  11      15463.64      14205.57       356.42 o
  13   2  11        809.84       1433.29       250.47 o
  14   2  11       1116.96       1176.73       287.19 o
  15   2  11          2.81        502.74       319.41 o
  16   2  11      30897.58      31509.15       707.23 o
  17   2  11      17070.24      16425.80       754.18 o
  18   2  11        221.65       -374.84       479.65 o
   1   3  11     618511.50     714688.06      3117.03 o
   2   3  11     129534.37     140177.33       715.83 o
   3   3  11       4590.36       4931.50       104.89 o
   4   3  11      15365.55      15118.45       160.45 o
   5   3  11       3242.19       4110.38       111.10 o
   6   3  11     146214.44     150959.25       784.98 o
   7   3  11       4912.00       6670.97       165.37 o
   8   3  11      69624.01      71385.13       518.26 o
   9   3  11      39682.29      38868.66       381.14 o
  10   3  11       1087.82       2010.24       156.78 o
  11   3  11     142620.77     139175.45       969.24 o
  12   3  11        111.31        164.30       204.98 o
  13   3  11      10527.72      10554.59       350.45 o
  14   3  11      18665.91      19463.79       497.67 o
  15   3  11       9184.13       9512.96       415.61 o
  16   3  11       2284.81       3713.62       401.90 o
  17   3  11       2385.18       2974.40       449.23 o
  18   3  11       3153.81       3553.99       523.38 o
   0   4  11      54928.35      43706.12       403.15 o
   1   4  11        153.78       7112.18       470.56 o
   2   4  11          2.30       2090.85       134.01 o
   3   4  11       4211.13       5643.13       156.64 o
   4   4  11      41180.97      37538.25       269.06 o
   5   4  11        405.41       1052.92        80.12 o
   6   4  11       5721.90       9634.52       232.34 o
   7   4  11      24648.31      27434.32       264.47 o
   8   4  11     183605.33     189986.39      1086.53 o
   9   4  11     174576.53     170116.61      1571.93 o
  10   4  11       2322.50       2833.77       181.11 o
  11   4  11       7333.18       8070.60       264.98 o
  12   4  11        106.80        231.92       208.00 o
  13   4  11        862.86        648.75       234.69 o
  14   4  11       1883.98       2622.34       307.05 o
  15   4  11        763.71        785.88       333.00 o
  16   4  11      20348.76      20108.68       638.64 o
  17   4  11      19826.25      19200.99       676.66 o
  18   4  11       9322.48       9875.27       596.37 o
   1   5  11     441871.47     461927.41      2282.74 o
   2   5  11        139.16        435.02        58.57 o
   3   5  11      28993.16      31791.46       231.09 o
   4   5  11       6921.88       7276.01       129.23 o
   5   5  11        342.23        534.72        79.03 o
   6   5  11        304.52       3118.10       150.83 o
   7   5  11       9452.94       9362.27       193.96 o
   8   5  11       3070.32       4468.56       161.69 o
   9   5  11      80853.10      86024.74       604.68 o
  10   5  11     112667.47     112119.03       806.95 o
  11   5  11      64120.94      59969.75       587.40 o
  12   5  11      23292.32      20570.56       415.76 o
  13   5  11       8946.17       9134.88       334.01 o
  14   5  11      34528.66      33145.12       545.78 o
  15   5  11       1422.05       1142.25       317.59 o
  16   5  11        142.18        549.21       393.26 o
  17   5  11      11366.88      11833.09       572.18 o
  18   5  11      15449.15      16008.54       722.28 o
   0   6  11     630036.50     663308.62      4920.34 o
   1   6  11      59698.04      71659.87       596.88 o
   2   6  11      91874.09      91103.44       513.51 o
   3   6  11      55300.15      50217.53       322.93 o
   4   6  11      74564.55      71604.17       487.22 o
   5   6  11      44764.28      35886.46       281.21 o
   6   6  11      24313.54      20991.93       228.24 o
   7   6  11        416.79       1241.43       123.04 o
   8   6  11     135662.94     135249.53       796.80 o
   9   6  11     282189.75     278168.34      1790.85 o
  10   6  11      41202.87      41368.81       451.26 o
  11   6  11      46842.03      46422.12       518.82 o
  12   6  11       4373.84       4242.11       253.36 o
  13   6  11       1604.22       2298.24       265.26 o
  14   6  11      13655.65      13816.77       460.32 o
  15   6  11         10.35        160.24       338.13 o
  16   6  11      11033.30      12073.92       525.68 o
  17   6  11       8781.26       9750.35       576.96 o
  18   6  11      19089.08      20341.21       821.95 o
   1   7  11     114532.52     122106.81       646.56 o
   2   7  11       2377.97       4077.99       119.62 o
   3   7  11      13050.57      16860.21       178.92 o
   4   7  11       5507.13       6879.18       141.61 o
   5   7  11       2063.52       2054.16        92.89 o
   6   7  11       7363.81       5343.25       142.12 o
   7   7  11       5765.21       7537.47       177.31 o
   8   7  11       9664.27      10786.76       219.00 o
   9   7  11      75292.20      78186.41       568.47 o
  10   7  11     173529.03     166659.27      1493.02 o
  11   7  11     116581.69     110234.70       884.19 o
  12   7  11       7740.55       8817.74       369.23 o
  13   7  11       2474.14       2615.59       282.04 o
  14   7  11      25151.36      25363.17       569.16 o
  15   7  11       1319.82       1602.00       342.47 o
  16   7  11         72.66        706.78       405.42 o
  17   7  11      17567.08      17229.63       694.21 o
  18   7  11       8007.60       7469.67       615.72 o
   0   8  11      17667.30      23248.29       578.79 o
   1   8  11      81919.98      73648.22       868.81 o
   2   8  11       3714.14       7990.18       250.71 o
   3   8  11      75341.45      72136.45       431.44 o
   4   8  11      27752.54      28199.98       229.94 o
   5   8  11        414.64        787.67        86.18 o
   6   8  11        754.18        652.35        96.58 o
   7   8  11      19152.41      17703.12       235.30 o
   8   8  11      69576.39      71899.69       499.95 o
   9   8  11     150001.41     148719.69       915.49 o
  10   8  11        319.98       3753.53       207.66 o
  11   8  11      19950.09      21756.59       371.16 o
  12   8  11      11282.16      11907.31       403.32 o
  13   8  11      45347.12      41967.05       621.97 o
  14   8  11         85.00        388.16       300.67 o
  15   8  11        732.09        715.01       347.39 o
  16   8  11      21697.66      21506.85       681.54 o
  17   8  11       4018.98       4320.54       504.23 o
  18   8  11       3492.71       3174.04       563.71 o
   1   9  11      57665.04      52686.81       338.10 o
   2   9  11      18368.80      18235.39       185.30 o
   3   9  11       1455.57       3463.76       191.31 o
   4   9  11      24224.37      24487.50       221.83 o
   5   9  11       1030.16       1459.83        99.20 o
   6   9  11     148491.86     141511.64       745.61 o
   7   9  11      14923.14      16099.43       268.61 o
   8   9  11      69242.10      66686.05       491.21 o
   9   9  11      27025.81      27465.77       344.36 o
  10   9  11       5548.41       8082.84       251.01 o
  11   9  11     187094.44     178991.31      1317.96 o
  12   9  11         38.82       1465.49       255.98 o
  13   9  11       2498.69       3746.69       324.97 o
  14   9  11       9796.48      10259.06       431.04 o
  15   9  11        280.57         33.25       348.80 o
  16   9  11        171.12        620.81       409.62 o
  17   9  11         41.10       -447.90       447.90 o
  18   9  11          1.67       -500.48       524.97 o
   0  10  11      44326.52      43616.78       413.76 o
   1  10  11      11524.73      11117.84       150.43 o
   2  10  11     127158.00     116887.08       813.25 o
   3  10  11     152785.39     152933.31       779.58 o
   4  10  11      18076.54      19205.41       204.09 o
   5  10  11       8333.67       9690.26       192.22 o
   6  10  11       1389.27       3595.96       136.38 o
   7  10  11      30225.12      28869.56       286.17 o
   8  10  11      20347.83      20827.38       277.11 o
   9  10  11      10899.38      10863.79       261.83 o
  10  10  11      24137.68      22587.80       456.82 o
  11  10  11         20.06       2029.96       223.79 o
  12  10  11       9539.50       9142.36       351.73 o
  13  10  11      47137.00      41686.29       650.04 o
  14  10  11       8648.34       8883.33       411.50 o
  15  10  11       1783.72       2012.27       377.77 o
  16  10  11      21766.04      22359.84       678.77 o
  17  10  11        671.24       -180.30       462.75 o
  18  10  11       1096.91        225.72       561.36 o
   1  11  11      56016.55      53083.43       341.17 o
   2  11  11       3945.73       6589.23       205.00 o
   3  11  11       5318.26       7251.97       299.16 o
   4  11  11        393.33       4018.74       386.97 o
   5  11  11       5613.34       6329.73       158.77 o
   6  11  11     134962.27     134807.80       731.68 o
   7  11  11       7869.20      10657.29       217.29 o
   8  11  11      46025.77      42929.46       391.68 o
   9  11  11       3435.72       3988.71       187.33 o
  10  11  11       7382.68       7791.14       279.05 o
  11  11  11      53645.68      52320.94       602.59 o
  12  11  11       7140.11       8194.77       340.99 o
  13  11  11       7848.36       8898.97       386.31 o
  14  11  11        255.79       1198.84       338.54 o
  15  11  11       1658.27       1513.15       380.59 o
  16  11  11        137.39         10.66       405.39 o
  17  11  11       3162.70       3129.68       515.08 o
   0  12  11          5.45        874.66       111.70 o
   1  12  11        211.48        801.21        85.77 o
   2  12  11      45959.62      46636.53       319.69 o
   3  12  11       7922.82       9704.20       161.50 o
   4  12  11        990.67       2103.46       108.63 o
   5  12  11       7400.78      10805.55       276.84 o
   6  12  11       4293.79       7653.06       233.53 o
   7  12  11      24940.53      22763.44       275.81 o
   8  12  11       8547.28       8671.51       233.97 o
   9  12  11       3220.46       3251.99       195.64 o
  10  12  11       1851.11       2836.03       217.18 o
  11  12  11       1632.55       1768.55       241.01 o
  12  12  11         14.99        608.20       257.89 o
  13  12  11       2837.59       3546.75       323.46 o
  14  12  11        155.57       1159.82       350.38 o
  15  12  11        646.62        916.82       391.50 o
  16  12  11         22.11        140.02       432.22 o
  17  12  11        769.94        -43.53       499.67 o
   1  13  11        200.02       1955.47        97.78 o
   2  13  11      43157.02      35547.03       330.63 o
   3  13  11      33820.88      33126.23       271.15 o
   4  13  11      91950.13      85537.66       502.07 o
   5  13  11          0.81       1834.25       123.11 o
   6  13  11       5656.37       8646.43       197.86 o
   7  13  11       2885.07       4708.30       169.83 o
   8  13  11       6070.13       5752.92       198.14 o
   9  13  11        906.50       1356.52       175.64 o
  10  13  11       9305.92       9989.91       313.67 o
  11  13  11       1075.21        835.70       239.97 o
  12  13  11        444.73       1655.89       284.38 o
  13  13  11        113.16        848.12       298.03 o
  14  13  11       1122.34        859.12       344.89 o
  15  13  11       6616.10       8045.39       472.83 o
  16  13  11       1375.33        940.16       479.49 o
  17  13  11         15.60         87.70       517.85 o
   0  14  11       3730.39       3555.95       165.42 o
   1  14  11      24410.99      22556.41       201.37 o
   2  14  11      26182.60      25235.03       250.97 o
   3  14  11      21590.13      22195.50       239.42 o
   4  14  11      17373.12      14851.98       227.21 o
   5  14  11       5471.28       8244.33       282.66 o
   6  14  11      38413.70      33176.28       324.55 o
   7  14  11       8826.24       8982.69       233.32 o
   8  14  11      11419.62      11294.47       283.41 o
   9  14  11        214.24        456.73       178.78 o
  10  14  11         15.96       1014.70       204.10 o
  11  14  11       5418.37       5226.15       300.02 o
  12  14  11       4788.07       4292.47       320.61 o
  13  14  11       2716.54       3226.24       339.20 o
  14  14  11       5638.16       6712.06       410.05 o
  15  14  11        386.25        -27.90       409.23 o
  16  14  11       7777.06       9198.15       543.61 o
  17  14  11       4201.98       4785.18       549.08 o
   1  15  11      62474.19      58906.87       381.58 o
   2  15  11      53210.11      50407.24       357.96 o
   3  15  11      23879.95      25418.33       266.00 o
   4  15  11      71792.08      65749.34       482.86 o
   5  15  11        731.26       1049.39       130.86 o
   6  15  11      43312.82      42644.84       391.17 o
   7  15  11       2135.82       3178.17       176.17 o
   8  15  11       5559.92       4882.30       213.64 o
   9  15  11        178.66        496.25       188.22 o
  10  15  11       1037.83       1201.02       221.40 o
  11  15  11      65161.54      62667.36       724.15 o
  12  15  11        495.40       1429.82       293.86 o
  13  15  11       9696.58       8534.92       394.42 o
  14  15  11          6.87       -364.46       364.46 o
  15  15  11      15710.35      15754.62       617.35 o
  16  15  11        476.08       1616.32       476.38 o
   0  16  11      83482.68      79283.81       628.56 o
   1  16  11       1278.51       1463.22       112.16 o
   2  16  11        375.75       3227.79       181.63 o
   3  16  11      66873.36      66189.77       466.12 o
   4  16  11       3412.79       3018.75       157.29 o
   5  16  11      10459.68       9679.31       217.31 o
   6  16  11      15660.12      14612.23       309.86 o
   7  16  11      16340.71      15602.40       391.34 o
   8  16  11      39812.52      38447.63       453.40 o
   9  16  11      13760.92      12554.53       336.72 o
  10  16  11       7659.02       8951.61       320.37 o
  11  16  11       7057.41       7677.07       332.31 o
  12  16  11        257.87        984.95       294.21 o
  13  16  11       4895.91       4631.25       372.01 o
  14  16  11         16.01        341.85       359.48 o
  15  16  11       1076.10       1515.27       409.79 o
  16  16  11      13663.96      16883.01       654.01 o
   1  17  11      72904.46      68002.60       457.71 o
   2  17  11        125.90        446.93       135.83 o
   3  17  11       4671.61       5114.00       187.03 o
   4  17  11       2941.45       2809.38       168.38 o
   5  17  11       4429.72       4606.61       189.59 o
   6  17  11        546.38       2139.26       176.22 o
   7  17  11       2776.59       3616.99       203.73 o
   8  17  11      11562.31      12047.01       387.46 o
   9  17  11      14507.65      13213.18       356.73 o
  10  17  11      61715.98      59367.50       638.20 o
  11  17  11      35500.23      36378.24       552.64 o
  12  17  11       3584.12       4550.42       344.24 o
  13  17  11        475.01        106.80       334.87 o
  14  17  11       2183.28       2236.33       393.78 o
  15  17  11       4595.38       4727.64       456.68 o
   0  18  11     236782.20     223190.11      1707.86 o
   1  18  11      40955.80      37915.57       328.78 o
   2  18  11      50654.23      48136.61       406.18 o
   3  18  11       8117.64       7907.41       241.32 o
   4  18  11      19932.07      18220.45       324.85 o
   5  18  11      17514.72      17995.42       315.33 o
   6  18  11       9752.38       9314.76       292.66 o
   7  18  11         98.07        313.72       173.92 o
   8  18  11      35199.67      34366.33       445.81 o
   9  18  11      63263.77      62603.29       634.68 o
  10  18  11       1735.50       2612.12       282.23 o
  11  18  11      25271.11      23162.21       533.94 o
  12  18  11       2868.35       3809.32       335.70 o
  13  18  11        442.95          5.22       348.79 o
  14  18  11       1983.79       1642.68       436.94 o
  15  18  11         48.07         94.21       487.79 o
   1  19  11      45532.28      42372.61       381.24 o
   2  19  11        258.11        348.62       152.95 o
   3  19  11      10525.32       9405.84       266.62 o
   4  19  11       2591.54       2023.50       192.21 o
   5  19  11       2059.36       1610.90       213.55 o
   6  19  11        229.83       -175.17       197.43 o
   7  19  11       2343.48       1382.00       235.61 o
   8  19  11       4300.15       5350.28       252.36 o
   9  19  11      39557.48      39627.72       521.80 o
  10  19  11      60315.98      58505.44       744.94 o
  11  19  11      11785.25      13548.57       424.26 o
  12  19  11       1991.24       2706.40       386.17 o
  13  19  11       1043.65       1249.37       373.34 o
  14  19  11       9966.27      10453.79       482.43 o
  15  19  11        297.18        245.00       432.03 o
   0  20  11      42093.87      43849.89       553.21 o
   1  20  11      28076.60      25369.79       428.25 o
   2  20  11        134.97       2899.08       188.84 o
   3  20  11      44872.33      45039.96       464.12 o
   4  20  11       3353.80       3644.98       213.62 o
   5  20  11      15668.93      13643.91       409.24 o
   6  20  11       3250.77       3360.69       234.55 o
   7  20  11       1000.50       2342.05       251.25 o
   8  20  11      21990.14      20569.14       439.96 o
   9  20  11      19636.65      18341.61       500.32 o
  10  20  11       5596.41       6575.11       315.82 o
  11  20  11       5631.25       7595.68       370.98 o
  12  20  11        333.07       1183.00       330.80 o
  13  20  11       5214.17       5457.59       436.32 o
  14  20  11        235.61        880.45       400.79 o
   1  21  11      42124.80      42410.49       470.85 o
   2  21  11      19235.19      19107.41       337.74 o
   3  21  11        365.50        379.53       187.59 o
   4  21  11        757.04        941.69       213.44 o
   5  21  11       1197.97        925.47       227.34 o
   6  21  11      43123.05      40772.17       586.46 o
   7  21  11        329.17        769.05       268.28 o
   8  21  11      13856.62      14905.16       418.31 o
   9  21  11       8631.01       9576.54       337.03 o
  10  21  11         40.55        361.69       278.45 o
  11  21  11      17900.83      16708.12       485.10 o
  12  21  11       1456.21       2214.18       341.31 o
  13  21  11       1788.49       2964.02       533.19 o
  14  21  11       6005.06       6625.11       463.10 o
   0  22  11      11732.64      12236.17       491.13 o
   1  22  11       2001.74       2369.48       221.97 o
   2  22  11      67186.89      64086.57       730.25 o
   3  22  11      47102.92      43663.62       475.22 o
   4  22  11        548.81        626.26       225.23 o
   5  22  11       4291.61       5719.53       271.51 o
   6  22  11         61.12       1128.81       252.07 o
   7  22  11       9828.07      10955.64       375.73 o
   8  22  11      16045.22      15405.53       461.19 o
   9  22  11         26.84       -296.53       296.53 o
  10  22  11      15266.90      14457.21       424.10 o
  11  22  11        179.39        164.86       310.29 o
  12  22  11       4349.77       4254.01       379.46 o
  13  22  11      12221.28      12314.12       524.83 o
   1  23  11       5599.19       5580.73       258.96 o
   2  23  11       5310.96       5372.50       261.85 o
   3  23  11       5912.04       5933.83       254.81 o
   4  23  11        939.33       4434.97       258.72 o
   5  23  11        117.00        449.90       249.65 o
   6  23  11      28432.26      26670.28       482.77 o
   7  23  11          5.49         95.08       272.64 o
   8  23  11      10141.45       9847.31       388.24 o
   9  23  11       2625.34       1848.33       415.46 o
  10  23  11       2500.49       2706.09       360.62 o
  11  23  11      18297.76      17704.51       577.86 o
  12  23  11       6765.97       8790.56       503.09 o
   0  24  11       1398.28       2110.14       378.31 o
   1  24  11        283.01        937.39       259.31 o
   2  24  11       6513.91       6644.47       308.51 o
   3  24  11       1708.87       1446.23       261.58 o
   4  24  11        251.23        695.36       251.58 o
   5  24  11       4360.60       5289.28       297.13 o
   6  24  11       4948.50       8135.47       337.47 o
   7  24  11        220.15        184.61       301.27 o
   8  24  11        380.15        348.44       324.11 o
   9  24  11         40.57       -312.52       329.83 o
  10  24  11       4280.48       3669.93       393.94 o
  11  24  11       3029.96       2241.43       411.72 o
  12  24  11         17.86       1310.48       446.45 o
   1  25  11        218.52        895.50       284.56 o
   2  25  11       4289.92       3693.50       286.36 o
   3  25  11      17337.40      19210.41       450.14 o
   4  25  11      32254.92      38427.33       750.79 o
   5  25  11        601.48        787.85       326.83 o
   6  25  11       2679.42       3694.98       309.45 o
   7  25  11          0.74       -303.64       303.64 o
   8  25  11       9572.05       9125.00       404.02 o
   9  25  11       1474.97       2060.85       362.50 o
  10  25  11         60.53        701.76       393.01 o
  11  25  11          4.57       -247.67       411.55 o
   0  26  11      10634.97       9866.90       508.55 o
   1  26  11       1790.58       1722.21       306.33 o
   2  26  11         59.19        382.54       324.78 o
   3  26  11       2589.15       3154.00       434.95 o
   4  26  11      14523.70      16743.37       539.25 o
   5  26  11       1737.24       2262.15       347.17 o
   6  26  11       8566.57      10578.77       463.97 o
   7  26  11       5057.64       5479.12       427.62 o
   8  26  11       1911.40       1075.67       416.85 o
   9  26  11        797.63        206.93       384.66 o
  10  26  11        716.95       1524.49       426.50 o
   1  27  11       3981.72       3643.88       364.89 o
   2  27  11       6638.09       6160.38       430.49 o
   3  27  11      15936.90      17854.87       605.56 o
   4  27  11      39085.89      39999.43       678.46 o
   5  27  11        116.50          9.76       402.70 o
   6  27  11       6887.11       6419.82       435.46 o
   7  27  11        463.10        852.23       420.31 o
   8  27  11       8710.07       7793.94       492.49 o
   9  27  11        132.05        134.17       455.84 o
   0  28  11       4340.43       5784.61       805.43 o
   1  28  11       6466.86       5995.25       438.95 o
   2  28  11       9501.40      10712.54       510.26 o
   3  28  11      11759.64      12062.23       554.46 o
   4  28  11        636.41        553.21       457.02 o
   5  28  11       1930.05       2851.90       427.01 o
   6  28  11       2289.61       1667.95       432.40 o
   7  28  11       2635.76       3291.10       458.49 o
   8  28  11       7818.59       8383.60       516.96 o
   1  29  11       9914.15       9393.74       563.81 o
   2  29  11       1091.03       2913.99       451.67 o
   3  29  11       4552.15       5044.37       507.17 o
   4  29  11       1051.15       1126.61       497.62 o
   5  29  11        190.81        541.48       525.17 o
   6  29  11        586.07       1923.77       484.28 o
   7  29  11        258.25        523.10       481.20 o
   0  30  11      36453.02      37425.17      1419.21 o
   1  30  11        120.67       -602.38       602.38 o
   2  30  11      11951.82      11876.24       771.43 o
   3  30  11       7361.26       6852.80       561.54 o
   4  30  11       1795.18       2744.30       545.94 o
   5  30  11       4966.91       5604.91       602.74 o
   1  31  11       8743.16       9658.98       732.80 o
   2  31  11        355.09        988.73       657.34 o
   0   0  12        910.68       5089.84       172.14 o
   1   0  12     141612.75     137457.06       902.90 o
   2   0  12     206529.95     203385.05      1251.39 o
   3   0  12      12300.65       9364.39       162.09 o
   4   0  12     343222.38     339275.22      2629.31 o
   5   0  12       2520.91       3543.52       216.27 o
   6   0  12     154429.70     145377.45      1735.34 o
   7   0  12      35744.57      37521.32       475.56 o
   8   0  12       9134.32      13889.09       347.87 o
   9   0  12      25581.46      22576.46       438.32 o
  10   0  12      59363.93      54194.57       677.86 o
  11   0  12      26506.33      27271.74       526.24 o
  12   0  12      28322.92      24279.59       593.03 o
  13   0  12      80684.79      78446.29      1103.32 o
  14   0  12      10874.87      11437.25       612.58 o
  15   0  12      33302.23      35442.09       945.71 o
  16   0  12         27.03       -499.75       499.75 o
  17   0  12        698.41        844.89       677.97 o
  18   0  12      26793.46      26794.73      1366.94 o
   1   1  12      90464.61     102589.39       489.26 o
   2   1  12     129547.72     152270.03       697.12 o
   3   1  12       9620.93      14548.93       174.60 o
   4   1  12     358686.81     373567.50      1638.24 o
   5   1  12      40191.68      35833.10       313.98 o
   6   1  12      30227.19      29389.51       282.61 o
   7   1  12     142842.86     136361.89       796.80 o
   8   1  12      67609.98      72977.20       530.92 o
   9   1  12          0.18        381.74       129.77 o
  10   1  12      19579.81      19630.19       311.00 o
  11   1  12      26386.20      27349.91       369.93 o
  12   1  12        203.00        217.96       200.71 o
  13   1  12      66849.37      65681.44       792.13 o
  14   1  12      18865.30      18791.15       548.35 o
  15   1  12       6625.73       7229.23       398.39 o
  16   1  12       6528.67       7313.94       442.70 o
  17   1  12         45.20        282.67       416.49 o
  18   1  12        143.34       1154.01       511.27 o
   0   2  12     105081.28     107667.10       765.82 o
   1   2  12      57932.27      66277.48       361.50 o
   2   2  12     323480.69     349969.00      1493.03 o
   3   2  12       2598.57       2579.48        75.39 o
   4   2  12      46140.48      50709.52       321.53 o
   5   2  12       4853.89       3331.81       104.67 o
   6   2  12     147135.30     135535.59      1025.08 o
   7   2  12      55036.29      48052.84       418.60 o
   8   2  12      37712.55      38305.95       362.56 o
   9   2  12      35147.16      39460.66       385.97 o
  10   2  12      31599.95      31096.06       365.65 o
  11   2  12      26005.23      24500.52       403.56 o
  12   2  12       4568.78       5680.32       254.73 o
  13   2  12       4083.78       4806.34       287.15 o
  14   2  12      19906.67      19306.11       513.28 o
  15   2  12       3269.26       3932.90       354.64 o
  16   2  12        609.12        582.16       373.89 o
  17   2  12        785.69        958.35       436.82 o
  18   2  12      11632.61      12789.07       610.20 o
   1   3  12      92598.62      85894.76       458.05 o
   2   3  12       3447.03       8599.06       170.73 o
   3   3  12      11271.18      10130.48       129.98 o
   4   3  12      20706.06      18433.40       181.39 o
   5   3  12        532.88        364.95        74.86 o
   6   3  12     157719.44     144878.48       947.65 o
   7   3  12       8761.55      12945.30       202.26 o
   8   3  12     103483.09     100410.00       971.00 o
   9   3  12      45522.66      40658.68       403.03 o
  10   3  12       9194.11       9012.16       257.19 o
  11   3  12      13720.56      15454.39       346.26 o
  12   3  12      21050.92      22680.25       423.56 o
  13   3  12       8377.06       8333.24       317.59 o
  14   3  12        108.51        714.12       292.93 o
  15   3  12       6354.65       6409.88       390.99 o
  16   3  12      26440.08      27145.61       699.85 o
  17   3  12      10770.97      10721.21       551.78 o
  18   3  12        106.79       -239.87       484.44 o
   0   4  12     615737.50     673871.50      4367.31 o
   1   4  12     173210.44     159117.17       808.34 o
   2   4  12     420537.28     417353.84      1916.67 o
   3   4  12      21137.56      21454.68       184.19 o
   4   4  12        127.50        645.18        73.78 o
   5   4  12       9747.71       8359.89       149.73 o
   6   4  12       8097.57       9526.17       166.03 o
   7   4  12      28776.12      30683.10       278.65 o
   8   4  12     127683.45     121126.35       958.87 o
   9   4  12      51111.55      54629.02       449.52 o
  10   4  12       8845.80       9386.13       267.08 o
  11   4  12      15238.54      14791.39       356.70 o
  12   4  12       1646.55       2087.96       227.29 o
  13   4  12        285.39        445.90       238.46 o
  14   4  12      22883.32      21648.38       530.39 o
  15   4  12       3027.56       2851.80       339.32 o
  16   4  12      10502.30      11304.37       498.83 o
  17   4  12       4250.26       4440.86       461.48 o
  18   4  12       1768.97       1411.68       528.62 o
   1   5  12         36.67       1482.17       126.92 o
   2   5  12       2942.96       4528.46       102.58 o
   3   5  12      47847.67      43096.84       293.47 o
   4   5  12       5831.60       6463.80       130.49 o
   5   5  12       7174.19       5409.89       137.42 o
   6   5  12      84645.91      83331.27       532.58 o
   7   5  12        740.24        794.00       107.45 o
   8   5  12      49698.58      54515.63       440.24 o
   9   5  12      41737.87      39016.02       387.26 o
  10   5  12       9878.73      10716.44       288.03 o
  11   5  12      16016.64      15794.23       362.70 o
  12   5  12        205.42        252.47       211.45 o
  13   5  12        244.77        701.76       251.60 o
  14   5  12        100.40        530.47       279.19 o
  15   5  12        561.48       -105.53       326.23 o
  16   5  12      10160.07       8985.13       480.83 o
  17   5  12       3583.85       2632.01       471.58 o
  18   5  12        199.85         14.68       514.98 o
   1   6  12      29981.99      25108.24       221.61 o
   2   6  12      18886.75      19077.88       182.51 o
   3   6  12        246.76        612.38        75.07 o
   4   6  12       4230.76       4973.79       129.75 o
   5   6  12      14995.71      15442.48       184.52 o
   6   6  12          8.55        317.27        89.83 o
   7   6  12         97.91        735.84       111.36 o
   8   6  12      10934.27      11770.08       231.74 o
   9   6  12       1155.11       3700.55       173.93 o
  10   6  12       6506.99       6700.19       228.43 o
  11   6  12      16094.97      15080.90       356.78 o
  12   6  12          2.31         98.53       221.05 o
  13   6  12       9009.03       8507.32       329.43 o
  14   6  12        803.23       1175.02       287.21 o
  15   6  12        236.60        -42.40       341.44 o
  16   6  12       1092.16        996.56       413.88 o
  17   6  12          7.31       -475.18       475.18 o
  18   6  12          2.32       -488.94       530.25 o
   1   7  12      10125.56      10706.40       173.92 o
   2   7  12       7603.24       9190.12       167.71 o
   3   7  12      32653.87      34092.00       263.74 o
   4   7  12      25324.45      25683.05       230.50 o
   5   7  12       7401.70       6065.42       149.74 o
   6   7  12        668.18       1181.51        99.13 o
   7   7  12       3373.30       3897.71       141.16 o
   8   7  12        944.48       1646.15       126.74 o
   9   7  12       7510.77       7161.82       212.77 o
  10   7  12      53272.16      49991.37       490.22 o
  11   7  12        216.25       3145.49       230.46 o
  12   7  12      70136.59      66602.62       687.16 o
  13   7  12      11870.95      11804.46       410.64 o
  14   7  12       1719.16       1343.98       307.67 o
  15   7  12       1340.65       1316.93       364.35 o
  16   7  12       3149.76       2391.52       441.90 o
  17   7  12        885.07       -109.49       473.23 o
  18   7  12        154.96        -78.96       541.47 o
   0   8  12     163985.97     147759.91      1569.16 o
   1   8  12     127756.19     122726.87       974.53 o
   2   8  12     386072.75     380981.66      1783.12 o
   3   8  12      17982.74      17204.87       190.67 o
   4   8  12       4998.94       3744.63       115.92 o
   5   8  12      24598.54      24233.74       227.36 o
   6   8  12        828.52       1527.88       106.14 o
   7   8  12      27509.75      27632.53       285.19 o
   8   8  12       4609.64       5833.01       239.36 o
   9   8  12      17887.69      17329.37       285.41 o
  10   8  12      26579.08      29191.66       437.51 o
  11   8  12     107424.98     101846.20       879.43 o
  12   8  12        955.80       1840.55       256.67 o
  13   8  12       4693.33       5059.14       319.72 o
  14   8  12       5727.96       5797.39       356.29 o
  15   8  12         37.66        143.10       349.88 o
  16   8  12        244.31        219.24       408.48 o
  17   8  12       1755.94       1478.86       491.42 o
  18   8  12        207.37       -302.89       546.19 o
   1   9  12      14484.07      15269.98       198.29 o
   2   9  12        202.94       9835.62      2945.76 o
   3   9  12      50863.42      63419.62       419.08 o
   4   9  12      26916.24      25104.61       228.28 o
   5   9  12      12495.57      12049.67       184.03 o
   6   9  12      24974.97      34127.85       413.28 o
   7   9  12      11069.31      12193.62       222.29 o
   8   9  12      26053.24      25843.89       303.63 o
   9   9  12      34759.52      30860.89       364.69 o
  10   9  12      88694.40      84392.05       661.65 o
  11   9  12        924.99       3235.95       237.89 o
  12   9  12      38230.01      37089.23       568.61 o
  13   9  12      53358.07      50999.61       703.86 o
  14   9  12       4108.81       4064.36       361.10 o
  15   9  12       4962.60       5987.38       409.66 o
  16   9  12      21672.72      20203.99       704.63 o
  17   9  12       2822.27       2125.24       496.75 o
  18   9  12          1.18       -524.89       550.49 o
   0  10  12        521.12        656.44       154.21 o
   1  10  12      19391.77      18766.45       201.56 o
   2  10  12     352032.94     368768.62      1698.96 o
   3  10  12       3284.56       6745.71       186.56 o
   4  10  12      34990.54      33723.03       273.01 o
   5  10  12      52528.70      57592.95       413.21 o
   6  10  12      63161.70      60796.89       423.12 o
   7  10  12     115954.99     115375.94       658.61 o
   8  10  12      22873.03      22918.16       296.66 o
   9  10  12       8321.67       7635.97       223.10 o
  10  10  12      29867.64      31278.64       440.21 o
  11  10  12      29510.51      29423.72       482.32 o
  12  10  12      12800.39      11579.47       402.42 o
  13  10  12        911.08       1623.74       296.01 o
  14  10  12       2220.76       1722.19       336.90 o
  15  10  12      25091.04      24068.79       704.66 o
  16  10  12        164.96        290.12       408.17 o
  17  10  12        127.82        154.67       477.72 o
   1  11  12     117597.70     110272.10       609.79 o
   2  11  12      55519.67      53542.97       362.87 o
   3  11  12       1175.94       1792.38       117.75 o
   4  11  12     224180.12     218721.84      1064.30 o
   5  11  12     156770.67     149893.11       779.70 o
   6  11  12       8486.19      14181.06       353.86 o
   7  11  12     114163.05     105804.02       639.53 o
   8  11  12       3261.68       3474.27       162.15 o
   9  11  12       6498.90       6046.79       220.31 o
  10  11  12        326.65        791.82       194.08 o
  11  11  12       2864.36       4011.65       258.88 o
  12  11  12          3.82        197.36       257.78 o
  13  11  12      36957.11      34196.04       595.60 o
  14  11  12       3582.78       4137.11       365.87 o
  15  11  12       1800.97       1719.51       383.68 o
  16  11  12      17942.01      17436.60       607.04 o
  17  11  12        140.24        294.13       507.59 o
   0  12  12      86440.28      82771.16       649.48 o
   1  12  12      10856.52      11078.71       163.12 o
   2  12  12      21149.31      22435.88       222.57 o
   3  12  12        271.17        799.40        94.55 o
   4  12  12     136408.38     129677.69       680.70 o
   5  12  12      20819.36      22134.02       238.29 o
   6  12  12     285598.66     271931.44      1310.58 o
   7  12  12      99057.61      90242.68       615.68 o
   8  12  12       8634.08       8416.51       243.60 o
   9  12  12       2973.93       3146.07       205.80 o
  10  12  12      78048.06      74051.20       672.17 o
  11  12  12          6.61        105.03       238.88 o
  12  12  12      18502.01      16746.50       449.12 o
  13  12  12      21180.30      20205.40       530.46 o
  14  12  12        329.21        564.62       348.32 o
  15  12  12      37929.90      36865.61       766.01 o
  16  12  12         43.57       -289.23       436.52 o
  17  12  12        727.91        473.11       522.27 o
   1  13  12      11902.61      12071.47       190.23 o
   2  13  12      35468.01      35497.70       281.39 o
   3  13  12        651.59       1965.88       108.11 o
   4  13  12     287271.19     282839.28      1319.21 o
   5  13  12     176392.25     175297.69       908.76 o
   6  13  12       4274.77       6808.83       312.48 o
   7  13  12     105068.10     105751.25       676.47 o
   8  13  12       2947.64       3805.41       185.77 o
   9  13  12         79.28        619.87       172.75 o
  10  13  12      21156.37      20096.37       392.75 o
  11  13  12        275.48        469.66       233.61 o
  12  13  12       1176.46       1549.66       287.79 o
  13  13  12      34029.79      31619.45       627.77 o
  14  13  12      14929.49      15761.67       577.76 o
  15  13  12       1537.22       1889.53       429.06 o
  16  13  12       4662.17       5656.07       539.70 o
  17  13  12         11.63        342.15       523.97 o
   0  14  12      20125.07      18210.43       270.13 o
   1  14  12        215.39        306.47        94.42 o
   2  14  12      26110.18      26647.16       257.05 o
   3  14  12       3512.54       3026.78       132.43 o
   4  14  12      49404.59      50248.64       348.76 o
   5  14  12      55526.51      53702.65       396.85 o
   6  14  12     167978.81     162592.70       923.08 o
   7  14  12      29841.74      30404.89       371.39 o
   8  14  12       9411.02       9605.51       271.10 o
   9  14  12      13524.72      13531.00       328.23 o
  10  14  12      29095.88      29231.80       425.46 o
  11  14  12       6123.51       5661.46       307.83 o
  12  14  12        492.73        644.17       284.02 o
  13  14  12       1330.27       2471.77       329.10 o
  14  14  12       2297.80       2817.75       373.58 o
  15  14  12       8531.41       8323.01       505.89 o
  16  14  12       1778.68       1246.02       460.72 o
   1  15  12        724.87       1749.64       117.24 o
   2  15  12       2844.59       5810.39       350.58 o
   3  15  12      78470.62      73818.65       559.66 o
   4  15  12      69906.62      67527.83       461.46 o
   5  15  12        661.65       1836.00       137.24 o
   6  15  12     100535.04      91387.48       623.70 o
   7  15  12       3679.10       4878.97       212.28 o
   8  15  12      22049.58      20808.53       386.35 o
   9  15  12         19.83        422.20       192.25 o
  10  15  12         21.92        579.10       220.39 o
  11  15  12       2854.49       4074.04       294.56 o
  12  15  12       8793.64       8638.78       377.76 o
  13  15  12      11367.88      11652.26       442.51 o
  14  15  12       3503.28       2789.42       386.23 o
  15  15  12       1692.00       1618.85       443.20 o
  16  15  12       4305.06       4708.31       512.85 o
   0  16  12      43028.43      51429.18       928.35 o
   1  16  12      16541.15      16447.45       226.32 o
   2  16  12     177814.73     175365.91       999.44 o
   3  16  12      15882.23      16104.42       255.17 o
   4  16  12        494.51        693.82       149.34 o
   5  16  12      35277.91      33416.04       350.11 o
   6  16  12        403.65        739.81       166.98 o
   7  16  12       2215.07       1870.14       185.77 o
   8  16  12      21778.24      21187.49       366.49 o
   9  16  12      15063.43      15494.70       400.40 o
  10  16  12       5516.55       5834.91       285.72 o
  11  16  12      14970.96      14740.05       430.99 o
  12  16  12        214.35        930.26       301.53 o
  13  16  12       1596.58       1798.86       345.85 o
  14  16  12       1467.08        924.44       368.39 o
  15  16  12          4.28        -98.78       399.55 o
  16  16  12       7734.62      11687.00       766.25 o
   1  17  12          3.70        725.46       125.14 o
   2  17  12       7383.00       9816.19       223.33 o
   3  17  12      30024.79      26507.62       322.95 o
   4  17  12       1414.07       1581.66       161.70 o
   5  17  12        212.71        645.50       165.29 o
   6  17  12      85397.61      77390.77       601.17 o
   7  17  12        781.40       1342.97       187.21 o
   8  17  12      17696.22      17800.12       450.37 o
   9  17  12       5011.72       4950.98       250.62 o
  10  17  12       1739.93       2720.49       256.63 o
  11  17  12       1301.16       2826.12       281.15 o
  12  17  12      18965.24      18429.52       670.39 o
  13  17  12          0.40        303.40       341.19 o
  14  17  12        303.48        541.07       382.25 o
  15  17  12       1951.98       1769.95       455.15 o
   1  18  12       2471.61       4744.60       221.55 o
   2  18  12        358.46        756.87       144.69 o
   3  18  12        829.36        727.90       166.90 o
   4  18  12         40.37        491.40       162.94 o
   5  18  12      26385.13      23473.70       371.88 o
   6  18  12          7.97        229.36       189.41 o
   7  18  12       9454.76       8063.56       277.87 o
   8  18  12       1611.85       2074.84       217.54 o
   9  18  12       2307.36       4114.57       269.14 o
  10  18  12       4472.68       6183.21       295.61 o
  11  18  12        450.80       1425.96       288.33 o
  12  18  12        168.48        810.96       324.73 o
  13  18  12        389.76        448.22       354.08 o
  14  18  12          2.86         -9.05       416.37 o
  15  18  12        580.40       1144.47       440.12 o
   1  19  12          6.14       1236.85       150.67 o
   2  19  12          1.59        778.78       159.91 o
   3  19  12         26.01        265.45       181.93 o
   4  19  12        344.95        787.40       187.21 o
   5  19  12         53.52         17.15       189.79 o
   6  19  12       1347.41       1422.31       212.35 o
   7  19  12       6866.65       6342.66       273.20 o
   8  19  12       1879.74       2806.91       262.29 o
   9  19  12      26975.59      25571.26       518.29 o
  10  19  12      22034.97      22579.56       466.64 o
  11  19  12        118.55        818.29       289.42 o
  12  19  12       2564.45       3648.22       347.11 o
  13  19  12       4901.85       5154.26       493.94 o
  14  19  12       2229.28       3085.82       431.34 o
  15  19  12         15.14        476.10       451.70 o
   0  20  12      11070.25      16017.35       432.57 o
   1  20  12      42853.19      37501.82       390.54 o
   2  20  12     145819.16     138660.47       882.27 o
   3  20  12       3493.08       4862.33       228.39 o
   4  20  12      33941.02      30232.81       420.93 o
   5  20  12       4414.38       4727.80       258.33 o
   6  20  12       2366.06       2880.05       232.04 o
   7  20  12      18206.22      17889.23       475.87 o
   8  20  12       2395.77       3952.76       296.73 o
   9  20  12       2597.60       3716.92       294.41 o
  10  20  12       7070.06       7530.78       338.10 o
  11  20  12      11168.10      10176.79       398.94 o
  12  20  12        177.64        171.29       334.23 o
  13  20  12       7533.39       9355.24       463.06 o
  14  20  12        246.11        263.02       413.88 o
   1  21  12      18363.33      18892.14       347.74 o
   2  21  12       8456.82      11589.16       312.19 o
   3  21  12          2.31        436.78       212.80 o
   4  21  12       8221.25       8560.38       301.85 o
   5  21  12       5583.56       6090.49       283.74 o
   6  21  12      20228.96      21031.52       547.79 o
   7  21  12       1853.92       1682.22       287.56 o
   8  21  12      17419.76      17110.44       451.21 o
   9  21  12      13764.53      14240.72       421.30 o
  10  21  12      18940.23      18429.94       459.92 o
  11  21  12       1483.91       2234.31       318.54 o
  12  21  12      21472.27      21883.77       574.59 o
  13  21  12      15572.11      16778.18       614.95 o
   0  22  12       8259.34       7785.99       394.72 o
   1  22  12        476.87       1379.48       215.40 o
   2  22  12      45241.14      44021.36       461.84 o
   3  22  12         84.76       1549.15       219.08 o
   4  22  12          2.31        512.02       226.99 o
   5  22  12      12041.11      12372.62       371.08 o
   6  22  12       5669.17       7667.98       319.68 o
   7  22  12      14459.58      14947.92       430.03 o
   8  22  12       1635.60       1467.01       307.46 o
   9  22  12        141.35       -173.00       313.06 o
  10  22  12      15704.74      17028.64       606.48 o
  11  22  12       4679.85       4350.66       357.13 o
  12  22  12       3089.42       4262.90       376.62 o
  13  22  12       1955.40       2394.43       404.47 o
   1  23  12      16164.06      15515.31       370.95 o
   2  23  12       4104.96       5245.95       270.32 o
   3  23  12       2104.39       3098.95       240.28 o
   4  23  12      66113.46      66658.45       651.69 o
   5  23  12      21037.23      21074.02       447.51 o
   6  23  12        985.07       1973.56       351.31 o
   7  23  12      13199.76      11040.56       394.61 o
   8  23  12       7513.98       7829.42       366.26 o
   9  23  12         16.76       -320.74       320.74 o
  10  23  12       1217.12        780.41       354.99 o
  11  23  12        928.40       1306.96       347.55 o
  12  23  12       2965.66       3597.29       406.36 o
   0  24  12      54466.00      55348.11      1048.27 o
   1  24  12       5486.62       5824.85       300.93 o
   2  24  12       1089.25       1236.67       282.81 o
   3  24  12       8298.59       7861.00       308.86 o
   4  24  12      31895.22      31522.77       656.47 o
   5  24  12       4137.00       4289.39       290.98 o
   6  24  12      36866.61      37215.82       551.67 o
   7  24  12       7182.42       7524.08       354.36 o
   8  24  12       2427.09       2403.00       334.31 o
   9  24  12        663.66        372.72       347.74 o
  10  24  12      16598.46      15938.15       525.65 o
  11  24  12        153.81        429.49       404.67 o
  12  24  12       8694.31       9625.37       526.26 o
   1  25  12       9993.56      10080.62       387.63 o
   2  25  12        210.75        229.95       274.47 o
   3  25  12        974.02       1958.64       301.08 o
   4  25  12      79754.80      76117.04       726.95 o
   5  25  12      13898.18      14021.28       690.91 o
   6  25  12       1577.39       1751.89       303.05 o
   7  25  12       7428.19       7215.85       367.73 o
   8  25  12      14466.11      13186.40       518.87 o
   9  25  12          0.34        749.53       397.68 o
  10  25  12       9678.28       9790.53       454.49 o
  11  25  12        319.07        112.03       418.58 o
   0  26  12       6549.68       7079.33       476.46 o
   1  26  12       1054.62       1439.08       320.03 o
   2  26  12      11556.74      12819.05       440.14 o
   3  26  12        188.57        863.65       331.14 o
   4  26  12      14754.61      16421.89       513.02 o
   5  26  12       4828.06       4997.41       369.78 o
   6  26  12      15134.74      14879.34       541.37 o
   7  26  12       2862.35       2361.60       364.45 o
   8  26  12       8220.44       9233.54       463.03 o
   9  26  12       1331.72       2398.94       410.63 o
  10  26  12       7258.86       6881.38       588.84 o
   1  27  12        852.34        428.78       326.24 o
   2  27  12        391.45        755.65       392.15 o
   3  27  12      11882.13      16316.87       599.36 o
   4  27  12       7479.67       7593.14       401.45 o
   5  27  12          0.89       2069.39       452.28 o
   6  27  12      28380.89      29364.21       681.42 o
   7  27  12        104.64       1132.59       413.35 o
   8  27  12       1247.16       1114.80       443.91 o
   9  27  12       2845.71       3916.86       481.06 o
   0  28  12       6240.61       7253.99       583.19 o
   1  28  12        359.43        690.46       411.59 o
   2  28  12      19632.56      21276.55       675.56 o
   3  28  12       2670.89       3277.22       464.78 o
   4  28  12         11.92        -46.12       378.71 o
   5  28  12       8062.65       7218.98       458.09 o
   6  28  12        545.81        -76.92       467.33 o
   7  28  12        528.40        846.91       445.11 o
   8  28  12      15754.69      16801.93       651.72 o
   1  29  12       3330.32       3568.53       493.16 o
   2  29  12       3020.28       5686.12       619.94 o
   3  29  12       8325.44       8314.99       555.95 o
   4  29  12         81.15       -183.60       493.91 o
   5  29  12       2963.17       4200.93       559.67 o
   6  29  12      20725.59      19932.19       772.95 o
   0  30  12         48.31       4386.34      1064.72 o
   1  30  12       5265.16       8310.60       662.58 o
   2  30  12       1511.77        944.41       550.50 o
   3  30  12         43.82        498.87       514.97 o
   4  30  12        397.59       1345.24       546.30 o
   5  30  12       2316.14       1740.03       483.57 o
   1  31  12       4043.95       5740.80       713.36 o
   1   1  13       6571.74       9681.81       152.02 o
   2   1  13       1667.88       2148.37        75.10 o
   3   1  13      65056.66      60451.95       344.33 o
   4   1  13       6501.66       7743.82       122.69 o
   5   1  13      13766.10      13068.96       175.45 o
   6   1  13       8533.77       8878.55       180.00 o
   7   1  13      45483.71      41296.36       362.51 o
   8   1  13          3.47        366.11       116.02 o
   9   1  13      67939.16      62664.27       551.66 o
  10   1  13       6874.28       7615.27       232.08 o
  11   1  13      11708.35      12019.37       301.42 o
  12   1  13       7155.63       7500.07       278.71 o
  13   1  13        817.14       1305.38       265.72 o
  14   1  13         20.47         52.01       282.64 o
  15   1  13        927.82        964.58       329.75 o
  16   1  13       4112.00       4067.49       412.01 o
  17   1  13         30.08        334.92       416.35 o
  18   1  13         74.38       -505.87       505.87 o
   0   2  13      30291.81      26189.80       279.92 o
   1   2  13     265543.00     263767.66      1193.47 o
   2   2  13       4818.50       5144.17       140.80 o
   3   2  13      30851.51      31518.74       216.77 o
   4   2  13       8182.40       7879.11       130.73 o
   5   2  13      15685.22      12763.48       172.38 o
   6   2  13       3834.26       4197.62       132.22 o
   7   2  13      26989.56      24061.88       274.85 o
   8   2  13      33037.95      31045.24       325.92 o
   9   2  13       6928.09       9053.64       232.10 o
  10   2  13      33392.23      32447.53       377.98 o
  11   2  13      21799.65      20262.39       361.76 o
  12   2  13       4805.54       5257.57       253.03 o
  13   2  13       8014.36       7564.31       324.67 o
  14   2  13       3889.95       3519.96       316.32 o
  15   2  13      32606.29      32013.85       662.51 o
  16   2  13       1130.14       1590.19       389.57 o
  17   2  13      14749.11      15427.26       605.39 o
  18   2  13        230.41       -227.26       510.93 o
   1   3  13      28147.89      35291.84       237.88 o
   2   3  13      27469.51      32083.59       246.00 o
   3   3  13      92956.77      89373.50       454.92 o
   4   3  13       6055.90       6621.88       133.76 o
   5   3  13      51195.29      43963.46       500.03 o
   6   3  13      64984.18      69635.17       442.07 o
   7   3  13      66459.28      61682.72       430.93 o
   8   3  13      77944.49      76054.99       548.91 o
   9   3  13      11085.67      11466.93       252.83 o
  10   3  13      12910.04      13813.99       335.40 o
  11   3  13       3136.41       3657.87       220.36 o
  12   3  13      12079.21      12098.99       368.76 o
  13   3  13         12.42        459.13       234.82 o
  14   3  13       4089.34       3955.80       322.38 o
  15   3  13      13704.31      13223.62       479.02 o
  16   3  13       3251.88       2989.01       407.48 o
  17   3  13         27.43       -318.51       436.74 o
  18   3  13       1236.34         94.47       499.78 o
   0   4  13     768778.19     800642.88      5176.81 o
   1   4  13      19289.79      21331.13       182.68 o
   2   4  13      55536.27      64082.94       472.77 o
   3   4  13      13358.22      16045.05       190.88 o
   4   4  13      18840.12      23801.47       218.29 o
   5   4  13       5332.09       7198.61       147.56 o
   6   4  13      22560.69      24989.27       243.26 o
   7   4  13      48976.84      43397.43       344.25 o
   8   4  13      23455.61      25513.73       285.97 o
   9   4  13      14019.10      13520.24       250.08 o
  10   4  13     151856.12     153984.78      1023.32 o
  11   4  13          5.45        265.38       184.06 o
  12   4  13      13183.79      15126.18       383.75 o
  13   4  13       2352.33       1790.69       250.96 o
  14   4  13        297.89        464.63       290.33 o
  15   4  13       4665.87       5826.08       389.65 o
  16   4  13          9.95       -110.47       397.40 o
  17   4  13       5096.16       4748.98       638.40 o
  18   4  13          2.72       -526.96       542.87 o
   1   5  13      59924.56      49984.42       316.52 o
   2   5  13     241653.86     250337.78      1175.77 o
   3   5  13      11412.46       9725.61       139.20 o
   4   5  13      45500.72      43397.92       304.64 o
   5   5  13        986.12       1428.49        93.59 o
   6   5  13      45524.44      48053.63       350.80 o
   7   5  13      31517.83      27678.17       317.34 o
   8   5  13     250095.48     257562.25      1349.95 o
   9   5  13     117428.55     107916.76       713.28 o
  10   5  13        234.36       1745.70       175.06 o
  11   5  13      36051.19      33862.93       458.32 o
  12   5  13       1654.69       2235.57       245.78 o
  13   5  13      11423.85      12073.83       383.05 o
  14   5  13      39209.39      37585.20       626.22 o
  15   5  13      24860.57      25919.63       646.68 o
  16   5  13        625.86        456.98       404.25 o
  17   5  13        262.51       -461.37       461.37 o
  18   5  13      10319.10       9546.84       611.68 o
   0   6  13    1216627.88    1333658.38      8489.71 o
   1   6  13    1075243.50    1102166.62      4984.99 o
   2   6  13      48991.97      56914.30       357.75 o
   3   6  13      33436.32      33785.30       259.97 o
   4   6  13      18417.58      18616.12       203.52 o
   5   6  13      70054.37      63968.48       426.95 o
   6   6  13       1096.00        595.50        93.12 o
   7   6  13      15543.47      14707.59       231.03 o
   8   6  13      22011.35      24636.13       294.64 o
   9   6  13       6628.85       9187.32       249.80 o
  10   6  13     203998.03     195539.34      1199.92 o
  11   6  13       2872.40       3327.34       244.03 o
  12   6  13      35307.73      33664.16       511.27 o
  13   6  13      30226.55      30080.98       524.74 o
  14   6  13          1.04        564.13       292.06 o
  15   6  13         10.13        172.51       347.24 o
  16   6  13        453.89        278.86       415.92 o
  17   6  13        357.69        491.32       493.15 o
  18   6  13         12.12        165.14       539.38 o
   1   7  13      20521.58      26679.42       425.05 o
   2   7  13     212792.28     220336.14      1321.19 o
   3   7  13      24238.87      22458.62       211.22 o
   4   7  13      69179.39      66939.73       414.06 o
   5   7  13       1776.98       1995.79       107.88 o
   6   7  13      36693.66      37005.41       304.74 o
   7   7  13      27489.17      25510.02       274.33 o
   8   7  13     129815.80     126821.88       747.87 o
   9   7  13      93598.44      90306.17       630.49 o
  10   7  13        147.68       1288.86       172.79 o
  11   7  13      50506.11      47543.11       741.53 o
  12   7  13      39765.26      38340.04       544.65 o
  13   7  13      18411.48      18819.59       486.95 o
  14   7  13      34112.43      34493.07       731.13 o
  15   7  13      20642.89      19375.52       619.79 o
  16   7  13         54.62        394.00       426.97 o
  17   7  13        354.74        350.76       479.24 o
  18   7  13       5654.69       6357.84       603.68 o
   0   8  13     560211.06     603812.25      3963.19 o
   1   8  13     182627.84     195143.55      1697.57 o
   2   8  13      16501.70      22110.18       340.64 o
   3   8  13       6718.34       8999.57       157.51 o
   4   8  13       3193.36       3898.16       127.63 o
   5   8  13       7863.17       8013.31       169.38 o
   6   8  13       7615.74       6885.42       168.62 o
   7   8  13      16657.33      19375.59       245.53 o
   8   8  13      46164.56      44837.40       385.24 o
   9   8  13        267.80       1387.22       151.33 o
  10   8  13     121842.16     117758.09       920.09 o
  11   8  13      31578.09      29814.98       440.40 o
  12   8  13      28425.74      29619.35       522.82 o
  13   8  13       1366.61       2108.28       294.49 o
  14   8  13       1927.85       2537.88       324.30 o
  15   8  13       4164.41       4627.95       396.90 o
  16   8  13       1685.30       1866.56       424.46 o
  17   8  13       3532.15       3811.02       519.92 o
  18   8  13        232.21        266.61       583.93 o
   1   9  13      32328.99      27424.59       249.16 o
   2   9  13     214247.44     215639.81      1186.27 o
   3   9  13     156065.98     166355.45       865.55 o
   4   9  13      28144.06      25803.21       245.97 o
   5   9  13      68050.04      63437.04       435.06 o
   6   9  13      16087.66      17531.07       242.61 o
   7   9  13      48533.83      47386.51       379.54 o
   8   9  13      47935.73      50461.89       414.26 o
   9   9  13      14932.41      13957.70       280.58 o
  10   9  13        589.34       1088.05       188.24 o
  11   9  13       5570.29       6789.80       287.39 o
  12   9  13      59683.70      54516.51       643.97 o
  13   9  13        384.65        981.43       294.44 o
  14   9  13       4132.49       3673.89       356.53 o
  15   9  13      11311.77      10656.71       469.21 o
  16   9  13        185.75        644.01       425.57 o
  17   9  13       1313.19        859.93       495.72 o
  18   9  13        273.89        257.07       538.22 o
   0  10  13     251166.19     241568.67      2020.40 o
   1  10  13      20304.85      20275.62       221.11 o
   2  10  13      77081.81      81137.97       499.90 o
   3  10  13     302516.00     292460.03      1429.38 o
   4  10  13      58516.05      62229.74       399.18 o
   5  10  13      75577.30      73602.95       460.09 o
   6  10  13      16098.75      16803.77       244.49 o
   7  10  13      30031.14      29567.16       296.70 o
   8  10  13      24881.11      24345.98       309.42 o
   9  10  13        189.80        985.56       163.60 o
  10  10  13      28593.68      25684.21       544.51 o
  11  10  13      67447.52      62788.64       647.25 o
  12  10  13      10202.27      10683.91       418.56 o
  13  10  13       2190.74       1787.68       314.52 o
  14  10  13        294.50         17.45       322.81 o
  15  10  13       4509.24       4566.75       410.82 o
  16  10  13        650.26        734.19       436.86 o
  17  10  13       6766.33       7167.02       547.94 o
   1  11  13      66617.30      71944.98       459.06 o
   2  11  13      71840.23      76072.82       468.53 o
   3  11  13      15496.01      25425.92       530.83 o
   4  11  13       5338.77      13437.81       523.47 o
   5  11  13      44888.79      52252.60       475.29 o
   6  11  13       1428.68       3051.31       134.58 o
   7  11  13      77573.05      73287.49       502.04 o
   8  11  13      28353.71      24170.96       335.86 o
   9  11  13      46244.00      44837.90       467.10 o
  10  11  13         58.31        506.72       198.82 o
  11  11  13      15569.40      13993.54       394.38 o
  12  11  13      18036.35      16044.73       456.80 o
  13  11  13      13409.88      12200.86       435.75 o
  14  11  13          0.45       -271.76       338.68 o
  15  11  13        590.47        794.34       372.23 o
  16  11  13          6.48        555.93       455.61 o
  17  11  13        239.65        470.10       515.18 o
   0  12  13      19358.90      18034.80       305.08 o
   1  12  13       3173.08       2683.76       115.77 o
   2  12  13      17176.44      19581.36       220.59 o
   3  12  13      40713.59      45812.45       331.45 o
   4  12  13      13854.91      19141.61       293.08 o
   5  12  13        818.65       6865.77       540.89 o
   6  12  13       7030.56      11135.03       292.10 o
   7  12  13       3289.01       5262.28       187.16 o
   8  12  13       3340.62       3949.26       191.37 o
   9  12  13         48.71        142.12       176.36 o
  10  12  13       5883.96       8175.50       335.24 o
  11  12  13        413.00        796.87       226.74 o
  12  12  13        671.85        475.45       260.75 o
  13  12  13       7860.38       8727.69       380.63 o
  14  12  13       5228.48       5301.10       403.16 o
  15  12  13       2314.72       2922.54       619.03 o
  16  12  13         33.04        130.66       444.16 o
  17  12  13        278.24       1572.89       521.73 o
   1  13  13      10890.69       9858.41       169.31 o
   2  13  13        778.60       1144.23       100.79 o
   3  13  13     101509.20      98938.55       641.48 o
   4  13  13        846.48       3815.25       414.76 o
   5  13  13      22254.71      24387.51       296.35 o
   6  13  13         42.84       2298.08       149.43 o
   7  13  13      28141.20      24226.94       326.15 o
   8  13  13        556.59        870.87       163.13 o
   9  13  13       9201.57       9544.47       273.13 o
  10  13  13      12972.21      13605.38       352.51 o
  11  13  13          3.08       -117.67       239.49 o
  12  13  13       7206.99       6927.04       348.57 o
  13  13  13       5028.57       5122.17       354.10 o
  14  13  13         96.16         45.36       331.19 o
  15  13  13       4426.32       4670.79       429.65 o
  16  13  13          7.46         12.75       457.64 o
  17  13  13        120.62        777.56       548.05 o
   0  14  13      12427.75      10255.06       270.95 o
   1  14  13      33529.57      33272.07       265.49 o
   2  14  13      23816.01      25571.46       339.08 o
   3  14  13      33745.83      29654.43       274.51 o
   4  14  13       1504.70       2466.23       126.93 o
   5  14  13      63361.39      58109.20       519.16 o
   6  14  13        497.54       2818.30       166.50 o
   7  14  13      89875.03      84364.13       645.33 o
   8  14  13       2345.86       3156.56       195.17 o
   9  14  13        743.94        828.89       192.66 o
  10  14  13       2296.91       4002.01       257.29 o
  11  14  13       3146.11       3412.52       287.67 o
  12  14  13       7311.46       7637.40       357.11 o
  13  14  13      13511.39      13561.88       482.08 o
  14  14  13        868.13        687.76       369.61 o
  15  14  13      13047.93      12825.14       550.94 o
  16  14  13        164.95       -193.55       457.48 o
   1  15  13       8931.88       9131.00       206.24 o
   2  15  13      41064.03      40239.48       320.52 o
   3  15  13      85618.19      81070.26       520.10 o
   4  15  13       3302.21       4291.25       243.55 o
   5  15  13     107886.35     101393.57       641.62 o
   6  15  13      22438.71      24637.28       325.31 o
   7  15  13      16632.88      17545.94       319.62 o
   8  15  13       9540.74      10932.04       301.10 o
   9  15  13       1945.47       1753.59       204.89 o
  10  15  13      13073.72      13451.82       365.49 o
  11  15  13       1036.63       1629.78       274.97 o
  12  15  13       1284.72       1610.58       298.62 o
  13  15  13        602.40        523.37       324.54 o
  14  15  13          4.49        554.47       379.56 o
  15  15  13        468.12        694.08       437.58 o
  16  15  13        371.52        943.23       487.22 o
   0  16  13     254657.61     244508.52      1638.52 o
   1  16  13      14412.52      18203.73       233.49 o
   2  16  13      24992.33      25986.10       337.08 o
   3  16  13          1.92       2763.91       158.41 o
   4  16  13        276.01        152.26       147.92 o
   5  16  13       8491.97       9472.51       234.27 o
   6  16  13       3316.49       4601.24       231.64 o
   7  16  13      40158.06      35272.31       425.27 o
   8  16  13      30191.66      28351.58       426.97 o
   9  16  13       6475.15       8004.06       285.70 o
  10  16  13      28644.97      26071.84       459.06 o
  11  16  13       3009.76       3355.94       298.51 o
  12  16  13      21040.81      19987.96       530.86 o
  13  16  13        360.55        535.36       337.23 o
  14  16  13         17.60       -405.03       405.03 o
  15  16  13       8315.41       9032.35       497.77 o
  16  16  13       1019.85       2078.15       481.35 o
   1  17  13        501.68       1055.43       151.02 o
   2  17  13      53640.52      51431.06       429.87 o
   3  17  13       1370.61       1413.97       155.35 o
   4  17  13       8430.91       9137.59       246.40 o
   5  17  13       3347.04       3397.91       203.19 o
   6  17  13       4204.28       4574.46       206.39 o
   7  17  13        618.43       1378.07       208.10 o
   8  17  13      28845.45      26842.36       409.60 o
   9  17  13      47377.96      43802.84       520.80 o
  10  17  13       1457.28       1367.23       251.30 o
  11  17  13      12090.82      14205.30       435.55 o
  12  17  13       2421.21       2161.00       329.86 o
  13  17  13       6554.96       6684.18       400.68 o
  14  17  13       3614.35       3591.22       410.21 o
  15  17  13       2950.99       2511.88       446.65 o
   0  18  13     328221.56     329719.06      2279.29 o
   1  18  13     220781.91     215026.41      1168.39 o
   2  18  13       5977.88       6952.87       218.97 o
   3  18  13      14104.01      11590.35       268.33 o
   4  18  13        533.52        395.25       170.54 o
   5  18  13      38757.66      36421.65       537.47 o
   6  18  13       4499.82       4671.44       236.20 o
   7  18  13        269.18        440.76       196.49 o
   8  18  13      11447.52      10410.85       324.36 o
   9  18  13       9122.70       8723.30       315.95 o
  10  18  13      46501.35      44259.88       576.73 o
  11  18  13       2511.96       2981.64       301.11 o
  12  18  13      17310.16      15944.30       510.44 o
  13  18  13      10133.03       9746.40       440.81 o
  14  18  13        544.13        248.48       401.36 o
  15  18  13        600.01       1047.23       438.91 o
   1  19  13       9067.81      11220.43       246.09 o
   2  19  13      56069.97      51406.66       449.71 o
   3  19  13       1612.83       2126.26       192.33 o
   4  19  13      10127.71      10098.08       305.46 o
   5  19  13       1796.05       1514.20       216.65 o
   6  19  13       3125.17       3660.05       234.03 o
   7  19  13        702.88        876.97       226.47 o
   8  19  13      32262.30      30910.87       476.69 o
   9  19  13      39669.41      40247.17       612.13 o
  10  19  13       2599.86       2696.49       281.34 o
  11  19  13       7375.73       7362.72       340.50 o
  12  19  13       4536.77       5443.56       379.14 o
  13  19  13       6816.86       8616.84       454.60 o
  14  19  13       9924.08      10213.41       486.26 o
   0  20  13     144897.61     133989.06      1857.88 o
   1  20  13      14350.14      17922.33       307.67 o
   2  20  13      25383.12      26893.41       370.15 o
   3  20  13        519.31       1749.62       205.92 o
   4  20  13         78.00        446.86       207.70 o
   5  20  13         45.23        186.13       204.04 o
   6  20  13        100.15        119.35       223.21 o
   7  20  13       7946.27       7656.20       296.40 o
   8  20  13      17236.21      18262.11       394.65 o
   9  20  13       2109.85       2835.78       274.48 o
  10  20  13      31216.53      31530.53       531.90 o
  11  20  13       2521.82       3565.76       317.84 o
  12  20  13       8857.37       9088.32       424.88 o
  13  20  13       1616.90       2668.99       402.21 o
  14  20  13       1760.98       2182.25       428.68 o
   1  21  13      22585.44      21417.02       362.50 o
   2  21  13      30867.01      29439.53       405.58 o
   3  21  13       7850.68       8109.34       302.82 o
   4  21  13       6676.67       6499.60       280.57 o
   5  21  13      25890.92      24688.71       442.90 o
   6  21  13       7290.20       8345.96       329.15 o
   7  21  13       3438.37       3391.31       288.92 o
   8  21  13       6361.87       6980.12       331.65 o
   9  21  13       1278.77       1258.66       266.93 o
  10  21  13       1630.78       1759.07       296.09 o
  11  21  13       9889.94      11113.07       412.17 o
  12  21  13      17268.93      19313.13       589.40 o
  13  21  13         74.61        750.65       437.33 o
   0  22  13       4725.74       4795.31       346.97 o
   1  22  13      25773.29      26181.43       410.39 o
   2  22  13       9382.38      12151.52       331.11 o
   3  22  13      60029.78      58372.92       583.36 o
   4  22  13       9326.93       8459.84       311.88 o
   5  22  13       9916.60       9809.69       348.48 o
   6  22  13       3456.71       4403.61       293.45 o
   7  22  13       6175.43       6528.56       341.41 o
   8  22  13       1082.45       1061.26       301.18 o
   9  22  13       5306.91       4958.16       367.62 o
  10  22  13      14683.65      15742.13       479.54 o
  11  22  13      15062.64      15121.55       476.52 o
  12  22  13       5558.62       5059.46       402.18 o
  13  22  13       1162.66       1216.51       409.12 o
   1  23  13       9758.97       9949.93       326.27 o
   2  23  13      19061.94      17018.35       372.26 o
   3  23  13       6771.94      10459.23       483.79 o
   4  23  13       1385.25       4355.75       274.50 o
   5  23  13       9034.87       9906.58       429.72 o
   6  23  13         72.10        629.25       281.05 o
   7  23  13       3989.65       3296.44       330.74 o
   8  23  13         44.46        -57.91       312.02 o
   9  23  13       4335.06       5405.53       380.27 o
  10  23  13       1879.45       1056.09       368.60 o
  11  23  13      14295.68      13738.41       585.49 o
  12  23  13      28676.12      27287.31       794.19 o
   0  24  13        341.69       1546.11       379.38 o
   1  24  13       2844.45       2597.31       293.21 o
   2  24  13        248.49        976.70       271.65 o
   3  24  13       3746.57       3862.38       279.31 o
   4  24  13       6550.14       8634.60       378.50 o
   5  24  13       3205.00       5738.20       306.77 o
   6  24  13          1.62        516.99       287.57 o
   7  24  13        201.84        371.57       307.89 o
   8  24  13       2903.67       3009.91       342.54 o
   9  24  13       5633.10       5113.47       381.39 o
  10  24  13       7444.94       8990.83       511.02 o
  11  24  13       2193.75       2332.35       416.63 o
   1  25  13        591.22        778.16       301.91 o
   2  25  13        189.86        464.94       337.38 o
   3  25  13      12128.16      15531.63       429.97 o
   4  25  13        413.98       3535.94       295.98 o
   5  25  13      19219.80      22201.63       560.72 o
   6  25  13       3837.12       4768.23       345.65 o
   7  25  13      22148.37      19329.67       520.55 o
   8  25  13         39.12         14.85       342.07 o
   9  25  13      10112.85      12686.74       576.62 o
  10  25  13        139.01        517.85       384.39 o
  11  25  13       2962.95       3060.54       436.67 o
   0  26  13       9942.15       9928.54       569.66 o
   1  26  13      12452.80      12699.20       449.72 o
   2  26  13       3632.75       4345.40       349.36 o
   3  26  13       5786.17       6704.31       366.49 o
   4  26  13       2321.04       3917.12       317.83 o
   5  26  13       4842.31       8274.64       370.33 o
   6  26  13       1115.62       1171.84       327.08 o
   7  26  13       9687.46       8872.84       407.39 o
   8  26  13      14000.90      15201.21       551.52 o
   9  26  13       4575.42       6142.64       509.11 o
  10  26  13       1164.70       2300.08       431.62 o
   1  27  13       1441.13        863.22       345.21 o
   2  27  13       3188.18       3493.91       383.33 o
   3  27  13      21132.08      22503.30       715.42 o
   4  27  13          0.74        447.09       351.84 o
   5  27  13      34420.31      33058.14       856.19 o
   6  27  13      10914.71      11658.66       509.66 o
   7  27  13      23224.59      24191.05       707.62 o
   8  27  13        494.80        726.09       441.17 o
   9  27  13       2230.29       1838.08       427.64 o
   0  28  13      10615.12      10747.73       802.39 o
   1  28  13       5809.55       6781.77       444.12 o
   2  28  13       4415.71       5048.72       480.28 o
   3  28  13          3.17        982.78       450.40 o
   4  28  13       1225.36       1714.13       433.93 o
   5  28  13       2389.00       2785.69       424.75 o
   6  28  13       2836.77       2489.21       452.56 o
   7  28  13      14562.37      14561.11       589.16 o
   8  28  13      10296.41      11789.64       561.11 o
   1  29  13          2.56       1279.16       477.71 o
   2  29  13      11789.28      12317.68       732.63 o
   3  29  13       2082.26       2385.10       505.11 o
   4  29  13       3292.72       3388.17       523.98 o
   5  29  13       2372.84       3666.69       482.60 o
   6  29  13       9960.89      11140.06       549.35 o
   0  30  13      40210.62      37395.55      1656.28 o
   1  30  13      40012.97      37752.35      1406.08 o
   2  30  13       2515.23       1977.75       522.43 o
   3  30  13      10293.90      10919.59       645.29 o
   4  30  13        768.44        460.42       549.00 o
   0   0  14       2665.00       4290.22       177.60 o
   1   0  14      28506.22      22053.88       232.93 o
   2   0  14     104037.51     120306.14      1000.20 o
   3   0  14       3588.44      12579.25       676.10 o
   4   0  14      48177.21      43899.04       451.17 o
   5   0  14     515029.19     500824.25      3206.46 o
   6   0  14       7849.72       8100.72       257.26 o
   7   0  14       6271.92       9711.19       308.51 o
   8   0  14      24675.86      23430.83       419.56 o
   9   0  14      22037.45      23227.55       446.68 o
  10   0  14      21210.43      21648.72       460.84 o
  11   0  14       7023.42       5539.63       328.40 o
  12   0  14       5339.58       5401.90       373.62 o
  13   0  14      51931.67      51029.81       984.25 o
  14   0  14       9199.11       9476.94       554.41 o
  15   0  14        929.28        731.71       473.49 o
  16   0  14       1653.31       1394.12       532.68 o
  17   0  14      59848.73      53525.46      1358.54 o
  18   0  14          0.25        339.29       703.63 o
   1   1  14      46044.42      47739.30       270.89 o
   2   1  14      33526.21      31552.99       215.41 o
   3   1  14     451719.75     468210.91      1952.54 o
   4   1  14      16468.98      21013.68       218.41 o
   5   1  14      21280.65      20065.47       289.78 o
   6   1  14      13600.31      11370.48       210.82 o
   7   1  14       8206.66       9256.65       205.94 o
   8   1  14       1014.88       1149.25       131.19 o
   9   1  14      57436.55      59366.73       562.91 o
  10   1  14       3942.95       4602.36       190.99 o
  11   1  14       6115.76       6088.29       233.82 o
  12   1  14      25286.10      24304.89       465.25 o
  13   1  14      20195.75      19058.44       488.82 o
  14   1  14        239.39       -274.94       274.94 o
  15   1  14      11820.90      11191.85       502.36 o
  16   1  14       3527.99       2691.17       413.97 o
  17   1  14      17020.50      17784.06       655.30 o
  18   1  14        386.21       -347.00       503.61 o
   0   2  14     114106.70     117927.05       816.61 o
   1   2  14       7267.79       7377.11       111.97 o
   2   2  14     108168.99     107278.00       530.49 o
   3   2  14       4002.83       5508.44       121.86 o
   4   2  14       6116.85      10691.93       146.76 o
   5   2  14     211164.33     210103.02      1054.66 o
   6   2  14         88.23        141.29        87.38 o
   7   2  14       2085.63       2008.71       128.02 o
   8   2  14      35236.00      33389.71       345.34 o
   9   2  14      11545.71      12916.52       276.85 o
  10   2  14       9087.58       8872.34       249.82 o
  11   2  14        125.91        245.88       186.87 o
  12   2  14       4082.05       4194.78       248.45 o
  13   2  14       1714.03       1648.20       266.92 o
  14   2  14        252.49       -160.59       290.33 o
  15   2  14      13423.79      12362.06       596.30 o
  16   2  14        229.70       -375.57       375.57 o
  17   2  14      29984.51      29977.82       819.61 o
  18   2  14        933.00        311.13       666.41 o
   1   3  14        723.84       2969.94       132.71 o
   2   3  14      18137.64      15705.60       152.27 o
   3   3  14       4922.75       3650.56        97.45 o
   4   3  14      69450.73      63057.75       394.25 o
   5   3  14       9007.27      11215.43       171.06 o
   6   3  14         46.57        297.26        91.29 o
   7   3  14     162671.11     154808.25       970.47 o
   8   3  14      37617.74      34033.43       376.25 o
   9   3  14       4257.27       3545.12       164.30 o
  10   3  14      29933.29      26489.20       392.74 o
  11   3  14      51499.74      48529.77       541.82 o
  12   3  14        308.73        185.46       217.10 o
  13   3  14       2672.37       2502.77       281.73 o
  14   3  14       1025.16        381.52       295.83 o
  15   3  14      13221.89      14199.16       574.66 o
  16   3  14       2297.35       1648.02       425.90 o
  17   3  14      11906.79      12343.08       575.56 o
  18   3  14        236.95       -304.65       522.18 o
   0   4  14     313773.88     304433.69      1988.06 o
   1   4  14     216527.27     244438.45      1164.93 o
   2   4  14        141.58        502.53        66.97 o
   3   4  14      42245.32      34694.70       315.74 o
   4   4  14       2383.75       2817.53       107.47 o
   5   4  14      25934.33      26251.21       244.34 o
   6   4  14        806.67        362.22        92.12 o
   7   4  14      10474.84      12067.50       201.67 o
   8   4  14       1090.13       1600.50       125.79 o
   9   4  14       2660.01       4071.93       192.80 o
  10   4  14      10725.65      10705.96       293.17 o
  11   4  14       8809.25      10441.34       310.53 o
  12   4  14        431.62        578.74       217.09 o
  13   4  14       5455.23       6969.54       304.77 o
  14   4  14       3147.31       3790.71       328.69 o
  15   4  14      26238.88      25714.94       748.11 o
  16   4  14       1140.69        814.00       408.36 o
  17   4  14         11.49       -461.62       461.62 o
  18   4  14       2674.45       2416.80       537.63 o
   2   5  14         27.09       1823.62       117.31 o
   3   5  14       6055.85       7670.96       145.12 o
   4   5  14       8505.96       8024.79       149.06 o
   5   5  14      22798.80      22486.06       241.95 o
   6   5  14       5562.17       5301.58       145.81 o
   7   5  14      97654.31      92287.30       604.75 o
   8   5  14      45026.57      44790.71       390.05 o
   9   5  14       5705.42       8588.05       232.66 o
  10   5  14      35074.31      31370.71       400.73 o
  11   5  14       7337.42       6943.02       267.60 o
  12   5  14       6470.37       5978.11       275.30 o
  13   5  14       1118.16       1741.30       261.15 o
  14   5  14        876.00       1135.99       302.83 o
  15   5  14       5022.12       6279.55       415.73 o
  16   5  14         11.79       -402.66       402.66 o
  17   5  14       4107.85       4112.20       510.06 o
  18   5  14          0.77        463.80       513.93 o
   0   6  14      15538.25      15539.96       611.95 o
   1   6  14      25302.37      44101.30       962.17 o
   2   6  14       9303.01      10653.04       211.46 o
   3   6  14       3150.88       2305.67        95.39 o
   4   6  14        418.25        376.48        83.53 o
   5   6  14       4296.69       4433.00       126.77 o
   6   6  14       2750.60       3237.38       123.29 o
   7   6  14      10571.20       9571.55       213.17 o
   8   6  14       8439.07       8784.21       221.00 o
   9   6  14      13079.91      11525.24       274.35 o
  10   6  14       8839.92       8173.54       251.28 o
  11   6  14       8440.22       8546.32       283.79 o
  12   6  14      24682.91      24341.10       460.31 o
  13   6  14       2898.06       2891.28       279.97 o
  14   6  14         50.80         29.85       288.61 o
  15   6  14        776.66       1529.17       365.86 o
  16   6  14       1148.79        937.08       416.56 o
  17   6  14       1559.96        757.40       497.27 o
  18   6  14        116.04       -127.27       537.63 o
   1   7  14      13246.57      21003.74       513.32 o
   2   7  14      12664.83      15715.73       196.40 o
   3   7  14      30112.45      29333.25       244.40 o
   4   7  14      51542.95      48294.13       348.30 o
   5   7  14       1813.54       1854.25       107.95 o
   6   7  14        222.67       2104.11       120.00 o
   7   7  14      52473.02      46933.37       376.72 o
   8   7  14       7101.91       7440.75       204.86 o
   9   7  14      29174.18      28957.20       350.38 o
  10   7  14        931.54       1415.36       179.72 o
  11   7  14      83983.12      78041.88       783.73 o
  12   7  14       6139.48       5420.05       283.40 o
  13   7  14      13233.89      11841.29       413.11 o
  14   7  14       2137.86       2894.58       323.61 o
  15   7  14        938.52        990.93       359.70 o
  16   7  14       2401.43       2357.73       458.53 o
  17   7  14         51.94        304.53       487.20 o
  18   7  14         60.76       -537.10       537.10 o
   0   8  14     258582.98     253460.19      2727.82 o
   1   8  14     345622.41     341671.41      2245.59 o
   2   8  14      24838.65      24594.09       229.56 o
   3   8  14     266609.25     282889.97      1348.92 o
   4   8  14      32757.29      32253.56       260.51 o
   5   8  14       6090.08       6130.66       156.97 o
   6   8  14      17200.04      16042.85       231.58 o
   7   8  14      28358.97      31524.54       304.50 o
   8   8  14       8735.61       9806.94       236.47 o
   9   8  14      17703.98      16102.75       280.22 o
  10   8  14       4620.91       5426.17       231.18 o
  11   8  14      10713.18      11240.91       327.52 o
  12   8  14      50006.26      50018.98       646.31 o
  13   8  14       1742.64       2335.85       294.85 o
  14   8  14         36.92        -78.58       304.64 o
  15   8  14       3517.91       3344.62       404.93 o
  16   8  14       3881.62       3798.28       454.18 o
  17   8  14       5261.10       6176.16       541.65 o
  18   8  14       1092.19       1888.48       575.17 o
   1   9  14      90738.88     111886.12      1228.95 o
   2   9  14      19483.52      21009.36       219.39 o
   3   9  14     255086.77     261906.89      1289.17 o
   4   9  14      55798.17      65227.43       427.24 o
   5   9  14       3289.85       8011.01       185.97 o
   6   9  14        232.31        714.07       111.59 o
   7   9  14     102264.93     105792.80       772.72 o
   8   9  14      60771.42      59351.62       457.02 o
   9   9  14      20892.38      19584.08       325.19 o
  10   9  14       2349.61       3229.45       224.75 o
  11   9  14     102162.09      98390.73       836.71 o
  12   9  14       2392.63       3396.87       265.20 o
  13   9  14       9367.55      10037.24       411.18 o
  14   9  14       4094.49       3950.95       361.60 o
  15   9  14       8208.55       9096.20       476.23 o
  16   9  14       2228.79       2463.83       512.68 o
  17   9  14       1875.68       2146.93       508.79 o
   0  10  14     230448.09     236220.95      1762.12 o
   1  10  14     216878.75     227733.86      1184.48 o
   2  10  14      18579.07      19551.15       251.21 o
   3  10  14     117035.55     134854.42       892.00 o
   4  10  14      13468.26      18205.76       221.76 o
   5  10  14     202462.83     197293.42      1013.18 o
   6  10  14       7079.61       7959.76       202.77 o
   7  10  14        612.49       3321.98       182.17 o
   8  10  14      21943.65      22621.07       319.73 o
   9  10  14       8808.00       8946.48       258.47 o
  10  10  14      44847.24      42891.98       504.67 o
  11  10  14       1426.19       2842.19       238.86 o
  12  10  14       8007.46       7055.03       321.90 o
  13  10  14       2794.96       2640.71       319.51 o
  14  10  14        519.16        105.49       328.29 o
  15  10  14        298.96        960.53       373.52 o
  16  10  14         29.36        680.31       438.58 o
  17  10  14      25450.04      26848.12      1215.25 o
   1  11  14       6371.06      11495.82       485.18 o
   2  11  14      64754.02      58648.88       405.82 o
   3  11  14     563675.19     560308.56      2539.90 o
   4  11  14       5078.07       7698.98       182.03 o
   5  11  14     110295.75     108121.84       790.59 o
   6  11  14      36657.55      36874.36       322.25 o
   7  11  14       2495.61       5892.16       431.56 o
   8  11  14          1.12       1334.64       160.32 o
   9  11  14      27674.58      25277.54       373.27 o
  10  11  14       8189.17       8568.50       381.72 o
  11  11  14      14850.88      14805.46       398.14 o
  12  11  14      12261.36      12823.36       417.20 o
  13  11  14       3277.02       2724.03       314.93 o
  14  11  14        101.98       -326.07       326.07 o
  15  11  14      10655.28      11122.15       482.68 o
  16  11  14       3990.29       4574.90       588.14 o
  17  11  14       9081.58       9340.93       585.41 o
   0  12  14       2128.74       1877.03       161.26 o
   1  12  14        419.02        507.99       106.29 o
   2  12  14     157217.06     150213.42       808.37 o
   3  12  14      16583.67      22189.43       325.05 o
   4  12  14       1099.92       1260.15       111.47 o
   5  12  14     645585.56     632523.62      2874.18 o
   6  12  14         29.05        692.03       122.47 o
   7  12  14      31530.26      29243.68       342.91 o
   8  12  14      56507.84      50806.36       474.20 o
   9  12  14       1573.24       2043.49       192.48 o
  10  12  14      26340.48      25504.26       445.47 o
  11  12  14        909.03        960.37       235.55 o
  12  12  14        103.10        290.57       283.74 o
  13  12  14      13551.34      12753.08       438.88 o
  14  12  14        240.55        106.24       359.23 o
  15  12  14       1690.11       1843.83       415.32 o
  16  12  14       1407.84       2269.40       485.32 o
  17  12  14      40195.68      37661.60      1094.38 o
   1  13  14        192.80        651.13       112.57 o
   2  13  14      25764.69      25788.61       273.26 o
   3  13  14     421599.59     427450.41      2151.31 o
   4  13  14          9.40        234.12       114.76 o
   5  13  14     122896.85     118909.76       697.21 o
   6  13  14      70658.80      65854.86       522.59 o
   7  13  14      10765.50       9717.06       255.80 o
   8  13  14       2642.91       3366.43       187.21 o
   9  13  14      42277.57      41230.49       466.12 o
  10  13  14      29070.45      28677.88       451.77 o
  11  13  14         49.89        182.71       251.95 o
  12  13  14      18059.51      18258.88       525.43 o
  13  13  14       8389.83       9442.33       505.56 o
  14  13  14        449.53        914.59       343.11 o
  15  13  14       7164.86       7287.61       478.71 o
  16  13  14       2782.52       3948.57       491.15 o
  17  13  14       3970.02       4321.79       563.57 o
   0  14  14      43447.35      40558.81       584.16 o
   1  14  14      16320.46      16169.21       227.59 o
   2  14  14      40126.34      42412.59       324.28 o
   3  14  14      28474.73      33693.50       420.13 o
   4  14  14        303.34        895.31       129.63 o
   5  14  14     269895.47     267825.28      1392.88 o
   6  14  14       8911.49       8199.38       233.82 o
   7  14  14       2705.37       3094.96       190.86 o
   8  14  14      31815.64      28052.40       432.08 o
   9  14  14        973.47       1405.02       199.76 o
  10  14  14      25467.90      23832.69       419.09 o
  11  14  14       4401.80       4424.87       296.55 o
  12  14  14       3905.76       3975.93       318.77 o
  13  14  14        983.94       1668.66       328.08 o
  14  14  14         54.39        313.51       357.65 o
  15  14  14      13468.06      12772.35       584.42 o
  16  14  14        791.65        164.01       468.97 o
   1  15  14       6107.35       7633.47       257.33 o
   2  15  14        236.50        736.71       113.04 o
   3  15  14     102149.88      96166.78       607.33 o
   4  15  14      21492.71      20243.35       267.60 o
   5  15  14       2441.94       4312.69       244.56 o
   6  15  14       5620.53       5685.21       207.39 o
   7  15  14      62306.49      58005.74       585.09 o
   8  15  14      36804.15      36005.08       545.40 o
   9  15  14          1.27         39.72       213.34 o
  10  15  14         91.72        279.11       226.25 o
  11  15  14      11981.15      12685.76       409.85 o
  12  15  14       1320.91       1968.27       301.85 o
  13  15  14       3299.18       3573.73       352.90 o
  14  15  14       3574.89       4153.11       401.93 o
  15  15  14       3931.67       3663.04       459.55 o
  16  15  14        231.58        -12.77       549.43 o
   0  16  14     102501.59      95478.93       844.56 o
   1  16  14     101059.95      97878.12       597.27 o
   2  16  14       7375.78       8150.11       210.45 o
   3  16  14     117009.34     109004.70       731.40 o
   4  16  14       4491.38       4087.78       163.41 o
   5  16  14      35172.47      31049.04       346.16 o
   6  16  14      16877.69      16309.27       302.85 o
   7  16  14      24665.94      24340.87       396.58 o
   8  16  14        380.75       1043.66       200.08 o
   9  16  14         59.52        437.43       209.58 o
  10  16  14        971.96        794.65       241.24 o
  11  16  14       5792.98       6147.22       326.99 o
  12  16  14       6600.35       7181.38       365.15 o
  13  16  14       5280.47       5071.91       376.37 o
  14  16  14         69.05        433.46       443.49 o
  15  16  14      18134.66      20531.13       665.66 o
  16  16  14         42.06        548.84       485.93 o
   1  17  14         78.96       2536.15       235.26 o
   2  17  14         77.21        316.83       178.88 o
   3  17  14        440.04        911.47       160.76 o
   4  17  14      18148.86      17149.93       306.18 o
   5  17  14      26632.87      24755.13       365.12 o
   6  17  14        996.50       1513.10       176.61 o
   7  17  14      71000.08      62515.38       583.15 o
   8  17  14       3910.54       3982.92       235.57 o
   9  17  14       2933.85       5792.57       264.78 o
  10  17  14       4514.56       5017.25       292.96 o
  11  17  14        349.20        665.74       283.63 o
  12  17  14        291.95         37.98       315.02 o
  13  17  14        121.95       1450.12       354.72 o
  14  17  14       2105.92       1887.33       398.26 o
  15  17  14       1427.75       1970.47       445.65 o
   0  18  14      17308.65      20413.38       717.14 o
   1  18  14          0.81       5372.08      1201.58 o
   2  18  14       3098.66       4056.37       193.91 o
   3  18  14       6517.81       6700.48       225.59 o
   4  18  14        236.37        221.88       175.50 o
   5  18  14       4201.82       5013.95       237.23 o
   6  18  14       7017.62       6634.32       234.54 o
   7  18  14       1210.54       2167.16       214.47 o
   8  18  14         88.31        576.12       227.87 o
   9  18  14      12271.09      12943.74       374.55 o
  10  18  14       1657.85       1717.80       270.30 o
  11  18  14         90.96        272.02       298.71 o
  12  18  14          9.71       -121.86       322.05 o
  13  18  14        120.89       1314.52       367.76 o
  14  18  14        580.41        452.77       397.52 o
  15  18  14       2789.26       4104.07       466.29 o
   1  19  14      13677.09      16198.69       289.13 o
   2  19  14       4443.90       5938.79       209.75 o
   3  19  14       2152.64       2318.16       206.91 o
   4  19  14       3280.29       2667.58       204.14 o
   5  19  14        348.44        621.26       204.34 o
   6  19  14       6290.58       7247.91       277.43 o
   7  19  14        243.17        484.77       204.04 o
   8  19  14      13109.46      11884.38       369.80 o
   9  19  14       7064.52       8581.13       330.67 o
  10  19  14         15.65       -254.48       263.94 o
  11  19  14      21670.88      21180.84       497.41 o
  12  19  14       1098.04        779.01       362.32 o
  13  19  14       5082.11       6937.36       434.19 o
  14  19  14        408.38       1261.53       544.60 o
   0  20  14      45131.42      41190.97       781.16 o
   1  20  14      53373.86      52221.52       460.99 o
   2  20  14        940.77        848.34       195.17 o
   3  20  14      92064.56      81991.62       764.98 o
   4  20  14      10653.95       9311.42       302.57 o
   5  20  14          9.85        517.97       213.52 o
   6  20  14       5757.16       5622.99       261.61 o
   7  20  14       2513.23       3994.87       319.00 o
   8  20  14         10.76        381.88       237.34 o
   9  20  14      22879.37      22420.63       496.50 o
  10  20  14        490.13        808.35       283.52 o
  11  20  14       5997.41       5546.58       338.47 o
  12  20  14       3172.93       3499.12       372.57 o
  13  20  14        527.91        993.11       386.48 o
  14  20  14         90.05       -413.24       413.24 o
   1  21  14       9324.64      12073.74       316.07 o
   2  21  14        532.55        357.26       206.07 o
   3  21  14      15682.87      16193.62       363.08 o
   4  21  14       6465.48       6795.31       284.25 o
   5  21  14         77.30       1526.03       241.44 o
   6  21  14         74.85        205.87       270.68 o
   7  21  14       9417.18       9783.06       396.73 o
   8  21  14       9498.76       9945.65       372.57 o
   9  21  14       1792.25       1102.75       270.94 o
  10  21  14          9.78        464.73       302.74 o
  11  21  14      40143.00      38496.34       615.38 o
  12  21  14       2903.55       3641.74       382.05 o
  13  21  14       7636.67       7386.06       459.98 o
   0  22  14        141.19        926.71       292.63 o
   1  22  14        733.38       1747.54       234.25 o
   2  22  14       7625.98       8483.20       309.08 o
   3  22  14      26564.61      27680.15       528.47 o
   4  22  14       4615.21       6186.01       325.09 o
   5  22  14      31322.83      31650.55       500.64 o
   6  22  14       2760.09       3085.68       289.39 o
   7  22  14         31.97        436.26       280.11 o
   8  22  14         90.59        420.89       303.14 o
   9  22  14      15260.46      13863.01       476.38 o
  10  22  14       6946.69       7533.86       378.99 o
  11  22  14       3709.82       4406.20       407.09 o
  12  22  14        908.22        717.78       369.81 o
  13  22  14       4714.56       6499.92       469.64 o
   1  23  14       2520.22       2610.93       262.33 o
   2  23  14       1917.65       2261.44       273.46 o
   3  23  14      82745.28      79550.73       712.81 o
   4  23  14        579.52       2119.16       280.56 o
   5  23  14      27492.48      29485.29       509.52 o
   6  23  14       7254.23       7156.07       338.57 o
   7  23  14       1254.36       1261.38       309.42 o
   8  23  14         60.79        608.69       324.58 o
   9  23  14      28721.14      28303.65       734.64 o
  10  23  14       5406.87       6163.53       416.35 o
  11  23  14       7370.47       7059.92       402.68 o
  12  23  14        189.33       1180.46       394.20 o
   0  24  14       1847.47       1873.93       408.30 o
   1  24  14      15102.32      14697.56       425.71 o
   2  24  14      43271.09      40813.82       554.90 o
   3  24  14        347.24        636.83       254.94 o
   4  24  14       3708.40       4828.61       314.30 o
   5  24  14      85165.00      83951.73       782.69 o
   6  24  14         29.94        254.72       288.75 o
   7  24  14        197.47        367.88       315.22 o
   8  24  14       6713.36       7105.25       383.08 o
   9  24  14       5288.98       6568.04       404.97 o
  10  24  14       6377.84       6778.18       428.37 o
  11  24  14        298.31         -3.36       440.99 o
   1  25  14       4889.72       4472.28       349.91 o
   2  25  14      20740.23      19102.56       475.55 o
   3  25  14      86813.86      83132.36       780.99 o
   4  25  14       3787.82       4114.82       308.94 o
   5  25  14      15731.28      18621.51       544.87 o
   6  25  14      20229.04      18448.20       496.70 o
   7  25  14        201.52        975.89       330.07 o
   8  25  14        629.12        563.82       354.95 o
   9  25  14      23479.63      23746.53       735.74 o
  10  25  14       5154.53       7153.12       442.69 o
  11  25  14        142.91        172.89       423.13 o
   0  26  14       9232.15      11180.16       623.29 o
   1  26  14         84.12        610.79       329.20 o
   2  26  14      16394.95      15384.64       524.60 o
   3  26  14        650.92       2441.87       336.77 o
   4  26  14        142.15        487.42       304.02 o
   5  26  14      57826.88      55412.45       702.44 o
   6  26  14         12.64       -219.21       324.67 o
   7  26  14        480.36       1663.41       360.96 o
   8  26  14       7012.11       7944.57       424.53 o
   9  26  14       1312.33       1951.95       400.14 o
  10  26  14       2528.50       2984.54       449.32 o
   1  27  14       7439.83       9690.37       439.69 o
   2  27  14        479.85        565.25       364.86 o
   3  27  14      11321.56      12933.85       545.03 o
   4  27  14       6842.94       6756.82       534.81 o
   5  27  14       2929.47       7215.63       401.85 o
   6  27  14       1855.50       2929.75       436.03 o
   7  27  14      42007.85      43020.14       732.02 o
   8  27  14       7504.83       8845.65       473.09 o
   9  27  14          0.81        222.05       446.56 o
   0  28  14      17276.01      19382.52       804.97 o
   1  28  14      15264.78      15022.14       531.64 o
   2  28  14        369.46        508.34       410.01 o
   3  28  14       9334.30      10446.72       541.11 o
   4  28  14       1273.63       1219.47       408.96 o
   5  28  14      12240.93      13141.26       573.01 o
   6  28  14       1205.97       1116.32       459.10 o
   7  28  14       2710.46       5762.32       501.49 o
   1  29  14        988.84       1724.05       434.51 o
   2  29  14        174.39       1423.10       505.21 o
   3  29  14         32.77       -117.45       496.33 o
   4  29  14       7493.78       7905.31       588.66 o
   5  29  14       7028.88       6944.65       556.68 o
   6  29  14       1200.50       1003.91       680.62 o
   0  30  14       3085.69       4734.29       850.78 o
   1  30  14        137.81       3336.89       662.72 o
   2  30  14        142.90        620.86       543.45 o
   3  30  14        220.19       -569.13       569.13 o
   4  30  14        826.58        680.41       585.13 o
   1   1  15       5935.55       4721.55        92.94 o
   2   1  15      13601.30      14862.58       148.62 o
   3   1  15          5.98        245.18        64.78 o
   4   1  15      59195.74      53028.20       347.18 o
   5   1  15      26311.86      26688.46       232.31 o
   6   1  15      33298.23      29960.23       285.18 o
   7   1  15      47769.43      50649.66       426.57 o
   8   1  15      38491.03      36816.89       377.34 o
   9   1  15       7360.07       7563.77       225.75 o
  10   1  15      37472.20      36170.99       403.14 o
  11   1  15        960.03       1116.27       187.67 o
  12   1  15      13780.48      13174.15       388.50 o
  13   1  15       2418.49       2039.43       278.62 o
  14   1  15         19.21       -170.03       294.11 o
  15   1  15       2509.00       2491.84       357.77 o
  16   1  15        224.57        497.04       389.07 o
  17   1  15          2.67        929.42       462.07 o
  18   1  15        225.56       -180.10       517.97 o
   0   2  15       9117.22      11677.18       194.44 o
   1   2  15       1231.97       1482.95        66.31 o
   2   2  15      35851.34      29313.88       221.75 o
   3   2  15      17300.94      16198.76       160.87 o
   4   2  15       9136.43       8795.81       136.56 o
   5   2  15      17528.23      16636.78       202.46 o
   6   2  15      11745.31      10814.59       184.21 o
   7   2  15      20360.07      20525.48       261.97 o
   8   2  15       7848.26       7852.37       213.32 o
   9   2  15       1589.92       4197.68       187.28 o
  10   2  15      36671.34      34454.22       402.89 o
  11   2  15       3237.15       3552.17       228.29 o
  12   2  15       2143.16       2373.39       229.68 o
  13   2  15        295.91        635.87       266.44 o
  14   2  15       4056.83       3594.47       324.45 o
  15   2  15      26574.75      26528.93       653.80 o
  16   2  15       2890.16       2648.40       412.06 o
  17   2  15        546.97        501.60       476.97 o
  18   2  15       6877.25       8010.33       639.60 o
   1   3  15     164522.34     167952.64       810.71 o
   2   3  15     115171.07     118220.98       582.40 o
   3   3  15        413.53        362.59        65.18 o
   4   3  15      33902.16      32551.66       258.15 o
   5   3  15     114627.91     110655.14       616.93 o
   6   3  15      23794.57      19866.72       227.61 o
   7   3  15      86864.58      92564.73       567.35 o
   8   3  15       9237.44      10176.42       227.06 o
   9   3  15      60899.29      56796.13       523.53 o
  10   3  15      54172.86      51565.91       516.00 o
  11   3  15      15196.27      15425.44       366.48 o
  12   3  15      21401.98      18654.43       427.41 o
  13   3  15      34494.93      34043.42       606.04 o
  14   3  15       1505.48       1481.94       322.72 o
  15   3  15      10970.65      11905.08       483.97 o
  16   3  15       3707.15       3520.73       427.43 o
  17   3  15         73.35        -18.20       450.07 o
  18   3  15          2.65        276.76       520.84 o
   0   4  15     230266.28     212135.45      1468.70 o
   1   4  15     190048.20     192411.25       915.56 o
   2   4  15       6958.64       6752.35       124.86 o
   3   4  15      13801.70      12182.78       159.75 o
   4   4  15       1317.78       2956.94       106.31 o
   5   4  15      68148.94      69024.20       431.70 o
   6   4  15      40598.45      38525.56       360.08 o
   7   4  15     151514.95     147437.84       921.47 o
   8   4  15       5435.58       5121.08       164.89 o
   9   4  15       5730.05       7542.24       211.40 o
  10   4  15       7568.01       8182.50       265.44 o
  11   4  15         79.36        939.49       199.74 o
  12   4  15      17552.08      16471.47       402.67 o
  13   4  15       4727.37       5811.96       294.19 o
  14   4  15       1523.67       1420.61       308.36 o
  15   4  15      32473.30      33713.34       679.07 o
  16   4  15        254.95        199.70       410.34 o
  17   4  15        776.75        495.87       470.64 o
  18   4  15       3535.42       3942.65       570.68 o
   1   5  15     470605.34     500670.38      2346.34 o
   2   5  15       1925.87       4116.18       162.06 o
   3   5  15      12171.28      12576.84       166.97 o
   4   5  15       4671.48       3914.08       121.81 o
   5   5  15      29547.13      31011.10       263.97 o
   6   5  15      44180.43      45320.84       347.31 o
   7   5  15      50907.99      48542.64       376.13 o
   8   5  15     200319.20     188345.36      1268.00 o
   9   5  15     170772.80     164017.58      1007.91 o
  10   5  15      30387.47      28397.58       389.65 o
  11   5  15      17124.99      18526.03       399.83 o
  12   5  15       1978.47       2502.28       241.06 o
  13   5  15      49413.75      48889.10       672.30 o
  14   5  15       6713.02       8223.38       379.91 o
  15   5  15       4092.43       4998.21       448.21 o
  16   5  15       9989.94       9792.17       511.69 o
  17   5  15       5550.84       5993.48       537.91 o
  18   5  15          2.94        637.25       539.47 o
   0   6  15    1682469.88    1800545.50     11426.65 o
   1   6  15     248078.61     268291.47      2314.65 o
   2   6  15     302738.62     304321.28      1451.61 o
   3   6  15      43974.09      41330.68       327.53 o
   4   6  15      21889.02      19602.38       213.28 o
   5   6  15      62620.05      62041.75       408.14 o
   6   6  15          2.96       2369.05       129.33 o
   7   6  15     277126.78     270174.91      1634.24 o
   8   6  15      20657.31      25202.78       303.75 o
   9   6  15         55.41       2030.87       162.66 o
  10   6  15      12733.29      12524.66       305.73 o
  11   6  15       2136.74       3057.35       229.78 o
  12   6  15      30119.36      28863.88       492.47 o
  13   6  15       8103.56       8881.72       363.84 o
  14   6  15      14063.82      13988.22       483.67 o
  15   6  15      22344.80      22658.82       631.33 o
  16   6  15      16181.33      16382.18       715.56 o
  17   6  15         19.00       -320.80       493.02 o
  18   6  15       1786.44       2608.82       572.26 o
   1   7  15     584689.00     614307.25      2847.25 o
   2   7  15      85139.09      83201.53       490.18 o
   3   7  15      27435.34      30157.89       255.57 o
   4   7  15         52.16        377.13        94.54 o
   5   7  15      14992.80      13672.25       211.06 o
   6   7  15     147432.41     136874.08       776.94 o
   7   7  15      27303.62      29001.94       300.11 o
   8   7  15     211585.69     212200.50      1130.73 o
   9   7  15      91430.66      90182.07       638.38 o
  10   7  15      35375.12      33438.22       420.13 o
  11   7  15      18854.08      17161.92       385.53 o
  12   7  15       1090.26       1919.50       246.36 o
  13   7  15      25476.65      23393.26       582.58 o
  14   7  15       8030.90       8901.69       415.77 o
  15   7  15          4.06        161.63       363.90 o
  16   7  15      11287.02      11812.14       565.78 o
  17   7  15       6082.00       7536.58       595.44 o
  18   7  15       5898.21       7963.25       640.90 o
   0   8  15     345484.72     377974.81      3717.46 o
   1   8  15     339304.81     353188.16      1902.33 o
   2   8  15     151634.53     157397.30       803.37 o
   3   8  15     143280.98     141358.62       729.04 o
   4   8  15      57306.12      52714.20       362.63 o
   5   8  15      49489.59      44791.73       353.14 o
   6   8  15      18466.72      17324.67       242.54 o
   7   8  15     136959.41     135532.30       791.20 o
   8   8  15      22819.78      23813.46       311.82 o
   9   8  15       2085.57       3696.55       185.63 o
  10   8  15      76520.26      71672.20       670.02 o
  11   8  15      10495.06       9908.64       311.48 o
  12   8  15         79.81        975.58       265.40 o
  13   8  15      12789.99      12189.88       419.28 o
  14   8  15        475.75        739.31       317.73 o
  15   8  15      19081.54      18312.24       683.56 o
  16   8  15       6189.05       7789.29       524.64 o
  17   8  15        707.79       2223.07       534.85 o
  18   8  15       9323.58      10613.45       884.86 o
   1   9  15     516044.81     542335.62      2496.61 o
   2   9  15     265690.25     262879.91      1315.34 o
   3   9  15      19120.32      24659.26       349.47 o
   4   9  15      97501.89     101369.36       568.38 o
   5   9  15      12354.13      13913.70       200.13 o
   6   9  15       4744.39       5981.10       172.09 o
   7   9  15      49055.28      47332.54       402.50 o
   8   9  15       5171.39       5856.42       194.53 o
   9   9  15      42318.76      40246.04       477.72 o
  10   9  15      35423.14      32469.49       454.11 o
  11   9  15      13147.30      14225.45       385.52 o
  12   9  15      14571.23      15964.89       426.70 o
  13   9  15       4332.68       5180.19       369.31 o
  14   9  15        742.16        735.94       327.33 o
  15   9  15       6980.90       6544.92       422.33 o
  16   9  15       4511.07       6146.95       489.34 o
  17   9  15        203.61       1013.89       501.06 o
   0  10  15      67457.11      64856.76       636.30 o
   1  10  15      33315.72      39077.52       404.39 o
   2  10  15     146541.62     146853.61       804.50 o
   3  10  15     114683.37     119867.34       677.80 o
   4  10  15     278361.66     285492.84      1387.51 o
   5  10  15      27246.98      30389.38       289.88 o
   6  10  15      68754.52      65308.04       459.21 o
   7  10  15      40128.79      37717.26       382.30 o
   8  10  15       6090.66       6352.66       213.19 o
   9  10  15       2282.83       2309.88       186.60 o
  10  10  15      39654.03      37386.67       467.08 o
  11  10  15      24271.96      23153.28       437.37 o
  12  10  15       6672.94       7120.04       321.07 o
  13  10  15       3637.69       3903.03       340.31 o
  14  10  15       2240.49       2597.67       366.09 o
  15  10  15      10932.41      11856.46       727.10 o
  16  10  15        461.00       1427.99       440.40 o
  17  10  15         27.33       1413.07       499.28 o
   1  11  15     105075.68     110897.16       662.10 o
   2  11  15     134411.06     142754.78       761.43 o
   3  11  15      12009.56      20815.11       407.99 o
   4  11  15      28263.43      34546.52       482.36 o
   5  11  15       1425.71       4532.13       346.54 o
   6  11  15      11858.17      12369.68       244.61 o
   7  11  15      10732.65      12157.54       280.57 o
   8  11  15      15081.72      16557.19       305.38 o
   9  11  15       5243.47       5798.99       229.03 o
  10  11  15      56003.78      53274.79       658.26 o
  11  11  15        117.37       2037.39       240.44 o
  12  11  15      23618.74      23818.05       666.26 o
  13  11  15        683.14        393.05       296.71 o
  14  11  15       5978.07       7354.60       433.24 o
  15  11  15       2078.47       2347.02       393.48 o
  16  11  15       1698.69       2682.55       484.64 o
  17  11  15        122.34       2160.82       532.30 o
   0  12  15       1452.21       3919.53       363.77 o
   1  12  15       4076.34       5017.79       169.72 o
   2  12  15      11969.06      14675.90       297.65 o
   3  12  15      18648.45      19630.67       239.94 o
   4  12  15      41297.02      42833.70       340.59 o
   5  12  15       1371.67      10688.90       822.43 o
   6  12  15       3222.43       7052.90       317.01 o
   7  12  15          8.86        418.47       145.94 o
   8  12  15       2219.79       2634.69       185.06 o
   9  12  15        822.10        815.98       186.50 o
  10  12  15        495.76       1160.21       215.17 o
  11  12  15       2984.58       4479.32       269.65 o
  12  12  15        631.15       1102.91       275.08 o
  13  12  15       5019.04       5633.52       349.10 o
  14  12  15       5035.54       4752.51       408.16 o
  15  12  15        152.37        357.76       398.75 o
  16  12  15         14.15        509.80       461.61 o
  17  12  15        510.13       1684.60       685.02 o
   1  13  15       4472.09       5396.27       247.81 o
   2  13  15      44315.27      46388.06       371.44 o
   3  13  15      20349.71      26522.16       345.09 o
   4  13  15       9847.64      12873.39       217.20 o
   5  13  15      21995.83      22863.30       299.28 o
   6  13  15      37616.07      36319.21       377.30 o
   7  13  15          6.14        332.55       154.62 o
   8  13  15       5663.77       6849.25       231.72 o
   9  13  15       1513.05       1716.63       194.82 o
  10  13  15       9077.87       9026.67       315.56 o
  11  13  15        110.24       1649.95       248.27 o
  12  13  15        670.14       1531.06       306.06 o
  13  13  15       7470.75       8266.65       486.04 o
  14  13  15         25.04       -169.21       341.86 o
  15  13  15          0.64        146.24       399.41 o
  16  13  15       2093.14       2529.18       487.58 o
   0  14  15      40412.76      38245.67       474.17 o
   1  14  15      13167.04      11753.86       282.88 o
   2  14  15      71726.07      72189.59       471.04 o
   3  14  15      10765.11      17184.06       443.31 o
   4  14  15      31126.90      29350.22       310.52 o
   5  14  15       2625.55       4809.81       249.37 o
   6  14  15      60518.23      58456.50       497.02 o
   7  14  15      12826.36      12952.16       322.38 o
   8  14  15      15616.10      14224.79       318.34 o
   9  14  15          2.59        479.12       192.27 o
  10  14  15         24.41        546.01       215.81 o
  11  14  15         20.93       1322.20       265.67 o
  12  14  15       1403.30       2151.45       303.36 o
  13  14  15       6047.45       6812.97       394.33 o
  14  14  15      18050.78      19095.50       624.99 o
[truncated: 597,683 more chars]
