# Supplementary material for: Synthesis and characterization of hybrid Anderson hexa­molybdoaluminates(III) functionalized with indometacin or cinnamic acid
Source: Acta Crystallogr C Struct Chem. 2018 Oct 24;74(Pt 11):1378–83. doi: 10.1107/S2053229618012536 (PMC6218885; doi:10.1107/S2053229618012536)
Supplement: Supplementary file 3 [file c-74-01378-taco104_0msup3.hkl]

#
# h,k,l, Fc-squared, Fo-squared, sigma(Fo-squared), status flag
#
data_taco104_0m
_shelx_title ' '
_shelx_refln_list_code          4
_shelx_F_calc_maximum     1193.66
_exptl_crystal_F_000      9448.00
_reflns_d_resolution_high  0.8300

loop_
 _space_group_symop_operation_xyz
 'x, y, z'
 '-x+1/2, -y, z+1/2'
 'x+1/2, -y+1/2, -z'
 '-x, y+1/2, -z+1/2'
 '-x, -y, -z'
 'x-1/2, y, -z-1/2'
 '-x-1/2, y-1/2, z'
 'x, -y-1/2, z-1/2'

_cell_length_a    21.8904
_cell_length_b    23.9848
_cell_length_c    37.7190
_cell_angle_alpha  90.000
_cell_angle_beta   90.000
_cell_angle_gamma  90.000

_shelx_F_squared_multiplier     1.000

loop_
 _refln_index_h
 _refln_index_k
 _refln_index_l
 _refln_F_squared_calc
 _refln_F_squared_meas
 _refln_F_squared_sigma
 _refln_observed_status
   4   0   0      37673.66      43545.25       343.26 o
   6   0   0      46034.26      55518.05       927.90 o
   8   0   0      37029.33      32082.77       325.26 o
  10   0   0       7893.73      10160.09       351.10 o
  12   0   0     372278.88     351142.25      2169.61 o
  14   0   0     306119.06     303592.25      2302.02 o
  16   0   0      15132.06      15130.39       613.27 o
  18   0   0      54404.93      52659.78      1051.35 o
  20   0   0       9902.84       9804.28       561.06 o
  22   0   0      56090.98      50994.31      1134.08 o
  24   0   0      10319.62      12524.67       923.03 o
  26   0   0       4655.01       5173.34       954.46 o
   4   1   0        285.28         56.17        24.45 o
   6   1   0      38757.97      38338.25       263.81 o
   8   1   0       1428.62       1266.18        63.96 o
  10   1   0        659.13        682.85        69.36 o
  12   1   0      31894.99      33490.90       343.57 o
  14   1   0       6917.18       7052.72       299.70 o
  16   1   0      14387.77      17711.07       628.22 o
  18   1   0      49850.33      49132.08       718.81 o
  20   1   0         78.95        -77.09       182.15 o
  22   1   0       2684.65       3193.75       329.65 o
  24   1   0       3589.29       3490.11       412.01 o
  26   1   0         71.77        101.51       485.59 o
   2   2   0      15727.22       8727.37       253.86 o
   4   2   0      55587.79      56854.02       324.80 o
   6   2   0       9412.69      10104.08       141.39 o
   8   2   0      18061.36      14696.49       191.27 o
  10   2   0      22376.18      24797.68       288.15 o
  12   2   0       1674.83       2453.30       112.63 o
  14   2   0        200.69        373.37        92.13 o
  16   2   0      37883.35      40153.36       544.52 o
  18   2   0     119378.03     112315.64      1105.98 o
  20   2   0        288.39        172.24       184.14 o
  22   2   0      39053.18      39448.77       769.61 o
  24   2   0      16617.38      17329.27       675.99 o
  26   2   0       1944.44       2769.54       526.75 o
   2   3   0        891.43        424.18        34.00 o
   4   3   0     213864.44     215543.53       969.65 o
   6   3   0     155313.62     156979.55       767.67 o
   8   3   0      54982.08      53646.08       401.73 o
  10   3   0      42210.91      45348.79       394.60 o
  12   3   0      12337.70      13035.34       232.33 o
  14   3   0      24125.56      22946.23       313.49 o
  16   3   0       1051.98       1204.76       160.18 o
  18   3   0       5331.22       6456.62       299.88 o
  20   3   0       1211.90       1418.09       256.08 o
  22   3   0       4271.25       4123.07       330.47 o
  24   3   0        878.70        929.71       310.58 o
  26   3   0       4497.48       5589.64       913.51 o
   0   4   0      11860.33      13780.31       176.92 o
   2   4   0       4864.70       3031.03        72.60 o
   4   4   0      42487.28      40644.34       293.91 o
   6   4   0        543.77        536.75        50.26 o
   8   4   0      49804.93      50978.01       455.00 o
  10   4   0     114254.34     119855.45       777.02 o
  12   4   0      55603.65      49499.58       463.63 o
  14   4   0      45851.61      43179.87       458.54 o
  16   4   0      14560.25      17336.83       361.79 o
  18   4   0       6878.74       6442.85       290.95 o
  20   4   0       1558.94       1553.04       264.70 o
  22   4   0       3761.75       4301.52       354.49 o
  24   4   0        338.77        233.28       500.53 o
  26   4   0        634.35        720.36       602.15 o
   2   5   0      40851.81      41054.94       279.49 o
   4   5   0      27770.47      25485.39       230.86 o
   6   5   0       9760.28      11551.84       166.41 o
   8   5   0       2308.11       2167.17       106.19 o
  10   5   0      18586.32      21133.04       333.98 o
  12   5   0      26017.54      25091.57       332.42 o
  14   5   0      86566.90      85205.74       686.60 o
  16   5   0      92843.78      89990.43       798.37 o
  18   5   0        433.70        152.40       149.91 o
  20   5   0        561.40        516.35       231.88 o
  22   5   0      20372.55      21679.12       762.89 o
  24   5   0       7916.88       9238.14       514.74 o
   0   6   0      14212.94      11963.95       332.96 o
   2   6   0      94641.35     101598.52       524.12 o
   4   6   0     526852.94     520511.94      2262.06 o
   6   6   0     217789.08     241379.84      1254.57 o
   8   6   0      42942.23      42043.22       355.30 o
  10   6   0      11168.41      14538.91       246.37 o
  12   6   0       8090.09       6865.23       210.55 o
  14   6   0       4304.45       4559.59       189.72 o
  16   6   0      57615.33      56134.76       719.70 o
  18   6   0     109534.82     109859.50       974.34 o
  20   6   0      40124.63      39491.69       695.49 o
  22   6   0        366.14       2206.23       326.36 o
  24   6   0       6204.31       6733.45       597.84 o
   2   7   0     177161.03     183042.16       844.54 o
   4   7   0     485861.22     475757.69      2102.96 o
   6   7   0     799353.62     818421.50      3658.12 o
   8   7   0     788731.75     793375.50      3353.36 o
  10   7   0       8327.74       9109.54       215.71 o
  12   7   0      11550.76      12395.55       266.70 o
  14   7   0      10661.72      10262.67       262.78 o
  16   7   0       1138.25        952.77       146.09 o
  18   7   0      34350.67      34891.92       578.48 o
  20   7   0      56484.90      58538.73       833.43 o
  22   7   0       1395.26       2463.92       312.19 o
  24   7   0      23270.64      22823.44       815.59 o
   0   8   0      15267.56      16532.16       376.02 o
   2   8   0      54493.07      51985.76       354.03 o
   4   8   0     516314.59     532694.62      2345.70 o
   6   8   0     417306.00     431214.97      1999.27 o
   8   8   0     111868.97     120186.91       755.36 o
  10   8   0     124610.31     135671.17       821.50 o
  12   8   0      29859.55      28160.56       393.24 o
  14   8   0      43531.04      43798.51       495.02 o
  16   8   0       4514.05       4316.31       219.28 o
  18   8   0      16128.86      17864.05       439.90 o
  20   8   0      10185.23      11137.74       431.96 o
  22   8   0       9266.88      10378.08       477.86 o
  24   8   0      25353.30      26698.69      1015.99 o
   2   9   0      62589.28      57299.12       427.05 o
   4   9   0      25113.38      22922.35       282.34 o
   6   9   0     474986.50     499366.38      2286.30 o
   8   9   0     150891.34     161155.50      1008.18 o
  10   9   0     109839.60     112354.18       771.12 o
  12   9   0      84715.50      85771.98       698.23 o
  14   9   0        395.54        331.62       117.58 o
  16   9   0      30749.21      28282.65       458.21 o
  18   9   0         64.45        311.97       169.37 o
  20   9   0       3599.89       4576.04       318.65 o
  22   9   0       4617.51       4858.00       367.42 o
  24   9   0      60210.94      56337.97      1288.46 o
   0  10   0       2931.75       3699.21       180.23 o
   2  10   0     173002.33     160731.27       891.31 o
   4  10   0      31416.35      35167.27       284.97 o
   6  10   0      75548.55      72875.17       538.75 o
   8  10   0        158.65        211.83        88.22 o
  10  10   0       1459.20       2024.99       131.95 o
  12  10   0        195.39        318.02       115.15 o
  14  10   0        819.79        433.23       122.15 o
  16  10   0       1124.30       1294.35       171.09 o
  18  10   0        156.78        -98.46       152.51 o
  20  10   0       1886.59       2519.72       268.07 o
  22  10   0        254.04        -97.55       249.10 o
  24  10   0      20224.93      19317.42       737.55 o
   2  11   0      61515.86      66592.78       527.03 o
   4  11   0      20357.26      20779.09       232.64 o
   6  11   0      54803.73      50183.16       435.57 o
   8  11   0      46946.21      47968.67       481.39 o
  10  11   0      30039.50      31586.40       387.58 o
  12  11   0       9205.92       9585.31       234.73 o
  14  11   0        379.00        217.67       119.56 o
  16  11   0      11615.16      11247.78       334.17 o
  18  11   0       8230.17       9369.56       362.81 o
  20  11   0       7470.80       7874.08       361.25 o
  22  11   0      21823.31      22467.81       679.08 o
  24  11   0       8398.37       8071.02       594.72 o
   0  12   0      37142.17      35112.42       527.98 o
   2  12   0      30375.28      27436.00       329.67 o
   4  12   0       6304.99       5998.89       138.61 o
   6  12   0       2044.66       2367.36       133.51 o
   8  12   0        787.65       1648.17       198.44 o
  10  12   0         79.22        -18.66        94.95 o
  12  12   0          3.62        -71.21        93.07 o
  14  12   0       1477.09       1674.12       156.10 o
  16  12   0        682.80        744.96       153.86 o
  18  12   0       2784.80       2819.68       249.09 o
  20  12   0      34789.85      34296.41       639.21 o
  22  12   0       8460.98       8317.82       513.52 o
   2  13   0      35563.16      31974.44       424.87 o
   4  13   0      20482.18      19329.36       278.33 o
   6  13   0      15578.42      15734.30       216.92 o
   8  13   0      32296.53      31924.07       397.58 o
  10  13   0     417136.38     404307.78      2102.66 o
  12  13   0     211097.77     208081.98      1316.59 o
  14  13   0       9807.11      10198.46       289.25 o
  16  13   0        322.50        -46.80       165.22 o
  18  13   0       1096.77        905.30       206.10 o
  20  13   0       9083.92       9563.07       453.32 o
  22  13   0        973.15        386.21       310.42 o
   0  14   0      41710.88      44267.70       908.14 o
   2  14   0       5672.06       5642.43       188.49 o
   4  14   0         88.75        103.13       103.62 o
   6  14   0      43505.12      40497.32       359.56 o
   8  14   0      82124.88      77067.66       664.41 o
  10  14   0     118786.94     115154.55       910.34 o
  12  14   0     154252.55     153597.03      1072.51 o
  14  14   0      39283.04      39865.28       544.53 o
  16  14   0         25.48        164.76       203.19 o
  18  14   0       3919.59       3523.94       292.62 o
  20  14   0       6505.88       7319.43       438.36 o
  22  14   0      11100.06      11528.12       647.74 o
   2  15   0      26678.47      25080.42       361.27 o
   4  15   0       3513.09       4356.06       188.90 o
   6  15   0     110041.52     107019.34       805.89 o
   8  15   0       1315.68       1033.59       118.89 o
  10  15   0     129360.28     131241.59      1099.63 o
  12  15   0     117530.49     114082.31      1025.23 o
  14  15   0      28495.23      27132.99       496.73 o
  16  15   0       1952.59       1702.12       228.64 o
  18  15   0      24346.74      23802.86       627.25 o
  20  15   0      92321.95      88815.99      1339.82 o
  22  15   0       8594.19       9480.07       663.87 o
   0  16   0      33063.58      33915.24       872.82 o
   2  16   0      27148.60      26845.83       401.76 o
   4  16   0     123927.95     120060.15       869.15 o
   6  16   0      75138.46      74637.45       649.42 o
   8  16   0        523.53        890.89       145.65 o
  10  16   0       3592.15       4474.85       241.83 o
  12  16   0      25967.78      26257.39       491.10 o
  14  16   0       4181.17       4064.56       250.08 o
  16  16   0      16996.25      17271.61       494.09 o
  18  16   0      73818.69      74328.73      1167.44 o
  20  16   0      41014.54      39912.72       948.16 o
   2  17   0      19273.40      17824.48       345.45 o
   4  17   0        832.28        476.53       116.01 o
   6  17   0         22.35        -53.80       107.27 o
   8  17   0        194.28        114.10       126.53 o
  10  17   0      10838.91      11122.12       315.72 o
  12  17   0        416.44        278.02       158.47 o
  14  17   0       2027.23       2079.17       222.01 o
  16  17   0        552.70        523.72       209.21 o
  18  17   0       4471.69       4599.60       380.40 o
  20  17   0      26689.84      25227.56       811.28 o
   0  18   0       3576.39       3658.90       261.01 o
   2  18   0      16965.57      17851.48       332.77 o
   4  18   0      18896.59      18473.28       366.41 o
   6  18   0       4321.31       4637.05       229.31 o
   8  18   0        589.48        302.98       129.19 o
  10  18   0        941.39        892.96       150.55 o
  12  18   0       1792.03       2370.87       226.07 o
  14  18   0       1117.49       1003.86       181.75 o
  16  18   0       1324.79        905.76       242.18 o
  18  18   0      12008.10      12337.35       609.61 o
  20  18   0       2406.14       1744.44       390.36 o
   2  19   0       3527.32       3629.04       210.58 o
   4  19   0      46145.90      46157.82       541.04 o
   6  19   0     116170.89     117992.95       950.75 o
   8  19   0     134461.84     131282.80      1474.42 o
  10  19   0       5979.82       6653.24       272.14 o
  12  19   0       4988.18       4772.24       252.70 o
  14  19   0       5852.73       6071.53       291.43 o
  16  19   0        104.16         -1.50       203.07 o
  18  19   0         20.49        -24.49       256.85 o
   0  20   0        407.95         36.66       185.89 o
   2  20   0       3156.91       3700.55       226.63 o
   4  20   0      57730.65      57067.51       698.87 o
   6  20   0      40504.52      39909.16       541.11 o
   8  20   0         21.34       -130.77       130.77 o
  10  20   0        282.29        323.16       160.26 o
  12  20   0       2924.84       3020.57       229.62 o
  14  20   0       2358.24       2945.94       238.01 o
  16  20   0      65366.89      64486.24       906.43 o
  18  20   0      57422.06      56374.96      1202.10 o
   2  21   0      24388.18      24435.13       513.77 o
   4  21   0       8818.58       9250.92       364.57 o
   6  21   0       4735.97       5248.25       265.01 o
   8  21   0       9705.95       9057.20       325.00 o
  10  21   0       1210.41       1009.57       192.60 o
  12  21   0       2016.47       2452.47       240.55 o
  14  21   0      36782.34      37070.12       631.48 o
  16  21   0     105639.05     103097.91      1118.50 o
  18  21   0      48128.42      46095.31      1049.60 o
   0  22   0     187539.67     191278.27      3038.84 o
   2  22   0      85293.09      85927.38      1507.94 o
   4  22   0       7092.56       7431.64       439.26 o
   6  22   0       1508.12       2114.75       209.32 o
   8  22   0      28471.72      27372.70       522.73 o
  10  22   0       1452.98        911.43       210.58 o
  12  22   0      38709.97      38926.72       652.10 o
  14  22   0      39266.07      38875.66       697.09 o
  16  22   0       3014.94       3195.38       365.74 o
   2  23   0       3390.73       2786.20       255.88 o
   4  23   0       2014.86       1263.51       207.03 o
   6  23   0      11688.31      12945.73       408.72 o
   8  23   0       8697.12       8684.36       371.29 o
  10  23   0       4857.58       5026.40       336.83 o
  12  23   0      27486.08      26050.12      1147.50 o
  14  23   0      84708.80      83738.49      1361.08 o
   0  24   0      31455.96      30217.09      1163.32 o
   2  24   0      11833.67      12237.22       646.42 o
   4  24   0        268.25         69.05       194.09 o
   6  24   0         84.17        246.76       197.87 o
   8  24   0      18286.06      18227.95       622.20 o
  10  24   0       1851.82       2157.43       320.39 o
  12  24   0      21681.96      19998.04       637.17 o
  14  24   0      25463.06      26037.23       746.27 o
   2  25   0       1212.41       1580.14       325.89 o
   4  25   0       2990.77       3769.30       358.73 o
   6  25   0       3211.55       2782.58       344.77 o
   8  25   0       3179.42       2914.04       370.55 o
  10  25   0       4754.21       4875.97       434.68 o
  12  25   0       8626.98       9110.25       636.06 o
   0  26   0     148864.70     143539.55      2683.85 o
   2  26   0      64352.36      61639.72      1198.25 o
   4  26   0       8893.87       8420.17       515.38 o
   6  26   0        186.44        -36.91       266.21 o
   8  26   0      14459.35      13662.91       700.89 o
  10  26   0      14708.73      16920.56       799.92 o
   2  27   0       1725.47       1281.11       397.97 o
   4  27   0        670.75         85.60       498.69 o
   6  27   0        101.04       -278.73       329.96 o
   8  27   0       3437.02       3837.11       429.33 o
   0  28   0      55680.29      57174.72      2705.86 o
   2  28   0       7986.46       8489.65       694.39 o
   4  28   0       4740.28       5321.49       629.88 o
   6  28   0        921.39       2245.03       572.40 o
   3   1   1      58169.98      62176.71       421.09 o
   4   1   1      35822.89      32808.13       144.41 o
   5   1   1         45.02        234.94        23.48 o
   6   1   1      44884.99      42479.73       197.52 o
   7   1   1       2289.44       1805.14        47.19 o
   8   1   1        581.27        470.17        38.23 o
   9   1   1     129110.33     126665.38       476.43 o
  10   1   1      72411.67      72436.88       336.72 o
  11   1   1      46243.16      52361.36       278.03 o
  12   1   1      30694.53      29651.55       207.06 o
  13   1   1     236692.00     230209.62       806.05 o
  14   1   1     281551.38     278427.78      1041.17 o
  15   1   1      88919.18      88203.08       487.00 o
  16   1   1     374869.47     368888.19      1812.42 o
  17   1   1      33307.45      34745.52       511.34 o
  18   1   1     134771.05     130988.63       861.07 o
  19   1   1      47092.33      48615.76       514.89 o
  20   1   1       3273.60       3211.75       188.63 o
  21   1   1      11854.45      12672.54       314.11 o
  22   1   1       3047.86       3105.50       215.13 o
  23   1   1       7403.64       6936.49       308.05 o
  24   1   1        804.07        893.01       212.10 o
  25   1   1       5682.05       5662.91       371.52 o
  26   1   1       5860.78       6551.38       419.11 o
   2   2   1       4178.18       5157.91        92.19 o
   3   2   1       7159.88       6646.97        63.63 o
   4   2   1      57016.55      57440.90       253.03 o
   5   2   1       4110.37       4666.41        77.76 o
   6   2   1      14620.24      15552.69       125.71 o
   7   2   1       8344.50       9801.65       109.41 o
   8   2   1      13172.09      13779.23       127.96 o
   9   2   1         48.07        130.12        35.67 o
  10   2   1        575.93        972.55        56.83 o
  11   2   1      11113.27       9715.78       129.57 o
  12   2   1        252.91        189.21        49.57 o
  13   2   1       3687.66       3606.24        97.02 o
  14   2   1      18100.44      17147.66       187.24 o
  15   2   1       1061.56        947.06        83.08 o
  16   2   1      36320.32      34962.75       330.80 o
  17   2   1      29971.72      29799.37       379.63 o
  18   2   1      23778.57      23489.20       359.98 o
  19   2   1      12927.83      13101.46       300.56 o
  20   2   1       6607.94       7287.57       244.28 o
  21   2   1         83.33       -133.82       133.82 o
  22   2   1      15754.21      16377.40       399.10 o
  23   2   1       6654.69       6828.74       306.73 o
  24   2   1       2547.67       2198.80       275.39 o
  25   2   1       4842.35       5171.55       399.18 o
  26   2   1         64.24        233.36       317.23 o
   1   3   1      39729.80      41318.87       223.59 o
   2   3   1      10878.80      12559.36        87.71 o
   3   3   1     121730.49     115329.63       412.33 o
   4   3   1      51274.47      49956.26       215.52 o
   5   3   1     114992.63     119346.89       432.36 o
   6   3   1      60899.92      64732.13       297.27 o
   7   3   1       7954.89       7565.85        99.91 o
   8   3   1        553.78        713.50        58.88 o
   9   3   1      47565.34      45423.91       271.10 o
  10   3   1      12516.85      11808.78       141.49 o
  11   3   1      21456.22      18306.72       182.38 o
  12   3   1       2068.83       2169.87        83.66 o
  13   3   1      14515.95      16495.15       180.25 o
  14   3   1          8.54        103.67        60.48 o
  15   3   1     105835.38     100703.78       500.98 o
  16   3   1        509.24        617.93        97.56 o
  17   3   1      37786.25      36504.75       370.89 o
  18   3   1       1495.51       1758.79       150.18 o
  19   3   1       1092.45       1337.44       148.75 o
  20   3   1        795.63        815.55       148.55 o
  21   3   1       3496.17       3831.38       222.51 o
  22   3   1        230.56        273.85       160.03 o
  23   3   1       4943.73       4275.09       260.54 o
  24   3   1        837.48        781.69       202.78 o
  25   3   1        245.70         -5.98       230.79 o
  26   3   1        845.61       1226.15       289.89 o
   0   4   1       1396.47       1740.26        48.31 o
   1   4   1      71336.88      71923.29       268.60 o
   2   4   1      70286.38      63177.52       256.69 o
   3   4   1     114413.66     115045.16       437.74 o
   4   4   1       9205.09      10029.91        99.43 o
   5   4   1      13749.49      13909.46       114.75 o
   6   4   1        592.94       1047.81        45.58 o
   7   4   1      96523.08      99717.99       409.04 o
   8   4   1       2998.50       3416.92        81.44 o
   9   4   1      34872.04      30412.33       220.33 o
  10   4   1        441.91        561.08        54.22 o
  11   4   1      29906.49      30256.63       238.78 o
  12   4   1      64077.45      63369.59       374.10 o
  13   4   1      27402.04      29163.18       309.95 o
  14   4   1      17517.66      17040.35       206.30 o
  15   4   1      16623.03      16294.33       206.19 o
  16   4   1       4049.59       4292.95       149.61 o
  17   4   1         35.86        -67.62        87.78 o
  18   4   1          1.32        -69.46        98.77 o
  19   4   1         10.16        -74.98       116.88 o
  20   4   1        297.11        326.71       140.46 o
  21   4   1       6240.88       6808.48       271.31 o
  22   4   1       2301.78       1782.58       201.35 o
  23   4   1       7467.83       7608.21       308.04 o
  24   4   1       6253.56       6665.50       334.74 o
  25   4   1        201.69        301.42       229.63 o
  26   4   1        620.52         78.05       288.84 o
   1   5   1        374.94       1147.31        36.55 o
   2   5   1      25168.07      20697.02       123.47 o
   3   5   1        390.03        184.09        34.82 o
   4   5   1        411.78        572.69        41.20 o
   5   5   1     171280.73     168226.38       615.74 o
   6   5   1      12976.43      12955.82       126.90 o
   7   5   1      40129.16      35505.01       223.80 o
   8   5   1       3696.97       4886.58        89.27 o
   9   5   1      18050.23      18877.83       182.81 o
  10   5   1       4808.35       5088.24       111.87 o
  11   5   1      25016.58      25823.08       231.61 o
  12   5   1         15.32         35.32        58.18 o
  13   5   1      20463.30      22262.74       233.31 o
  14   5   1       7916.34       8186.56       162.97 o
  15   5   1      15110.78      13920.77       204.85 o
  16   5   1       9894.12       9593.77       205.27 o
  17   5   1      27028.99      27253.50       329.16 o
  18   5   1        150.15        197.18       108.73 o
  19   5   1      49351.33      47580.63       501.72 o
  20   5   1      23397.06      22584.79       392.56 o
  21   5   1        104.01        214.33       159.16 o
  22   5   1      31662.61      30444.83       498.49 o
  23   5   1       7787.77       7756.45       322.17 o
  24   5   1      18466.90      17704.28       497.18 o
  25   5   1        971.46        915.40       282.38 o
   0   6   1      14454.08      14149.84       166.10 o
   1   6   1     109534.50     121168.46       425.43 o
   2   6   1      94786.59      89555.66       330.53 o
   3   6   1      11149.69      14692.58       118.05 o
   4   6   1      19385.06      18839.29       145.92 o
   5   6   1     243933.45     245729.80       864.69 o
   6   6   1      71114.91      72585.77       353.34 o
   7   6   1     253419.72     255336.56       880.00 o
   8   6   1      82317.95      85711.23       421.80 o
   9   6   1      46031.01      42005.17       267.58 o
  10   6   1      71709.14      70564.28       393.17 o
  11   6   1      49898.82      50064.66       336.53 o
  12   6   1       1898.76       2321.54        97.10 o
  13   6   1       2715.92       3398.89       116.74 o
  14   6   1        403.00        376.69        73.59 o
  15   6   1       5764.15       6364.18       156.35 o
  16   6   1       9712.37       9640.16       215.12 o
  17   6   1         40.31        348.72       136.09 o
  18   6   1      14239.69      14464.31       279.20 o
  19   6   1      17342.61      16411.71       325.63 o
  20   6   1      52904.12      52472.24       569.63 o
  21   6   1        987.68       1133.62       180.75 o
  22   6   1      43050.46      42845.04       674.01 o
  23   6   1      12058.98      11753.81       391.26 o
  24   6   1      13500.87      14226.29       471.07 o
  25   6   1       4980.92       5954.17       459.55 o
   1   7   1       1115.33       2497.60        58.40 o
   2   7   1      42074.47      40043.69       206.70 o
   3   7   1      95789.85     100029.98       402.87 o
   4   7   1      74247.27      72158.26       338.10 o
   5   7   1     329160.78     340429.81      1150.58 o
   6   7   1      63908.10      66278.46       348.58 o
   7   7   1      26240.50      28725.64       217.42 o
   8   7   1     105520.25     104422.04       481.09 o
   9   7   1      43172.16      45393.77       298.05 o
  10   7   1      42686.87      41451.07       277.31 o
  11   7   1       1139.04       1536.20        87.99 o
  12   7   1     113094.12     112889.56       573.22 o
  13   7   1      54029.80      55795.48       389.26 o
  14   7   1      13829.54      12815.39       202.52 o
  15   7   1       2576.80       2398.13       114.45 o
  16   7   1       8945.05       9523.77       208.16 o
  17   7   1      28859.37      28132.43       354.26 o
  18   7   1      11072.13      11681.60       273.48 o
  19   7   1      39448.91      40421.01       481.94 o
  20   7   1      13549.79      13635.39       332.38 o
  21   7   1       1552.70       2098.79       188.43 o
  22   7   1       7501.30       8196.94       305.74 o
  23   7   1       1138.55       1620.40       251.31 o
  24   7   1       4327.41       4698.15       388.43 o
  25   7   1       2786.84       4205.46       394.00 o
   0   8   1       2302.54       1449.84        75.80 o
   1   8   1       8674.39      11491.62       111.12 o
   2   8   1      28469.16      26615.06       165.58 o
   3   8   1       1651.74       1136.84        42.51 o
   4   8   1      58544.57      60254.43       305.66 o
   5   8   1     325789.25     325239.78      1117.64 o
   6   8   1      13119.13      12380.37       149.60 o
   7   8   1     958194.81     991101.94      3002.66 o
   8   8   1      85170.52      86794.76       467.29 o
   9   8   1     122625.89     128473.21       560.81 o
  10   8   1     157058.86     160240.39       683.77 o
  11   8   1     157272.89     161321.86       707.07 o
  12   8   1      71153.86      70216.90       431.46 o
  13   8   1      30338.55      30335.99       288.77 o
  14   8   1      18296.78      18201.38       238.41 o
  15   8   1       1179.25       1643.79       106.86 o
  16   8   1       2510.04       2232.60       123.37 o
  17   8   1       1083.02       1301.87       131.03 o
  18   8   1        630.83        643.91       126.34 o
  19   8   1      74651.73      72151.80       607.73 o
  20   8   1      28932.58      27999.89       425.55 o
  21   8   1      21871.97      20688.16       397.47 o
  22   8   1      50536.12      48901.25       611.90 o
  23   8   1      13929.57      14559.37       426.60 o
  24   8   1      22312.16      23515.56       603.69 o
  25   8   1      29250.84      30213.41       743.94 o
   1   9   1        894.22       1390.98        53.38 o
   2   9   1      36693.59      38824.36       214.78 o
   3   9   1       9848.15      10711.80       107.00 o
   4   9   1      10546.50      10679.19       114.06 o
   5   9   1      80005.50      81257.74       396.12 o
   6   9   1      75641.71      83122.27       420.14 o
   7   9   1       1868.53       3120.09        98.16 o
   8   9   1     177770.14     174280.16       739.87 o
   9   9   1        898.79       1241.02        79.40 o
  10   9   1     214573.70     210620.50       821.66 o
  11   9   1      35704.12      35008.63       277.79 o
  12   9   1     129133.09     130442.62       638.18 o
  13   9   1      19062.74      19295.12       237.89 o
  14   9   1      43605.40      43871.68       364.07 o
  15   9   1        469.72        701.62        90.42 o
  16   9   1      17908.37      17389.61       258.49 o
  17   9   1         55.55       -102.55       102.55 o
  18   9   1      15535.14      16220.36       311.76 o
  19   9   1         19.28        -87.70       121.98 o
  20   9   1       4023.54       4717.51       223.03 o
  21   9   1         44.32        260.57       145.89 o
  22   9   1       1912.09       2259.26       221.88 o
  23   9   1       7855.81       8198.90       337.25 o
  24   9   1       1151.78       1702.34       273.35 o
  25   9   1      26247.08      25777.28       687.05 o
   0  10   1         12.31         92.17        56.39 o
   1  10   1      30106.19      30089.23       212.86 o
   2  10   1       5909.78       6205.70        82.90 o
   3  10   1      20372.57      16317.76       141.34 o
   4  10   1       2856.28       3337.80        67.71 o
   5  10   1       6274.25       5416.51        98.16 o
   6  10   1       1965.84       1531.30        70.72 o
   7  10   1       8554.65       8875.21       141.29 o
   8  10   1      24568.45      24651.86       237.16 o
   9  10   1        578.81        808.51        82.85 o
  10  10   1       1788.88       1775.90        88.81 o
  11  10   1     122621.85     121395.48       587.13 o
  12  10   1       2830.95       3716.09       115.16 o
  13  10   1       4280.95       4806.29       143.00 o
  14  10   1       3278.76       3263.24       130.08 o
  15  10   1       7601.68       8645.18       190.15 o
  16  10   1         35.07        -86.56        86.56 o
  17  10   1       4979.06       5613.86       198.55 o
  18  10   1        226.10        171.44       117.36 o
  19  10   1         51.43        -36.74       125.17 o
  20  10   1        702.12        444.21       149.40 o
  21  10   1       4126.13       3868.16       231.05 o
  22  10   1         70.22         37.11       159.04 o
  23  10   1      20465.81      20335.57       490.18 o
  24  10   1       1687.45       1853.77       252.60 o
   1  11   1      45441.92      43664.81       275.33 o
   2  11   1       1172.55       1343.32        55.13 o
   3  11   1      72003.12      72522.67       367.53 o
   4  11   1      83519.07      93560.13       408.36 o
   5  11   1       7654.06       7986.88       107.88 o
   6  11   1     147289.11     150429.44       633.68 o
   7  11   1       1577.89       1170.11        70.81 o
   8  11   1      38118.56      36907.07       288.38 o
   9  11   1      38864.31      41423.64       341.47 o
  10  11   1        522.66        434.96        66.07 o
  11  11   1       5775.71       6140.71       138.14 o
  12  11   1        214.68        -49.50        70.17 o
  13  11   1      16584.78      15981.51       226.42 o
  14  11   1        144.43        175.78        77.75 o
  15  11   1      18435.06      19835.09       262.14 o
  16  11   1       9165.30       9526.19       217.24 o
  17  11   1        649.60        594.30       124.94 o
  18  11   1       8046.12       7920.52       241.45 o
  19  11   1      11013.33      11376.21       286.23 o
  20  11   1      14671.47      14354.20       329.37 o
  21  11   1      11239.21      11205.67       355.18 o
  22  11   1       1542.30       2043.38       222.13 o
  23  11   1         16.26       -175.47       182.44 o
  24  11   1       3590.60       3391.37       317.11 o
   0  12   1      56073.44      54001.39       474.56 o
   1  12   1       1565.09       1757.00        74.67 o
   2  12   1      25732.23      23617.51       210.28 o
   3  12   1      24837.24      25093.92       196.26 o
   4  12   1       3150.44       3471.10        97.47 o
   5  12   1        433.27        177.48        41.78 o
   6  12   1       8209.05       8590.17       125.78 o
   7  12   1      23758.41      24404.57       225.24 o
   8  12   1       3820.41       3947.87       114.03 o
   9  12   1       3225.41       3794.24       121.85 o
  10  12   1       7910.95       7771.18       158.51 o
  11  12   1       7429.28       7729.61       159.94 o
  12  12   1        988.50       1157.31        91.66 o
  13  12   1      31132.02      29898.48       298.86 o
  14  12   1       1728.49       1804.43       112.60 o
  15  12   1        346.90        502.15       102.34 o
  16  12   1       3144.99       2963.69       144.86 o
  17  12   1       4273.87       4507.45       188.83 o
  18  12   1       1031.19       1149.69       144.94 o
  19  12   1       2059.47       2161.34       167.49 o
  20  12   1       1132.79       1602.22       159.81 o
  21  12   1       1016.62        738.27       176.71 o
  22  12   1        158.92         -7.39       191.22 o
  23  12   1      11172.49      11667.03       426.19 o
   1  13   1       4013.52       4937.44       117.84 o
   2  13   1       5042.20       6187.17       103.06 o
   3  13   1         54.07        113.31        56.90 o
   4  13   1        105.81         18.86        50.54 o
   5  13   1       5256.70       5589.03       107.91 o
   6  13   1       5735.53       4918.09       125.64 o
   7  13   1       4097.78       4027.64       105.45 o
   8  13   1       6819.42       7079.34       145.54 o
   9  13   1       9281.25       9573.86       175.17 o
  10  13   1       1578.31       2146.83       114.91 o
  11  13   1      28584.87      29764.62       285.17 o
  12  13   1       1776.22       1981.52       109.40 o
  13  13   1      10288.43      10476.38       205.76 o
  14  13   1       1286.30       1494.15       111.79 o
  15  13   1        415.53        472.02       100.87 o
  16  13   1       5578.83       5894.20       188.07 o
  17  13   1        515.11        206.99       124.96 o
  18  13   1         66.69        225.56       125.42 o
  19  13   1        881.35        915.71       153.22 o
  20  13   1       2859.52       3267.89       218.34 o
  21  13   1        300.65        110.76       214.51 o
  22  13   1       1919.98       1776.47       249.05 o
  23  13   1       1782.76       1909.02       289.43 o
   0  14   1      52286.72      52229.87       499.29 o
   1  14   1      37647.38      38483.24       286.11 o
   2  14   1      71931.05      70120.59       416.22 o
   3  14   1     128166.18     130057.93       623.47 o
   4  14   1     146213.02     143468.97       647.75 o
   5  14   1      20270.77      20508.05       204.50 o
   6  14   1      34677.77      35563.58       282.65 o
   7  14   1      43996.24      44039.95       293.75 o
   8  14   1       3212.97       2972.85       108.42 o
   9  14   1      32889.45      33249.71       323.41 o
  10  14   1      20010.09      20021.02       269.61 o
  11  14   1     156941.83     155310.78       730.24 o
  12  14   1         72.38        412.12        98.39 o
  13  14   1      63456.68      64568.36       473.28 o
  14  14   1        178.54        433.84        99.87 o
  15  14   1       1093.86       1067.04       122.07 o
  16  14   1       2870.44       3045.66       168.87 o
  17  14   1       2019.31       2067.77       176.23 o
  18  14   1       5605.95       6231.16       246.95 o
  19  14   1      17668.47      18997.35       420.93 o
  20  14   1       1838.11       1878.99       214.53 o
  21  14   1      10478.35      11335.58       406.36 o
  22  14   1        174.11        359.11       240.08 o
  23  14   1      22625.45      25379.23       650.16 o
   1  15   1      39292.69      38248.78       293.62 o
   2  15   1      78600.94      76592.02       467.18 o
   3  15   1          0.34         44.13        69.61 o
   4  15   1     127869.66     126858.56       636.82 o
   5  15   1       9347.30      10367.47       182.03 o
   6  15   1      99044.84      94950.42       477.25 o
   7  15   1      24499.58      23516.55       230.17 o
   8  15   1      64693.12      65130.18       428.48 o
   9  15   1      15474.44      15117.08       235.52 o
  10  15   1      78728.24      78524.95       559.61 o
  11  15   1      30195.77      29460.70       343.13 o
  12  15   1      14912.68      15944.07       290.81 o
  13  15   1      29474.44      30540.96       368.54 o
  14  15   1       3331.01       3239.56       159.96 o
  15  15   1       8045.55       8148.77       232.74 o
  16  15   1       1038.58       1232.19       147.80 o
  17  15   1       5765.97       6608.47       263.33 o
  18  15   1        176.74        383.14       169.33 o
  19  15   1      16352.38      17488.88       429.09 o
  20  15   1       1069.28       1553.49       249.96 o
  21  15   1       7087.73       7169.55       354.24 o
  22  15   1          8.49       -213.52       213.52 o
   0  16   1      32311.57      31587.22       370.43 o
   1  16   1      25308.58      22781.52       249.13 o
   2  16   1      49852.20      50015.93       365.21 o
   3  16   1      33824.81      33542.21       289.92 o
   4  16   1      48000.48      46283.53       343.50 o
   5  16   1      48737.09      48397.93       344.80 o
   6  16   1       3001.86       3614.48       127.73 o
   7  16   1      78796.11      79024.76       488.25 o
   8  16   1        254.56        370.49        84.95 o
   9  16   1       2712.84       2823.05       140.73 o
  10  16   1        205.79         72.25       103.83 o
  11  16   1       9345.06      10154.36       240.62 o
  12  16   1        169.55        244.43       111.33 o
  13  16   1       2384.61       2514.86       150.99 o
  14  16   1       7579.36       7631.53       218.78 o
  15  16   1       7957.91       8017.80       232.51 o
  16  16   1       5249.78       6059.70       235.68 o
  17  16   1        238.59       -102.15       161.61 o
  18  16   1      10569.55      11675.33       373.35 o
  19  16   1      40246.58      39683.53       609.81 o
  20  16   1        168.50        670.96       225.54 o
  21  16   1      17681.37      17162.69       485.56 o
   1  17   1         10.54        -50.04        61.46 o
   2  17   1        322.88         39.57        71.71 o
   3  17   1      29341.61      30711.00       284.60 o
   4  17   1       7089.08       6995.30       157.97 o
   5  17   1      13877.43      15128.62       218.77 o
   6  17   1       2537.36       2699.81       116.45 o
   7  17   1       7071.43       6939.29       174.25 o
   8  17   1       5768.69       5821.96       166.30 o
   9  17   1         57.50        -23.36        83.55 o
  10  17   1       8220.28       8565.68       206.88 o
  11  17   1       4332.84       4553.32       177.73 o
  12  17   1       8922.38       9565.06       239.60 o
  13  17   1        171.30        142.94       106.09 o
  14  17   1       9828.76       9890.20       244.09 o
  15  17   1        939.74        602.48       131.27 o
  16  17   1         45.28       -125.12       125.12 o
  17  17   1      42923.82      42731.49       572.06 o
  18  17   1       3570.14       3434.13       246.03 o
  19  17   1      28627.43      29439.28       564.41 o
  20  17   1      11766.44      12050.81       431.17 o
  21  17   1       1528.50       1257.70       238.21 o
   0  18   1      57349.95      56384.37       584.81 o
   1  18   1       6625.43       6964.06       169.76 o
   2  18   1        199.34         11.70        83.14 o
   3  18   1      17628.22      17790.55       238.45 o
   4  18   1        956.22        992.16        93.30 o
   5  18   1      13771.26      13333.99       225.33 o
   6  18   1         32.21         56.64        91.96 o
   7  18   1      27707.22      27710.73       317.88 o
   8  18   1      12269.64      13185.00       241.03 o
   9  18   1      10828.25      10486.67       224.26 o
  10  18   1      39307.03      37287.13       374.10 o
  11  18   1       2441.69       2380.77       136.33 o
  12  18   1      47957.74      46619.83       475.41 o
  13  18   1       1003.24       1106.99       135.14 o
  14  18   1       8444.12       8652.83       243.80 o
  15  18   1       8166.07       8007.84       233.64 o
  16  18   1       6220.78       6700.59       248.24 o
  17  18   1       3268.75       3013.61       224.14 o
  18  18   1        219.92        334.20       184.56 o
  19  18   1          1.75        221.68       188.10 o
  20  18   1        526.43        -82.17       224.20 o
   1  19   1       4205.52       4023.64       145.52 o
   2  19   1       2594.33       2544.57       134.30 o
   3  19   1          2.37         12.62        85.33 o
   4  19   1       7261.33       7942.30       190.26 o
   5  19   1       9734.36      10423.35       216.46 o
   6  19   1       2246.73       2462.96       135.06 o
   7  19   1         18.36         48.52        99.90 o
   8  19   1       9234.93      10119.36       241.39 o
   9  19   1       4485.68       4463.57       167.30 o
  10  19   1       2274.41       2078.37       138.66 o
  11  19   1        113.23        434.80       109.44 o
  12  19   1        118.58         56.80       108.99 o
  13  19   1        167.47         89.62       101.85 o
  14  19   1       4809.10       4335.98       191.38 o
  15  19   1        846.59        970.54       133.28 o
  16  19   1        881.70        737.05       153.88 o
  17  19   1       4497.98       4666.59       251.92 o
  18  19   1          0.43         50.28       180.76 o
  19  19   1       2235.00       2769.30       261.61 o
   0  20   1        389.06        327.69       149.34 o
   1  20   1       6437.92       6317.61       201.07 o
   2  20   1      24823.93      24073.71       321.47 o
   3  20   1        565.68        383.70       103.18 o
   4  20   1       1603.53       2179.22       138.28 o
   5  20   1          5.94         53.73        97.86 o
   6  20   1       6089.66       6403.74       190.11 o
   7  20   1      12639.99      12361.38       246.60 o
   8  20   1      10073.78      10136.45       232.57 o
   9  20   1       2966.82       3043.62       158.85 o
  10  20   1       8761.50       8701.21       231.15 o
  11  20   1       1021.12       1430.26       137.92 o
  12  20   1       1219.78       1444.29       138.35 o
  13  20   1        138.02         36.91       113.39 o
  14  20   1        186.17        121.74       120.12 o
  15  20   1       4276.37       4805.86       210.10 o
  16  20   1         97.98        469.90       179.59 o
  17  20   1       5501.49       5960.31       315.39 o
  18  20   1        774.50       1244.01       251.89 o
  19  20   1        672.52       1274.23       263.81 o
   1  21   1      14373.25      15166.23       303.33 o
   2  21   1      15388.50      15828.20       303.26 o
   3  21   1       6891.30       8349.89       273.24 o
   4  21   1       6944.44       7374.14       221.92 o
   5  21   1      22159.57      20979.10       320.47 o
   6  21   1       1462.95       1378.57       133.26 o
   7  21   1        808.85        638.73       118.63 o
   8  21   1         36.62        328.05       110.16 o
   9  21   1      11649.84      12127.28       260.93 o
  10  21   1       2384.48       2350.28       161.95 o
  11  21   1        365.56        331.58       135.85 o
  12  21   1        257.19        819.87       145.04 o
  13  21   1      25944.11      25806.84       409.66 o
  14  21   1       6150.06       7034.75       247.11 o
  15  21   1        311.76        323.62       177.68 o
  16  21   1      11560.97      12052.28       384.51 o
  17  21   1      43189.94      41975.61       692.51 o
  18  21   1        242.61        801.31       278.05 o
   0  22   1     161084.53     166958.73      1430.24 o
   1  22   1      10297.59      11383.06       297.35 o
   2  22   1     126808.37     122833.70       818.56 o
   3  22   1      27682.47      29144.57       410.58 o
   4  22   1      55137.57      57839.98       550.70 o
   5  22   1       9129.64       8690.51       255.45 o
   6  22   1       9863.20       9910.12       253.20 o
   7  22   1       1827.81       1886.61       138.89 o
   8  22   1       1987.31       2091.23       150.07 o
   9  22   1       1078.04       1154.65       142.62 o
  10  22   1       2882.80       2836.41       180.73 o
  11  22   1        392.73        359.75       145.45 o
  12  22   1      12385.02      12976.93       335.72 o
  13  22   1       6720.81       6363.11       262.45 o
  14  22   1      22771.29      24004.52       427.51 o
  15  22   1      47863.85      46137.12       562.35 o
  16  22   1      11340.06      11113.10       381.09 o
  17  22   1      35327.95      33087.06       634.69 o
   1  23   1     105915.85     106157.98       802.20 o
   2  23   1       6142.54       6403.38       241.48 o
   3  23   1       2103.67       2904.94       182.91 o
   4  23   1       3232.63       3056.58       215.65 o
   5  23   1       1102.65       1153.44       149.03 o
   6  23   1        728.58        789.23       129.79 o
   7  23   1       2308.70       2066.27       153.12 o
   8  23   1       1568.55       1658.33       154.56 o
   9  23   1       6060.62       6198.83       238.46 o
  10  23   1        563.45        459.24       141.34 o
  11  23   1       6020.02       5666.16       267.39 o
  12  23   1       3179.14       3828.90       258.27 o
  13  23   1      67284.15      65708.49       793.29 o
  14  23   1      18455.96      19551.78       490.92 o
  15  23   1      13482.03      13446.09       415.48 o
   0  24   1      22037.90      22596.04       600.84 o
   1  24   1        317.68        587.58       165.56 o
   2  24   1      11206.38      11074.10       324.64 o
   3  24   1         75.57       -138.48       138.48 o
   4  24   1        204.77        132.94       143.89 o
   5  24   1       4089.35       4249.22       242.13 o
   6  24   1        348.57        544.90       158.41 o
   7  24   1       1624.62       1384.87       177.47 o
   8  24   1        222.18        429.22       148.07 o
   9  24   1       2143.58       2037.42       206.89 o
  10  24   1          5.11        150.13       165.02 o
  11  24   1       6346.36       6950.57       356.98 o
  12  24   1         48.87        304.84       210.28 o
  13  24   1      11872.27      11957.20       455.37 o
  14  24   1       1499.04       1695.75       253.66 o
   1  25   1      16210.53      17161.05       470.11 o
   2  25   1       3193.28       2772.99       263.53 o
   3  25   1      13226.35      14058.22       440.39 o
   4  25   1      18868.71      20238.69       495.30 o
   5  25   1        192.20       -103.68       163.13 o
   6  25   1      16131.96      16679.90       463.75 o
   7  25   1       7147.35       7078.91       336.84 o
   8  25   1      16905.22      17501.90       544.65 o
   9  25   1      15058.75      15558.87       573.68 o
  10  25   1       2682.83       2539.47       264.52 o
  11  25   1       1977.26       1987.03       286.91 o
  12  25   1       2135.41       1944.02       251.18 o
  13  25   1         87.05        -55.42       352.25 o
   0  26   1          0.79        725.54       431.90 o
   1  26   1         82.85       -239.61       263.83 o
   2  26   1       1228.24       1532.54       246.88 o
   3  26   1       1310.84       1337.76       331.20 o
   4  26   1         38.85       -146.81       203.74 o
   5  26   1        162.99        100.12       204.81 o
   6  26   1        573.96        769.23       221.52 o
   7  26   1       1987.95       2727.84       247.91 o
   8  26   1       1753.37       1698.45       298.05 o
   9  26   1       4407.55       4574.71       339.05 o
  10  26   1       1053.71       1024.36       264.36 o
  11  26   1         68.86       -121.51       214.50 o
   1  27   1      46686.38      46707.48       891.55 o
   2  27   1       1244.91       1757.42       299.74 o
   3  27   1       3139.00       2903.12       505.44 o
   4  27   1        308.56        355.94       209.87 o
   5  27   1        575.07        694.39       221.15 o
   6  27   1         46.68        165.75       182.75 o
   7  27   1         22.69        387.84       218.38 o
   8  27   1       1108.09       1170.73       258.51 o
   9  27   1        501.60        220.83       287.23 o
   0  28   1       6159.44       6997.09      1040.28 o
   1  28   1        813.47       1006.22       311.01 o
   2  28   1       1347.48       1574.39       294.55 o
   3  28   1        208.63         55.16       371.46 o
   4  28   1       4368.27       4440.32       468.49 o
   5  28   1       5104.60       5386.42       466.59 o
   6  28   1       7362.28       7670.48       502.97 o
   2   0   2       1691.85        694.55       135.19 o
   3   0   2     558920.94     585409.88      6235.49 o
   4   0   2    1196218.88    1249081.75      5373.00 o
   5   0   2      41849.70      46574.51       359.12 o
   6   0   2      89803.80      85971.20       463.85 o
   7   0   2      50965.33      45725.73       314.40 o
   8   0   2      11989.01      14817.01       171.16 o
   9   0   2      35435.49      33213.91       251.35 o
  10   0   2      12500.65      16326.56       167.09 o
  11   0   2       1485.21       2247.47        93.53 o
  12   0   2     146794.97     148306.11       840.23 o
  13   0   2     224610.23     224745.31      1194.62 o
  14   0   2     151783.48     149610.42      1002.09 o
  15   0   2     704984.62     707342.00      3280.98 o
  16   0   2      15276.04      17578.70       403.83 o
  17   0   2     592893.88     584940.12      3376.96 o
  18   0   2      87030.43      81647.39       928.54 o
  19   0   2     130410.85     132632.36      1248.71 o
  20   0   2      16520.24      17389.37       492.01 o
  21   0   2       9554.61       9233.17       398.72 o
  22   0   2        243.66        453.61       235.12 o
  23   0   2       2661.06       1891.03       397.97 o
  24   0   2       4999.51       5340.87       561.44 o
  25   0   2       3438.50       2690.98       445.29 o
  26   0   2      26058.54      26199.37       956.76 o
   2   1   2      35142.38      30848.25       551.36 o
   3   1   2      42919.75      44848.73       173.76 o
   4   1   2      44951.76      44247.50       186.78 o
   5   1   2      23036.18      23357.21       133.83 o
   6   1   2      19133.04      19689.71       125.53 o
   7   1   2      21306.94      18666.31       129.16 o
   8   1   2       7465.78       6610.85        82.95 o
   9   1   2      15842.18      17232.47       138.07 o
  10   1   2      12709.42      12501.35       122.68 o
  11   1   2        993.97       1180.53        53.39 o
  12   1   2       4232.49       4818.33       103.64 o
  13   1   2      28643.44      28531.34       233.48 o
  14   1   2      11270.55      11513.87       159.05 o
  15   1   2      64661.64      65696.86       492.02 o
  16   1   2       9976.26      11299.03       213.32 o
  17   1   2      85607.45      81997.32       644.83 o
  18   1   2       4323.61       4464.98       201.75 o
  19   1   2      22578.26      22644.17       367.49 o
  20   1   2         26.52        -22.03       132.78 o
  21   1   2      11266.82      11174.29       315.23 o
  22   1   2        139.13       -125.10       162.62 o
  23   1   2        892.10        628.58       191.81 o
  24   1   2       2152.13       2145.97       256.39 o
  25   1   2        409.66        -99.49       267.48 o
  26   1   2       2283.47       2559.78       331.10 o
   1   2   2       5621.58       1803.91       168.16 o
   2   2   2      35527.70      35544.11       390.64 o
   3   2   2      46720.79      49001.84       217.62 o
   4   2   2     276053.50     292167.75       931.76 o
   5   2   2      26806.08      26216.51       164.49 o
   6   2   2     130524.21     127838.70       478.32 o
   7   2   2     127458.86     118863.54       454.39 o
   8   2   2      29692.05      28718.90       187.99 o
   9   2   2       3258.75       4010.15        82.25 o
  10   2   2      38001.20      43551.43       255.10 o
  11   2   2      26015.47      24993.93       189.04 o
  12   2   2      31622.39      32750.48       226.53 o
  13   2   2      30058.10      30186.34       240.24 o
  14   2   2      54048.63      53487.43       335.90 o
  15   2   2     108750.45     106308.40       569.83 o
  16   2   2      22697.18      23639.88       269.22 o
  17   2   2      89688.56      86361.78       632.23 o
  18   2   2      31478.70      29539.01       388.99 o
  19   2   2       7112.66       7860.56       249.10 o
  20   2   2       2155.50       2278.89       178.08 o
  21   2   2        102.46        -31.06       133.86 o
  22   2   2       6373.03       6387.13       271.63 o
  23   2   2         63.29       -152.96       163.29 o
  24   2   2        468.52        378.74       287.11 o
  25   2   2        437.46        573.56       265.83 o
  26   2   2       7835.91       8281.31       452.86 o
   1   3   2        160.45        109.22        16.97 o
   2   3   2        145.53        267.60        19.67 o
   3   3   2      22609.69      20390.91       126.55 o
   4   3   2      28332.75      26947.94       161.31 o
   5   3   2       3673.89       2690.23        60.11 o
   6   3   2          6.80         44.24        28.87 o
   7   3   2     122842.08     112240.15       440.95 o
   8   3   2       3221.16       3416.08        79.43 o
   9   3   2      29398.54      31271.83       223.48 o
  10   3   2       6148.81       6653.43       114.19 o
  11   3   2      33670.38      33314.76       246.30 o
  12   3   2       1504.21       1594.94        73.40 o
  13   3   2      12450.77      12609.64       162.80 o
  14   3   2       4751.96       4863.83       135.03 o
  15   3   2       2104.94       2255.25        99.46 o
  16   3   2       4412.64       4773.74       143.85 o
  17   3   2      25577.98      25392.57       321.93 o
  18   3   2      18582.52      18395.29       314.60 o
  19   3   2      12400.48      13965.13       300.00 o
  20   3   2       5577.61       5749.63       240.57 o
  21   3   2      12439.58      11500.25       319.56 o
  22   3   2       4714.00       5133.85       258.10 o
  23   3   2      17971.05      18084.37       455.75 o
  24   3   2       2062.47       2538.03       250.63 o
  25   3   2       8772.31       8413.44       475.84 o
  26   3   2       4073.77       3409.28       410.69 o
   0   4   2       7782.77       9707.29       116.17 o
   1   4   2      58701.92      50203.07       212.55 o
   2   4   2       8483.87       7981.10        79.74 o
   3   4   2      74279.40      74625.27       315.80 o
   4   4   2       2201.50       2389.04        57.71 o
   5   4   2      34675.55      34276.88       220.90 o
   6   4   2       7033.49       6257.83        89.18 o
   7   4   2      45359.38      50342.41       269.77 o
   8   4   2       2813.03       3248.82        78.65 o
   9   4   2       3090.61       2285.56        73.62 o
  10   4   2       1579.40       2693.99        83.88 o
  11   4   2        611.81        822.18        61.65 o
  12   4   2        613.21        950.75        69.46 o
  13   4   2       9119.83       9628.42       152.74 o
  14   4   2        496.34        559.29        69.59 o
  15   4   2      10198.60      10258.06       175.80 o
  16   4   2       1704.15       1334.09       105.91 o
  17   4   2       3098.56       3714.88       154.15 o
  18   4   2       1421.55       1432.50       132.98 o
  19   4   2        169.89        326.88       129.28 o
  20   4   2       1542.30       1352.57       161.28 o
  21   4   2       1214.37       1090.19       169.66 o
  22   4   2        231.22        142.33       163.18 o
  23   4   2       6452.37       7156.31       312.64 o
  24   4   2       1697.18       1504.58       254.14 o
  25   4   2       4262.74       4265.04       394.98 o
  26   4   2          0.17        423.23       385.40 o
   1   5   2     353205.47     377911.56      1132.83 o
   2   5   2     111664.12     114836.77       432.40 o
   3   5   2     114413.27     129485.12       484.24 o
   4   5   2      56119.77      59587.46       286.63 o
   5   5   2        907.73       1324.63        50.83 o
   6   5   2      36664.90      35860.63       219.21 o
   7   5   2      17746.39      19398.96       157.44 o
   8   5   2      13747.63      12048.08       130.86 o
   9   5   2       7642.88       6891.01       116.36 o
  10   5   2       2299.57       1867.48        78.07 o
  11   5   2       4226.22       3974.39       107.97 o
  12   5   2      67828.41      71431.91       409.36 o
  13   5   2      37940.98      36784.62       295.05 o
  14   5   2       1631.24       1907.48        98.06 o
  15   5   2      32417.54      31729.87       294.33 o
  16   5   2        115.55        113.70        84.43 o
  17   5   2       2725.75       2716.03       143.59 o
  18   5   2      15856.89      15555.40       290.03 o
  19   5   2      10779.90      10134.08       272.06 o
  20   5   2        903.78        987.89       159.95 o
  21   5   2      18040.38      18943.56       402.62 o
  22   5   2       3865.13       4508.03       249.66 o
  23   5   2          2.34         -5.68       170.73 o
  24   5   2       2701.69       2825.16       282.12 o
  25   5   2       2685.63       3247.31       341.78 o
   0   6   2      17512.50      12035.95       162.80 o
   1   6   2     158699.39     139448.31       481.09 o
   2   6   2     191199.47     215330.88       711.31 o
   3   6   2     167452.12     171761.25       606.20 o
   4   6   2        256.47        165.88        36.11 o
   5   6   2       7668.23       8847.19       110.19 o
   6   6   2      12616.94      13423.18       136.61 o
   7   6   2       4731.00       5622.36       100.05 o
   8   6   2      65262.14      61137.03       327.28 o
   9   6   2       1669.89       1611.59        74.70 o
  10   6   2     220013.84     221115.22       845.53 o
  11   6   2      27327.25      27994.92       245.02 o
  12   6   2      22966.73      24265.77       240.85 o
  13   6   2        295.58        264.21        68.30 o
  14   6   2       6188.13       6144.91       149.64 o
  15   6   2       3482.64       3507.11       127.74 o
  16   6   2       8952.91       9716.86       202.05 o
  17   6   2       5167.99       4651.96       169.63 o
  18   6   2       3997.22       4619.22       191.23 o
  19   6   2      37242.32      36819.10       463.28 o
  20   6   2       2201.12       2443.04       194.66 o
  21   6   2      62664.11      61398.48       628.85 o
  22   6   2      15983.77      17114.30       409.11 o
  23   6   2      25207.75      25941.79       498.41 o
  24   6   2      13316.33      13466.43       464.80 o
  25   6   2      11141.29      11408.39       465.06 o
   1   7   2      27807.61      28723.40       163.47 o
   2   7   2      57175.64      59535.19       281.66 o
   3   7   2     297771.94     284986.66       939.15 o
   4   7   2       2790.40       3408.48        75.87 o
   5   7   2       7933.11       8241.07       116.02 o
   6   7   2      32038.32      31583.17       237.42 o
   7   7   2     168455.89     171485.14       644.70 o
   8   7   2       6856.21       6664.06       124.16 o
   9   7   2     687399.94     704451.12      2119.70 o
  10   7   2      96042.34      98293.10       484.28 o
  11   7   2     126213.76     131503.88       608.92 o
  12   7   2      57124.84      55496.41       371.37 o
  13   7   2      27311.27      27408.11       269.77 o
  14   7   2        943.00        642.13        87.74 o
  15   7   2       2634.07       2334.82       115.80 o
  16   7   2       8564.34       8449.46       203.60 o
  17   7   2       2672.98       2881.73       150.85 o
  18   7   2      16603.45      17558.21       308.45 o
  19   7   2       6414.01       6859.29       243.70 o
  20   7   2      20467.53      21313.23       394.79 o
  21   7   2      82846.27      78678.22       719.46 o
  22   7   2       4405.51       4675.51       264.97 o
  23   7   2      71092.36      69888.29       791.15 o
  24   7   2       5074.78       5631.86       359.19 o
  25   7   2      16166.98      16374.86       649.88 o
   0   8   2     129071.15     120624.26       625.05 o
   1   8   2       9113.53       7596.52        77.20 o
   2   8   2     249488.02     251524.42       859.01 o
   3   8   2      99079.77      96621.95       409.00 o
   4   8   2      27840.40      28490.04       191.05 o
   5   8   2     118072.13     111863.16       502.31 o
   6   8   2       6287.31       7019.49       121.66 o
   7   8   2     173700.19     170427.11       676.34 o
   8   8   2     127167.61     132162.62       591.58 o
   9   8   2     263709.12     268204.34       960.50 o
  10   8   2      91502.49      94585.39       476.05 o
  11   8   2     228484.70     234323.39       894.00 o
  12   8   2       6764.15       6026.43       146.18 o
  13   8   2      62673.03      62557.02       415.31 o
  14   8   2      23534.47      22026.09       260.59 o
  15   8   2       6190.56       6809.21       170.41 o
  16   8   2        566.42        481.62       100.62 o
  17   8   2       6500.08       6433.23       208.07 o
  18   8   2          1.63        -92.59       111.46 o
  19   8   2       9848.99       9730.70       267.88 o
  20   8   2      15537.11      15995.18       356.35 o
  21   8   2         17.72        -37.07       162.55 o
  22   8   2      19852.57      21074.49       464.93 o
  23   8   2       2935.87       2976.86       301.64 o
  24   8   2       7400.17       7743.77       412.57 o
  25   8   2       5293.25       6375.17       430.11 o
   1   9   2       6232.36       6712.86        85.60 o
   2   9   2      82606.10      79650.96       355.32 o
   3   9   2      21528.72      18496.09       154.04 o
   4   9   2      50668.83      53747.96       280.07 o
   5   9   2      74834.52      74023.45       452.21 o
   6   9   2      78946.38      82476.84       436.06 o
   7   9   2      94819.79     100857.63       475.13 o
   8   9   2      69417.52      72982.00       399.70 o
   9   9   2     270638.41     286405.97      1016.47 o
  10   9   2      52984.53      55048.42       352.64 o
  11   9   2      24417.70      23373.73       237.60 o
  12   9   2      36972.29      37608.10       315.33 o
  13   9   2       3506.29       4255.59       154.61 o
  14   9   2       5205.56       5539.26       156.72 o
  15   9   2       5333.20       5590.54       161.66 o
  16   9   2       4112.96       4270.16       152.91 o
  17   9   2       2504.53       1786.89       142.11 o
  18   9   2      10320.74      10688.29       269.13 o
  19   9   2        244.51        388.53       131.89 o
  20   9   2      13519.90      13523.10       331.57 o
  21   9   2       7947.47       7508.71       278.82 o
  22   9   2       4305.58       4600.20       261.39 o
  23   9   2      15796.54      15938.23       428.50 o
  24   9   2       1557.31       1131.00       254.72 o
  25   9   2         57.44        523.58       311.70 o
   0  10   2       1877.46       3042.92       101.18 o
   1  10   2       6057.86       6507.09        86.73 o
   2  10   2      12709.68      13385.64       138.72 o
   3  10   2      26058.43      25788.54       192.26 o
   4  10   2      24771.10      26371.09       198.26 o
   5  10   2       8262.42      10348.80       126.86 o
   6  10   2      64872.61      68629.77       386.64 o
   7  10   2       1362.18       2263.37        86.45 o
   8  10   2       5397.49       6234.09       127.35 o
   9  10   2      29202.47      30984.49       256.38 o
  10  10   2        124.70        146.53        63.31 o
  11  10   2      74683.52      74548.36       436.41 o
  12  10   2       2424.89       2455.26       103.82 o
  13  10   2       7307.97       7705.30       172.39 o
  14  10   2        404.76        319.54        82.97 o
  15  10   2      13145.66      13257.67       227.33 o
  16  10   2        613.33        699.07       105.49 o
  17  10   2      15073.88      15326.71       289.20 o
  18  10   2         31.28        -51.67       124.58 o
  19  10   2      23005.78      22934.77       363.31 o
  20  10   2       4168.02       4621.97       226.69 o
  21  10   2        422.88        836.13       166.25 o
  22  10   2        228.47        374.59       183.20 o
  23  10   2       7145.95       7677.32       321.83 o
  24  10   2        192.89        -40.48       210.99 o
   1  11   2      17093.52      18062.72       152.59 o
   2  11   2       8471.55       7868.35       106.28 o
   3  11   2      31189.20      33534.80       224.57 o
   4  11   2       8372.35       9385.63       122.57 o
   5  11   2       9673.26      10251.96       117.97 o
   6  11   2       1293.07       1394.77        67.96 o
   7  11   2        350.08        150.73        54.44 o
   8  11   2        311.44        324.01        65.71 o
   9  11   2       3250.78       3026.59       108.26 o
  10  11   2       1787.04       2180.91        92.41 o
  11  11   2         48.46        339.11        71.50 o
  12  11   2         29.77         -2.23        67.60 o
  13  11   2       4312.42       4499.02       141.30 o
  14  11   2       2338.70       2342.07       118.14 o
  15  11   2        308.88        384.07        88.68 o
  16  11   2         32.49        118.31        91.39 o
  17  11   2       2498.51       2456.39       150.20 o
  18  11   2       1887.11       2088.98       157.22 o
  19  11   2       6515.87       6928.50       237.99 o
  20  11   2        133.14       -138.63       138.63 o
  21  11   2       4075.92       4475.56       232.38 o
  22  11   2        246.27       -108.66       176.39 o
  23  11   2       1025.66        642.94       234.44 o
  24  11   2       1096.38       1173.94       261.69 o
   0  12   2         23.53        -17.12        54.02 o
   1  12   2      11004.86      11394.52       130.05 o
   2  12   2       2653.72       2654.87        71.88 o
   3  12   2      46619.94      45945.23       278.22 o
   4  12   2       2149.52       2378.97        75.18 o
   5  12   2      81454.14      81193.69       404.00 o
   6  12   2       1838.62       1725.19        70.61 o
   7  12   2     147309.34     144035.23       632.29 o
   8  12   2       4341.07       4937.70       124.87 o
   9  12   2      42948.04      42763.02       319.60 o
  10  12   2          0.13         78.52        66.87 o
  11  12   2      13456.48      13172.50       190.03 o
  12  12   2      11653.51      11571.18       191.84 o
  13  12   2       3758.24       3908.65       140.23 o
  14  12   2      11756.81      12058.96       220.97 o
  15  12   2       2204.62       2697.78       129.89 o
  16  12   2      12399.65      12829.58       246.52 o
  17  12   2      17773.10      17082.56       300.47 o
  18  12   2        937.65       1102.88       143.68 o
  19  12   2      24961.38      24913.24       380.39 o
  20  12   2         53.13       -102.73       135.19 o
  21  12   2       8474.88       9085.92       315.29 o
  22  12   2        149.67        612.59       202.58 o
  23  12   2        205.12        589.21       226.41 o
   1  13   2        265.88        209.37        45.02 o
   2  13   2      25530.72      24303.55       196.74 o
   3  13   2     141811.67     142312.33       583.94 o
   4  13   2      17216.02      18127.01       172.57 o
   5  13   2     106503.88     103730.19       483.78 o
   6  13   2      35013.81      32767.55       249.51 o
   7  13   2       8447.37       8518.60       140.34 o
   8  13   2      57436.15      55793.45       362.41 o
   9  13   2      41770.58      40252.16       315.81 o
  10  13   2        121.81         99.73        78.44 o
  11  13   2       1053.08       1479.25        98.66 o
  12  13   2          2.40        122.92        77.85 o
  13  13   2      25868.64      26177.99       295.46 o
  14  13   2      25856.39      26637.03       304.37 o
  15  13   2       4262.08       4761.39       164.74 o
  16  13   2      30417.34      29668.32       346.56 o
  17  13   2          1.73        -21.82       116.54 o
  18  13   2      21607.41      21136.02       363.84 o
  19  13   2        682.90        296.72       157.18 o
  20  13   2         10.18        -39.70       148.12 o
  21  13   2       3530.13       3561.57       250.95 o
  22  13   2        158.57        113.86       202.66 o
  23  13   2         40.85       -136.09       236.22 o
   0  14   2      96868.24      99514.37       685.32 o
   1  14   2      18901.05      16485.11       192.44 o
   2  14   2      50228.57      48367.80       298.29 o
   3  14   2      47013.59      48683.18       298.02 o
   4  14   2      18058.04      16440.59       179.10 o
   5  14   2     152339.27     146779.36       631.78 o
   6  14   2      11082.78      12128.65       166.94 o
   7  14   2     117376.50     118502.64       529.57 o
   8  14   2      15520.81      16136.40       198.29 o
   9  14   2     111092.97     109269.41       577.92 o
  10  14   2       1512.73       1554.97       104.67 o
  11  14   2      27386.10      27264.49       283.26 o
  12  14   2      11818.91      11540.76       214.77 o
  13  14   2       3001.18       3378.05       150.56 o
  14  14   2        196.84        332.12       107.25 o
  15  14   2      13500.85      14117.51       257.28 o
  16  14   2       1060.81        749.84       130.06 o
  17  14   2      13085.90      13933.66       319.83 o
  18  14   2        714.81        557.23       150.46 o
  19  14   2       3696.47       3501.08       222.03 o
  20  14   2        383.23        656.21       190.98 o
  21  14   2       3643.63       3603.66       279.57 o
  22  14   2       2059.10       2057.09       299.65 o
  23  14   2        922.93       1008.95       335.71 o
   1  15   2      27221.62      28477.73       234.53 o
   2  15   2      11397.96      11305.17       165.66 o
   3  15   2     210265.86     209781.34       864.78 o
   4  15   2        437.61        599.09        61.24 o
   5  15   2     134636.52     132550.20       621.26 o
   6  15   2     149537.77     148237.02       657.40 o
   7  15   2         28.91          7.71        77.88 o
   8  15   2      85932.66      84186.24       489.60 o
   9  15   2      18569.96      19559.08       255.85 o
  10  15   2        436.95        499.48       103.22 o
  11  15   2       9881.23      10094.34       225.95 o
  12  15   2        304.65        370.90       109.58 o
  13  15   2         63.66        320.58       113.80 o
  14  15   2      33344.25      32908.44       385.09 o
  15  15   2       2561.86       2567.33       167.19 o
  16  15   2      46142.81      45577.22       486.70 o
  17  15   2      30481.86      29052.88       444.87 o
  18  15   2      11608.04      11665.50       355.31 o
  19  15   2       6671.48       7379.35       311.56 o
  20  15   2       5381.68       5922.19       310.95 o
  21  15   2       1878.60       1795.42       255.73 o
  22  15   2         12.14        375.56       286.76 o
   0  16   2     118589.09     119069.26       806.05 o
   1  16   2      26024.02      24372.76       245.65 o
   2  16   2      34409.55      34949.61       294.77 o
   3  16   2     100591.91     100410.41       535.48 o
   4  16   2      18215.30      18516.25       223.68 o
   5  16   2      41128.32      40478.69       319.46 o
   6  16   2      11635.37      11406.12       202.67 o
   7  16   2      14898.11      15952.80       230.60 o
   8  16   2      21847.54      22017.86       265.81 o
   9  16   2      34532.75      35070.48       350.14 o
  10  16   2      17437.10      17181.31       278.40 o
  11  16   2       3073.63       3284.67       160.69 o
  12  16   2          0.57         10.37       103.95 o
  13  16   2       1144.40       1328.09       137.77 o
  14  16   2       1507.38       1773.58       147.95 o
  15  16   2       7122.28       7751.85       236.02 o
  16  16   2         85.64       -129.81       129.81 o
  17  16   2       2904.37       2728.70       213.61 o
  18  16   2          1.23        -19.56       171.64 o
  19  16   2       1242.62       2151.82       231.90 o
  20  16   2       2544.39       2323.86       256.86 o
  21  16   2       4784.38       5255.78       356.13 o
   1  17   2       6260.39       6747.60       146.90 o
   2  17   2      11802.28      11751.78       186.52 o
   3  17   2      15071.57      14549.18       210.31 o
   4  17   2        476.91        346.41        78.10 o
   5  17   2        105.92        108.66        67.99 o
   6  17   2       5161.35       5272.18       148.07 o
   7  17   2       1482.26       1928.00       113.99 o
   8  17   2       2261.14       2642.56       124.91 o
   9  17   2       3801.44       3647.06       145.10 o
  10  17   2       3119.13       3185.95       142.69 o
  11  17   2      20910.32      20153.94       313.73 o
  12  17   2         26.74       -104.93       104.93 o
  13  17   2      13746.40      13637.98       279.44 o
  14  17   2       8388.82       8401.14       236.86 o
  15  17   2        126.12         12.62       132.69 o
  16  17   2       5599.42       5897.99       216.61 o
  17  17   2       5158.35       5595.92       257.03 o
  18  17   2        218.31         78.33       168.39 o
  19  17   2        591.66        609.32       204.32 o
  20  17   2          2.22        162.41       219.29 o
  21  17   2       4942.56       4223.73       330.96 o
   0  18   2      47904.77      47486.95       536.04 o
   1  18   2       6340.67       6826.61       171.79 o
   2  18   2       1887.56       1439.79        98.84 o
   3  18   2        535.27        756.51        99.83 o
   4  18   2          0.23         84.50        70.54 o
   5  18   2       6702.46       7110.72       174.65 o
   6  18   2       2195.75       2414.79       117.11 o
   7  18   2       4677.35       4650.28       158.09 o
   8  18   2        180.87         47.58        86.43 o
   9  18   2       6954.24       6665.73       191.61 o
  10  18   2       1295.71       1056.13       112.41 o
  11  18   2      13089.27      12853.01       252.30 o
  12  18   2         65.72        347.11       151.24 o
  13  18   2         58.55       -112.62       112.62 o
  14  18   2         50.45       -115.47       115.47 o
  15  18   2        227.35        206.04       120.16 o
  16  18   2        755.30        693.61       146.55 o
  17  18   2        419.00        376.02       161.78 o
  18  18   2       2432.91       2439.84       224.10 o
  19  18   2       2822.67       2686.89       314.55 o
  20  18   2         30.13       -200.30       203.03 o
   1  19   2      47010.16      45661.51       411.55 o
   2  19   2         99.15         65.10        88.96 o
   3  19   2       6845.53       7451.15       198.94 o
   4  19   2        646.22        523.59        88.53 o
   5  19   2       2494.04       2510.97       129.38 o
   6  19   2      10982.92      11464.97       228.33 o
   7  19   2      16691.55      17113.44       266.45 o
   8  19   2        663.14        765.34       115.01 o
   9  19   2      24293.38      22429.28       313.42 o
  10  19   2        269.82         44.00       102.37 o
  11  19   2      72778.12      71074.77       585.88 o
  12  19   2      21075.87      20819.83       318.51 o
  13  19   2      31754.16      31958.68       377.06 o
  14  19   2       1983.35       1992.74       154.23 o
  15  19   2      17806.81      17000.09       316.88 o
  16  19   2        428.12        373.52       144.77 o
  17  19   2        921.33        902.06       173.16 o
  18  19   2        394.55        515.93       204.40 o
  19  19   2       1223.74       1536.69       241.45 o
   0  20   2         52.28       -115.25       115.25 o
   1  20   2      11575.23      12199.38       261.00 o
   2  20   2        433.21        380.11        98.86 o
   3  20   2      21277.88      22516.17       321.89 o
   4  20   2      18307.10      17938.28       284.29 o
   5  20   2       6684.81       6214.52       185.54 o
   6  20   2       1525.82       1398.23       124.23 o
   7  20   2        830.55        716.26       116.31 o
   8  20   2      16412.23      16692.56       281.15 o
   9  20   2        172.67        217.37       109.99 o
  10  20   2        659.19        343.30       117.26 o
  11  20   2       2511.52       2457.97       158.53 o
  12  20   2       4140.30       4625.51       188.02 o
  13  20   2       2899.28       3143.84       160.43 o
  14  20   2       3087.74       3435.52       167.62 o
  15  20   2      11138.46      11412.12       283.74 o
  16  20   2         49.30        231.27       164.36 o
  17  20   2        742.38        829.68       199.83 o
  18  20   2          2.79        156.85       237.90 o
  19  20   2      10632.47      11064.34       420.45 o
   1  21   2     148605.72     145656.33       922.94 o
   2  21   2      27279.20      27697.75       431.03 o
   3  21   2      50901.13      49850.97       477.26 o
   4  21   2      14495.29      14620.16       285.87 o
   5  21   2       9066.51      10002.43       244.91 o
   6  21   2        133.08        115.26       103.06 o
   7  21   2       1713.30       1767.18       134.58 o
   8  21   2      11054.68      10086.55       249.99 o
   9  21   2        803.69        847.34       114.86 o
  10  21   2      35634.73      34548.97       396.37 o
  11  21   2       4592.42       4695.39       195.20 o
  12  21   2      51324.79      50394.94       510.49 o
  13  21   2      22682.44      22223.45       339.79 o
  14  21   2       7073.77       6580.64       237.37 o
  15  21   2      20948.46      21041.37       428.33 o
  16  21   2          5.03        -39.35       193.28 o
  17  21   2       7429.22       8168.08       379.48 o
  18  21   2        652.32        536.69       279.89 o
   0  22   2       8847.42       9934.68       409.65 o
   1  22   2      40228.45      40219.38       488.70 o
   2  22   2         19.68       1212.98       269.24 o
   3  22   2      71026.67      68905.50       599.18 o
   4  22   2      37757.92      38062.18       503.37 o
   5  22   2       8927.89       8787.65       253.49 o
   6  22   2       9836.15      10065.45       254.50 o
   7  22   2          0.82       -110.62       110.62 o
   8  22   2      14848.22      15512.50       313.99 o
   9  22   2       3369.68       3681.80       182.60 o
  10  22   2       1355.81       1745.99       164.61 o
  11  22   2       8244.67       8670.25       277.00 o
  12  22   2      12865.48      12938.91       346.57 o
  13  22   2       5054.32       5983.90       275.09 o
  14  22   2      19588.58      19029.74       405.80 o
  15  22   2      47470.48      47815.47       584.34 o
  16  22   2        551.59        398.67       221.40 o
  17  22   2      13402.15      13840.74       427.23 o
   1  23   2     105649.09     105517.87       895.58 o
   2  23   2      11014.31      12568.06       355.55 o
   3  23   2      37462.50      38712.36       545.44 o
   4  23   2       5911.42       6093.55       248.22 o
   5  23   2       9500.42      10142.08       299.14 o
   6  23   2        118.63        -62.89       122.63 o
   7  23   2        308.13        178.85       127.70 o
   8  23   2       3200.69       3600.25       220.32 o
   9  23   2       2910.69       2666.02       185.75 o
  10  23   2      18969.08      20141.37       406.28 o
  11  23   2       6290.41       6810.14       284.05 o
  12  23   2      17656.90      18334.04       451.05 o
  13  23   2      12072.07      11959.79       389.93 o
  14  23   2       8673.11       8633.47       319.95 o
  15  23   2       2996.81       3250.64       259.09 o
   0  24   2        147.74        655.05       233.71 o
   1  24   2       5791.42       6315.73       272.22 o
   2  24   2        800.81        963.54       166.87 o
   3  24   2         49.40        -47.85       145.37 o
   4  24   2      15985.04      16130.23       380.56 o
   5  24   2       4496.06       3912.63       228.55 o
   6  24   2      12205.51      12098.94       346.37 o
   7  24   2       4328.28       4474.33       234.18 o
   8  24   2       1442.30       1193.98       178.23 o
   9  24   2       3659.12       3651.99       236.04 o
  10  24   2        659.98        273.35       190.95 o
  11  24   2        211.73        523.57       201.90 o
  12  24   2       7953.74       8930.03       383.64 o
  13  24   2       8670.85       9259.12       395.56 o
  14  24   2       5829.41       5904.73       316.89 o
   1  25   2       4870.60       5406.18       271.38 o
   2  25   2        164.91        175.32       153.72 o
   3  25   2       5296.13       5168.55       263.01 o
   4  25   2        350.65        424.86       191.99 o
   5  25   2       1831.96       1929.57       211.75 o
   6  25   2         68.86        310.41       227.21 o
   7  25   2        138.71        230.35       160.80 o
   8  25   2          6.03        173.86       183.06 o
   9  25   2        245.13        116.30       159.80 o
  10  25   2        337.27        384.41       206.29 o
  11  25   2       1464.86       1565.56       218.71 o
  12  25   2         83.47        327.02       230.33 o
  13  25   2       4303.08       3789.50       349.38 o
   0  26   2       2497.05       2800.80       515.51 o
   1  26   2       1012.34        956.51       242.73 o
   2  26   2         35.64       -163.12       229.70 o
   3  26   2      28308.94      27731.79       636.38 o
   4  26   2        376.04        496.20       231.21 o
   5  26   2      21810.01      20313.85       561.44 o
   6  26   2       1982.61       2314.67       265.44 o
   7  26   2      14086.65      15007.04       515.16 o
   8  26   2        206.26        201.79       191.65 o
   9  26   2       6104.45       6035.25       380.09 o
  10  26   2         56.39        528.19       219.93 o
  11  26   2       1194.36       1052.67       246.67 o
   1  27   2       3400.24       4531.98       412.88 o
   2  27   2       5095.14       5813.64       530.37 o
   3  27   2        624.66        742.21       253.97 o
   4  27   2       4316.10       4209.47       338.12 o
   5  27   2       4354.85       5589.96       411.36 o
   6  27   2       1977.01       1801.38       310.88 o
   7  27   2       3564.90       3503.00       337.28 o
   8  27   2       3415.22       3932.84       341.20 o
   9  27   2       3987.16       4612.90       346.01 o
   0  28   2       1632.39       2105.13       561.46 o
   1  28   2        117.11        232.81       324.14 o
   2  28   2       3168.57       3903.15       554.64 o
   3  28   2        783.41       1631.22       335.13 o
   4  28   2      16695.08      17710.83       623.31 o
   5  28   2      15133.35      16943.05       866.71 o
   6  28   2       2288.32       2527.22       377.02 o
   2   1   3     538252.50     578858.25      2811.39 o
   3   1   3     486405.91     512360.09      1447.20 o
   4   1   3     226709.22     232554.30       690.82 o
   5   1   3     910386.00     929441.19      3348.89 o
   6   1   3      13681.37      10853.66        99.57 o
   7   1   3      19412.36      17814.89       151.25 o
   8   1   3        242.18        349.45        40.18 o
   9   1   3      12789.26      12704.09       137.54 o
  10   1   3     156688.53     154470.30       621.33 o
  11   1   3      66800.84      61280.77       346.78 o
  12   1   3      77276.71      69072.08       421.45 o
  13   1   3       1625.92       2179.41       115.39 o
  14   1   3      34335.59      32240.55       284.15 o
  15   1   3        258.55        740.75        90.83 o
  16   1   3     245839.36     240375.98      1028.70 o
  17   1   3       8463.60       9395.15       249.16 o
  18   1   3      11881.56      11490.68       281.01 o
  19   1   3        518.41        866.59       146.17 o
  20   1   3      38229.56      38976.66       479.73 o
  21   1   3        378.44        501.91       149.98 o
  22   1   3          7.44       -148.97       148.97 o
  23   1   3          2.03       -153.73       153.73 o
  24   1   3       5624.80       5518.02       443.30 o
  25   1   3      19230.21      19375.60       687.18 o
  26   1   3          9.65       -319.45       319.45 o
   0   2   3     125385.45     111151.90      4201.97 o
   1   2   3     147178.11     136380.41      1969.63 o
   2   2   3     104879.47     114467.45       406.26 o
   3   2   3      76322.70      84005.51       307.13 o
   4   2   3      42284.77      40801.06       197.24 o
   5   2   3      59308.33      57638.97       257.96 o
   6   2   3       3331.69       3488.41        61.21 o
   7   2   3      18452.17      20357.83       146.73 o
   8   2   3      50136.56      48781.50       243.82 o
   9   2   3      46189.04      40166.02       227.28 o
  10   2   3      18558.45      18682.61       154.70 o
  11   2   3      12254.81      11495.26       117.39 o
  12   2   3       2477.09       2812.55        85.42 o
  13   2   3      13167.85      13430.49       172.45 o
  14   2   3      47274.75      45869.45       332.84 o
  15   2   3       2665.52       2865.52       119.23 o
  16   2   3      27514.24      27696.24       295.56 o
  17   2   3        116.38        469.70       121.57 o
  18   2   3       7303.17       7445.83       228.72 o
  19   2   3       1416.49       1911.53       154.09 o
  20   2   3        144.56        115.35       140.12 o
  21   2   3       3516.94       3412.45       209.99 o
  22   2   3       2227.94       2345.54       214.41 o
  23   2   3       4516.61       4793.04       288.52 o
  24   2   3          6.84       -175.05       175.05 o
  25   2   3       1256.00       1763.62       300.70 o
  26   2   3       4238.59       4940.84       518.14 o
   1   3   3        654.89        692.99        22.64 o
   2   3   3      39978.53      35703.04       171.66 o
   3   3   3      13277.97      16256.12       230.90 o
   4   3   3      43040.74      41358.40       212.30 o
   5   3   3       1532.42       2707.31        72.55 o
   6   3   3     222795.34     231420.67       802.88 o
   7   3   3        288.88        136.05        37.08 o
   8   3   3       9816.48       9843.14       118.11 o
   9   3   3      19569.43      20890.25       167.25 o
  10   3   3      21359.17      21473.04       171.53 o
  11   3   3      13298.27      13663.99       155.98 o
  12   3   3       4664.50       3799.95        96.67 o
  13   3   3      20978.16      21943.20       192.06 o
  14   3   3       1390.40       1239.14        64.65 o
  15   3   3      20563.42      20189.54       247.49 o
  16   3   3       4989.56       4387.80       144.65 o
  17   3   3      14458.05      15238.56       264.85 o
  18   3   3      29836.48      28932.62       376.86 o
  19   3   3      14497.61      14140.59       313.88 o
  20   3   3      50757.29      51982.18       557.57 o
  21   3   3         60.72        166.03       138.11 o
  22   3   3       5096.34       4875.54       248.29 o
  23   3   3        720.08        571.37       198.26 o
  24   3   3        214.62        127.75       270.03 o
  25   3   3       3995.12       3862.92       405.23 o
  26   3   3        991.17       1055.30       312.82 o
   0   4   3     233986.34     229159.27       917.69 o
   1   4   3      67154.70      56816.54       226.46 o
   2   4   3     125122.33     119710.24       442.97 o
   3   4   3     280134.59     297928.38       916.85 o
   4   4   3      12120.81      11670.12       112.95 o
   5   4   3       8388.34       9456.46       106.02 o
   6   4   3      26345.92      25860.61       219.14 o
   7   4   3      33762.96      35721.96       223.40 o
   8   4   3       7515.91       8744.55       112.62 o
   9   4   3       1849.73       1748.34        58.02 o
  10   4   3      46368.26      45911.92       293.12 o
  11   4   3         35.60         79.88        53.75 o
  12   4   3      52148.46      51083.35       322.50 o
  13   4   3       5499.41       5443.23       122.84 o
  14   4   3      16584.94      17340.62       183.42 o
  15   4   3      17175.02      16354.37       212.31 o
  16   4   3      11660.78      11758.44       212.15 o
  17   4   3      13916.56      13102.42       241.13 o
  18   4   3      21988.01      21611.63       333.29 o
  19   4   3       6908.95       7086.52       241.93 o
  20   4   3       6436.88       6199.93       235.85 o
  21   4   3          0.80        155.20       131.76 o
  22   4   3       4081.36       4994.24       256.03 o
  23   4   3         69.01        -32.74       183.17 o
  24   4   3      12302.10      12576.74       452.45 o
  25   4   3       1851.57       1620.68       294.88 o
  26   4   3       7575.17       7527.18       512.83 o
   1   5   3      12378.90      12107.90        88.25 o
   2   5   3     380578.34     432443.78      1817.97 o
   3   5   3      67109.90      67507.13       303.24 o
   4   5   3       4767.00       4645.10        80.39 o
   5   5   3       4396.92       4533.51        86.56 o
   6   5   3         20.57        246.48        39.83 o
   7   5   3      60952.62      58114.66       306.38 o
   8   5   3      73813.84      72394.94       364.02 o
   9   5   3     182815.62     189292.77       711.05 o
  10   5   3      25989.19      26975.85       220.82 o
  11   5   3      83828.56      87155.38       444.89 o
  12   5   3         94.17         88.17        56.13 o
  13   5   3         20.41        144.27        62.22 o
  14   5   3      40384.25      41655.53       312.47 o
  15   5   3       2578.01       2453.39       109.05 o
  16   5   3      36585.83      33767.04       336.31 o
  17   5   3       1507.01       1834.50       135.27 o
  18   5   3       6185.73       6770.09       225.83 o
  19   5   3       1011.28        913.19       136.95 o
  20   5   3      12534.27      11851.14       307.88 o
  21   5   3       3432.50       3483.26       211.46 o
  22   5   3      11480.62      11471.37       343.61 o
  23   5   3       5788.84       7001.74       355.24 o
  24   5   3         71.81        249.60       219.19 o
  25   5   3        191.87        252.00       213.01 o
   0   6   3     146791.88     164676.39       771.41 o
   1   6   3      41526.09      41288.56       194.96 o
   2   6   3      38253.77      45478.66       241.56 o
   3   6   3     438774.38     459990.41      1428.23 o
   4   6   3     214641.45     218318.75       762.96 o
   5   6   3      83858.81      83912.38       375.72 o
   6   6   3      32174.30      33449.44       214.80 o
   7   6   3      29581.29      28191.95       199.85 o
   8   6   3      36861.82      34554.88       236.79 o
   9   6   3     186691.98     182220.22       701.51 o
  10   6   3      77784.19      76717.18       389.36 o
  11   6   3     154604.27     157797.92       666.45 o
  12   6   3          1.99         67.92        59.18 o
  13   6   3      28393.08      27737.54       257.90 o
  14   6   3          9.71        -68.04        68.04 o
  15   6   3        432.52        642.35        87.66 o
  16   6   3      13120.89      14128.22       238.78 o
  17   6   3       1521.16       1479.40       128.26 o
  18   6   3      11187.74      11462.73       265.99 o
  19   6   3       3797.71       3785.84       231.67 o
  20   6   3       5418.06       6056.18       236.13 o
  21   6   3        200.42        605.05       175.38 o
  22   6   3      19363.00      19149.21       427.41 o
  23   6   3       1298.12       1873.37       240.52 o
  24   6   3        615.75        662.96       269.70 o
  25   6   3        994.12       1591.68       318.62 o
   1   7   3     406960.12     411146.91      1195.16 o
   2   7   3      74033.73      77233.98       329.73 o
   3   7   3      20574.71      19422.83       144.44 o
   4   7   3        457.20        239.06        39.76 o
   5   7   3       5772.27       6075.36       102.54 o
   6   7   3     115205.18     108738.53       481.54 o
   7   7   3     152178.80     151760.23       593.88 o
   8   7   3     143356.80     152767.78       612.41 o
   9   7   3     342171.72     347721.84      1189.66 o
  10   7   3       9190.73      10038.05       153.26 o
  11   7   3      66520.98      64608.02       371.61 o
  12   7   3         96.14        130.46        66.03 o
  13   7   3       9985.82       9748.52       175.23 o
  14   7   3      44859.05      45782.66       360.76 o
  15   7   3      12245.15      11690.70       214.26 o
  16   7   3      39579.31      37721.57       364.60 o
  17   7   3      21918.28      21257.73       317.43 o
  18   7   3         18.58        200.32       121.45 o
  19   7   3       7130.56       7786.25       264.02 o
  20   7   3       9178.67       8529.71       279.84 o
  21   7   3      27571.18      27004.62       448.92 o
  22   7   3       1716.91       1638.98       221.97 o
  23   7   3      42775.49      43176.05       651.67 o
  24   7   3        622.32       1276.92       252.30 o
  25   7   3      10532.22      12176.09       640.66 o
   0   8   3       2549.78       2100.81        67.32 o
   1   8   3      17189.76      11788.19        97.84 o
   2   8   3       8091.65      10175.83       105.51 o
   3   8   3     143744.83     144169.08       538.70 o
   4   8   3     158627.34     157552.83       605.87 o
   5   8   3     109323.33     111403.38       484.06 o
   6   8   3      60040.26      55141.66       316.15 o
   7   8   3       5536.20       7500.18       132.92 o
   8   8   3     311781.62     321220.91      1088.17 o
   9   8   3      95921.31      93652.00       468.68 o
  10   8   3     380056.97     386313.78      1324.99 o
  11   8   3      67197.43      70164.87       412.80 o
  12   8   3      11392.52      11711.27       183.52 o
  13   8   3       1231.14       1523.65        95.69 o
  14   8   3       5227.10       5025.37       149.54 o
  15   8   3      41722.04      42727.35       372.74 o
  16   8   3      15606.41      16453.33       269.88 o
  17   8   3       1352.59       1371.73       154.87 o
  18   8   3      22949.52      22046.12       336.78 o
  19   8   3      13914.94      13667.28       301.71 o
  20   8   3      13600.27      13816.97       340.03 o
  21   8   3       7296.41       7185.97       280.96 o
  22   8   3      56303.60      53561.14       639.63 o
  23   8   3       5370.40       5987.91       305.73 o
  24   8   3      17287.12      18026.15       492.68 o
  25   8   3        159.10        307.85       301.45 o
   1   9   3      93054.88      90006.38       345.82 o
   2   9   3      17898.97      17315.24       141.06 o
   3   9   3      52721.34      48359.65       258.83 o
   4   9   3       9468.07      10175.23       130.86 o
   5   9   3      52220.29      50973.21       295.41 o
   6   9   3      14844.04      12526.10       152.30 o
   7   9   3      91655.09      93181.46       470.24 o
   8   9   3       3535.83       3576.82       102.80 o
   9   9   3      97932.77     106509.09       508.33 o
  10   9   3      71607.45      66311.79       397.02 o
  11   9   3       1357.95       1883.93        95.20 o
  12   9   3        674.59        756.21        78.04 o
  13   9   3       1876.71       1988.64       108.16 o
  14   9   3      11930.40      12714.23       211.26 o
  15   9   3       3847.48       3756.47       140.91 o
  16   9   3      16015.76      16706.15       270.48 o
  17   9   3       5982.16       6524.01       209.72 o
  18   9   3       1304.45       1041.54       134.74 o
  19   9   3       3344.73       3748.71       190.88 o
  20   9   3       2286.35       2295.23       189.51 o
  21   9   3      13816.71      14793.38       373.87 o
  22   9   3      26320.12      26821.62       484.85 o
  23   9   3      11831.65      11961.29       400.70 o
  24   9   3      14120.08      14517.84       474.31 o
  25   9   3       8756.54       7951.07       420.70 o
   0  10   3      61642.17      70472.08       466.66 o
   1  10   3       3490.97       3351.37        65.46 o
   2  10   3      87102.70      85389.60       368.86 o
   3  10   3       1114.59       1166.53        52.20 o
   4  10   3       2757.44       3777.25        96.29 o
   5  10   3       2198.21       1823.48        65.35 o
   6  10   3      11222.86      11245.20       143.87 o
   7  10   3      74895.00      76643.73       414.63 o
   8  10   3       7864.77       8247.95       140.47 o
   9  10   3      36172.82      38878.21       279.50 o
  10  10   3      13725.73      14033.84       186.84 o
  11  10   3        157.19        353.97        70.47 o
  12  10   3      17593.81      16756.91       212.93 o
  13  10   3       4626.49       5134.76       147.63 o
  14  10   3      41281.95      41478.57       355.29 o
  15  10   3      13986.77      14502.75       232.61 o
  16  10   3       3619.98       3268.21       150.18 o
  17  10   3       1856.91       2108.29       155.96 o
  18  10   3         16.15        -50.28       112.01 o
  19  10   3       3520.66       3587.00       180.89 o
  20  10   3       5185.00       5178.03       230.25 o
  21  10   3      16785.73      17630.65       414.47 o
  22  10   3       3123.97       3158.13       237.83 o
  23  10   3       7808.11       8960.42       356.94 o
  24  10   3        567.01        506.89       212.81 o
   1  11   3        266.16        233.38        36.16 o
   2  11   3        770.33        851.58        50.54 o
   3  11   3      29183.96      25961.05       189.20 o
   4  11   3      23639.52      22532.91       187.69 o
   5  11   3       3349.87       3821.19        99.47 o
   6  11   3      70940.32      65778.41       398.29 o
   7  11   3        622.86        388.20        66.96 o
   8  11   3      39829.74      39129.73       288.67 o
   9  11   3      16191.55      14741.79       187.24 o
  10  11   3       4592.05       4564.44       123.81 o
  11  11   3       1854.16       1553.57        92.98 o
  12  11   3       5167.28       4986.83       137.48 o
  13  11   3        211.19        162.47        80.23 o
  14  11   3        476.23        351.60        82.94 o
  15  11   3        353.46        372.27        88.94 o
  16  11   3      22528.78      21999.05       312.12 o
  17  11   3         82.27        104.93       109.30 o
  18  11   3      27896.08      27787.43       383.29 o
  19  11   3        591.36        589.10       136.91 o
  20  11   3      10010.23      10095.62       289.85 o
  21  11   3       6413.54       6611.93       276.81 o
  22  11   3       2465.29       2398.43       242.10 o
  23  11   3      12350.54      12135.30       414.21 o
  24  11   3          3.34         81.83       216.39 o
   0  12   3     114269.45     123689.76       765.83 o
   1  12   3        830.26        565.52        43.30 o
   2  12   3        955.98       1301.31        58.68 o
   3  12   3       2178.66       2990.67        76.51 o
   4  12   3         83.06         76.07        45.98 o
   5  12   3      15160.74      16756.32       186.29 o
   6  12   3       7055.57       7152.93       117.62 o
   7  12   3       7995.80       8468.41       143.69 o
   8  12   3      30653.20      31996.94       261.67 o
   9  12   3       4726.78       5616.73       136.15 o
  10  12   3      26580.16      26331.34       250.95 o
  11  12   3        137.95        208.78        71.40 o
  12  12   3       2844.31       3276.65       122.63 o
  13  12   3      24914.52      24226.04       282.89 o
  14  12   3      14833.34      15118.73       237.58 o
  15  12   3      53277.16      51452.29       422.75 o
  16  12   3       1838.95       2329.87       146.60 o
  17  12   3      47123.63      46062.75       458.61 o
  18  12   3        425.07        238.76       126.26 o
  19  12   3       2219.35       2412.15       171.37 o
  20  12   3       3016.41       3268.72       204.44 o
  21  12   3         35.41        704.62       184.05 o
  22  12   3      13617.33      14375.12       444.75 o
  23  12   3        249.75        291.77       247.57 o
   1  13   3        526.86        425.15        52.32 o
   2  13   3       8602.27       7936.77       122.48 o
   3  13   3        249.28        306.58        48.25 o
   4  13   3       2378.69       2656.00        80.53 o
   5  13   3       6857.78       6504.06       130.31 o
   6  13   3       2660.38       3483.11       105.65 o
   7  13   3       8801.92       7750.51       157.23 o
   8  13   3       1330.18       1328.80        84.07 o
   9  13   3       4544.66       4582.62       127.74 o
  10  13   3       4587.70       4187.87       133.74 o
  11  13   3       1757.69       2257.67       107.73 o
  12  13   3       1789.07       2274.05       113.45 o
  13  13   3       6005.03       5996.44       172.40 o
  14  13   3      18680.10      19050.10       267.22 o
  15  13   3       5444.72       5894.30       180.39 o
  16  13   3       1747.70       1783.29       133.71 o
  17  13   3       3034.71       3633.31       183.48 o
  18  13   3         46.18        167.36       122.13 o
  19  13   3        462.73        413.25       148.66 o
  20  13   3         76.90        270.19       152.19 o
  21  13   3         30.76        303.86       209.49 o
  22  13   3       3109.88       3290.15       297.51 o
  23  13   3        616.49        536.60       233.80 o
   0  14   3      99272.52      99140.82       680.04 o
   1  14   3      21193.17      21294.69       247.21 o
   2  14   3      12240.93      12518.40       149.93 o
   3  14   3      21189.57      21601.14       195.15 o
   4  14   3      27552.06      25683.97       223.04 o
   5  14   3      19418.04      21209.32       212.62 o
   6  14   3       3058.84       3732.55       114.51 o
   7  14   3     127976.96     127233.12       620.44 o
   8  14   3      84789.96      83826.46       467.51 o
   9  14   3      44454.87      43688.21       329.73 o
  10  14   3      96365.03      95203.13       538.94 o
  11  14   3      24516.31      24326.08       260.64 o
  12  14   3       9510.74       9915.92       208.70 o
  13  14   3      49228.79      48584.55       427.77 o
  14  14   3      27960.36      28284.65       341.94 o
  15  14   3      99689.53      98785.30       640.80 o
  16  14   3        159.41        -87.50       120.53 o
  17  14   3      62600.95      61661.13       587.15 o
  18  14   3       1379.89       1459.53       183.06 o
  19  14   3       3233.03       3612.97       232.81 o
  20  14   3       5957.42       6447.95       298.28 o
  21  14   3       2164.00       2441.79       254.01 o
  22  14   3      33440.45      34965.08       691.16 o
  23  14   3        116.92        991.67       280.59 o
   1  15   3       1348.72       1418.48        90.15 o
   2  15   3      48983.97      49136.61       317.67 o
   3  15   3       5775.65       6463.03       123.29 o
   4  15   3      72283.41      71648.28       396.35 o
   5  15   3      18747.04      18244.98       201.62 o
   6  15   3      26489.11      25589.68       298.19 o
   7  15   3      64987.79      64110.78       414.60 o
   8  15   3      17253.30      16529.15       219.88 o
   9  15   3      61796.63      62131.97       444.35 o
  10  15   3      12593.05      12441.33       222.15 o
  11  15   3      36491.21      36699.57       356.16 o
  12  15   3       3171.70       3401.35       152.65 o
  13  15   3       4447.88       4478.56       173.91 o
  14  15   3      30824.20      31379.78       392.97 o
  15  15   3        126.76        -55.37       111.80 o
  16  15   3      65338.43      64918.98       583.58 o
  17  15   3        827.30        715.26       174.70 o
  18  15   3      28824.29      28051.39       488.08 o
  19  15   3      21395.90      21545.13       474.15 o
  20  15   3       3685.13       3607.79       262.23 o
  21  15   3      33805.66      32501.03       601.82 o
  22  15   3       1138.52       1452.68       340.80 o
   0  16   3       6264.28       6231.58       182.72 o
   1  16   3      10729.03      10585.66       170.22 o
   2  16   3       4393.15       4100.42       120.19 o
   3  16   3      23597.91      23273.47       236.78 o
   4  16   3      74621.62      71784.18       427.16 o
   5  16   3      21440.61      20788.03       241.71 o
   6  16   3       5851.73       5930.38       149.38 o
   7  16   3      42252.48      42403.11       352.40 o
   8  16   3      42025.64      41976.14       373.00 o
   9  16   3        408.60        566.97       102.03 o
  10  16   3      32684.57      32196.61       363.52 o
  11  16   3       6654.22       6535.10       202.34 o
  12  16   3       3259.75       3303.61       162.25 o
  13  16   3       1741.40       2094.16       152.29 o
  14  16   3        223.39        222.50       112.97 o
  15  16   3      58918.24      58344.66       522.36 o
  16  16   3      18685.54      18454.29       366.81 o
  17  16   3      35353.41      33704.41       490.38 o
  18  16   3      11893.30      12573.61       371.09 o
  19  16   3       1592.51       1724.15       228.87 o
  20  16   3      10346.46      10459.64       380.70 o
  21  16   3       1086.17        820.15       258.94 o
   1  17   3      49267.36      49611.04       361.15 o
   2  17   3        255.92        198.45        70.09 o
   3  17   3      18005.98      16745.12       222.93 o
   4  17   3        419.14        433.26       108.13 o
   5  17   3       8638.18       8215.67       170.63 o
   6  17   3      35039.02      34538.31       319.99 o
   7  17   3      15014.57      14217.89       227.79 o
   8  17   3      23258.16      23232.72       283.10 o
   9  17   3       9106.93       9661.97       213.27 o
  10  17   3       9403.03       9358.75       218.37 o
  11  17   3        203.94         88.16       105.07 o
  12  17   3         42.57         77.64       110.09 o
  13  17   3      11057.21      10583.57       250.29 o
  14  17   3       4030.37       4311.56       190.31 o
  15  17   3      12709.70      11806.02       277.20 o
  16  17   3      17451.57      18943.26       358.50 o
  17  17   3       2781.76       3258.92       217.59 o
  18  17   3       1077.01        799.33       191.74 o
  19  17   3       8923.22       9575.19       350.59 o
  20  17   3       8680.73       8784.29       378.99 o
  21  17   3      15725.78      15597.84       509.69 o
   0  18   3      58318.17      54671.46       876.54 o
   1  18   3       4488.97       4371.58       145.05 o
   2  18   3      32520.36      33071.37       324.81 o
   3  18   3       8664.86       9438.70       190.29 o
   4  18   3       5281.44       5712.42       155.58 o
   5  18   3       4470.43       4644.17       147.35 o
   6  18   3        962.73       1027.23        90.89 o
   7  18   3       3860.11       4140.59       147.44 o
   8  18   3       2585.10       2704.49       133.85 o
   9  18   3        603.98        378.33        96.84 o
  10  18   3      12052.57      11971.13       232.41 o
  11  18   3        344.06        160.58       105.29 o
  12  18   3      31141.59      29549.20       383.91 o
  13  18   3      10551.51       9817.34       251.55 o
  14  18   3       1729.71       1557.26       141.33 o
  15  18   3          7.29        -42.05       129.58 o
  16  18   3        607.45         94.74       171.10 o
  17  18   3        548.69        461.99       152.54 o
  18  18   3         63.13        176.74       175.15 o
  19  18   3         18.02       -184.05       184.05 o
  20  18   3       3533.83       3647.25       287.74 o
   1  19   3       1995.02       2261.65       129.87 o
   2  19   3       2454.61       2256.08       130.83 o
   3  19   3        696.28        580.06        94.17 o
   4  19   3        374.71        315.25        99.02 o
   5  19   3       2449.59       2524.98       122.53 o
   6  19   3       1206.99       1323.75       108.97 o
   7  19   3      10489.77      10682.07       224.69 o
   8  19   3       8160.02       7873.18       207.25 o
   9  19   3       9722.55       9964.63       229.85 o
  10  19   3       2213.12       2431.86       143.77 o
  11  19   3       3579.69       4083.68       176.31 o
  12  19   3       3224.19       3310.31       168.98 o
  13  19   3       2042.04       1843.91       145.80 o
  14  19   3       4042.19       4166.87       185.31 o
  15  19   3        677.07        699.99       145.07 o
  16  19   3        330.64        469.84       149.35 o
  17  19   3       5480.66       5498.78       256.63 o
  18  19   3      10499.76      10469.87       361.94 o
  19  19   3       6740.77       7279.82       355.17 o
   0  20   3          1.58        -86.18       118.87 o
   1  20   3        592.64        345.16       109.41 o
   2  20   3       8264.97       8391.84       226.06 o
   3  20   3      38626.92      36657.50       427.11 o
   4  20   3       5622.99       6164.71       202.64 o
   5  20   3       1998.21       2586.67       139.48 o
   6  20   3       7004.52       7745.74       209.24 o
   7  20   3       3744.41       4300.56       168.08 o
   8  20   3       8467.16       8622.33       215.55 o
   9  20   3       8055.91       8388.29       228.68 o
  10  20   3       5883.44       5907.69       198.05 o
  11  20   3      19535.89      18332.02       326.81 o
  12  20   3        222.80        120.90       123.26 o
  13  20   3      11473.32      11111.88       251.84 o
  14  20   3       3553.36       3794.42       182.54 o
  15  20   3        730.11        378.48       151.36 o
  16  20   3       1214.05       1060.68       183.60 o
  17  20   3       1095.52        913.49       193.94 o
  18  20   3       6376.47       6570.69       353.86 o
   1  21   3         14.33        653.83       176.10 o
   2  21   3      43782.24      43796.26       465.89 o
   3  21   3       8257.75       9261.34       246.29 o
   4  21   3       7238.16       7790.06       225.49 o
   5  21   3       1387.20       1573.99       141.90 o
   6  21   3      11335.83      10804.18       256.01 o
   7  21   3       5443.77       6341.51       205.58 o
   8  21   3      13153.11      13861.08       289.42 o
   9  21   3      16828.58      16510.40       304.83 o
  10  21   3       1011.74       1046.12       141.97 o
  11  21   3       3546.41       3445.12       188.92 o
  12  21   3       2640.01       3144.87       198.88 o
  13  21   3       3695.55       3349.69       193.69 o
  14  21   3      18538.79      18612.70       371.56 o
  15  21   3      10426.53      10492.75       316.53 o
  16  21   3      14189.06      14191.34       379.35 o
  17  21   3       3314.51       3413.52       270.13 o
  18  21   3       6456.92       6592.75       358.81 o
   0  22   3      49011.49      47279.93       748.47 o
   1  22   3        348.85       1097.12       179.43 o
   2  22   3      19542.38      19683.05       389.02 o
   3  22   3       1469.35       2226.36       235.23 o
   4  22   3        245.14        388.56       143.02 o
   5  22   3        765.95        989.48       152.75 o
   6  22   3      11730.96      11978.21       284.97 o
   7  22   3        287.53        162.03       124.08 o
   8  22   3       1553.53       1616.77       159.18 o
   9  22   3      10071.98      10394.94       285.38 o
  10  22   3       9430.19      10596.00       292.22 o
  11  22   3      44689.77      43676.59       547.48 o
  12  22   3      34218.49      33852.00       541.56 o
  13  22   3      59633.12      56535.68       635.14 o
  14  22   3      26122.80      24924.76       458.53 o
  15  22   3      42123.09      42291.48       562.65 o
  16  22   3        904.33        668.92       195.51 o
  17  22   3      26287.58      25781.26       532.46 o
   1  23   3       7721.89       8564.85       313.93 o
   2  23   3      55523.89      53002.13       625.16 o
   3  23   3      48129.16      49624.41       668.36 o
   4  23   3      29182.99      28297.79       459.68 o
   5  23   3      37246.37      37143.15       523.29 o
   6  23   3        160.57        -36.28       187.41 o
   7  23   3        105.36        201.51       130.29 o
   8  23   3       2882.98       3140.39       223.83 o
   9  23   3       8255.29       9277.26       302.40 o
  10  23   3      33866.75      34618.94       531.23 o
  11  23   3       3748.71       3737.77       270.53 o
  12  23   3      21384.08      22228.92       537.73 o
  13  23   3       1576.33       1179.57       225.52 o
  14  23   3      14485.61      14295.16       404.58 o
  15  23   3       1423.77       1264.91       214.40 o
   0  24   3       3830.17       4401.44       359.50 o
   1  24   3        516.09        679.39       166.43 o
   2  24   3       6947.55       7279.31       291.25 o
   3  24   3       2399.15       2887.33       220.56 o
   4  24   3       6650.92       7830.64       312.87 o
   5  24   3        267.80        248.77       153.51 o
   6  24   3       4260.84       4556.46       253.59 o
   7  24   3        359.28         64.22       142.67 o
   8  24   3       3316.03       3323.21       222.19 o
   9  24   3       1865.43       1939.19       197.63 o
  10  24   3        332.89        125.62       192.27 o
  11  24   3       9879.16      10925.47       407.68 o
  12  24   3         40.17       -194.80       194.80 o
  13  24   3      18506.07      18080.06       483.19 o
  14  24   3       5530.49       6503.86       325.29 o
   1  25   3       2234.55       1491.94       206.51 o
   2  25   3        654.98        270.87       170.06 o
   3  25   3          2.96         24.93       149.02 o
   4  25   3       7467.85       6335.84       283.66 o
   5  25   3       6816.38       6916.58       316.11 o
   6  25   3      16916.98      17056.84       450.00 o
   7  25   3       1912.21       2080.80       217.90 o
   8  25   3       5281.96       5577.95       273.96 o
   9  25   3       1397.77       1384.07       216.31 o
  10  25   3       1666.94       1359.21       225.38 o
  11  25   3       4298.15       4680.56       373.95 o
  12  25   3        996.28        539.61       268.25 o
  13  25   3       4536.64       4302.20       357.51 o
   0  26   3        797.84       1358.83       397.62 o
   1  26   3         30.11       -136.14       219.95 o
   2  26   3        685.52       1152.95       253.57 o
   3  26   3        891.50       1350.80       264.55 o
   4  26   3       4441.62       5271.69       328.47 o
   5  26   3         26.18         -6.19       217.10 o
   6  26   3        222.29        152.68       165.10 o
   7  26   3        852.71       1174.68       224.58 o
   8  26   3         17.13        -37.93       202.47 o
   9  26   3         97.53        201.37       248.73 o
  10  26   3        408.96        647.10       228.15 o
  11  26   3       1035.39       1290.02       300.43 o
   1  27   3      19519.88      18946.57       641.96 o
   2  27   3      10872.46      11493.12       514.71 o
   3  27   3      26333.29      26832.66       651.87 o
   4  27   3       4380.19       4850.04       417.04 o
   5  27   3       7367.83       7618.59       435.71 o
   6  27   3         91.69       -239.04       239.04 o
   7  27   3       1001.98       1107.11       333.65 o
   8  27   3        501.43        283.10       227.09 o
   9  27   3       6046.82       8083.57       568.09 o
   0  28   3       2584.70       2662.29       647.51 o
   1  28   3       2400.78       2465.96       441.25 o
   2  28   3         66.63        378.67       291.98 o
   3  28   3       8528.14       8524.03       602.41 o
   4  28   3       2754.85       3176.48       450.50 o
   5  28   3       5617.72       6017.34       520.22 o
   6  28   3         46.39         86.30       268.82 o
   1   0   4     291603.69     262740.59      9113.93 o
   2   0   4     402832.50     395261.47      4681.10 o
   3   0   4     432299.00     457839.03      1809.97 o
   4   0   4     489032.09     532371.44      1982.03 o
   5   0   4     478101.16     499529.47      2171.86 o
   6   0   4      99423.63     111426.86       648.68 o
   7   0   4       3509.26       3142.55       108.54 o
   8   0   4     176751.64     184166.03       994.65 o
   9   0   4     297464.81     300477.81      1496.53 o
  10   0   4     182217.20     188674.34      1066.91 o
  11   0   4     377463.09     372505.69      1848.23 o
  12   0   4     235788.39     223357.42      1264.66 o
  13   0   4     239553.33     239054.95      1308.28 o
  14   0   4      20768.35      20512.76       315.37 o
  15   0   4       4856.03       4147.58       179.01 o
  16   0   4      22727.89      21722.79       362.66 o
  17   0   4        164.01       -132.34       201.28 o
  18   0   4       1544.07       1653.11       281.29 o
  19   0   4      13572.77      15215.89       454.16 o
  20   0   4      18916.03      18849.34       499.92 o
  21   0   4       4177.73       4092.90       319.37 o
  22   0   4      13603.81      14177.51       546.23 o
  23   0   4      15073.74      14003.19       583.30 o
  24   0   4       2888.42       2280.88       343.01 o
  25   0   4      21076.85      20751.80       990.95 o
  26   0   4        759.60       1093.92       584.73 o
   1   1   4      24207.49      20569.90       377.64 o
   2   1   4        161.58         70.35        16.04 o
   3   1   4       4887.76       5396.30        57.26 o
   4   1   4      98858.49      99421.58       356.57 o
   5   1   4      26397.27      28791.85       162.30 o
   6   1   4       4290.25       5323.01        76.93 o
   7   1   4       4580.74       4088.94        86.67 o
   8   1   4      14079.82      14323.02       144.80 o
   9   1   4      11224.22      13776.09       152.26 o
  10   1   4        976.27        980.46        62.25 o
  11   1   4        814.97        826.31        66.36 o
  12   1   4       1529.36       2188.27        95.03 o
  13   1   4      11177.82      11338.90       171.38 o
  14   1   4         26.46         12.05        60.90 o
  15   1   4      17005.40      16007.31       212.92 o
  16   1   4      17232.11      17826.13       252.33 o
  17   1   4       1085.27       1246.25       132.79 o
  18   1   4      11220.84      11833.02       276.04 o
  19   1   4       8817.35       9774.62       270.67 o
  20   1   4      26576.14      27280.48       426.05 o
  21   1   4       9008.25       8656.06       302.51 o
  22   1   4       8210.47       7686.41       301.02 o
  23   1   4       3763.81       4480.88       277.30 o
  24   1   4        661.32       1084.75       263.38 o
  25   1   4       4337.03       4904.01       449.41 o
  26   1   4        817.09        335.06       319.02 o
   0   2   4      47649.26      49800.43       480.66 o
   1   2   4      34725.05      39719.66       229.79 o
   2   2   4     156163.62     147906.86       505.75 o
   3   2   4      25451.51      25147.98       139.61 o
   4   2   4      43215.11      42527.65       210.07 o
   5   2   4      39949.51      42442.39       213.08 o
   6   2   4        431.43        490.09        36.07 o
   7   2   4     160559.55     155858.73       533.96 o
   8   2   4       3766.19       3692.08        58.38 o
   9   2   4      33938.98      33765.06       202.22 o
  10   2   4      23031.88      23769.30       171.49 o
  11   2   4     104829.34     105746.52       497.73 o
  12   2   4       2275.19       2539.04        93.05 o
  13   2   4      40122.48      41032.65       316.29 o
  14   2   4       6343.95       6209.90       144.27 o
  15   2   4        456.76        476.52        84.67 o
  16   2   4      18613.40      17684.03       247.79 o
  17   2   4       9619.66      10206.92       259.14 o
  18   2   4         93.30        411.81       118.88 o
  19   2   4      45556.72      44185.89       470.45 o
  20   2   4       8000.01       9278.84       287.94 o
  21   2   4      23922.56      23462.59       418.55 o
  22   2   4       3081.75       2976.45       220.13 o
  23   2   4        151.40        -12.80       185.99 o
  24   2   4         82.79         44.74       208.11 o
  25   2   4       1754.14       2093.34       286.15 o
  26   2   4       4071.89       3655.11       483.33 o
   1   3   4         85.17        156.89        15.10 o
   2   3   4      12496.36      15242.04       105.86 o
   3   3   4        660.36       1351.87        46.87 o
   4   3   4      49727.08      48423.03       239.21 o
   5   3   4      37232.20      38230.08       237.54 o
   6   3   4      45444.41      45850.44       255.73 o
   7   3   4       1340.62       1577.81        61.08 o
   8   3   4       3094.97       4048.58        75.74 o
   9   3   4       2074.78       1098.66        50.29 o
  10   3   4       5868.06       6467.52        94.47 o
  11   3   4        231.52        349.79        40.63 o
  12   3   4      44827.20      45396.71       265.99 o
  13   3   4       4946.97       4767.34        97.73 o
  14   3   4       9363.04      10005.36       181.89 o
  15   3   4        162.22        367.77        85.12 o
  16   3   4      44937.25      44825.86       380.79 o
  17   3   4          6.76        155.69       108.97 o
  18   3   4       6108.98       5980.18       206.71 o
  19   3   4      26564.84      28056.34       398.64 o
  20   3   4       1571.52       1426.78       158.48 o
  21   3   4       7016.16       5875.01       239.85 o
  22   3   4        577.04        412.65       167.21 o
  23   3   4        103.60       -118.63       169.04 o
  24   3   4       1101.80        813.13       238.07 o
  25   3   4         87.14          7.94       209.08 o
  26   3   4        944.54       1277.37       321.79 o
   0   4   4      66928.45      72757.17       337.22 o
   1   4   4      46299.42      42841.01       183.09 o
   2   4   4      93914.47      98745.45       366.51 o
   3   4   4      10653.14      11721.85       107.96 o
   4   4   4     174826.41     184217.53       668.94 o
   5   4   4      20992.15      18260.72       148.42 o
   6   4   4      35649.85      33855.63       218.90 o
   7   4   4        351.29        498.35        45.75 o
   8   4   4         34.07        151.20        40.16 o
   9   4   4      14882.66      16879.29       161.22 o
  10   4   4      41001.84      37415.03       237.13 o
  11   4   4      60626.39      60460.96       316.31 o
  12   4   4      29337.27      29209.05       227.78 o
  13   4   4       6636.01       6299.77       117.70 o
  14   4   4       4068.90       4213.12       106.28 o
  15   4   4       6291.93       6219.56       164.64 o
  16   4   4       4764.75       4872.98       153.52 o
  17   4   4       7311.52       8328.86       207.04 o
  18   4   4          4.88        -99.38       124.33 o
  19   4   4        413.97        503.46       127.16 o
  20   4   4          1.37        171.52       127.47 o
  21   4   4       3517.92       3168.32       196.07 o
  22   4   4       3546.40       3786.02       224.36 o
  23   4   4       7745.79       7538.63       349.83 o
  24   4   4         84.55       -194.18       194.18 o
  25   4   4      14430.09      14183.08       466.60 o
  26   4   4       1476.46        976.01       438.79 o
   1   5   4      63747.81      61833.14       244.88 o
   2   5   4      62679.62      61108.35       278.36 o
   3   5   4      21982.84      19058.94       139.07 o
   4   5   4       2085.55       3082.41        68.71 o
   5   5   4     123976.82     128355.87       517.56 o
   6   5   4      44814.32      47342.87       264.46 o
   7   5   4       4759.33       5656.16       100.78 o
   8   5   4      16044.36      17403.66       158.47 o
   9   5   4       2149.08       2532.50        77.84 o
  10   5   4      13984.15      14345.07       154.04 o
  11   5   4      20276.92      21865.62       201.84 o
  12   5   4       4093.26       3825.79       102.46 o
  13   5   4      72324.53      71315.11       394.93 o
  14   5   4       7538.78       7772.13       137.79 o
  15   5   4       1216.61       1198.31        94.26 o
  16   5   4        155.85        242.03        91.83 o
  17   5   4      73626.45      70686.48       518.24 o
  18   5   4       4634.85       5343.12       201.69 o
  19   5   4      19707.13      19412.67       360.65 o
  20   5   4       3010.02       2789.82       186.48 o
  21   5   4          1.86        -81.89       139.89 o
  22   5   4       1275.89       1246.73       184.40 o
  23   5   4       7444.29       7054.28       321.64 o
  24   5   4       2815.14       3749.94       309.70 o
  25   5   4      24598.14      24704.85       618.66 o
   0   6   4       3240.00       4526.06        83.97 o
   1   6   4       8446.88       9374.18        95.44 o
   2   6   4        759.96        506.27        36.40 o
   3   6   4         11.26        636.00        43.55 o
   4   6   4       2068.15       3673.21        79.65 o
   5   6   4     149327.20     152786.45       576.34 o
   6   6   4      11650.25      11072.86       137.06 o
   7   6   4     321388.03     331757.66      1128.65 o
   8   6   4      28299.54      29095.80       224.29 o
   9   6   4      88407.64      82511.49       420.85 o
  10   6   4      32795.10      33905.64       251.33 o
  11   6   4       5627.56       5775.83       140.06 o
  12   6   4        257.65        347.03        62.19 o
  13   6   4       6646.69       5612.47       135.41 o
  14   6   4      44883.59      44087.50       315.10 o
  15   6   4      57552.10      57285.02       404.04 o
  16   6   4      23262.49      23309.44       287.97 o
  17   6   4      11909.92      13631.81       276.11 o
  18   6   4       2087.21       2275.59       154.45 o
  19   6   4      12023.83      12215.96       310.23 o
  20   6   4       7447.82       7492.36       267.29 o
  21   6   4       7820.71       7783.83       279.66 o
  22   6   4       4277.47       4878.20       258.04 o
  23   6   4        904.67       1337.21       200.41 o
  24   6   4        117.09        401.62       216.06 o
  25   6   4      15156.89      15096.26       596.03 o
   1   7   4      24362.16      23563.22       136.18 o
   2   7   4      33719.28      36867.32       236.45 o
   3   7   4     102319.21     100284.53       445.40 o
   4   7   4     360096.06     362687.94      1221.02 o
   5   7   4     612466.38     628106.31      1884.38 o
   6   7   4     315977.91     319491.44      1086.72 o
   7   7   4      11822.05      11983.01       145.09 o
   8   7   4     459479.69     476282.34      1528.68 o
   9   7   4     113935.04     118166.11       529.06 o
  10   7   4      29368.73      31317.94       249.24 o
  11   7   4       2793.82       3420.39        99.82 o
  12   7   4       7507.35       7375.06       149.47 o
  13   7   4       8154.57       8506.50       156.73 o
  14   7   4       6886.98       7313.68       157.34 o
  15   7   4       9412.99       8640.94       179.28 o
  16   7   4      78583.22      79324.28       560.10 o
  17   7   4      80813.38      77788.03       584.98 o
  18   7   4      19117.44      19423.64       338.60 o
  19   7   4      48413.92      48689.67       588.10 o
  20   7   4        717.05        571.33       154.47 o
  21   7   4        246.91        640.69       195.28 o
  22   7   4          0.58        142.13       180.45 o
  23   7   4       1870.63       2498.93       258.76 o
  24   7   4        882.73        748.30       218.93 o
  25   7   4       8845.44       9636.04       506.29 o
   0   8   4      26039.64      28354.12       222.83 o
   1   8   4      40391.81      36946.06       180.83 o
   2   8   4      44370.70      50299.31       260.48 o
   3   8   4       1236.03       1360.29        57.56 o
   4   8   4      45750.55      45473.50       267.88 o
   5   8   4      32409.96      30170.69       212.68 o
   6   8   4      11390.06      11782.43       141.95 o
   7   8   4     355104.88     366194.75      1239.45 o
   8   8   4       2964.57       3302.16       103.29 o
   9   8   4     102730.26      97654.52       482.16 o
  10   8   4      57839.41      59220.03       368.10 o
  11   8   4       2024.18       2291.91        97.18 o
  12   8   4       1979.29       2041.27        89.67 o
  13   8   4      50009.08      49022.44       353.51 o
  14   8   4         94.90         85.03        76.33 o
  15   8   4     142011.30     142105.47       722.34 o
  16   8   4         79.45        -69.63        97.69 o
  17   8   4      15175.78      15968.42       290.28 o
  18   8   4        128.05        209.19       121.89 o
  19   8   4       2407.07       2567.18       171.10 o
  20   8   4        221.30        226.57       156.90 o
  21   8   4       2173.95       2361.10       206.36 o
  22   8   4       5440.04       6195.01       323.66 o
  23   8   4      21355.88      20262.31       496.94 o
  24   8   4       9469.12      10396.16       392.54 o
  25   8   4       9492.27       8248.61       411.06 o
   1   9   4      56490.46      54888.89       252.79 o
   2   9   4       6965.74       5725.71        92.06 o
   3   9   4       2768.34       4105.15        87.06 o
   4   9   4      51397.73      51747.61       302.70 o
   5   9   4     101619.05     101108.89       475.88 o
   6   9   4       1223.86        944.04        63.03 o
   7   9   4       8016.93       8493.14       138.33 o
   8   9   4      12046.23      12289.51       166.46 o
   9   9   4     139719.28     144534.16       633.64 o
  10   9   4      15076.04      14716.87       190.88 o
  11   9   4       2494.29       2725.23       105.62 o
  12   9   4       6455.38       6864.03       150.01 o
  13   9   4      76200.30      73818.63       465.67 o
  14   9   4      31466.56      30247.46       312.84 o
  15   9   4        976.33       1006.59        99.62 o
  16   9   4      23083.14      23243.95       312.24 o
  17   9   4        588.28        740.54       115.38 o
  18   9   4        128.44         89.28       121.75 o
  19   9   4       1114.94       1304.15       151.04 o
  20   9   4      15853.44      15912.42       370.45 o
  21   9   4       6745.85       7764.23       292.21 o
  22   9   4       7296.55       7344.70       378.78 o
  23   9   4      12767.94      13876.25       432.86 o
  24   9   4       6785.36       6916.28       338.37 o
   0  10   4      33880.76      36110.57       287.22 o
   1  10   4      19161.15      15809.04       131.98 o
   2  10   4      25136.32      23443.21       166.53 o
   3  10   4       4627.27       5334.23        98.95 o
   4  10   4          7.60         32.87        39.87 o
   5  10   4       1774.64       1761.55        68.79 o
   6  10   4       1483.61       2498.22        82.28 o
   7  10   4      18001.42      19424.18       194.00 o
   8  10   4      14554.31      13065.52       168.77 o
   9  10   4       5081.16       4616.65       118.67 o
  10  10   4      19913.13      20087.57       218.43 o
  11  10   4      13982.62      13808.21       194.74 o
  12  10   4        437.38        189.07        70.00 o
  13  10   4      21509.66      20954.63       249.38 o
  14  10   4        192.41        277.43        80.20 o
  15  10   4      35392.34      34526.80       341.26 o
  16  10   4        736.28        451.59       107.65 o
  17  10   4       1713.95       1259.48       132.60 o
  18  10   4       1005.53       1154.08       138.19 o
  19  10   4       1188.60       1038.78       144.39 o
  20  10   4       4719.30       5037.53       239.68 o
  21  10   4       7688.82       8343.43       307.84 o
  22  10   4       8111.51       9175.62       329.81 o
  23  10   4      12827.47      13192.88       423.99 o
  24  10   4         10.14          0.20       208.97 o
   1  11   4       9629.31      10985.98       108.58 o
   2  11   4       3306.00       3115.67        71.74 o
   3  11   4      13739.56      15386.01       140.45 o
   4  11   4       3749.88       3357.89        89.96 o
   5  11   4          7.85         12.38        48.20 o
   6  11   4      73387.98      71604.58       402.95 o
   7  11   4      11332.18      12238.97       158.39 o
   8  11   4      26699.74      26741.20       280.52 o
   9  11   4       3049.04       3175.25       106.13 o
  10  11   4      12152.83      12063.15       177.69 o
  11  11   4       6294.70       6785.64       156.06 o
  12  11   4        401.83        537.44        80.32 o
  13  11   4       4528.21       5068.21       148.17 o
  14  11   4        121.71        -32.70        82.20 o
  15  11   4        884.13        928.41       102.05 o
  16  11   4         70.11        214.29       103.03 o
  17  11   4       6928.98       7248.21       221.70 o
  18  11   4       8606.16       8631.62       258.16 o
  19  11   4       3298.38       3281.69       192.32 o
  20  11   4       4232.61       4542.01       220.99 o
  21  11   4        876.64        824.14       180.98 o
  22  11   4        468.07        585.29       208.88 o
  23  11   4         23.81         89.47       188.47 o
  24  11   4       1809.06       1546.22       228.98 o
   0  12   4       1024.86        645.95        73.92 o
   1  12   4         15.86        294.08        38.77 o
   2  12   4       6347.92       6015.62       100.80 o
   3  12   4        166.55        101.41        37.12 o
   4  12   4       1587.47       2040.07        78.07 o
   5  12   4       2678.35       2666.52        92.19 o
   6  12   4       8347.78       7931.78       148.94 o
   7  12   4       1276.39       1171.78        74.93 o
   8  12   4      28020.15      28672.47       252.87 o
   9  12   4      13346.10      13554.74       180.89 o
  10  12   4      42031.61      44884.79       330.78 o
  11  12   4       2145.69       2302.58       106.41 o
  12  12   4       6142.00       5637.51       150.70 o
  13  12   4       2932.59       3125.11       129.04 o
  14  12   4        426.57        502.60        88.83 o
  15  12   4        241.80        490.27        97.33 o
  16  12   4       3231.84       3440.82       161.41 o
  17  12   4       2495.86       3929.26       203.76 o
  18  12   4       1075.82        911.69       145.51 o
  19  12   4       2283.74       3057.60       193.59 o
  20  12   4       3238.03       3514.35       210.62 o
  21  12   4       7284.82       7259.15       303.43 o
  22  12   4      17389.40      18039.29       467.80 o
  23  12   4       8381.40       7950.25       379.26 o
   1  13   4     352943.12     355184.44      1207.41 o
   2  13   4       3937.14       4032.36        91.95 o
   3  13   4      41668.51      38422.64       245.52 o
   4  13   4       4496.70       4165.38       102.66 o
   5  13   4        550.40        679.50        62.09 o
   6  13   4        777.15        878.44        74.03 o
   7  13   4      61474.18      60848.14       395.34 o
   8  13   4      19357.71      20620.10       218.40 o
   9  13   4      81663.10      80297.72       460.73 o
  10  13   4       5272.45       5014.41       136.86 o
  11  13   4       9505.42       8923.93       174.88 o
  12  13   4       4166.22       4559.84       145.79 o
  13  13   4      74296.00      74193.18       494.88 o
  14  13   4      29172.86      29544.92       320.44 o
  15  13   4      35179.17      35073.79       351.38 o
  16  13   4      21767.46      22748.74       337.41 o
  17  13   4       2207.32       2215.72       169.30 o
  18  13   4       1445.35       1375.56       187.88 o
  19  13   4        389.57        394.11       145.24 o
  20  13   4      14751.36      14649.60       379.81 o
  21  13   4      29900.36      28647.76       536.36 o
  22  13   4      21622.80      21637.74       540.25 o
  23  13   4      27162.14      26670.11       593.19 o
   0  14   4     209074.50     209721.78      1162.64 o
   1  14   4          2.21        -56.63        56.63 o
   2  14   4      67163.78      66304.05       361.78 o
   3  14   4      14713.22      14247.53       153.89 o
   4  14   4      19530.33      20720.68       199.07 o
   5  14   4       1500.13       1170.28        79.71 o
   6  14   4          1.41         66.89        61.88 o
   7  14   4      12935.50      12568.07       194.47 o
   8  14   4      23130.94      23954.23       253.56 o
   9  14   4       1769.01       1735.35        99.42 o
  10  14   4      18503.24      19272.50       233.50 o
  11  14   4        514.64        554.72        90.65 o
  12  14   4      34217.56      35171.04       340.70 o
  13  14   4       7705.51       8065.64       204.10 o
  14  14   4      17724.70      18067.46       279.19 o
  15  14   4      23366.83      24372.19       325.68 o
  16  14   4       2077.33       2143.83       158.18 o
  17  14   4      12435.34      13151.17       333.26 o
  18  14   4        163.97        397.36       160.76 o
  19  14   4       6567.94       6577.20       277.08 o
  20  14   4       8834.09       8887.89       328.02 o
  21  14   4      10262.38       9808.50       397.66 o
  22  14   4      11873.07      12000.35       454.33 o
   1  15   4     261562.23     260284.94      1018.00 o
   2  15   4      44506.95      44284.68       303.92 o
   3  15   4       2383.58       2623.63        86.57 o
   4  15   4      31529.44      31509.99       260.74 o
   5  15   4      16705.82      15632.96       187.34 o
   6  15   4      13108.98      13810.96       194.48 o
   7  15   4      30098.24      31727.16       289.00 o
   8  15   4         54.30        153.97        80.05 o
   9  15   4      95122.01      92962.95       537.24 o
  10  15   4       8923.29       9018.27       193.73 o
  11  15   4        267.67        659.63        96.08 o
  12  15   4       6479.84       6335.47       182.31 o
  13  15   4      61916.71      61331.12       501.16 o
  14  15   4       6786.91       7630.70       218.01 o
  15  15   4       7749.30       7854.44       228.82 o
  16  15   4      28108.17      29759.00       442.73 o
  17  15   4      27528.91      28176.37       451.25 o
  18  15   4       8994.09       9118.55       327.16 o
  19  15   4        335.07        275.70       178.44 o
  20  15   4         86.88        300.43       197.49 o
  21  15   4      50230.09      47503.43       699.04 o
  22  15   4          7.38       -163.83       257.43 o
   0  16   4      57590.89      58097.79       643.92 o
   1  16   4        173.44        106.74        70.85 o
   2  16   4      13327.80      13583.15       173.81 o
   3  16   4       1430.95       1740.47        88.67 o
   4  16   4      10157.89      10459.61       178.62 o
   5  16   4      46396.20      46535.33       351.91 o
   6  16   4       5954.71       6245.02       152.19 o
   7  16   4      86293.55      85113.02       519.98 o
   8  16   4      16451.72      17417.93       242.80 o
   9  16   4      47086.57      47069.38       398.24 o
  10  16   4      24743.60      25082.64       312.09 o
  11  16   4      17954.12      18212.90       278.73 o
  12  16   4       1329.45       1328.57       126.87 o
  13  16   4      25248.76      25449.30       346.23 o
  14  16   4         15.78        169.16       119.61 o
  15  16   4      54076.38      52483.65       521.52 o
  16  16   4       1135.18       1139.60       167.01 o
  17  16   4      40031.64      38992.24       516.72 o
  18  16   4       7135.99       6842.41       295.42 o
  19  16   4       4385.31       3831.30       250.41 o
  20  16   4      18918.97      19090.44       471.67 o
  21  16   4        306.84        436.45       226.68 o
   1  17   4      16989.79      17437.41       223.31 o
   2  17   4       4610.84       4930.20       137.72 o
   3  17   4      17178.82      17756.51       277.47 o
   4  17   4       6169.35       6603.17       153.40 o
   5  17   4       5049.03       5148.76       142.79 o
   6  17   4       9574.45      10135.76       195.46 o
   7  17   4      22645.69      23555.93       275.31 o
   8  17   4        966.88        987.77       100.45 o
   9  17   4      29158.89      28636.34       308.81 o
  10  17   4       1473.81       1208.68       110.29 o
  11  17   4        606.38        658.19       120.96 o
  12  17   4       5117.48       4955.96       186.02 o
  13  17   4       7623.83       7825.43       225.20 o
  14  17   4       1617.56       1520.75       145.96 o
  15  17   4       1950.93       1936.51       167.29 o
  16  17   4       1228.10       1764.22       168.69 o
  17  17   4      32827.84      32664.92       482.20 o
  18  17   4        464.88        587.52       179.04 o
  19  17   4         70.25        176.61       179.81 o
  20  17   4        963.93        836.95       216.80 o
  21  17   4       6770.06       5906.87       344.79 o
   0  18   4       8440.54       8558.21       280.31 o
   1  18   4       5251.66       5805.98       164.27 o
   2  18   4       2963.35       3313.92       135.04 o
   3  18   4        969.82        727.29        89.32 o
   4  18   4       1159.58       1388.57       101.21 o
   5  18   4       8254.17       8177.94       175.17 o
   6  18   4         61.87          5.23        73.30 o
   7  18   4        383.75        274.05        86.50 o
   8  18   4        259.85        249.23        86.04 o
   9  18   4        219.63        498.13        98.47 o
  10  18   4       5918.87       5607.69       174.86 o
  11  18   4       2501.81       2515.35       146.11 o
  12  18   4       6069.60       6174.38       213.36 o
  13  18   4       4672.79       4772.30       196.34 o
  14  18   4      18157.04      18465.86       332.25 o
  15  18   4      14315.90      13724.82       313.57 o
  16  18   4       8616.23       8746.00       277.96 o
  17  18   4      12522.19      12700.18       345.26 o
  18  18   4        242.07        133.40       155.38 o
  19  18   4       1599.57       1682.54       215.23 o
  20  18   4        116.66        231.65       206.81 o
   1  19   4       6259.36       6905.22       188.77 o
   2  19   4      26236.40      25851.71       315.86 o
   3  19   4       9115.00       9497.70       209.80 o
   4  19   4      43001.08      41932.10       377.02 o
   5  19   4       3473.06       3856.71       147.57 o
   6  19   4      34721.89      35547.14       355.59 o
   7  19   4      19510.79      19610.60       275.77 o
   8  19   4       3403.02       3525.35       150.88 o
   9  19   4       1035.98       1034.10       116.79 o
  10  19   4       2113.36       2298.28       137.60 o
  11  19   4        873.56       1180.41       127.22 o
  12  19   4         44.45         95.13       113.39 o
  13  19   4       4492.18       4516.82       193.20 o
  14  19   4       7203.87       7398.35       251.55 o
  15  19   4       1248.57        963.15       143.42 o
  16  19   4      27542.75      28162.53       438.06 o
  17  19   4        190.41        164.39       161.50 o
  18  19   4       6052.68       6060.67       292.38 o
  19  19   4       5405.41       5955.88       327.99 o
   0  20   4        359.84         47.80       124.32 o
   1  20   4       8349.72       9678.29       222.79 o
   2  20   4       3137.83       3564.11       162.26 o
   3  20   4        116.49        -70.32        95.78 o
   4  20   4       4100.19       4371.68       180.35 o
   5  20   4      45834.41      45160.39       437.61 o
   6  20   4       6099.66       6797.92       200.84 o
   7  20   4      87440.25      87639.07       589.12 o
   8  20   4       8019.60       7966.94       215.85 o
   9  20   4      24081.22      23167.22       332.08 o
  10  20   4       5560.65       5659.00       192.90 o
  11  20   4          5.11          1.50       117.07 o
  12  20   4        329.40        369.04       122.40 o
  13  20   4       4846.08       5077.34       195.09 o
  14  20   4       3203.02       3650.28       184.24 o
  15  20   4       4358.75       4611.04       230.50 o
  16  20   4       8695.64       9656.71       329.11 o
  17  20   4       4002.74       4442.62       284.19 o
  18  20   4      15197.30      14697.51       482.15 o
   1  21   4       2575.57       2768.38       158.93 o
   2  21   4        697.35        529.53       124.20 o
   3  21   4      40284.07      38062.97       448.50 o
   4  21   4      11241.19      11046.10       275.36 o
   5  21   4      46967.00      47100.70       462.54 o
   6  21   4      17437.79      18418.69       313.83 o
   7  21   4      40247.70      38197.14       434.10 o
   8  21   4       7743.14       8234.19       234.58 o
   9  21   4       3122.27       3469.51       178.37 o
  10  21   4        109.74        170.34       125.85 o
  11  21   4       6742.35       7240.61       253.06 o
  12  21   4       5992.20       6355.42       239.50 o
  13  21   4       5334.13       5819.26       243.43 o
  14  21   4       1835.28       1966.53       192.11 o
  15  21   4       1689.14       1553.02       189.32 o
  16  21   4       1300.40       1321.29       204.78 o
  17  21   4       4814.02       5243.13       304.46 o
   0  22   4       4616.36       5917.64       362.05 o
   1  22   4      36321.41      37282.19       534.39 o
   2  22   4       3388.73       4064.87       229.25 o
   3  22   4      46814.71      48277.08       676.32 o
   4  22   4       4732.40       4588.78       240.11 o
   5  22   4        304.77        255.73       148.32 o
   6  22   4        125.52         67.73       128.77 o
   7  22   4       5878.97       7084.93       252.84 o
   8  22   4      14171.62      13881.16       315.37 o
   9  22   4       4276.98       5572.24       228.01 o
  10  22   4      24164.24      24704.93       427.89 o
  11  22   4      49714.98      49870.34       784.56 o
  12  22   4      10097.90      10089.70       334.94 o
  13  22   4       4081.75       4926.60       257.68 o
  14  22   4       3044.56       2631.04       209.63 o
  15  22   4      13084.41      13336.56       365.75 o
  16  22   4       2360.01       2672.36       241.55 o
   1  23   4      30763.16      32582.41       541.58 o
   2  23   4       1061.97       1930.13       210.48 o
   3  23   4      33075.63      33976.87       534.11 o
   4  23   4       5033.01       5123.78       265.12 o
   5  23   4      19880.99      20496.56       407.03 o
   6  23   4      16567.77      17119.85       393.34 o
   7  23   4       4466.62       4367.91       226.16 o
   8  23   4       7089.12       7385.27       271.62 o
   9  23   4        814.17        972.03       179.15 o
  10  23   4       1300.72       1765.50       213.06 o
  11  23   4        987.56        582.14       200.13 o
  12  23   4       4896.48       5328.75       305.65 o
  13  23   4          1.66        257.57       190.99 o
  14  23   4      14562.26      13432.59       386.78 o
  15  23   4       4579.04       4840.96       290.29 o
   0  24   4       4555.25       4334.48       356.61 o
   1  24   4      21438.08      19295.54       425.44 o
   2  24   4        549.66        630.57       188.56 o
   3  24   4      38330.86      38442.14       557.00 o
   4  24   4      10039.11      10453.06       349.71 o
   5  24   4       9515.50       9879.43       330.26 o
   6  24   4       2766.86       2982.15       225.27 o
   7  24   4       1061.31        770.69       174.85 o
   8  24   4        467.43        599.27       154.55 o
   9  24   4      14492.06      14920.69       404.20 o
  10  24   4       1285.76       1274.31       213.88 o
  11  24   4      44872.12      43558.20       670.40 o
  12  24   4        461.27        151.23       204.80 o
  13  24   4       4483.27       5120.51       330.30 o
  14  24   4         19.28        239.87       215.91 o
   1  25   4       8207.16       7865.47       322.56 o
   2  25   4       3444.10       2974.44       228.76 o
   3  25   4       8351.39       8527.15       329.47 o
   4  25   4        494.05        731.08       190.47 o
   5  25   4       2043.79       2099.62       214.94 o
   6  25   4          5.86        116.37       160.04 o
   7  25   4       1550.95       1634.99       205.42 o
   8  25   4         81.01        234.29       164.48 o
   9  25   4       1752.04       1660.84       244.12 o
  10  25   4        159.73        191.44       175.73 o
  11  25   4        875.60       1153.04       250.73 o
  12  25   4        298.58        422.63       221.54 o
  13  25   4          3.81        361.16       230.55 o
   0  26   4      54581.60      52513.16       998.86 o
   1  26   4       1910.54       1896.06       230.31 o
   2  26   4      47105.58      45944.03       718.70 o
   3  26   4       4666.25       4345.58       309.37 o
   4  26   4       9911.00      10349.75       426.81 o
   5  26   4       1394.52       1104.49       226.99 o
   6  26   4       1409.00        994.30       216.25 o
   7  26   4        559.47        447.06       231.19 o
   8  26   4       2150.83       1793.42       263.08 o
   9  26   4        884.90        987.91       226.43 o
  10  26   4      10126.39       9668.45       458.25 o
  11  26   4        150.64        158.03       205.77 o
   1  27   4       8303.13       9360.82       857.67 o
   2  27   4       1165.90       1443.87       361.28 o
   3  27   4         65.84        286.61       288.13 o
   4  27   4        103.03       -309.18       309.18 o
   5  27   4        198.90        264.72       282.51 o
   6  27   4         77.30        487.66       255.79 o
   7  27   4         88.34        100.62       225.96 o
   8  27   4        131.61        635.09       259.41 o
   9  27   4       3269.25       3516.00       541.25 o
   0  28   4        212.34       1413.23       557.69 o
   1  28   4       6213.05       5060.14       491.63 o
   2  28   4         59.13        110.67       297.11 o
   3  28   4      12901.58      15026.29       735.85 o
   4  28   4        447.23        302.01       394.35 o
   5  28   4        582.50       1079.58       611.28 o
   6  28   4        443.92        710.57       321.64 o
   1   1   5        562.79        426.57        20.17 o
   2   1   5     176769.25     182144.80       625.01 o
   3   1   5      96655.88     100754.77       349.94 o
   4   1   5       5603.89       6010.16        65.64 o
   5   1   5     134972.08     132304.89       461.12 o
   6   1   5     196479.44     202870.53       693.21 o
   7   1   5     109041.03     106541.12       431.40 o
   8   1   5         79.87        165.49        57.83 o
   9   1   5     146656.58     152343.53       632.87 o
  10   1   5      85702.97      79199.55       418.87 o
  11   1   5      23065.35      22956.50       233.39 o
  12   1   5     318091.22     314814.38      1146.76 o
  13   1   5     113401.53     110936.26       557.25 o
  14   1   5      23668.02      24789.88       248.69 o
  15   1   5       4598.43       4729.93       136.41 o
  16   1   5       1016.62       1178.14       103.93 o
  17   1   5      20859.97      20412.65       283.84 o
  18   1   5      51215.68      50384.14       487.34 o
  19   1   5      18519.92      18287.74       341.05 o
  20   1   5      76787.18      77405.05       699.02 o
  21   1   5      14981.31      16073.86       387.45 o
  22   1   5        671.13        862.75       218.68 o
  23   1   5      21181.73      20725.51       475.27 o
  24   1   5      50498.63      47387.01       750.78 o
  25   1   5      22267.73      21597.95       663.05 o
  26   1   5      11620.79      12544.58       583.20 o
   0   2   5      82060.05      76961.49       470.73 o
   1   2   5         56.99        123.99        18.02 o
   2   2   5      11489.92      11899.64        93.57 o
   3   2   5       9082.33       8502.43        82.46 o
   4   2   5      40177.50      37952.74       192.44 o
   5   2   5      72267.82      76381.38       318.87 o
   6   2   5      17929.92      15343.04       126.49 o
   7   2   5      20538.75      18107.54       146.00 o
   8   2   5        374.42        164.84        41.69 o
   9   2   5      33492.77      34211.33       210.86 o
  10   2   5      16334.87      16792.52       173.42 o
  11   2   5      35349.23      33965.49       256.75 o
  12   2   5      24811.98      23727.34       229.71 o
  13   2   5      68384.32      67221.55       414.10 o
  14   2   5        812.11       1004.66        84.36 o
  15   2   5       6320.09       5261.83       160.70 o
  16   2   5      11565.60      11445.00       218.33 o
  17   2   5       7010.10       6967.51       194.08 o
  18   2   5      63652.01      62973.10       546.09 o
  19   2   5      26521.77      25892.69       388.79 o
  20   2   5      52335.89      51704.62       555.13 o
  21   2   5      11613.84      10941.11       326.91 o
  22   2   5      11503.40      11387.10       353.68 o
  23   2   5       7442.74       8057.72       320.90 o
  24   2   5        513.77        183.84       232.93 o
  25   2   5       2105.54       1959.31       317.47 o
  26   2   5       4153.77       3645.09       415.03 o
   1   3   5     165580.78     174554.73       555.50 o
   2   3   5      99707.41      93068.05       359.28 o
   3   3   5     256976.31     248413.84       798.34 o
   4   3   5       4243.16       4016.24        70.46 o
   5   3   5      95578.19      95428.96       393.94 o
   6   3   5      29203.84      30112.46       274.25 o
   7   3   5       2714.61       2220.06        63.47 o
   8   3   5       2429.68       2137.36        61.90 o
   9   3   5       1892.06       2342.18        63.03 o
  10   3   5        959.55       1331.17        52.70 o
  11   3   5      24641.32      24804.27       194.77 o
  12   3   5        106.21        229.06        40.61 o
  13   3   5        359.62        318.34        65.38 o
  14   3   5      15993.38      15097.22       196.66 o
  15   3   5      45909.78      43715.83       376.99 o
  16   3   5       2087.96       2739.65       131.46 o
  17   3   5      31514.28      31738.57       341.91 o
  18   3   5         66.42        158.58       120.16 o
  19   3   5       3003.78       4103.68       198.31 o
  20   3   5      19531.21      18793.23       358.47 o
  21   3   5       1201.73       1207.40       165.53 o
  22   3   5       2483.29       2162.83       202.53 o
  23   3   5       2044.92       2068.06       246.05 o
  24   3   5       1094.90       1082.71       242.83 o
  25   3   5         10.60       -212.03       212.03 o
  26   3   5       3638.45       3567.08       378.15 o
   0   4   5     380015.19     380273.78      1653.22 o
   1   4   5     253985.44     259859.55       757.97 o
   2   4   5      12459.43      11613.04        96.92 o
   3   4   5     516451.06     509805.94      1621.58 o
   4   4   5      26732.30      31335.21       206.94 o
   5   4   5      22705.78      25431.66       180.47 o
   6   4   5       7094.96       7548.90       107.59 o
   7   4   5      39719.54      37866.54       247.08 o
   8   4   5       1455.60        939.80        57.53 o
   9   4   5       3135.48       1788.28        66.30 o
  10   4   5       1271.68       1620.70        65.26 o
  11   4   5      14304.12      12782.75       145.75 o
  12   4   5       5333.44       5700.39        90.68 o
  13   4   5        165.57        159.46        50.67 o
  14   4   5         25.25         55.50        66.72 o
  15   4   5        216.92        254.19        82.16 o
  16   4   5       9719.48      10014.11       203.37 o
  17   4   5        145.01         67.35        91.68 o
  18   4   5       1771.75       1774.33       165.96 o
  19   4   5        122.15        486.39       132.47 o
  20   4   5       5124.92       5627.20       224.82 o
  21   4   5       4146.44       3704.09       208.79 o
  22   4   5       1097.98       1390.09       184.01 o
  23   4   5       5421.49       5856.29       315.94 o
  24   4   5       2845.82       3295.89       317.00 o
  25   4   5       1871.86       2402.24       273.46 o
   1   5   5      12493.07      11505.58        79.33 o
   2   5   5      39088.77      45338.70       230.00 o
   3   5   5       3179.48       2780.85        63.07 o
   4   5   5        189.45        223.84        39.19 o
   5   5   5      11361.38      11023.90       132.78 o
   6   5   5      34166.64      28128.25       199.84 o
   7   5   5      13287.82      17350.29       162.69 o
   8   5   5      26196.27      26205.53       209.04 o
   9   5   5      10480.94      10377.83       134.30 o
  10   5   5      13779.13      11666.68       149.25 o
  11   5   5      27926.88      28365.18       212.26 o
  12   5   5      76917.17      80348.30       399.72 o
  13   5   5      28418.48      27087.52       229.05 o
  14   5   5       3493.75       3377.82       102.57 o
  15   5   5      21791.43      21943.31       266.00 o
  16   5   5          2.51        -82.25        82.25 o
  17   5   5      17227.24      17531.23       273.99 o
  18   5   5      16338.57      16486.77       326.95 o
  19   5   5        391.16        472.51       151.23 o
  20   5   5       6778.58       6760.32       245.82 o
  21   5   5        663.49        709.69       162.93 o
  22   5   5         16.05        -30.04       153.66 o
  23   5   5          9.00       -170.37       170.37 o
  24   5   5      15536.57      16270.55       550.53 o
  25   5   5      10070.17       9886.62       437.36 o
   0   6   5      71190.18      71651.80       401.11 o
   1   6   5      48375.52      44628.08       206.67 o
   2   6   5       4716.14       3830.54        72.42 o
   3   6   5        624.87       1548.04        50.06 o
   4   6   5     328349.25     316731.66      1040.74 o
   5   6   5      11901.81      12686.10       137.73 o
   6   6   5      85888.47      84025.52       402.59 o
   7   6   5        859.78        902.12        59.31 o
   8   6   5      14035.66      12716.08       155.06 o
   9   6   5      10134.06      10971.93       141.90 o
  10   6   5      12728.87      12988.71       160.04 o
  11   6   5     143024.16     140104.53       610.72 o
  12   6   5      46006.23      46672.21       314.85 o
  13   6   5      71987.08      72526.98       403.69 o
  14   6   5      24825.36      25287.15       237.41 o
  15   6   5      48926.12      47988.91       377.34 o
  16   6   5      62817.16      62508.60       483.05 o
  17   6   5      35944.54      37032.71       385.00 o
  18   6   5      69776.83      69769.13       594.92 o
  19   6   5      38223.59      37378.28       482.20 o
  20   6   5      15049.95      15003.66       352.15 o
  21   6   5       2865.08       2710.04       201.19 o
  22   6   5       2077.85       2230.63       216.53 o
  23   6   5       5439.13       5785.79       308.54 o
  24   6   5      12047.30      10883.19       408.24 o
  25   6   5       7901.65       8067.75       423.84 o
   1   7   5      40679.17      40479.45       205.12 o
   2   7   5      46654.24      52830.28       260.89 o
   3   7   5     162674.22     168377.12       636.60 o
   4   7   5      49704.52      53940.27       287.44 o
   5   7   5     104350.88     112134.48       477.11 o
   6   7   5     335829.47     336390.78      1141.16 o
   7   7   5      62907.48      63211.92       346.88 o
   8   7   5     262454.03     265505.59       955.96 o
   9   7   5      16920.72      19553.78       192.83 o
  10   7   5        763.06        412.11        65.10 o
  11   7   5      21097.77      21274.19       206.78 o
  12   7   5       4618.46       6096.09       120.80 o
  13   7   5       3356.16       4009.82       121.54 o
  14   7   5      39083.67      37589.65       293.75 o
  15   7   5        593.98        788.90        93.58 o
  16   7   5      28726.58      28054.01       337.66 o
  17   7   5       1427.23       1215.43       132.42 o
  18   7   5       5756.36       6559.68       230.33 o
  19   7   5       7378.23       7288.09       262.11 o
  20   7   5       5039.78       5103.23       241.74 o
  21   7   5       8141.82       8637.48       307.52 o
  22   7   5          0.07       -167.65       167.65 o
  23   7   5       3866.33       3610.35       269.83 o
  24   7   5      13257.31      13182.67       461.33 o
  25   7   5      13891.42      14189.38       532.87 o
   0   8   5       8542.51       7120.32       117.17 o
   1   8   5      21123.11      19032.61       120.95 o
   2   8   5      73769.20      64828.07       307.54 o
   3   8   5     113577.03     112082.37       477.49 o
   4   8   5     126094.24     122264.41       538.10 o
   5   8   5     127767.07     134195.75       570.61 o
   6   8   5      87875.25      92141.41       429.29 o
   7   8   5     207362.88     213746.48       801.59 o
   8   8   5       6797.43       7412.95       128.81 o
   9   8   5     110733.23     111147.23       523.56 o
  10   8   5       8559.19       9717.54       152.61 o
  11   8   5      13231.38      12458.32       169.12 o
  12   8   5      54267.94      52388.13       345.09 o
  13   8   5      19149.95      18937.83       224.42 o
  14   8   5      45557.05      47986.10       359.38 o
  15   8   5      14801.59      13797.06       233.65 o
  16   8   5       3321.59       3967.20       165.86 o
  17   8   5      16983.66      17491.57       294.16 o
  18   8   5      27453.67      29161.65       399.21 o
  19   8   5      31809.31      31025.85       424.37 o
  20   8   5      16930.84      18247.14       387.01 o
  21   8   5       5781.89       6124.60       267.60 o
  22   8   5       2108.63       2234.74       238.76 o
  23   8   5        252.04        197.30       203.48 o
  24   8   5        412.64        570.45       250.33 o
  25   8   5        992.98       1240.80       259.84 o
   1   9   5      51676.69      42574.19       208.45 o
   2   9   5      22694.28      23765.53       176.47 o
   3   9   5      52364.68      48122.95       275.79 o
   4   9   5      19724.36      19398.49       160.75 o
   5   9   5     158921.73     169037.55       674.86 o
   6   9   5      64686.45      64715.52       355.85 o
   7   9   5      92669.88      90266.50       435.44 o
   8   9   5      20536.11      20999.23       207.75 o
   9   9   5      32395.26      35038.91       273.24 o
  10   9   5      14442.16      14180.85       178.73 o
  11   9   5       7503.62       7792.62       149.79 o
  12   9   5         30.01         53.74        63.01 o
  13   9   5      34769.98      32704.93       295.97 o
  14   9   5      47910.91      48929.22       370.21 o
  15   9   5       8057.76       8908.29       191.38 o
  16   9   5      14933.94      14190.43       262.80 o
  17   9   5      10910.72      11376.13       256.34 o
  18   9   5       1379.46       1513.12       146.76 o
  19   9   5      21230.66      21234.39       385.78 o
  20   9   5       2203.35       2038.23       191.70 o
  21   9   5      16079.77      16576.18       388.16 o
  22   9   5       1770.04       2082.59       257.59 o
  23   9   5       2734.63       3452.39       296.94 o
  24   9   5        674.77       1049.30       228.53 o
   0  10   5      14565.21      10223.33       141.04 o
   1  10   5       5674.99       6540.74        95.23 o
   2  10   5       2418.18       3889.72        83.87 o
   3  10   5       2400.36       2262.09        71.94 o
   4  10   5       6355.35       7305.86       116.96 o
   5  10   5       4663.81       4352.64        92.85 o
   6  10   5       3919.35       3760.59        96.56 o
   7  10   5       8264.83       7336.23       125.72 o
   8  10   5      29578.78      28557.88       241.37 o
   9  10   5      19782.66      20672.91       215.28 o
  10  10   5         62.29         54.78        59.66 o
  11  10   5      24028.37      22865.79       236.35 o
  12  10   5      28941.72      27612.78       264.64 o
  13  10   5       4390.22       4931.47       144.64 o
  14  10   5      10143.11      10603.19       194.37 o
  15  10   5      13213.47      12551.77       222.30 o
  16  10   5       1398.23       1299.59       121.28 o
  17  10   5        145.46        168.11       107.48 o
  18  10   5        352.13        408.41       139.54 o
  19  10   5       6502.42       6350.82       243.71 o
  20  10   5       2662.33       2800.26       203.43 o
  21  10   5       3625.82       4148.69       249.08 o
  22  10   5      15254.12      14061.91       384.97 o
  23  10   5       5126.51       5328.68       306.02 o
  24  10   5       3835.79       3922.99       308.57 o
   1  11   5     100152.78     107890.28       434.11 o
   2  11   5       5171.99       6378.53       105.19 o
   3  11   5      65218.33      63851.89       342.46 o
   4  11   5      33941.20      32864.61       235.73 o
   5  11   5       3483.89       3183.56        98.19 o
   6  11   5       1783.56       1472.08        69.79 o
   7  11   5      43017.54      39850.59       288.39 o
   8  11   5      43236.88      40781.95       290.94 o
   9  11   5      56913.93      58488.99       378.90 o
  10  11   5        487.77        454.37        70.57 o
  11  11   5      31778.24      31146.62       280.61 o
  12  11   5       7655.02       8228.58       165.49 o
  13  11   5       6777.85       7437.34       173.89 o
  14  11   5      15264.94      15161.61       227.22 o
  15  11   5      21578.86      21925.13       275.09 o
  16  11   5      14244.82      14415.63       261.84 o
  17  11   5       1257.80       1696.76       142.47 o
  18  11   5       1470.45       1804.03       158.80 o
  19  11   5       3172.01       2964.03       205.92 o
  20  11   5        596.59        450.96       154.05 o
  21  11   5        700.65        561.68       169.06 o
  22  11   5       7354.22       7102.99       323.49 o
  23  11   5       3815.94       3560.98       272.07 o
  24  11   5       1417.39       1331.51       256.46 o
   0  12   5     202048.70     206694.33      1160.77 o
   1  12   5        375.66        470.11        40.32 o
   2  12   5      54720.27      54287.27       308.41 o
   3  12   5       2163.36       2220.28        78.06 o
   4  12   5       6211.80       5157.59       109.10 o
   5  12   5       7735.65       8816.20       141.67 o
   6  12   5      16952.74      18974.19       207.91 o
   7  12   5       1264.55       1554.80        83.64 o
   8  12   5       1051.04       1287.88        81.54 o
   9  12   5        867.48       1005.14        79.65 o
  10  12   5         14.45        100.19        72.12 o
  11  12   5        408.24        543.55        78.55 o
  12  12   5      24778.81      24159.47       258.28 o
  13  12   5        381.21        295.29        81.99 o
  14  12   5       3526.02       3733.69       140.09 o
  15  12   5       1070.53       1043.37       107.20 o
  16  12   5       2870.52       2972.25       156.52 o
  17  12   5      16096.06      16063.36       310.94 o
  18  12   5       9949.20      10334.32       291.90 o
  19  12   5       4624.73       4744.30       223.98 o
  20  12   5       3782.78       3883.49       216.02 o
  21  12   5      16524.49      16898.72       421.60 o
  22  12   5       1103.73       1351.10       219.65 o
  23  12   5      12540.95      13375.99       461.80 o
   1  13   5      17419.17      16920.06       169.26 o
   2  13   5       4810.40       5629.07        99.18 o
   3  13   5       5773.42       6771.48       141.17 o
   4  13   5         32.43          6.82        50.68 o
   5  13   5         51.12         78.56        58.40 o
   6  13   5          4.24        189.19        63.60 o
   7  13   5      22467.86      23069.57       209.06 o
   8  13   5      17147.25      16660.45       204.42 o
   9  13   5      19921.90      20157.27       223.24 o
  10  13   5      10749.77      11480.43       185.07 o
  11  13   5       1227.42       1247.58        96.51 o
  12  13   5       4926.54       5140.65       147.82 o
  13  13   5       3953.69       4082.13       148.51 o
  14  13   5       1159.46       1246.21       110.86 o
  15  13   5          2.27       -105.28       105.28 o
  16  13   5       4667.46       4962.40       195.22 o
  17  13   5        549.13        742.98       144.35 o
  18  13   5       8152.21       7963.25       281.67 o
  19  13   5       7980.24       8759.16       302.20 o
  20  13   5        327.18        408.76       169.15 o
  21  13   5         26.58         73.71       184.08 o
  22  13   5       2119.73       2183.43       268.06 o
  23  13   5        248.41        404.32       270.75 o
   0  14   5     571515.56     573439.81      2634.76 o
   1  14   5      20793.29      20662.01       219.10 o
   2  14   5     110458.39     109614.94       489.33 o
   3  14   5      24062.66      24997.36       216.99 o
   4  14   5       9806.08       9830.51       153.06 o
   5  14   5      19283.77      18516.45       206.59 o
   6  14   5        683.08        940.92        89.45 o
   7  14   5      51611.84      50738.89       369.95 o
   8  14   5      68314.50      67027.98       481.09 o
   9  14   5      31280.24      29818.21       296.80 o
  10  14   5       8178.79       8350.12       180.09 o
  11  14   5      13720.97      13378.25       210.89 o
  12  14   5      97569.93      97316.88       594.60 o
  13  14   5      10904.59      11297.68       229.17 o
  14  14   5      43218.51      43500.87       401.87 o
  15  14   5      13607.30      14725.45       271.87 o
  16  14   5       1316.88       1304.70       157.71 o
  17  14   5      24967.38      24877.77       419.80 o
  18  14   5      21441.85      21292.71       442.50 o
  19  14   5       9613.54      10494.31       347.54 o
  20  14   5          1.03        114.67       168.29 o
  21  14   5      12391.86      12521.68       399.04 o
  22  14   5      35489.08      35412.69       686.58 o
   1  15   5     296930.50     292921.47      1115.51 o
   2  15   5       1076.11       1017.24        71.81 o
   3  15   5     141968.52     137884.00       597.67 o
   4  15   5      35796.81      36386.75       271.69 o
   5  15   5      33067.07      30175.64       265.30 o
   6  15   5     175402.72     170523.34       770.11 o
   7  15   5       3149.10       2854.34       116.98 o
   8  15   5      67367.99      67586.27       437.44 o
   9  15   5      21422.05      21993.55       259.00 o
  10  15   5       5495.16       5467.92       158.98 o
  11  15   5      16202.13      16195.22       242.37 o
  12  15   5        157.46         65.55        99.17 o
  13  15   5      18269.66      19228.92       342.02 o
  14  15   5       1388.57       1361.57       137.39 o
  15  15   5      13128.83      13203.01       281.67 o
  16  15   5        416.27        838.97       168.39 o
  17  15   5       3649.86       3803.80       233.33 o
  18  15   5        174.54        423.75       182.66 o
  19  15   5        548.81       1041.29       203.50 o
  20  15   5       1439.78       1521.41       223.63 o
  21  15   5        135.17        767.26       218.21 o
  22  15   5        864.43        971.08       257.50 o
   0  16   5     282443.84     277013.53      1780.41 o
   1  16   5      17232.21      16212.76       200.13 o
   2  16   5      28278.44      29636.62       310.07 o
   3  16   5      15904.13      16454.72       188.17 o
   4  16   5      34781.05      34816.24       281.28 o
   5  16   5      40849.00      39756.62       305.19 o
   6  16   5        768.89        479.78        85.11 o
   7  16   5      53647.68      54047.51       403.10 o
   8  16   5      71539.13      70189.91       467.56 o
   9  16   5      39039.98      39492.01       409.39 o
  10  16   5      21167.49      20330.51       279.59 o
  11  16   5      10204.22      11150.63       238.87 o
  12  16   5       6076.43       6332.33       204.38 o
  13  16   5      22057.09      22296.64       336.02 o
  14  16   5       7554.20       7454.71       228.78 o
  15  16   5       3335.14       3693.92       205.31 o
  16  16   5       2820.56       2854.27       202.87 o
  17  16   5       1888.27       2644.33       216.09 o
  18  16   5      16959.01      16381.77       400.41 o
  19  16   5       8264.55       8766.87       328.69 o
  20  16   5       1235.50       1445.04       202.61 o
  21  16   5        530.17        687.84       205.08 o
   1  17   5      62035.34      60085.38       434.72 o
   2  17   5       2181.61       1979.30       110.64 o
   3  17   5      18881.29      20650.60       227.15 o
   4  17   5      14963.42      15574.15       207.49 o
   5  17   5        698.36        670.07        81.66 o
   6  17   5      35441.21      36004.20       328.92 o
   7  17   5       2693.96       2584.99       127.03 o
   8  17   5      12961.38      13224.90       228.70 o
   9  17   5         75.67        183.49        88.64 o
  10  17   5        153.90        166.37        87.44 o
  11  17   5       6684.35       7232.39       199.86 o
  12  17   5       1165.49       1169.03       129.81 o
  13  17   5      10317.82       9746.65       261.45 o
  14  17   5        590.14        424.00       130.51 o
  15  17   5       4711.15       4539.16       212.13 o
  16  17   5       5199.15       4942.41       234.29 o
  17  17   5       2902.02       3688.18       228.20 o
  18  17   5       3037.41       3624.22       237.91 o
  19  17   5        319.44        321.30       186.36 o
  20  17   5       5498.01       5142.59       304.94 o
  21  17   5        495.34        176.93       235.42 o
   0  18   5      10987.76      11875.57       305.92 o
   1  18   5       7679.76       8021.35       193.93 o
   2  18   5      11978.11      11532.43       210.12 o
   3  18   5      10515.47      10793.34       201.19 o
   4  18   5      15896.94      16527.32       247.16 o
   5  18   5      38840.44      39766.02       341.02 o
   6  18   5        778.28        564.07        87.30 o
   7  18   5      22096.41      21675.67       272.35 o
   8  18   5       7710.50       8262.39       198.17 o
   9  18   5      33763.11      33659.25       357.64 o
  10  18   5       3591.33       3805.61       158.62 o
  11  18   5       9423.08       9592.24       228.55 o
  12  18   5       8731.47       8278.91       233.58 o
  13  18   5       7935.71       8089.93       245.61 o
  14  18   5       6013.27       6462.53       231.43 o
  15  18   5       7384.74       7728.61       255.95 o
  16  18   5      10512.81      11022.33       319.52 o
  17  18   5       9583.04      10354.27       321.59 o
  18  18   5       1321.22        846.45       189.39 o
  19  18   5       9797.33      10144.36       371.35 o
  20  18   5       3398.98       4030.45       274.29 o
   1  19   5       1383.10       1299.57       117.03 o
   2  19   5        284.91        390.70        90.12 o
   3  19   5       1404.47       1352.69       128.99 o
   4  19   5       7606.10       7759.04       190.97 o
   5  19   5        579.91        785.72        96.22 o
   6  19   5      47969.09      47014.29       408.91 o
   7  19   5      11723.73      13054.08       244.20 o
   8  19   5      45275.79      43530.13       410.41 o
   9  19   5       4303.26       4061.90       160.85 o
  10  19   5       1368.75       1119.03       123.07 o
  11  19   5       1432.33       1393.99       136.75 o
  12  19   5        244.52        241.81       125.39 o
  13  19   5       4055.39       3979.86       191.44 o
  14  19   5       1823.20       1802.60       164.42 o
  15  19   5       6440.22       6907.60       255.95 o
  16  19   5       1235.34       1661.60       185.81 o
  17  19   5         14.79       -175.73       175.73 o
  18  19   5      13206.83      12791.11       472.81 o
  19  19   5        333.67        539.69       241.57 o
   0  20   5       1132.87       1206.44       154.14 o
   1  20   5       1756.64       2011.02       128.64 o
   2  20   5       1125.85        726.80       108.15 o
   3  20   5        201.17         20.74        97.62 o
   4  20   5      25580.15      26137.39       349.41 o
   5  20   5       5476.27       5822.97       190.74 o
   6  20   5      24827.40      23528.43       320.99 o
   7  20   5      24052.80      23341.14       330.95 o
   8  20   5       1311.85       1299.14       132.44 o
   9  20   5       8119.37       8535.15       230.78 o
  10  20   5        404.13        611.13       123.10 o
  11  20   5       5593.28       5686.10       214.55 o
  12  20   5       2409.28       2342.70       168.10 o
  13  20   5      13796.72      14335.33       355.65 o
  14  20   5       6255.07       5367.11       221.64 o
  15  20   5      10268.45       9391.15       302.60 o
  16  20   5       1839.57       2040.48       201.73 o
  17  20   5       7110.91       7345.08       330.22 o
  18  20   5      10947.91      10579.12       405.78 o
   1  21   5        433.38        305.26       133.37 o
   2  21   5       3569.68       4197.16       219.10 o
   3  21   5        124.90        203.44       129.64 o
   4  21   5      14841.06      15466.29       334.63 o
   5  21   5       5191.98       5546.57       212.15 o
   6  21   5      74297.30      74198.62       611.56 o
   7  21   5        142.02        448.97       135.68 o
   8  21   5      27685.53      27594.43       438.03 o
   9  21   5         39.23         48.39       123.10 o
  10  21   5       5047.03       5161.90       220.70 o
  11  21   5        564.93        713.01       160.99 o
  12  21   5      17099.75      17353.41       379.07 o
  13  21   5        479.55        584.26       189.24 o
  14  21   5        793.48        985.39       164.24 o
  15  21   5         49.45        -31.13       156.33 o
  16  21   5       3538.44       3827.23       235.30 o
  17  21   5       1056.86       1229.11       192.18 o
   0  22   5      34258.11      36551.24       722.47 o
   1  22   5       3778.70       5056.56       240.78 o
   2  22   5      33753.19      32830.79       510.64 o
   3  22   5      34113.81      35025.62       508.35 o
   4  22   5      42908.50      41701.57       556.22 o
   5  22   5      55123.96      57574.81       633.72 o
   6  22   5      12205.40      12072.36       325.70 o
   7  22   5      60933.48      59645.02       623.19 o
   8  22   5       2314.14       2609.50       197.29 o
   9  22   5      79182.23      77468.80       690.35 o
  10  22   5       8401.43       9230.17       337.91 o
  11  22   5      42278.91      44545.98       580.27 o
  12  22   5        665.31        298.66       190.59 o
  13  22   5      12449.64      12063.01       375.18 o
  14  22   5         34.20       -161.20       161.20 o
  15  22   5        483.93        405.81       173.25 o
  16  22   5       1593.94       1267.54       234.65 o
   1  23   5      14583.77      15148.50       395.08 o
   2  23   5      50851.55      48700.23       626.93 o
   3  23   5       6835.52       7452.35       302.03 o
   4  23   5       4824.13       5022.29       260.11 o
   5  23   5       1233.62        997.70       193.33 o
   6  23   5      21220.31      21933.03       414.63 o
   7  23   5       7026.79       7654.76       280.51 o
   8  23   5       3154.27       3381.18       221.45 o
   9  23   5      12797.85      13180.00       361.17 o
  10  23   5      39799.82      40696.57       606.89 o
  11  23   5      16126.08      15288.97       419.53 o
  12  23   5      31727.38      33581.37       616.11 o
  13  23   5      13156.07      13428.78       433.05 o
  14  23   5         18.43        539.46       206.09 o
  15  23   5       2502.71       2387.89       242.09 o
   0  24   5       9266.00       9563.29       446.01 o
   1  24   5        232.94        435.35       176.37 o
   2  24   5      14657.18      14985.58       401.63 o
   3  24   5       1986.69       2214.50       218.50 o
   4  24   5       7032.48       7146.30       297.55 o
   5  24   5       1143.26       1038.77       199.88 o
   6  24   5       1175.25       1480.15       198.26 o
   7  24   5        267.98        563.63       168.51 o
   8  24   5       2071.70       1727.65       221.71 o
   9  24   5       2571.93       3024.53       235.27 o
  10  24   5       1783.56       1633.93       221.07 o
  11  24   5        909.17        745.48       222.50 o
  12  24   5        441.58        -40.59       181.57 o
  13  24   5         11.16         23.14       193.48 o
  14  24   5       1188.99        887.53       212.74 o
   1  25   5      28378.85      26987.13       493.54 o
   2  25   5      11878.10      11760.40       382.79 o
   3  25   5       8070.30       8212.34       348.00 o
   4  25   5      13364.47      14608.28       450.49 o
   5  25   5       3483.98       3472.10       264.32 o
   6  25   5         39.29        246.03       235.87 o
   7  25   5       1310.89       1141.48       208.76 o
   8  25   5       1262.65        980.87       200.77 o
   9  25   5        472.58        413.71       182.81 o
  10  25   5       9091.19       9152.28       477.30 o
  11  25   5        581.99        709.88       210.61 o
  12  25   5       2895.94       2821.91       253.70 o
   0  26   5      13767.92      15257.00       766.60 o
   1  26   5        925.03        731.80       222.25 o
   2  26   5       3198.10       2770.78       287.42 o
   3  26   5       2927.01       4097.01       298.77 o
   4  26   5       1448.93       1472.70       219.75 o
   5  26   5          0.82       -159.97       159.97 o
   6  26   5        544.92        870.43       209.56 o
   7  26   5       1614.33       1647.66       231.36 o
   8  26   5        180.67       -105.19       180.38 o
   9  26   5       1434.95       1214.89       252.03 o
  10  26   5       1243.81       1254.04       237.54 o
  11  26   5       3468.58       3701.07       294.13 o
   1  27   5       2296.89       2183.48       380.19 o
   2  27   5       4190.94       4107.25       402.10 o
   3  27   5         89.48         28.54       250.63 o
   4  27   5        124.41        418.05       264.79 o
   5  27   5        452.75        724.76       279.11 o
   6  27   5       2612.36       3037.06       344.77 o
   7  27   5        299.04        484.23       261.94 o
   8  27   5        141.72        214.01       226.41 o
   0  28   5      17621.42      21764.79      2652.26 o
   1  28   5       1365.09       1476.46       416.14 o
   2  28   5       2297.12       2513.91       483.94 o
   3  28   5       2356.16       1890.80       434.55 o
   4  28   5       1215.41       1945.16       416.00 o
   5  28   5       2404.72       3060.02       538.03 o
   0   0   6       5139.82       5226.19       104.69 o
   1   0   6      83950.44      80094.23       436.83 o
   2   0   6       2263.68       2992.78        75.93 o
   3   0   6      32602.22      29240.74       251.81 o
   4   0   6     113632.10     116321.09       605.61 o
   5   0   6    1424831.12    1461711.50      7232.46 o
   6   0   6       8788.27      11510.17       142.00 o
   7   0   6     426734.47     414947.28      1922.95 o
   8   0   6      10607.06       9930.40       185.54 o
   9   0   6      65902.05      63737.21       504.76 o
  10   0   6       1683.24       1021.14        94.28 o
  11   0   6        225.64        237.05        84.56 o
  12   0   6      38050.36      41943.56       443.27 o
  13   0   6      24697.85      22772.09       336.72 o
  14   0   6      54038.62      53663.30       540.01 o
  15   0   6      25809.46      25637.44       369.33 o
  16   0   6      43030.37      47724.08       555.90 o
  17   0   6        129.31         54.56       120.16 o
  18   0   6      24052.60      23562.20       533.92 o
  19   0   6      32705.98      33210.71       604.74 o
  20   0   6      11366.84      11774.69       478.81 o
  21   0   6      11339.11      11107.64       485.70 o
  22   0   6        686.01        617.49       256.84 o
  23   0   6      32730.00      31802.50       797.97 o
  24   0   6      16929.21      16504.02       790.90 o
  25   0   6      36444.79      35947.66      1154.16 o
  26   0   6      49939.93      48372.25      1727.72 o
   1   1   6       2086.82       1592.49        36.10 o
   2   1   6      57918.26      61424.95       262.91 o
   3   1   6         46.46        178.06        30.92 o
   4   1   6      74349.05      73712.91       294.62 o
   5   1   6      52243.99      53562.18       245.30 o
   6   1   6      54532.53      52001.45       248.45 o
   7   1   6       1504.24       2658.12        64.36 o
   8   1   6      35268.22      29816.62       209.22 o
   9   1   6        821.25        666.81        57.66 o
  10   1   6      37702.95      37279.52       271.97 o
  11   1   6       1705.10       2126.11       100.34 o
  12   1   6      13195.25      12844.78       207.61 o
  13   1   6          1.51        -45.84        57.59 o
  14   1   6       6562.69       6880.10       148.70 o
  15   1   6       8629.15       8873.10       172.92 o
  16   1   6        502.61        645.86        90.34 o
  17   1   6      29555.68      28086.35       324.47 o
  18   1   6       9320.73       9000.91       248.69 o
  19   1   6      16893.39      16378.77       326.44 o
  20   1   6      11345.44      12037.26       336.91 o
  21   1   6        169.81        335.86       166.16 o
  22   1   6       2240.26       2103.82       212.14 o
  23   1   6       2104.61       2698.13       283.02 o
  24   1   6        634.88       1271.92       362.66 o
  25   1   6        329.30        554.47       265.33 o
  26   1   6       4404.55       5699.50       447.09 o
   0   2   6      36989.55      36556.96       250.79 o
   1   2   6      27592.32      22405.62       117.60 o
   2   2   6      44843.54      46129.02       216.29 o
   3   2   6      26880.01      35773.55       290.43 o
   4   2   6     151941.45     158168.86       539.76 o
   5   2   6     120328.42     123451.65       466.65 o
   6   2   6      26649.65      22779.67       158.50 o
   7   2   6       6064.73       4902.16        81.39 o
   8   2   6      11104.29      11079.64       131.48 o
   9   2   6         89.32        226.65        32.42 o
  10   2   6       5064.83       5911.14       109.88 o
  11   2   6       8945.51       8631.07       139.38 o
  12   2   6        454.76        864.05        51.98 o
  13   2   6        501.22        557.45        79.16 o
  14   2   6        703.86        683.54        74.51 o
  15   2   6      20436.05      20371.63       257.32 o
  16   2   6      34262.62      35119.96       354.66 o
  17   2   6      18843.53      17476.08       278.76 o
  18   2   6      15135.87      14385.56       300.13 o
  19   2   6       1146.87       1719.24       157.15 o
  20   2   6       1178.79       1565.25       171.83 o
  21   2   6        248.36        421.86       162.20 o
  22   2   6       3015.50       2962.01       242.73 o
  23   2   6      33769.32      33286.69       613.67 o
  24   2   6        553.14        877.21       253.64 o
  25   2   6      20228.16      21038.42       632.94 o
  26   2   6       7695.46       8345.79       472.14 o
   1   3   6      83163.55     103574.38       531.50 o
   2   3   6      13473.43      12273.83        99.30 o
   3   3   6      84576.42      82626.89       342.60 o
   4   3   6     145134.64     140152.50       516.54 o
   5   3   6      21076.27      18428.42       147.92 o
   6   3   6      89380.78      93118.95       406.78 o
   7   3   6      19938.22      18600.11       151.98 o
   8   3   6      65232.73      62336.99       317.71 o
   9   3   6         31.13         33.59        33.15 o
  10   3   6       5468.98       6950.08        95.06 o
  11   3   6       7088.83       6896.98       107.53 o
  12   3   6       1861.78       2339.06        73.60 o
  13   3   6      15659.73      15315.12       203.94 o
  14   3   6        193.53        247.71        68.16 o
  15   3   6      45717.74      44937.56       392.25 o
  16   3   6       2032.96       2452.40       130.03 o
  17   3   6      25037.61      25489.61       310.44 o
  18   3   6       1019.74       1339.57       151.83 o
  19   3   6      41366.57      38688.07       477.76 o
  20   3   6        400.05        739.80       136.36 o
  21   3   6       3207.78       2961.89       192.74 o
  22   3   6        991.15       1278.90       192.17 o
  23   3   6       1963.51       2144.19       244.77 o
  24   3   6       1693.45       1694.09       245.22 o
  25   3   6         44.51       -220.90       220.90 o
   0   4   6      45133.63      56184.70       376.55 o
   1   4   6      75798.96      77402.92       310.52 o
   2   4   6      20172.71      18910.32       128.15 o
   3   4   6      57969.32      58361.50       288.00 o
   4   4   6       4282.45       3688.89        69.69 o
   5   4   6      26845.63      23308.07       174.02 o
   6   4   6       9719.87      10756.65       126.80 o
   7   4   6       2680.47       3171.35        69.95 o
   8   4   6      15368.42      15638.81       155.23 o
   9   4   6      12163.87       9729.31       130.06 o
  10   4   6        510.21        422.44        66.27 o
  11   4   6      61260.34      60203.33       335.36 o
  12   4   6       7756.29       8137.09       131.12 o
  13   4   6      78607.79      77944.03       451.48 o
  14   4   6       8451.29       8754.13       185.13 o
  15   4   6      17756.95      16809.30       246.11 o
  16   4   6       1471.42       1080.77       106.44 o
  17   4   6      13728.65      13422.59       261.35 o
  18   4   6       3830.23       3703.52       198.27 o
  19   4   6      34379.26      34220.28       508.14 o
  20   4   6       2232.50       2134.34       170.58 o
  21   4   6      12643.50      12783.99       332.29 o
  22   4   6       4399.79       4609.76       260.35 o
  23   4   6        269.86        373.52       197.63 o
  24   4   6        165.09         96.01       221.98 o
  25   4   6       1039.86       1124.06       294.18 o
   1   5   6     132670.06     147056.78       464.15 o
   2   5   6     322599.75     331236.34      1038.08 o
   3   5   6       9583.59       9707.76       106.63 o
   4   5   6     111714.66     112239.55       472.38 o
   5   5   6       1570.24       1847.63        69.65 o
   6   5   6       3253.14       2326.24        71.73 o
   7   5   6      29622.07      27799.23       216.36 o
   8   5   6      97639.21      99857.47       477.48 o
   9   5   6      26088.66      25961.91       211.70 o
  10   5   6     173224.36     174373.17       694.63 o
  11   5   6      13272.78      14117.33       206.37 o
  12   5   6      55884.46      52505.45       352.46 o
  13   5   6        629.74        917.07        76.28 o
  14   5   6       1068.55       1149.90        80.03 o
  15   5   6       1095.01       1627.36       118.27 o
  16   5   6         35.55          3.97        93.54 o
  17   5   6       3036.95       3508.20       159.58 o
  18   5   6       1581.83       1594.48       153.48 o
  19   5   6       1421.34       1404.25       172.25 o
  20   5   6        851.40       1058.75       157.81 o
  21   5   6       4748.37       5049.91       236.97 o
  22   5   6       7809.30       7808.92       294.06 o
  23   5   6        347.37        104.80       205.15 o
  24   5   6      20535.06      20565.17       548.73 o
  25   5   6        160.35        502.97       248.25 o
   0   6   6      72946.66      80674.30       438.58 o
   1   6   6      71286.99      70609.83       274.05 o
   2   6   6      23184.86      18624.22       165.18 o
   3   6   6      47402.48      46743.34       262.32 o
   4   6   6         24.18         51.41        36.70 o
   5   6   6         79.53        376.68        47.57 o
   6   6   6      10577.91      10785.57       134.77 o
   7   6   6     111272.84     115077.53       505.13 o
   8   6   6      36232.88      36722.86       290.35 o
   9   6   6      23628.53      29291.91       238.58 o
  10   6   6      30594.62      28585.23       232.18 o
  11   6   6     209977.69     208098.78       793.32 o
  12   6   6      32415.43      33921.32       247.94 o
  13   6   6     121543.41     120379.42       565.87 o
  14   6   6      13878.75      14534.44       194.19 o
  15   6   6         23.81        438.76       115.78 o
  16   6   6       6919.88       7644.07       202.52 o
  17   6   6       1511.43       2124.56       138.99 o
  18   6   6       1185.00       1569.72       151.97 o
  19   6   6      51219.03      51025.12       573.29 o
  20   6   6       4590.68       5051.50       243.48 o
  21   6   6      10430.73      10669.65       328.69 o
  22   6   6      14372.91      14303.42       401.88 o
  23   6   6       7756.73       8266.26       360.40 o
  24   6   6      18302.25      19344.39       556.92 o
  25   6   6      24996.66      26638.26       602.14 o
   1   7   6     403981.56     404539.25      1192.34 o
   2   7   6       8750.50       7811.91        89.83 o
   3   7   6      28934.45      30300.82       201.42 o
   4   7   6          5.90         21.39        34.13 o
   5   7   6      33145.57      34183.12       245.82 o
   6   7   6      16000.28      17311.44       178.26 o
   7   7   6       3658.51       4471.86       104.08 o
   8   7   6       8517.74       9453.08       144.23 o
   9   7   6      19931.31      20534.00       206.80 o
  10   7   6      32350.02      33723.96       262.37 o
  11   7   6      36957.45      36253.11       280.63 o
  12   7   6      49872.98      50635.99       334.18 o
  13   7   6     261614.27     256545.91       951.80 o
  14   7   6       5548.91       5807.96       143.22 o
  15   7   6      42746.21      40961.32       374.02 o
  16   7   6      12038.41      12098.01       242.64 o
  17   7   6      12332.56      12285.64       252.69 o
  18   7   6      40195.36      40385.16       472.88 o
  19   7   6      24981.16      23659.01       412.54 o
  20   7   6      10656.16      11272.46       340.29 o
  21   7   6         23.94        179.63       161.07 o
  22   7   6       5717.60       6099.96       285.79 o
  23   7   6         20.22         80.95       180.85 o
  24   7   6       1818.22       1533.45       278.55 o
  25   7   6      13832.76      14460.23       484.46 o
   0   8   6     136695.78     118715.36       613.62 o
   1   8   6      25209.65      23848.35       152.67 o
   2   8   6      72910.41      66003.81       305.77 o
   3   8   6      23844.27      23862.82       183.18 o
   4   8   6      93823.87      94763.64       414.41 o
   5   8   6      50908.60      53908.65       312.68 o
   6   8   6      90932.65      90689.62       464.21 o
   7   8   6      51174.07      54982.08       339.45 o
   8   8   6      99358.95     101267.16       486.27 o
   9   8   6        662.28        923.71        78.38 o
  10   8   6        790.03       1157.27       106.61 o
  11   8   6     168384.50     170751.22       710.34 o
  12   8   6      70256.40      69733.20       409.60 o
  13   8   6       8504.67       9648.73       164.08 o
  14   8   6      56756.05      55492.66       373.25 o
  15   8   6        138.78        614.86       124.80 o
  16   8   6      28503.64      28482.23       346.25 o
  17   8   6       1094.68       1127.71       129.56 o
  18   8   6      10286.62      10915.27       282.71 o
  19   8   6      35643.09      34618.61       481.76 o
  20   8   6      51965.68      50953.23       684.45 o
  21   8   6      25047.45      25656.47       470.49 o
  22   8   6      39582.65      37904.43       570.43 o
  23   8   6         24.59       -136.82       168.39 o
  24   8   6       4778.83       4809.30       319.32 o
  25   8   6        367.35        102.62       241.67 o
   1   9   6         84.45        531.64        36.86 o
   2   9   6       1107.17        786.72        47.89 o
   3   9   6      28161.73      28431.97       204.93 o
   4   9   6        159.14        219.08        45.49 o
   5   9   6      32799.28      36981.64       271.87 o
   6   9   6       7460.88       7633.89       131.69 o
   7   9   6      11695.89      11927.83       167.75 o
   8   9   6       4997.48       6405.18       128.82 o
   9   9   6      15646.04      16985.44       188.02 o
  10   9   6        284.77        268.71        63.69 o
  11   9   6      12453.68      12951.08       181.06 o
  12   9   6        922.82       1005.98        84.72 o
  13   9   6      82466.90      78629.35       484.53 o
  14   9   6      35687.12      34910.26       313.54 o
  15   9   6         32.74        -46.60        85.18 o
  16   9   6      11947.55      13001.72       255.60 o
  17   9   6      15391.69      15749.36       292.79 o
  18   9   6        144.78        187.46       133.46 o
  19   9   6      38248.36      37191.48       480.16 o
  20   9   6        575.50        688.87       170.31 o
  21   9   6        212.08         98.48       166.98 o
  22   9   6        240.94        237.15       195.48 o
  23   9   6       6168.50       6235.15       313.38 o
  24   9   6        313.71        391.41       274.61 o
   0  10   6       2285.32       1671.25        79.70 o
   1  10   6        356.63        337.38        31.78 o
   2  10   6         17.97        237.93        42.66 o
   3  10   6     143261.75     138011.22       561.27 o
   4  10   6       2053.97       2800.07        84.68 o
   5  10   6        366.72        798.69       104.93 o
   6  10   6       3767.50       4347.56       103.35 o
   7  10   6      22072.38      22284.05       210.38 o
   8  10   6      42395.66      42632.86       306.94 o
   9  10   6      63022.73      63008.92       393.55 o
  10  10   6        207.15        269.35        65.76 o
  11  10   6      17774.20      16681.56       205.81 o
  12  10   6      17942.87      16972.54       213.99 o
  13  10   6       6738.52       7431.07       169.80 o
  14  10   6       1053.99       1237.14        96.97 o
  15  10   6        466.99        433.11        91.49 o
  16  10   6       1407.47       1448.53       129.85 o
  17  10   6          3.23         69.99       101.78 o
  18  10   6       4089.65       4289.56       213.72 o
  19  10   6        337.16        149.48       144.49 o
  20  10   6       4296.40       4892.11       256.32 o
  21  10   6        198.36        281.89       166.93 o
  22  10   6       3953.12       3973.89       255.37 o
  23  10   6        993.44       1058.82       206.00 o
  24  10   6       1309.94       1564.99       253.57 o
   1  11   6      49120.13      56553.87       275.29 o
   2  11   6       4693.66       5144.92       105.15 o
   3  11   6          2.36         44.22        41.10 o
   4  11   6          0.00         27.52        42.80 o
   5  11   6       1155.77       1156.22        69.50 o
   6  11   6       3986.69       3974.24       101.54 o
   7  11   6       4601.59       4027.26       107.34 o
   8  11   6        277.59        540.47        66.94 o
   9  11   6      25836.16      24512.25       242.50 o
  10  11   6       1517.95       1755.84        89.42 o
  11  11   6       7637.05       7714.35       157.43 o
  12  11   6       3975.11       3889.18       124.82 o
  13  11   6       3345.24       3667.78       134.48 o
  14  11   6        969.42        933.38        92.11 o
  15  11   6        764.11        951.09       100.05 o
  16  11   6       2291.99       2404.09       147.52 o
  17  11   6         92.92        180.82       107.34 o
  18  11   6       1476.78       1496.86       160.98 o
  19  11   6        212.98        342.28       142.16 o
  20  11   6       1129.56        680.17       170.29 o
  21  11   6       2085.41       2663.83       221.53 o
  22  11   6         64.22        269.66       178.75 o
  23  11   6       3467.18       3002.48       267.66 o
  24  11   6         51.08        -44.25       241.31 o
   0  12   6      14735.48      14766.46       188.02 o
   1  12   6       4287.86       4213.35        77.69 o
   2  12   6      24960.04      25228.27       203.09 o
   3  12   6         71.41         -4.75        43.74 o
   4  12   6      57319.06      56851.57       328.88 o
   5  12   6      12865.00      12329.96       162.83 o
   6  12   6      13942.58      13944.73       183.94 o
   7  12   6      74401.80      73953.12       428.30 o
   8  12   6       8158.65       8228.86       152.14 o
   9  12   6      60492.46      59517.93       395.66 o
  10  12   6      11085.43      11124.36       175.10 o
  11  12   6         18.85        -64.13        64.13 o
  12  12   6       3025.11       3315.57       120.09 o
  13  12   6       1673.28       1434.06       104.61 o
  14  12   6       3386.99       3227.03       136.41 o
  15  12   6       1595.59       1669.06       118.32 o
  16  12   6      41102.46      39071.14       417.31 o
  17  12   6       2716.65       2982.18       169.96 o
  18  12   6      14444.91      14645.50       337.04 o
  19  12   6       1562.26       1404.41       175.38 o
  20  12   6       2570.74       2916.31       217.01 o
  21  12   6       2676.67       3005.65       244.76 o
  22  12   6        117.69        -30.34       178.98 o
  23  12   6         15.75        -15.98       198.90 o
   1  13   6      30861.12      29689.92       226.33 o
   2  13   6      13661.57      13154.13       155.82 o
   3  13   6      64366.31      67153.16       366.96 o
   4  13   6       1581.10       1126.54        76.00 o
   5  13   6     187136.33     184146.12       764.75 o
   6  13   6      11896.66      12353.33       179.86 o
   7  13   6      20129.42      19465.38       225.49 o
   8  13   6        718.25        894.58        77.32 o
   9  13   6       3296.90       3050.14       116.50 o
  10  13   6        506.24        218.50        80.96 o
  11  13   6       3718.98       4019.78       129.38 o
  12  13   6      21874.18      21888.02       257.82 o
  13  13   6      30315.72      30514.59       313.24 o
  14  13   6      29652.92      29218.59       313.73 o
  15  13   6        360.72        306.63       104.50 o
  16  13   6      41363.71      41596.83       453.98 o
  17  13   6      80981.65      78162.58       641.07 o
  18  13   6      35411.01      33986.76       470.90 o
  19  13   6      51819.22      50309.98       599.88 o
  20  13   6       8501.63       8766.00       304.06 o
  21  13   6        622.89        703.94       229.97 o
  22  13   6       9946.45       9856.12       392.93 o
  23  13   6        229.34         35.53       213.26 o
   0  14   6     142544.59     136396.47      1142.13 o
   1  14   6       5573.12       6121.19       117.37 o
   2  14   6      34099.02      35217.12       319.00 o
   3  14   6      13633.35      14442.23       174.03 o
   4  14   6       8829.52       9207.53       152.80 o
   5  14   6      60314.96      56968.64       363.29 o
   6  14   6       1779.71       2203.34       102.15 o
   7  14   6      35527.21      35135.71       300.70 o
   8  14   6         22.76        -72.88        72.88 o
   9  14   6       2842.52       2911.60       125.32 o
  10  14   6        499.47        503.97        92.91 o
  11  14   6      13115.67      13499.34       223.37 o
  12  14   6      11331.70      11759.75       227.82 o
  13  14   6      25737.09      25092.92       305.75 o
  14  14   6      24052.35      23858.93       307.03 o
  15  14   6      21451.43      21747.36       314.15 o
  16  14   6        943.26        946.78       152.81 o
  17  14   6      33802.51      35178.10       453.46 o
  18  14   6        759.12        832.17       180.57 o
  19  14   6      25453.43      25796.29       505.61 o
  20  14   6        532.89        718.66       189.68 o
  21  14   6       7962.67       8922.24       353.56 o
  22  14   6       1433.11       2325.38       290.85 o
   1  15   6     154725.89     152930.02       827.07 o
   2  15   6        799.70        845.01        79.37 o
   3  15   6      39510.79      41170.51       300.02 o
   4  15   6      11934.77      11766.20       163.38 o
   5  15   6     106472.12     104656.14       532.98 o
   6  15   6     139879.86     137322.39       658.53 o
   7  15   6       8655.46       8404.29       170.64 o
   8  15   6      95886.68      96046.19       546.59 o
   9  15   6      15466.14      15073.62       224.97 o
  10  15   6       8852.80       8406.52       191.73 o
  11  15   6       1264.68       1355.63       118.18 o
  12  15   6      15592.39      15069.95       255.88 o
  13  15   6      85174.05      86251.05       594.03 o
  14  15   6      19161.50      19990.63       303.03 o
  15  15   6      19507.20      19363.65       327.80 o
  16  15   6      24846.30      24624.30       400.08 o
  17  15   6      58193.73      55699.46       624.18 o
  18  15   6       2860.58       2590.59       235.86 o
  19  15   6      38514.37      37487.77       595.74 o
  20  15   6       1696.02       2088.53       235.65 o
  21  15   6       1410.12       1820.68       237.42 o
  22  15   6          7.24       -221.83       221.83 o
   0  16   6     139315.45     137577.52      1419.94 o
   1  16   6       2844.39       2912.89       106.55 o
   2  16   6      52166.66      52512.43       370.20 o
   3  16   6         14.42        -58.59        58.59 o
   4  16   6       4250.20       4195.28       119.45 o
   5  16   6      21962.49      21837.35       225.64 o
   6  16   6      12989.93      12511.54       190.18 o
   7  16   6      11177.17      11058.04       192.07 o
   8  16   6       5420.05       5846.33       153.38 o
   9  16   6         31.44        184.53        83.84 o
  10  16   6       2144.28       2124.89       122.84 o
  11  16   6      40401.53      40239.88       417.98 o
  12  16   6          6.66        129.56       126.57 o
  13  16   6      44326.69      46257.83       479.80 o
  14  16   6       6515.97       6697.74       229.90 o
  15  16   6      16430.99      16574.71       328.50 o
  16  16   6       3562.75       3605.84       216.40 o
  17  16   6      27724.33      27470.02       465.06 o
  18  16   6      10597.89      12034.17       362.53 o
  19  16   6      21355.67      20707.71       474.03 o
  20  16   6       5816.56       6307.87       314.72 o
  21  16   6       9821.44       9786.95       376.51 o
   1  17   6      34271.70      34476.71       326.15 o
   2  17   6       1803.13       1985.12       104.41 o
   3  17   6      18793.79      18764.09       220.67 o
   4  17   6        302.71        490.88        74.55 o
   5  17   6      24738.81      23697.70       256.20 o
   6  17   6       6272.27       6299.05       155.46 o
   7  17   6      23481.57      22999.08       282.30 o
   8  17   6       6053.24       5874.35       172.00 o
   9  17   6      21316.18      20649.88       273.54 o
  10  17   6      15729.19      15712.07       255.52 o
  11  17   6       3858.70       3113.55       154.81 o
  12  17   6       4623.53       4638.61       191.96 o
  13  17   6       3285.00       3796.63       188.59 o
  14  17   6        359.44        383.98       131.11 o
  15  17   6       3296.63       2999.52       187.44 o
  16  17   6        832.19        822.26       152.71 o
  17  17   6       7055.53       7055.91       279.49 o
  18  17   6       4894.13       4852.35       269.24 o
  19  17   6          9.90       -163.35       167.11 o
  20  17   6       1265.62       1682.36       222.16 o
  21  17   6       8049.56       8306.74       394.58 o
   0  18   6       2340.76       2499.63       178.03 o
   1  18   6      14031.82      13838.28       232.31 o
   2  18   6       1803.69       1436.97       110.41 o
   3  18   6      17658.75      18219.88       256.80 o
   4  18   6       3830.94       3914.52       133.89 o
   5  18   6      14392.10      15087.44       224.90 o
   6  18   6          7.66        -15.16        71.28 o
   7  18   6      17180.87      17076.61       248.34 o
   8  18   6       5215.77       5206.87       165.54 o
   9  18   6       8954.22       9021.97       208.58 o
  10  18   6        332.62        157.77        97.32 o
  11  18   6       4584.36       4806.61       184.14 o
  12  18   6      10779.66      10236.54       262.57 o
  13  18   6      18518.99      18005.64       338.57 o
  14  18   6       8223.38       8197.45       256.67 o
  15  18   6        717.99        600.91       147.61 o
  16  18   6       1580.59       1196.45       172.79 o
  17  18   6         79.42        223.71       159.70 o
  18  18   6        158.93        224.89       174.47 o
  19  18   6        506.77        274.70       190.16 o
  20  18   6        369.98        476.96       233.42 o
   1  19   6      49036.79      49309.41       465.37 o
   2  19   6      10052.14       9848.34       217.70 o
   3  19   6      56025.55      56319.81       467.45 o
   4  19   6       8956.92       9008.70       210.01 o
   5  19   6       5099.19       4829.24       157.59 o
   6  19   6      23388.54      23251.75       343.67 o
   7  19   6       1314.98       1382.93       117.02 o
   8  19   6       8771.34       9545.08       220.94 o
   9  19   6        826.19        813.69       113.85 o
  10  19   6       4743.65       5639.08       185.90 o
  11  19   6       1096.30       1104.55       133.96 o
  12  19   6       2764.27       3255.84       178.87 o
  13  19   6      13517.25      14222.30       329.34 o
  14  19   6         47.08         52.30       131.66 o
  15  19   6      11116.95      12633.63       335.14 o
  16  19   6       4039.30       4523.48       257.90 o
  17  19   6         72.64       -145.74       153.79 o
  18  19   6        552.33        829.72       204.40 o
  19  19   6       6517.89       6225.33       322.87 o
   0  20   6         83.03        146.46       140.97 o
   1  20   6        258.83        -78.18       104.34 o
   2  20   6       4806.54       5057.63       189.10 o
   3  20   6        292.27        106.64       108.77 o
   4  20   6       4645.98       5289.56       209.43 o
   5  20   6      10191.80      10553.11       259.51 o
   6  20   6       1091.11       1151.49       135.81 o
   7  20   6      13026.26      13045.96       280.39 o
   8  20   6      34894.95      33888.73       400.40 o
   9  20   6        713.64        602.77       129.80 o
  10  20   6      26133.53      25327.51       361.12 o
  11  20   6      30371.14      30413.19       425.46 o
  12  20   6       1138.98        955.35       161.64 o
  13  20   6       6398.42       6017.15       232.73 o
  14  20   6       1025.20        690.59       145.92 o
  15  20   6         16.16         36.71       143.59 o
  16  20   6        386.21        571.96       172.89 o
  17  20   6         27.40         96.11       174.98 o
  18  20   6         36.06        310.89       206.81 o
   1  21   6       2176.18       2056.34       167.04 o
   2  21   6       3390.94       3719.45       200.02 o
   3  21   6       3023.94       3448.52       206.37 o
   4  21   6      31066.31      30269.43       467.38 o
   5  21   6       1070.58        833.65       156.42 o
   6  21   6      28128.01      29372.14       427.38 o
   7  21   6       7914.33       8403.56       267.00 o
   8  21   6      37199.01      37920.82       467.45 o
   9  21   6      25545.31      26704.45       402.02 o
  10  21   6      45087.00      45146.36       526.98 o
  11  21   6      19582.16      19550.02       378.12 o
  12  21   6      32697.45      32589.61       477.76 o
  13  21   6        361.12        206.51       155.07 o
  14  21   6      17219.84      17014.33       372.90 o
  15  21   6        190.56        164.26       166.47 o
  16  21   6       2396.81       2290.36       210.96 o
  17  21   6        736.20        657.46       206.63 o
   0  22   6       3506.00       4236.46       316.29 o
   1  22   6      11201.25      11983.11       336.24 o
   2  22   6        344.09        378.04       151.82 o
   3  22   6        189.38        362.36       157.01 o
   4  22   6       4523.15       4802.15       242.02 o
   5  22   6      45992.24      47294.18       592.96 o
   6  22   6        448.54        550.42       161.92 o
   7  22   6      73758.36      74945.34       702.93 o
   8  22   6       6378.00       7273.46       272.97 o
   9  22   6       1566.82       2095.72       206.86 o
  10  22   6       1522.98       1660.20       206.57 o
  11  22   6      28714.54      28771.45       480.21 o
  12  22   6       1738.99       1657.61       213.37 o
  13  22   6      10272.51      10864.55       356.17 o
  14  22   6      12690.63      12114.89       384.73 o
  15  22   6       5407.16       5569.84       286.04 o
  16  22   6        670.87        565.61       213.56 o
   1  23   6        557.26        424.41       154.23 o
   2  23   6        306.12        277.52       183.27 o
   3  23   6         94.99        271.08       179.16 o
   4  23   6        329.36        148.91       266.47 o
   5  23   6       3313.61       3339.80       233.78 o
   6  23   6        662.01       1344.87       256.03 o
   7  23   6      15200.40      16132.77       388.34 o
   8  23   6       5670.83       6315.64       285.14 o
   9  23   6      21440.02      21778.52       446.36 o
  10  23   6      23715.99      24247.72       500.47 o
  11  23   6      12688.55      11319.02       380.14 o
  12  23   6      22982.05      23155.40       515.87 o
  13  23   6       4804.27       4984.34       322.37 o
  14  23   6      10246.73      10235.24       380.51 o
  15  23   6        127.69        111.02       181.26 o
   0  24   6         73.49          9.02       199.06 o
   1  24   6       9625.61       9813.03       336.82 o
   2  24   6       1812.99       2155.34       207.26 o
   3  24   6       7983.31       9074.88       404.51 o
   4  24   6      20177.46      20177.42       470.70 o
   5  24   6      11657.12      11660.61       393.79 o
   6  24   6       7849.62       8412.41       361.63 o
   7  24   6      26577.95      26997.48       518.37 o
   8  24   6        123.69        129.98       183.54 o
   9  24   6       2023.50       1836.59       206.91 o
  10  24   6       3890.10       3799.95       275.52 o
  11  24   6       5590.34       5826.13       304.24 o
  12  24   6       5696.27       5638.78       302.27 o
  13  24   6          1.57       -186.86       186.86 o
  14  24   6       1380.49       1112.94       213.71 o
   1  25   6         13.88        189.32       190.91 o
   2  25   6        656.98        465.40       185.33 o
   3  25   6        633.31        243.75       195.60 o
   4  25   6       4730.17       5098.48       361.01 o
   5  25   6       8013.71       7666.67       356.34 o
   6  25   6      12299.45      13118.14       440.19 o
   7  25   6       2866.10       2917.28       249.10 o
   8  25   6       5986.01       6438.73       327.08 o
   9  25   6        728.65        762.74       199.64 o
  10  25   6        185.53         -5.94       199.39 o
  11  25   6          0.05       -190.51       190.51 o
  12  25   6         16.60        -53.13       173.15 o
   0  26   6       2153.72       3047.70       385.30 o
   1  26   6       3152.98       3468.68       290.95 o
   2  26   6       1702.50       1732.70       357.73 o
   3  26   6       6461.26       6495.19       341.64 o
   4  26   6       1291.74       1263.03       239.42 o
   5  26   6       5879.53       5659.43       342.48 o
   6  26   6       1200.00       1062.20       213.56 o
   7  26   6       8208.57       7837.20       370.06 o
   8  26   6          7.83       -155.72       185.79 o
   9  26   6       1513.84       1452.11       247.39 o
  10  26   6         52.79        -51.11       161.95 o
   1  27   6      11513.76      10926.09       543.21 o
   2  27   6      13636.43      14936.34       500.22 o
   3  27   6       4066.56       4505.16       340.28 o
   4  27   6       6116.22       6512.85       402.25 o
   5  27   6       4160.14       3927.93       322.27 o
   6  27   6        716.57       1009.35       260.24 o
   7  27   6        424.58        295.81       255.86 o
   8  27   6       2377.10       2404.13       300.22 o
   0  28   6      20555.64      22711.24      1478.92 o
   1  28   6       2864.09       3458.99       424.50 o
   2  28   6      27905.38      29292.00       874.86 o
   3  28   6      11065.18      11673.60       687.98 o
   4  28   6      18499.08      18772.15      1015.01 o
   5  28   6         39.95        -19.51       291.79 o
   1   1   7      19371.43      17048.49       111.12 o
   2   1   7     119364.65     115247.12       420.53 o
   3   1   7     150516.19     147952.02       562.06 o
   4   1   7      46185.29      49767.31       237.89 o
   5   1   7       9823.98       7202.87        91.31 o
   6   1   7     489230.41     487693.44      1410.26 o
   7   1   7     251330.56     249720.12       819.36 o
   8   1   7     148412.61     139109.11       561.94 o
   9   1   7      33689.57      31131.57       248.51 o
  10   1   7     118616.59     118076.05       558.59 o
  11   1   7       3109.14       1701.97        82.58 o
  12   1   7       9419.73       9482.88       159.99 o
  13   1   7        707.19        217.14        65.29 o
  14   1   7      41164.08      40648.26       325.38 o
  15   1   7       1049.21        715.77        83.79 o
  16   1   7      56498.78      57115.85       429.36 o
  17   1   7      16498.30      16348.77       267.95 o
  18   1   7       5515.61       5890.40       216.13 o
  19   1   7       8528.41       8638.35       263.26 o
  20   1   7      15120.28      14718.54       357.45 o
  21   1   7      48251.18      47456.51       597.33 o
  22   1   7          2.86        808.09       194.32 o
  23   1   7      12050.77      12623.97       446.59 o
  24   1   7      24063.81      24229.13       589.94 o
  25   1   7       8568.32       8302.87       450.29 o
  26   1   7        473.61        240.32       322.70 o
   0   2   7     304743.56     283458.72      1171.86 o
   1   2   7       3784.85       6829.57        69.93 o
   2   2   7      11623.81      11572.52        92.53 o
   3   2   7      81950.71      92005.79       378.30 o
   4   2   7      17125.87      13341.83       139.64 o
   5   2   7      63952.12      60933.14       283.05 o
   6   2   7      22556.89      23387.10       181.27 o
   7   2   7      21764.13      19715.58       155.19 o
   8   2   7      58678.95      55490.54       294.15 o
   9   2   7     108862.19     106908.33       472.43 o
  10   2   7       2080.30       2433.22        63.28 o
  11   2   7       1764.85       2152.53        75.35 o
  12   2   7        385.73        364.77        61.80 o
  13   2   7       2774.05       3037.33       107.13 o
  14   2   7       2239.21       2647.93       114.68 o
  15   2   7       1104.60       1087.86        96.45 o
  16   2   7       1769.48       1802.40       115.98 o
  17   2   7      50910.14      50642.02       459.71 o
  18   2   7         93.25         65.19       131.15 o
  19   2   7      28466.48      28188.92       417.30 o
  20   2   7       3590.05       3806.00       204.34 o
  21   2   7        330.66        610.65       179.18 o
  22   2   7      15247.56      16257.58       446.10 o
  23   2   7       1511.35       1711.31       258.50 o
  24   2   7      20928.02      22270.33       580.10 o
  25   2   7        244.70        538.21       251.85 o
   1   3   7      45953.84      44552.33       214.33 o
   2   3   7     467486.47     461206.62      1411.02 o
   3   3   7       3097.70       5450.58       125.24 o
   4   3   7       5049.39       4849.98        83.70 o
   5   3   7      36496.84      32367.05       200.37 o
   6   3   7      21323.12      19004.53       159.51 o
   7   3   7      16346.01      15987.55       150.96 o
   8   3   7       4521.24       4959.43        84.94 o
   9   3   7       8740.37       7550.90       111.89 o
  10   3   7      16318.21      14803.17       133.11 o
  11   3   7        213.70         98.26        42.89 o
  12   3   7        477.39        567.94        59.26 o
  13   3   7          7.62        165.85        64.44 o
  14   3   7       9658.42      10228.07       185.17 o
  15   3   7        613.63        547.75       129.27 o
  16   3   7      14547.26      15513.04       253.75 o
  17   3   7       2940.14       2918.75       156.15 o
  18   3   7      29919.09      28907.34       399.88 o
  19   3   7        953.47        701.74       144.14 o
  20   3   7      26862.72      26996.42       417.16 o
  21   3   7      17203.70      18668.91       402.30 o
  22   3   7      18622.50      19784.80       453.97 o
  23   3   7      11038.63      11320.79       419.33 o
  24   3   7      20752.65      20996.93       579.38 o
  25   3   7          1.73         68.05       239.10 o
   0   4   7      49107.84      39694.66       283.73 o
   1   4   7     137643.92     147511.05       520.96 o
   2   4   7     157375.95     154529.88       549.87 o
   3   4   7      51068.87      44785.74       240.80 o
   4   4   7      23083.67      22880.21       161.34 o
   5   4   7      13178.39      12839.39       131.11 o
   6   4   7         31.11         -2.18        36.84 o
   7   4   7       6467.35       6275.85       110.28 o
   8   4   7       4158.40       4175.29        98.73 o
   9   4   7       6375.51       6931.83       110.86 o
  10   4   7      31598.51      30847.79       230.96 o
  11   4   7      28677.77      27139.64       209.27 o
  12   4   7      38201.20      39176.47       280.19 o
  13   4   7       5551.22       6634.58       121.59 o
  14   4   7      42285.61      41455.84       351.64 o
  15   4   7      30549.72      30922.48       334.82 o
  16   4   7      12117.98      12047.25       232.19 o
  17   4   7       1063.42       1232.19       121.38 o
  18   4   7       1250.10       1302.09       146.32 o
  19   4   7       8942.02       9058.49       282.84 o
  20   4   7       1959.84       1876.65       187.96 o
  21   4   7       2599.67       3053.23       197.87 o
  22   4   7        173.77          8.37       156.41 o
  23   4   7      10260.76      10235.35       380.88 o
  24   4   7        132.46        432.47       221.82 o
  25   4   7       3855.27       4828.53       358.01 o
   1   5   7     345063.50     356238.78      1071.14 o
   2   5   7     101772.77      99049.48       393.86 o
   3   5   7      75222.70      74921.02       362.74 o
   4   5   7          3.56         86.32        31.73 o
   5   5   7      29676.02      27078.01       209.80 o
   6   5   7      37473.82      36394.17       247.96 o
   7   5   7       8070.33       6083.72       112.78 o
   8   5   7      13842.64      11914.46       155.69 o
   9   5   7      32595.54      35050.06       250.68 o
  10   5   7     141369.47     143775.19       625.07 o
  11   5   7      10193.61       9758.37       143.88 o
  12   5   7      86564.25      89432.28       452.60 o
  13   5   7      21540.52      20200.05       193.21 o
  14   5   7      13018.39      13601.20       204.71 o
  15   5   7        800.21        889.48       106.87 o
  16   5   7        661.36        812.43       111.78 o
  17   5   7         57.48          5.98       100.20 o
  18   5   7       2053.42       2533.38       167.05 o
  19   5   7          3.14         35.66       129.09 o
  20   5   7       9234.28       8799.01       296.68 o
  21   5   7        290.33        285.35       150.13 o
  22   5   7       2075.44       2448.76       216.60 o
  23   5   7        877.09       1188.14       234.20 o
  24   5   7        122.69        604.82       198.89 o
  25   5   7         39.76        265.57       244.72 o
   0   6   7     471252.03     444954.75      1985.88 o
   1   6   7      34206.23      31183.02       150.99 o
   2   6   7     261521.03     272016.69       844.57 o
   3   6   7      69973.88      69877.82       338.23 o
   4   6   7      94066.49      96716.01       443.40 o
   5   6   7      31241.87      32007.83       240.51 o
   6   6   7       6603.86       6881.22       116.83 o
   7   6   7       4437.01       4490.44       102.73 o
   8   6   7      21068.04      18769.60       190.50 o
   9   6   7       9640.84       7734.50       119.94 o
  10   6   7       8145.13       7473.48       124.46 o
  11   6   7      22923.55      23192.78       211.39 o
  12   6   7      53412.50      52191.09       333.31 o
  13   6   7        599.55        524.21        61.34 o
  14   6   7      62810.43      62453.90       403.84 o
  15   6   7     110806.21     109872.17       655.67 o
  16   6   7      10051.22       9174.24       222.95 o
  17   6   7        891.32        898.88       117.04 o
  18   6   7       3521.11       3506.22       185.16 o
  19   6   7      15241.06      14890.31       364.55 o
  20   6   7       7506.34       8030.66       296.04 o
  21   6   7       2755.66       2812.70       212.94 o
  22   6   7       5540.55       5366.24       263.71 o
  23   6   7       2951.82       2585.66       249.66 o
  24   6   7        990.04       1503.31       248.88 o
  25   6   7        645.97        938.91       235.37 o
   1   7   7          2.84        142.24        34.41 o
   2   7   7     252278.03     243353.77       778.66 o
   3   7   7      74678.10      80740.76       366.81 o
   4   7   7      41024.10      43407.35       262.91 o
   5   7   7     106236.70     100071.40       471.54 o
   6   7   7         52.30         52.85        48.61 o
   7   7   7        128.51        328.74        54.39 o
   8   7   7      35842.35      35324.40       260.28 o
   9   7   7      55800.79      60432.61       366.11 o
  10   7   7     277943.38     276239.59      1047.38 o
  11   7   7       4663.70       5593.67       128.53 o
  12   7   7     129873.72     130063.66       590.81 o
  13   7   7       5622.98       6266.69       142.97 o
  14   7   7      33502.94      34657.85       312.59 o
  15   7   7       2370.56       2567.64       139.41 o
  16   7   7       3347.61       3839.45       162.29 o
  17   7   7       2285.71       2466.19       145.49 o
  18   7   7      15212.08      15689.40       305.79 o
  19   7   7       2983.08       3434.86       218.42 o
  20   7   7      19828.62      18641.94       410.65 o
  21   7   7      16272.29      15624.93       391.88 o
  22   7   7       2049.58       2154.66       219.49 o
  23   7   7      11219.43      11730.29       406.80 o
  24   7   7       7269.11       7252.09       380.71 o
  25   7   7        811.59       1060.32       273.69 o
   0   8   7     175959.38     142338.16       740.43 o
   1   8   7       5120.35       4379.27        62.15 o
   2   8   7      44082.40      45867.81       240.52 o
   3   8   7     125060.36     125750.85       506.37 o
   4   8   7       9074.73       9119.35       115.02 o
   5   8   7        178.67        238.93        46.99 o
   6   8   7       5302.03       4390.11       111.49 o
   7   8   7       8049.80       6435.75       134.81 o
   8   8   7      10994.38      10332.71       151.46 o
   9   8   7      14030.06      12551.48       170.90 o
  10   8   7       9058.65      10760.06       169.13 o
  11   8   7       7737.53       9565.94       186.84 o
  12   8   7     118967.02     122957.88       599.65 o
  13   8   7       7753.90       8505.29       150.16 o
  14   8   7      62946.37      65015.14       423.39 o
  15   8   7      46349.83      45226.73       393.40 o
  16   8   7       9316.65       9780.08       226.05 o
  17   8   7       3386.91       3827.73       168.71 o
  18   8   7      28592.75      29591.83       422.32 o
  19   8   7       3213.17       2637.81       191.93 o
  20   8   7       4580.42       5627.92       269.97 o
  21   8   7      11495.41      11244.59       361.03 o
  22   8   7        677.90        770.43       237.27 o
  23   8   7          2.12       -170.47       170.47 o
  24   8   7        367.79        178.30       294.62 o
  25   8   7       1993.24       1960.23       265.63 o
   1   9   7      10417.31       8294.28        94.74 o
   2   9   7      11783.40      12266.38       120.46 o
   3   9   7        944.90       1932.86        69.74 o
   4   9   7       1610.51       1857.91        70.77 o
   5   9   7       1523.83       1177.21        65.78 o
   6   9   7      17804.41      17503.44       194.96 o
   7   9   7       5471.34       5887.88       136.18 o
   8   9   7      10961.31      10127.58       162.43 o
   9   9   7       2747.77       2708.03       102.99 o
  10   9   7      35157.95      34681.23       314.52 o
  11   9   7      37076.45      37738.41       295.38 o
  12   9   7      30854.50      31388.43       275.74 o
  13   9   7      27905.52      28759.75       275.81 o
  14   9   7      37847.09      35576.91       312.66 o
  15   9   7        138.04        135.41        90.45 o
  16   9   7      15952.47      17773.83       284.83 o
  17   9   7       9489.48       9055.47       243.80 o
  18   9   7      21809.78      22227.37       376.18 o
  19   9   7       4330.03       4382.20       221.42 o
  20   9   7      28509.95      27443.34       461.02 o
  21   9   7        977.16        721.88       194.64 o
  22   9   7       9533.75       9170.96       349.75 o
  23   9   7        150.34        115.98       198.66 o
  24   9   7       6004.45       5655.98       323.68 o
   0  10   7      45194.34      48844.90       365.68 o
   1  10   7       1542.41        876.60        42.90 o
   2  10   7      70042.58      70705.54       340.84 o
   3  10   7       7540.11       7057.58       112.14 o
   4  10   7      78337.84      79746.39       402.44 o
   5  10   7      15860.03      15660.58       157.50 o
   6  10   7      18496.74      18577.96       202.41 o
   7  10   7          8.06         94.90        57.52 o
   8  10   7       6031.36       6126.94       136.25 o
   9  10   7       1615.83       1255.95        80.79 o
  10  10   7      24579.58      24925.19       244.01 o
  11  10   7       1258.35       1671.35        92.81 o
  12  10   7      28237.49      27813.72       267.58 o
  13  10   7      23891.68      23244.37       264.87 o
  14  10   7       6751.56       6858.73       170.20 o
  15  10   7       3344.73       4108.91       153.91 o
  16  10   7      37361.09      36161.85       382.79 o
  17  10   7        587.04        275.65       127.26 o
  18  10   7      22446.60      22730.76       384.33 o
  19  10   7        136.31        198.23       141.13 o
  20  10   7      26695.83      26141.85       453.80 o
  21  10   7        690.12        830.33       175.87 o
  22  10   7        201.76       -179.37       179.37 o
  23  10   7        937.84        764.20       203.90 o
  24  10   7        818.57       1000.79       234.57 o
   1  11   7       1357.90       1194.18        51.21 o
   2  11   7       3599.67       4877.72        94.53 o
   3  11   7      12381.40      12533.73       145.89 o
   4  11   7      31480.97      30232.85       234.86 o
   5  11   7      53277.86      53186.07       310.34 o
   6  11   7      76054.54      75331.62       411.06 o
   7  11   7        462.01        327.52        58.99 o
   8  11   7      37651.30      39121.81       313.02 o
   9  11   7       3045.54       3848.02       123.09 o
  10  11   7       2343.71       2761.84       110.00 o
  11  11   7      18771.62      19094.66       220.55 o
  12  11   7         64.32         75.96        67.33 o
  13  11   7       9305.22      10028.89       194.72 o
  14  11   7       2790.88       2954.33       130.80 o
  15  11   7        669.72        820.88       103.69 o
  16  11   7       4191.52       4245.45       175.12 o
  17  11   7      20066.19      20770.69       326.54 o
  18  11   7       1771.87       2181.40       177.52 o
  19  11   7       9268.04       9128.71       287.89 o
  20  11   7       5802.50       6259.97       261.13 o
  21  11   7       1744.89       1656.36       204.17 o
  22  11   7       4900.18       5414.94       290.07 o
  23  11   7       1987.39       2071.60       245.75 o
  24  11   7       4267.33       4011.16       322.81 o
   0  12   7      21507.03      22649.93       247.43 o
   1  12   7       4826.44       3748.71        76.39 o
   2  12   7      35826.80      34507.48       242.70 o
   3  12   7      45594.57      44071.24       286.02 o
   4  12   7      41222.65      39532.38       276.63 o
   5  12   7      41214.05      41645.78       289.46 o
   6  12   7      36455.33      35538.57       261.66 o
   7  12   7       9552.84       9500.71       152.62 o
   8  12   7        872.75        740.86        76.47 o
   9  12   7      40735.75      40305.57       334.73 o
  10  12   7       4216.51       4583.61       134.43 o
  11  12   7       6380.39       6762.19       155.42 o
  12  12   7       6806.86       7139.48       163.40 o
  13  12   7       1206.99       1210.95       101.96 o
  14  12   7        131.94         64.94        80.80 o
  15  12   7      15203.05      14872.21       246.25 o
  16  12   7        598.14        625.97       115.31 o
  17  12   7      11754.50      12054.43       279.69 o
  18  12   7      18437.36      20017.80       365.17 o
  19  12   7        195.84        154.01       157.05 o
  20  12   7       3667.49       4017.72       245.40 o
  21  12   7       1135.23       1373.23       208.53 o
  22  12   7        415.09        125.00       192.77 o
  23  12   7        165.65         87.74       198.84 o
   1  13   7       7935.30       8241.58       103.65 o
   2  13   7       6587.05       7063.76       146.22 o
   3  13   7      31812.21      31841.63       273.45 o
   4  13   7      13234.46      12654.34       161.57 o
   5  13   7      59871.18      60242.28       375.67 o
   6  13   7        412.21        344.27        71.15 o
   7  13   7       2691.02       2710.87        87.17 o
   8  13   7      16760.88      16797.96       215.27 o
   9  13   7       2047.59       1776.13       104.14 o
  10  13   7        915.39       1468.81       105.23 o
  11  13   7        770.98        844.32        90.85 o
  12  13   7        457.42        630.50        94.13 o
  13  13   7         84.61        347.79        90.43 o
  14  13   7         59.08        249.05        95.40 o
  15  13   7        177.13         88.29        95.10 o
  16  13   7      10262.56      10657.97       266.45 o
  17  13   7       1790.12       2628.16       178.28 o
  18  13   7       6347.05       6654.77       243.82 o
  19  13   7          0.30        116.10       191.63 o
  20  13   7         24.08        295.77       186.55 o
  21  13   7        748.10        883.81       221.77 o
  22  13   7         19.90        198.08       275.64 o
  23  13   7        497.77         91.00       232.30 o
   0  14   7       2642.06       1879.17        91.34 o
   1  14   7      29816.48      28144.58       214.76 o
   2  14   7      82384.85      81478.30       426.59 o
   3  14   7      83346.99      83774.41       440.70 o
   4  14   7     260388.66     256795.41       962.92 o
   5  14   7       3412.66       3454.66       113.71 o
   6  14   7     153730.75     151116.34       678.14 o
   7  14   7       2533.87       2804.98       113.33 o
   8  14   7       2198.39       2282.94       110.23 o
   9  14   7      12653.80      11772.44       216.14 o
  10  14   7       1050.97        953.15       105.50 o
  11  14   7      18026.88      18420.59       258.22 o
  12  14   7      23565.76      24000.40       303.07 o
  13  14   7       2299.73       2563.05       136.73 o
  14  14   7        183.47        408.47       107.92 o
  15  14   7      32887.07      31259.49       367.08 o
  16  14   7      31581.98      30581.92       412.62 o
  17  14   7      18308.74      18067.56       352.41 o
  18  14   7      89001.71      86609.90       781.95 o
  19  14   7       1029.79       1034.69       203.40 o
  20  14   7      30600.91      31380.36       555.92 o
  21  14   7       7918.30       7807.89       343.18 o
  22  14   7       1767.06       1865.72       265.04 o
   1  15   7       2518.07       2633.76       101.65 o
   2  15   7       5475.15       6397.13       138.56 o
   3  15   7      33749.67      34068.13       274.79 o
   4  15   7      17393.38      17898.63       197.00 o
   5  15   7      20844.98      20690.97       225.79 o
   6  15   7      39940.45      40178.55       321.80 o
   7  15   7       7507.30       7449.97       161.52 o
   8  15   7       1936.85       1885.58       106.38 o
   9  15   7      10157.75      10123.88       213.06 o
  10  15   7      15980.81      17516.37       312.95 o
  11  15   7       1687.89       1679.74       122.69 o
  12  15   7      29995.97      29813.84       340.63 o
  13  15   7        626.33        808.74       122.84 o
  14  15   7      18289.05      19166.59       308.07 o
  15  15   7       2334.53       2310.48       161.08 o
  16  15   7      47724.02      45220.88       512.50 o
  17  15   7       4713.94       4907.15       242.42 o
  18  15   7      63074.76      58707.44       657.60 o
  19  15   7       7640.95       8209.80       331.77 o
  20  15   7      32386.62      31745.69       568.52 o
  21  15   7      11213.55      11913.69       405.51 o
  22  15   7       4253.68       3488.71       318.21 o
   0  16   7      63499.24      65257.08       589.94 o
   1  16   7      12795.06      12859.11       176.04 o
   2  16   7       1964.89       1597.55        92.36 o
   3  16   7       6980.97       7858.68       153.78 o
   4  16   7      17894.49      18719.69       200.10 o
   5  16   7      28703.31      28116.22       262.53 o
   6  16   7       5204.84       5838.76       143.62 o
   7  16   7      33323.38      33033.68       296.65 o
   8  16   7       1220.83       1080.43        92.55 o
   9  16   7       6839.38       7622.29       179.15 o
  10  16   7       5898.47       6337.31       180.68 o
  11  16   7      14641.71      15324.42       286.47 o
  12  16   7      55772.57      54071.29       496.86 o
  13  16   7         69.39         42.83       135.99 o
  14  16   7      41465.11      40090.24       463.07 o
  15  16   7      11494.23      12223.29       296.20 o
  16  16   7       1835.53       1890.45       183.26 o
  17  16   7        620.74        515.62       161.73 o
  18  16   7       8673.40       8053.34       308.69 o
  19  16   7      10552.38      10841.13       363.73 o
  20  16   7       2007.60       1506.88       230.29 o
  21  16   7      10195.17      10165.50       405.84 o
   1  17   7       4267.25       4850.54       151.68 o
   2  17   7      38156.53      35621.98       316.27 o
   3  17   7      26368.52      24982.23       257.68 o
   4  17   7      36532.21      35828.29       303.08 o
   5  17   7        655.56        409.85        79.44 o
   6  17   7      19458.65      19231.29       238.92 o
   7  17   7          2.08        166.97        74.25 o
   8  17   7      27486.79      29385.51       316.91 o
   9  17   7       1471.92       1338.26       113.02 o
  10  17   7      57353.86      57165.27       466.72 o
  11  17   7      11462.97      11321.42       258.02 o
  12  17   7      64638.77      63564.96       537.80 o
  13  17   7       2674.25       3009.67       182.71 o
  14  17   7      21115.31      19680.59       349.31 o
  15  17   7       2111.91       1903.42       173.25 o
  16  17   7       4476.92       4772.85       233.80 o
  17  17   7        720.99        490.09       166.92 o
  18  17   7       1623.72       1413.37       195.85 o
  19  17   7        696.47        520.51       181.18 o
  20  17   7       3211.99       2716.19       266.40 o
   0  18   7        167.44        289.57       119.14 o
   1  18   7          2.55         52.89        79.15 o
   2  18   7       2774.07       3225.25       186.69 o
   3  18   7      14908.32      15312.36       238.97 o
   4  18   7        558.75        787.99        88.86 o
   5  18   7      14726.94      14860.93       222.68 o
   6  18   7       1158.01        899.60        96.12 o
   7  18   7          2.92        -43.10        80.88 o
   8  18   7       6692.68       6783.19       184.97 o
   9  18   7      21466.14      20672.70       282.90 o
  10  18   7       2907.18       2831.88       141.56 o
  11  18   7      22077.24      21638.26       321.45 o
  12  18   7       1303.62       1239.95       145.25 o
  13  18   7      14582.57      14665.19       325.90 o
  14  18   7         99.68         45.84       137.23 o
  15  18   7       1882.24       1965.89       166.53 o
  16  18   7         34.75       -148.73       148.73 o
  17  18   7       5223.76       5959.54       291.18 o
  18  18   7        838.63        589.65       190.96 o
  19  18   7       5158.97       4749.21       296.71 o
  20  18   7       7900.31       7598.35       508.29 o
   1  19   7        176.17        292.67        93.39 o
   2  19   7       3604.02       3782.58       154.95 o
   3  19   7        428.33        722.78       108.85 o
   4  19   7       4300.02       4680.85       166.99 o
   5  19   7       3765.86       3554.95       147.98 o
   6  19   7       7743.21       7417.42       191.84 o
   7  19   7      31612.04      31454.67       342.16 o
   8  19   7      14269.22      13138.67       268.06 o
   9  19   7      87957.73      84653.63       617.85 o
  10  19   7      17505.70      17464.32       297.49 o
  11  19   7       3323.73       3381.63       185.31 o
  12  19   7       7579.28       7574.51       245.67 o
  13  19   7          1.61         20.63       131.71 o
  14  19   7       1583.99       1351.99       170.73 o
  15  19   7       1195.90       1321.81       163.53 o
  16  19   7        667.85        476.59       161.66 o
  17  19   7          1.10       -184.80       184.80 o
  18  19   7        253.30          6.56       190.01 o
  19  19   7       1436.65       1317.94       231.08 o
   0  20   7      37527.41      37213.21       627.75 o
   1  20   7        888.61        747.97       124.08 o
   2  20   7      44937.14      43502.52       484.95 o
   3  20   7        227.43         67.93       114.51 o
   4  20   7       2604.99       2753.53       182.28 o
   5  20   7       1402.86       1721.36       159.65 o
   6  20   7       4071.60       4225.09       191.75 o
   7  20   7         27.60        302.42       122.68 o
   8  20   7      21844.18      21717.65       350.79 o
   9  20   7          2.72         -3.44       126.62 o
  10  20   7      12010.16      11557.71       292.62 o
  11  20   7        990.83       1323.59       172.07 o
  12  20   7         23.76       -145.85       145.85 o
  13  20   7       3196.99       2900.99       199.69 o
  14  20   7      14077.84      14276.68       335.86 o
  15  20   7       7834.66       6846.81       275.18 o
  16  20   7       1494.21       1285.17       227.88 o
  17  20   7       2915.66       2896.80       246.86 o
  18  20   7        523.19        399.38       200.25 o
   1  21   7          0.69       -111.86       111.86 o
   2  21   7      19581.07      19609.72       367.92 o
   3  21   7       8109.13       9143.43       298.65 o
   4  21   7       7320.05       7529.80       280.91 o
   5  21   7      11465.97      11421.97       331.35 o
   6  21   7       5778.76       6705.77       354.21 o
   7  21   7      12009.06      11818.46       322.02 o
   8  21   7        782.19       1246.11       203.23 o
   9  21   7      71461.05      70073.59       648.40 o
  10  21   7      34685.03      34186.93       487.96 o
  11  21   7      14511.47      13994.97       349.43 o
  12  21   7      36696.89      35588.40       533.08 o
  13  21   7        468.82        225.29       198.15 o
  14  21   7       2721.33       2714.60       219.15 o
  15  21   7        768.30        815.68       171.59 o
  16  21   7       2364.82       2347.70       232.26 o
  17  21   7       1399.36       1290.04       232.22 o
   0  22   7       7296.24       8161.11       402.59 o
   1  22   7        334.22         48.18       136.37 o
   2  22   7       4761.98       4904.19       235.62 o
   3  22   7       3634.48       3753.24       223.19 o
   4  22   7        883.06       1000.74       174.34 o
   5  22   7       6957.03       7233.22       301.14 o
   6  22   7       7020.19       7047.80       289.75 o
   7  22   7       2997.54       3339.11       219.56 o
   8  22   7      38607.22      38958.30       524.15 o
   9  22   7          9.97         26.55       173.38 o
  10  22   7      46897.36      45309.86       652.89 o
  11  22   7       1525.77       1530.17       218.28 o
  12  22   7      10324.66       9909.30       395.64 o
  13  22   7       1120.01       1287.04       207.84 o
  14  22   7         70.59        537.83       185.07 o
  15  22   7          0.03        195.73       188.89 o
  16  22   7       1419.31       1480.34       232.80 o
   1  23   7       9796.48      10598.29       328.15 o
   2  23   7       1339.66       1652.92       231.29 o
   3  23   7       1648.61       1638.92       208.03 o
   4  23   7      14861.39      16010.25       418.68 o
   5  23   7       9848.46      10144.11       353.76 o
   6  23   7     102754.34     100579.95       977.65 o
   7  23   7       2035.26       2019.15       249.37 o
   8  23   7      64392.24      63589.75       754.47 o
   9  23   7      11014.05      10845.64       360.63 o
  10  23   7       2158.56       2169.67       238.85 o
  11  23   7         24.80        150.63       189.76 o
  12  23   7         18.78       -115.09       213.66 o
  13  23   7       9555.34      10043.60       397.19 o
  14  23   7       5365.60       5639.00       335.07 o
  15  23   7        283.07        -12.46       207.17 o
   0  24   7       6398.28       5829.62       506.68 o
   1  24   7        293.76         54.72       167.59 o
   2  24   7      13012.04      13419.22       419.01 o
   3  24   7       9009.28       9071.88       363.21 o
   4  24   7      16886.93      17900.35       505.15 o
   5  24   7      34509.39      34289.68       602.51 o
   6  24   7       8502.98       9476.93       410.44 o
   7  24   7      23540.00      24306.13       543.56 o
   8  24   7       7604.41       7603.58       327.74 o
   9  24   7       1819.47       2099.06       230.67 o
  10  24   7       2469.50       2802.75       245.09 o
  11  24   7         56.96        163.94       172.47 o
  12  24   7        143.15         44.60       183.65 o
  13  24   7          2.14       -176.75       176.75 o
  14  24   7       1593.40       1893.55       250.25 o
   1  25   7       5044.56       5692.93       318.93 o
   2  25   7       4378.55       4355.18       294.83 o
   3  25   7         55.21       -174.51       174.51 o
   4  25   7       3108.58       2606.88       258.57 o
   5  25   7       2286.04       2051.74       245.01 o
   6  25   7       4775.11       4989.71       322.72 o
   7  25   7         73.62       -139.07       191.54 o
   8  25   7       3638.01       4110.95       263.70 o
   9  25   7          3.09         65.47       199.76 o
  10  25   7        145.94         39.50       204.68 o
  11  25   7         56.80        310.36       252.47 o
  12  25   7        101.07         96.87       190.13 o
   0  26   7       4282.53       3796.91       402.39 o
   1  26   7       1578.98       1398.52       248.00 o
   2  26   7       1208.51        931.85       221.76 o
   3  26   7        853.74       1209.56       241.84 o
   4  26   7       1234.72        900.00       229.05 o
   5  26   7       1936.64       2239.45       254.84 o
   6  26   7       1439.62       1389.39       243.65 o
   7  26   7       3610.96       4676.35       335.97 o
   8  26   7          2.59        -61.46       201.73 o
   9  26   7          1.75        495.72       204.16 o
  10  26   7        638.20        475.50       259.34 o
   1  27   7        463.19       1456.10       301.67 o
   2  27   7       1399.07       2049.18       437.78 o
   3  27   7       4212.40       5132.33       339.38 o
   4  27   7       1466.40       2306.71       340.21 o
   5  27   7       3935.96       4457.21       343.98 o
   6  27   7       8877.52       9225.34       445.22 o
   7  27   7          2.75         43.05       207.67 o
   8  27   7       5940.04       6300.06       381.05 o
   0  28   7      10435.33      13059.40      1042.62 o
   1  28   7       2246.45       1776.54       479.48 o
   2  28   7       5496.32       5978.01       505.51 o
   3  28   7      17922.08      20476.48       796.48 o
   4  28   7       1293.74       1698.11       345.84 o
   5  28   7       2092.60       1459.04       296.37 o
   0   0   8     506459.88     590624.50      3260.04 o
   1   0   8      48138.09      46922.30       301.09 o
   2   0   8        234.09       1337.74        67.42 o
   3   0   8      29553.67      27922.53       267.03 o
   4   0   8       1109.89       3179.66       103.21 o
   5   0   8      77508.20      69483.92       450.10 o
   6   0   8      50294.27      50756.20       368.63 o
   7   0   8      38778.04      34992.10       285.45 o
   8   0   8      34285.27      22669.23       258.05 o
   9   0   8      18846.62      18021.13       263.77 o
  10   0   8      49748.74      47909.43       720.66 o
  11   0   8       9585.21      10057.30       225.56 o
  12   0   8         32.46         48.81        82.14 o
  13   0   8      30673.58      30661.26       395.89 o
  14   0   8      65159.88      65680.56       685.93 o
  15   0   8      49267.95      49322.05       579.58 o
  16   0   8       6966.75       8154.00       267.49 o
  17   0   8         27.37        -15.56       133.96 o
  18   0   8       6326.56       6580.04       287.74 o
  19   0   8      17691.55      17510.80       539.98 o
  20   0   8     107530.15     106971.32      1335.83 o
  21   0   8      52071.04      49823.04       883.62 o
  22   0   8     177625.12     177354.11      1894.49 o
  23   0   8       1691.87       2242.16       434.84 o
  24   0   8      21766.80      21430.31       743.20 o
  25   0   8        154.28        -86.11       306.40 o
   1   1   8      25439.52      22101.64       136.13 o
   2   1   8      81704.07      96536.05       377.47 o
   3   1   8     129637.60     143044.86       558.94 o
   4   1   8        546.49        451.20        42.55 o
   5   1   8        184.56        418.57        40.64 o
   6   1   8      23104.06      26162.66       206.55 o
   7   1   8      15507.23      20058.07       152.94 o
   8   1   8       8343.13       7938.44        99.94 o
   9   1   8        183.31        381.64        41.33 o
  10   1   8      12233.79      12188.43       161.16 o
  11   1   8      10116.12       8938.72       173.49 o
  12   1   8      23157.04      23548.36       235.69 o
  13   1   8      12001.24      12186.35       184.24 o
  14   1   8      10596.21      11178.77       189.08 o
  15   1   8       2658.42       2644.59       113.69 o
  16   1   8      32758.15      32120.95       324.57 o
  17   1   8      10458.97      10625.93       224.65 o
  18   1   8       3458.81       4027.69       185.33 o
  19   1   8        917.18        893.44       154.95 o
  20   1   8        440.08        669.89       172.81 o
  21   1   8      12568.74      13573.97       400.89 o
  22   1   8       2810.36       3471.77       273.05 o
  23   1   8      16432.46      16665.99       499.97 o
  24   1   8        582.50        989.56       289.06 o
  25   1   8       6194.17       6304.63       389.48 o
   0   2   8     868143.06     932376.69      4183.22 o
   1   2   8      14084.88      16129.66       144.98 o
   2   2   8      27645.17      25906.48       158.53 o
   3   2   8      27238.09      27186.35       187.19 o
   4   2   8      28176.24      32051.83       205.53 o
   5   2   8     108687.27     114951.86       456.75 o
   6   2   8       6317.37       9121.48       167.01 o
   7   2   8        216.31        403.61        44.26 o
   8   2   8      41869.97      37506.86       235.79 o
   9   2   8      15032.03      18055.48       172.13 o
  10   2   8      40222.84      39669.92       259.54 o
  11   2   8       9378.99       7825.81       128.46 o
  12   2   8       5303.07       6539.06       138.67 o
  13   2   8        269.20        519.33        71.40 o
  14   2   8       9525.91      10124.71       176.29 o
  15   2   8       2990.05       2907.33       122.38 o
  16   2   8       2874.70       3357.21       141.27 o
  17   2   8        194.26        253.90       114.23 o
  18   2   8       1649.43       1480.60       155.28 o
  19   2   8         81.74         19.62       126.06 o
  20   2   8      36576.17      35713.44       500.21 o
  21   2   8        142.12        592.49       162.87 o
  22   2   8      55303.96      54080.14       753.52 o
  23   2   8        313.00        296.12       199.55 o
  24   2   8       1392.71       1836.04       280.76 o
  25   2   8       2636.09       2404.78       279.31 o
   1   3   8      46309.14      49391.17       236.07 o
   2   3   8        984.22        935.46        39.46 o
   3   3   8      14858.21      13745.70       127.90 o
   4   3   8       9906.37      15558.18       143.99 o
   5   3   8       8089.54       6888.65        88.41 o
   6   3   8     146670.66     145060.69       578.89 o
   7   3   8       7849.73       7619.86       114.38 o
   8   3   8       1849.91       2500.03        79.43 o
   9   3   8        815.05        524.82        46.22 o
  10   3   8      41355.64      38355.78       257.16 o
  11   3   8       2109.31       1512.48        63.24 o
  12   3   8      11505.48      11353.72       124.51 o
  13   3   8      23106.97      22427.77       218.43 o
  14   3   8         97.68         54.79        65.68 o
  15   3   8      20654.39      21027.03       275.11 o
  16   3   8      23838.43      24463.52       306.69 o
  17   3   8        551.23        611.66       120.58 o
  18   3   8      29959.38      30450.05       424.49 o
  19   3   8        268.55         84.94       154.98 o
  20   3   8        163.74        113.48       141.68 o
  21   3   8      15550.40      15628.83       406.30 o
  22   3   8       9680.81      10111.24       340.65 o
  23   3   8      18742.91      19422.57       471.85 o
  24   3   8       5418.75       6440.88       403.40 o
  25   3   8       1154.32        954.36       247.13 o
   0   4   8     212138.73     238489.16      1415.83 o
   1   4   8     139919.56     131018.52       463.59 o
   2   4   8     103623.58     102697.35       387.44 o
   3   4   8       2052.62       2072.95        97.64 o
   4   4   8       2119.26       2991.17        69.70 o
   5   4   8      39678.73      40889.81       236.96 o
   6   4   8       4299.14       5032.53        95.60 o
   7   4   8     110278.92     103578.94       471.23 o
   8   4   8      41287.63      39993.19       273.90 o
   9   4   8      26323.96      24200.10       215.19 o
  10   4   8       6088.89       5012.85       102.27 o
  11   4   8      19032.15      16758.50       167.37 o
  12   4   8      16624.85      16721.40       177.22 o
  13   4   8      18361.01      17942.15       217.34 o
  14   4   8       3536.89       3272.86       112.57 o
  15   4   8      54116.59      52687.48       433.17 o
  16   4   8       7092.45       8062.16       215.62 o
  17   4   8      35336.36      35081.96       397.28 o
  18   4   8       4453.09       4323.23       200.54 o
  19   4   8        789.54        928.94       151.47 o
  20   4   8        243.37        306.37       152.55 o
  21   4   8       8626.39       8651.92       314.74 o
  22   4   8        439.24        489.50       170.43 o
  23   4   8       3321.93       3361.76       254.70 o
  24   4   8       1327.10       1246.70       262.15 o
  25   4   8       3326.11       3702.93       331.99 o
   1   5   8      21056.28      20326.78       137.05 o
   2   5   8       2231.71       2121.75        56.62 o
   3   5   8       2840.03       3465.53        76.48 o
   4   5   8        273.46        479.70        43.87 o
   5   5   8       1927.66       2363.10        78.74 o
   6   5   8      13602.64      12875.46       150.20 o
   7   5   8       3048.04       3119.17        92.00 o
   8   5   8      19483.81      17898.56       185.84 o
   9   5   8       1069.35        996.55        70.11 o
  10   5   8          5.10         60.37        56.16 o
  11   5   8      24907.17      23164.07       205.96 o
  12   5   8      19607.55      20135.00       191.01 o
  13   5   8       9749.71      10853.03       149.18 o
  14   5   8      87055.21      86625.56       565.88 o
  15   5   8        100.08         29.35        96.99 o
  16   5   8      26925.73      26639.85       346.77 o
  17   5   8      21782.35      20832.83       310.56 o
  18   5   8        229.54        406.59       129.19 o
  19   5   8       2121.91       2263.88       190.89 o
  20   5   8        284.44        177.30       155.23 o
  21   5   8       5356.30       5659.73       271.16 o
  22   5   8        133.81       -163.31       163.31 o
  23   5   8        398.34        407.43       199.79 o
  24   5   8         36.96         98.55       208.29 o
  25   5   8       3459.66       3103.25       299.05 o
   0   6   8      43922.61      35338.73       369.56 o
   1   6   8       8037.55       6035.23        78.23 o
   2   6   8      45768.88      40633.62       212.63 o
   3   6   8     179267.17     185066.48       715.78 o
   4   6   8     136699.52     138742.81       581.67 o
   5   6   8      93826.18      91572.91       434.95 o
   6   6   8      48976.14      45660.69       292.12 o
   7   6   8         47.82        307.77        57.11 o
   8   6   8       7129.97       7303.22       136.34 o
   9   6   8       5730.50       4428.52       118.29 o
  10   6   8      19474.60      17260.20       226.83 o
  11   6   8      43482.04      45400.52       341.15 o
  12   6   8         20.87        233.63        52.97 o
  13   6   8       1159.72       1011.36        70.70 o
  14   6   8      25959.82      23848.85       286.47 o
  15   6   8      44593.11      43848.48       405.80 o
  16   6   8       3685.80       3216.47       167.40 o
  17   6   8      38494.59      38823.89       416.12 o
  18   6   8      19988.98      20411.78       357.38 o
  19   6   8       1519.00       1496.05       176.06 o
  20   6   8       1550.00       1505.72       180.46 o
  21   6   8        969.67        902.50       180.21 o
  22   6   8       6291.81       6793.24       333.90 o
  23   6   8       5650.94       6103.36       307.25 o
  24   6   8         30.12        228.03       215.17 o
  25   6   8       3462.38       2956.75       328.60 o
   1   7   8      59686.01      58832.29       268.70 o
   2   7   8      55490.05      53364.49       249.20 o
   3   7   8      38598.07      34848.54       221.73 o
   4   7   8     111524.23     117851.59       507.06 o
   5   7   8      26184.79      26321.71       205.30 o
   6   7   8      48354.61      51185.46       317.80 o
   7   7   8        981.68       1627.98        74.56 o
   8   7   8       9107.57       9335.80       147.41 o
   9   7   8       6164.93       6980.89       136.73 o
  10   7   8        423.70        368.36        66.63 o
  11   7   8      25730.04      24599.84       247.91 o
  12   7   8       2281.60       2725.80        93.59 o
  13   7   8     115957.29     112806.28       558.99 o
  14   7   8     202696.06     201016.61       897.38 o
  15   7   8      31955.46      31600.55       344.56 o
  16   7   8     126663.87     124884.22       723.91 o
  17   7   8      16629.99      17485.25       291.60 o
  18   7   8        921.38       1084.72       153.32 o
  19   7   8       1625.08       2050.81       195.84 o
  20   7   8       3477.20       4024.12       246.31 o
  21   7   8       7624.52       7321.74       303.15 o
  22   7   8        204.23        492.07       169.77 o
  23   7   8       2582.60       2847.06       277.68 o
  24   7   8       2065.77       1659.04       245.69 o
  25   7   8       4105.39       4373.08       385.50 o
   0   8   8      24723.54      24654.03       214.24 o
   1   8   8        562.43        538.86        32.91 o
   2   8   8      79024.15      72800.06       324.45 o
   3   8   8       1561.01       1637.73        70.71 o
   4   8   8     204115.36     202054.16       753.05 o
   5   8   8       8675.09      10988.29       137.42 o
   6   8   8      95512.12      92573.54       472.66 o
   7   8   8      41619.42      40050.46       296.56 o
   8   8   8        199.45        391.22        61.48 o
   9   8   8       1179.84       1653.57        88.47 o
  10   8   8        398.27        237.43        71.75 o
  11   8   8      40664.30      42297.54       325.47 o
  12   8   8       6145.22       5313.85       160.90 o
  13   8   8      22760.10      21346.46       243.20 o
  14   8   8        861.40        940.45        98.59 o
  15   8   8       3324.46       3681.24       154.06 o
  16   8   8      58053.07      57731.50       476.36 o
  17   8   8       2301.71       2461.90       162.83 o
  18   8   8      64311.75      63708.73       576.85 o
  19   8   8       9670.74       9893.38       306.90 o
  20   8   8      21098.18      20992.87       444.51 o
  21   8   8       5320.28       5221.75       266.78 o
  22   8   8         98.98       -162.26       162.26 o
  23   8   8        658.91        280.28       226.69 o
  24   8   8      15696.20      17279.22       511.04 o
   1   9   8      31823.58      32483.63       187.95 o
   2   9   8     101265.44      96175.29       407.91 o
   3   9   8      62083.39      59435.40       302.63 o
   4   9   8      73079.13      71436.03       378.98 o
   5   9   8      85093.44      81001.70       406.71 o
   6   9   8      27915.01      29361.02       246.07 o
   7   9   8       2441.14       3467.10       109.95 o
   8   9   8       4439.83       4853.30       129.12 o
   9   9   8      62707.32      62442.97       399.82 o
  10   9   8      23117.72      24963.61       249.67 o
  11   9   8      38103.66      38454.64       315.42 o
  12   9   8       4759.70       5411.31       138.36 o
  13   9   8        362.56         43.27        70.22 o
  14   9   8      33821.19      32707.15       312.26 o
  15   9   8      36843.50      36000.98       368.44 o
  16   9   8       9673.22      10763.11       243.00 o
  17   9   8      14678.39      14597.26       291.03 o
  18   9   8       3732.38       3592.24       186.71 o
  19   9   8       7343.12       7215.96       263.46 o
  20   9   8      19713.51      21550.76       450.90 o
  21   9   8        319.53        233.37       174.60 o
  22   9   8        131.62        108.91       176.09 o
  23   9   8       1103.61       1314.67       220.60 o
  24   9   8        869.35        949.02       226.26 o
   0  10   8      45731.53      48397.40       379.28 o
   1  10   8       6616.48       8764.00       101.75 o
   2  10   8       7187.70       8436.62       108.26 o
   3  10   8      39410.95      39406.70       249.16 o
   4  10   8      91951.17      89581.30       425.88 o
   5  10   8      34944.86      32071.21       246.60 o
   6  10   8      41343.04      44735.17       312.50 o
   7  10   8       5426.53       7197.84       153.30 o
   8  10   8       3621.93       3445.55       117.62 o
   9  10   8      13263.50      12462.83       187.19 o
  10  10   8      58384.21      59187.71       399.20 o
  11  10   8        694.17       1031.62        86.38 o
  12  10   8      28040.43      27086.14       261.62 o
  13  10   8        844.69        785.54        89.96 o
  14  10   8        912.11        891.45        91.43 o
  15  10   8       2353.07       2391.93       132.69 o
  16  10   8      21673.17      19997.14       310.15 o
  17  10   8        827.21        940.83       132.29 o
  18  10   8      10252.73      10146.80       283.47 o
  19  10   8       1266.72       1312.56       167.99 o
  20  10   8       4219.15       5041.09       272.82 o
  21  10   8       2672.22       1973.79       225.04 o
  22  10   8       2791.12       2933.15       230.30 o
  23  10   8        257.68        191.69       198.38 o
  24  10   8      14605.59      14938.77       491.47 o
   1  11   8      17441.61      17720.00       150.13 o
   2  11   8       4378.06       4506.45        83.92 o
   3  11   8        231.46         35.57        42.02 o
   4  11   8      51146.78      52098.66       311.93 o
   5  11   8      14917.11      14497.51       165.91 o
   6  11   8       4593.80       4802.76       110.79 o
   7  11   8       9529.98       9724.79       163.01 o
   8  11   8      10895.46      10764.20       175.18 o
   9  11   8        121.27        163.92        65.52 o
  10  11   8       2179.51       2124.38       104.87 o
  11  11   8        294.73        419.96        79.43 o
  12  11   8       1454.01       1361.32        91.79 o
  13  11   8       1611.50       1613.94       106.69 o
  14  11   8       8977.59       9712.30       198.74 o
  15  11   8       8598.36       9242.71       226.64 o
  16  11   8       2020.37       2046.30       137.31 o
  17  11   8       1932.25       2441.30       160.20 o
  18  11   8       4429.93       3934.51       198.97 o
  19  11   8       6579.77       6751.78       258.06 o
  20  11   8          2.38       -102.40       153.82 o
  21  11   8       3746.04       4143.30       266.21 o
  22  11   8       5991.95       6538.36       307.94 o
  23  11   8       1035.32        650.80       214.41 o
   0  12   8      94174.54      97693.23       580.29 o
   1  12   8         97.23         56.28        42.37 o
   2  12   8      18002.28      18823.92       164.95 o
   3  12   8       3918.17       3990.21       100.96 o
   4  12   8       3188.86       3208.21        95.98 o
   5  12   8        699.06        903.98        65.49 o
   6  12   8          4.11        -54.93        54.93 o
   7  12   8      16478.31      15942.72       181.96 o
   8  12   8        631.46        593.08        78.17 o
   9  12   8       2100.66       1957.85       104.30 o
  10  12   8      11693.56      12114.97       197.26 o
  11  12   8       5791.93       6316.33       160.99 o
  12  12   8      42476.33      40857.55       340.95 o
  13  12   8      12882.90      12032.16       212.85 o
  14  12   8       9524.85       9464.26       200.59 o
  15  12   8         13.65        221.26        94.68 o
  16  12   8        193.61        -19.27       100.65 o
  17  12   8       7342.47       7752.79       237.55 o
  18  12   8        167.14         98.49       135.53 o
  19  12   8      23965.56      23390.20       425.02 o
  20  12   8       4733.40       5255.46       269.69 o
  21  12   8      26801.39      27210.22       544.01 o
  22  12   8          0.27        -56.34       185.65 o
  23  12   8       1101.27       1084.63       261.76 o
   1  13   8      14451.33      13148.15       134.63 o
   2  13   8      36653.86      36643.13       311.52 o
   3  13   8      59122.55      56593.99       320.06 o
   4  13   8      98485.20      93309.82       473.98 o
   5  13   8      98386.51      94856.44       472.68 o
   6  13   8      13666.08      13194.59       183.08 o
   7  13   8       9268.15       9093.46       151.02 o
   8  13   8      32929.92      34151.21       304.21 o
   9  13   8      99049.05      98723.84       567.74 o
  10  13   8     130431.10     132912.52       702.26 o
  11  13   8      61843.42      58999.32       427.63 o
  12  13   8      55885.98      55600.19       427.59 o
  13  13   8      22947.00      22068.42       281.10 o
  14  13   8        260.10        305.63       100.98 o
  15  13   8       2219.96       2499.03       157.22 o
  16  13   8       5331.22       5906.62       211.29 o
  17  13   8      22358.06      22977.90       366.37 o
  18  13   8        250.60        361.91       148.64 o
  19  13   8       8360.11       9137.77       308.61 o
  20  13   8      33982.68      33394.65       512.48 o
  21  13   8        759.62        935.97       217.12 o
  22  13   8      10080.66      10215.73       388.79 o
  23  13   8       5994.01       5918.41       323.54 o
   0  14   8      51406.23      49582.03       391.64 o
   1  14   8       3254.66       3679.53        84.52 o
   2  14   8      83012.06      82078.98       443.33 o
   3  14   8      21816.91      22396.20       217.61 o
   4  14   8      89656.61      87932.12       475.53 o
   5  14   8      17580.61      17429.70       200.61 o
   6  14   8      18500.65      19084.50       218.54 o
   7  14   8      17191.51      16030.77       209.49 o
   8  14   8      16432.56      17523.47       239.07 o
   9  14   8      20858.97      20553.46       274.29 o
  10  14   8      36887.75      37528.07       372.72 o
  11  14   8        319.22        353.74        95.20 o
  12  14   8      11611.19      11609.32       227.08 o
  13  14   8       1334.34       1869.02       130.06 o
  14  14   8        824.43        482.59       115.59 o
  15  14   8       5203.35       5375.85       195.15 o
  16  14   8       4100.42       3963.56       200.60 o
  17  14   8       9375.12       9118.02       269.41 o
  18  14   8       1485.46       2375.76       197.98 o
  19  14   8       6105.38       7269.72       308.36 o
  20  14   8       4378.58       4792.18       294.54 o
  21  14   8       6777.75       7164.42       332.04 o
  22  14   8       3238.11       3108.78       279.37 o
   1  15   8         35.70         19.56        61.00 o
   2  15   8     104454.62     102725.09       524.74 o
   3  15   8       5694.30       6360.69       136.38 o
   4  15   8      50646.65      49106.44       329.02 o
   5  15   8      24885.96      23328.88       239.11 o
   6  15   8          0.22        -61.83        61.83 o
   7  15   8       1037.54        792.25        80.09 o
   8  15   8       6846.28       7095.11       166.26 o
   9  15   8       7050.77       7761.19       191.14 o
  10  15   8     138857.91     132926.55       751.60 o
  11  15   8        694.57        556.79       105.12 o
  12  15   8      46749.98      45608.83       416.66 o
  13  15   8      19262.88      19683.91       303.03 o
  14  15   8        989.09       1241.18       133.82 o
  15  15   8      19771.10      18670.46       327.91 o
  16  15   8      17400.12      18163.21       366.12 o
  17  15   8       3337.68       3903.27       217.83 o
  18  15   8        782.30       1449.78       206.68 o
  19  15   8       5009.44       5139.66       284.58 o
  20  15   8      33828.29      33611.97       612.86 o
  21  15   8         43.28       -177.33       177.33 o
  22  15   8        505.96        432.16       230.53 o
   0  16   8      95630.45      94101.49       804.91 o
   1  16   8         62.54        -64.56        64.56 o
   2  16   8     117273.84     117540.15       584.50 o
   3  16   8      27127.03      27686.59       254.47 o
   4  16   8      51509.43      51083.87       342.57 o
   5  16   8      11003.01      11061.55       180.13 o
   6  16   8       1519.78       1676.41        92.32 o
   7  16   8      13915.55      13994.66       204.15 o
   8  16   8       1431.88       1462.70        99.05 o
   9  16   8      25223.18      23290.88       281.29 o
  10  16   8      46435.73      45000.46       410.25 o
  11  16   8      41449.15      42343.53       422.83 o
  12  16   8       7172.04       6898.78       215.95 o
  13  16   8       4652.15       5352.00       210.48 o
  14  16   8        112.78        182.75       133.11 o
  15  16   8         17.34         68.13       139.55 o
  16  16   8        256.03        305.63       164.24 o
  17  16   8         54.47        133.92       162.58 o
  18  16   8        690.29       1296.06       199.87 o
  19  16   8       1132.66        879.82       201.31 o
  20  16   8         99.31         65.52       209.80 o
  21  16   8       2230.26       2084.79       264.84 o
   1  17   8      39785.84      39107.75       356.65 o
   2  17   8       6453.36       6200.48       156.41 o
   3  17   8       4905.50       5167.34       140.76 o
   4  17   8       2061.77       2574.26       107.05 o
   5  17   8       1360.94       1696.71        98.02 o
   6  17   8      41361.54      40540.49       333.75 o
   7  17   8       2754.12       3363.90       125.16 o
   8  17   8         58.34        -80.64        80.64 o
   9  17   8         17.91        -86.75        86.75 o
  10  17   8       8892.42       9541.16       232.69 o
  11  17   8       1918.74       1588.18       142.23 o
  12  17   8      10987.00      11334.49       275.54 o
  13  17   8      15229.15      15766.50       319.73 o
  14  17   8        138.33        202.33       140.39 o
  15  17   8       8014.76       8265.00       269.69 o
  16  17   8       2644.29       2665.22       207.17 o
  17  17   8       1197.73       1229.80       197.52 o
  18  17   8       3335.23       3348.63       243.39 o
  19  17   8         68.00       -108.15       196.45 o
  20  17   8      12069.76      12418.25       448.97 o
   0  18   8      31115.06      29950.62       451.95 o
   1  18   8       3004.34       2637.75       127.91 o
   2  18   8      14740.30      15325.89       244.10 o
   3  18   8      23947.97      24507.44       292.86 o
   4  18   8       6807.43       6842.31       166.50 o
   5  18   8         37.74         52.88        77.87 o
   6  18   8         15.28        -43.53        76.93 o
   7  18   8       3914.42       4077.87       157.23 o
   8  18   8        391.18        317.87        95.15 o
   9  18   8        972.36       1339.51       122.51 o
  10  18   8        226.92        339.80       113.38 o
  11  18   8      12208.64      12953.53       274.75 o
  12  18   8        996.18        816.58       131.79 o
  13  18   8       1844.04       2116.11       176.67 o
  14  18   8       4150.53       4203.82       236.03 o
  15  18   8       1980.37       1961.75       192.04 o
  16  18   8       4303.87       4505.51       245.38 o
  17  18   8       4782.49       4871.85       270.52 o
  18  18   8         73.45         59.33       184.89 o
  19  18   8         86.72        304.48       210.97 o
  20  18   8       1009.13       1027.35       214.23 o
   1  19   8          8.94          5.36       102.31 o
   2  19   8        350.99        257.86       111.46 o
   3  19   8       1677.14       1472.42       144.81 o
   4  19   8      13952.99      14492.27       298.94 o
   5  19   8       3627.69       3640.72       160.59 o
   6  19   8      15861.90      16268.51       270.11 o
   7  19   8        164.27        141.32       105.21 o
   8  19   8         21.94        116.44       113.68 o
   9  19   8        348.35        328.09       120.25 o
  10  19   8        506.47        557.62       123.25 o
  11  19   8       1169.42        989.59       147.25 o
  12  19   8       1711.52       2005.41       160.34 o
  13  19   8       9804.17       9853.06       274.51 o
  14  19   8        382.92        363.02       141.66 o
  15  19   8       9965.15      10174.93       324.61 o
  16  19   8       6079.27       6862.13       292.41 o
  17  19   8        211.68       -199.30       199.30 o
  18  19   8       5549.95       5782.41       326.77 o
  19  19   8       2373.09       2530.70       257.30 o
   0  20   8       3290.66       2786.90       235.31 o
   1  20   8       4580.05       5441.81       211.78 o
   2  20   8      14409.50      15438.79       314.06 o
   3  20   8      18947.90      19027.47       339.94 o
   4  20   8      34799.16      33297.88       454.63 o
   5  20   8      41446.83      41130.70       480.64 o
   6  20   8       2477.37       2620.52       179.66 o
   7  20   8      50002.15      49421.27       526.58 o
   8  20   8      20681.10      21039.33       370.63 o
   9  20   8      52827.11      51735.81       527.67 o
  10  20   8      34495.93      35212.07       443.48 o
  11  20   8      31995.48      31639.49       453.31 o
  12  20   8       1112.63        722.84       158.53 o
  13  20   8       5588.02       5449.09       240.98 o
  14  20   8          0.96         41.88       147.89 o
  15  20   8          1.54        120.84       162.49 o
  16  20   8       4501.18       4045.13       246.79 o
  17  20   8       5650.50       5927.92       346.10 o
  18  20   8       4298.64       4661.40       316.40 o
   1  21   8       1077.13        945.68       138.37 o
   2  21   8         34.83        -63.05       126.92 o
   3  21   8      10972.64      10976.58       306.23 o
   4  21   8       6705.99       6096.56       265.28 o
   5  21   8       3164.21       3415.26       217.33 o
   6  21   8      53117.83      51299.64       631.22 o
   7  21   8       6427.45       6120.70       254.75 o
   8  21   8      53916.35      50952.09       582.70 o
   9  21   8      11192.77      12615.47       343.25 o
  10  21   8       9700.33      10198.74       322.32 o
  11  21   8       1876.45       1966.55       216.81 o
  12  21   8       4770.10       4690.92       278.96 o
  13  21   8        147.02        231.85       181.77 o
  14  21   8      12445.21      13668.06       405.03 o
  15  21   8       1081.52       1244.35       222.67 o
  16  21   8      14756.37      14985.78       433.64 o
  17  21   8        826.98        670.56       232.18 o
   0  22   8       5141.78       4765.68       318.90 o
   1  22   8       1241.43       1201.73       163.17 o
   2  22   8       3128.85       3284.66       202.62 o
   3  22   8        497.19        580.33       160.06 o
   4  22   8      34922.63      34071.32       529.17 o
   5  22   8      12230.14      12806.28       396.57 o
   6  22   8       2225.78       2304.10       265.09 o
   7  22   8      18573.50      18076.02       432.54 o
   8  22   8      39362.17      40545.83       573.46 o
   9  22   8        816.33        830.11       201.38 o
  10  22   8      42421.25      40865.17       601.90 o
  11  22   8       3062.61       3639.00       263.29 o
  12  22   8        263.64        596.52       229.60 o
  13  22   8          6.83        386.48       246.56 o
  14  22   8       6242.48       6687.13       317.21 o
  15  22   8       3321.16       3412.03       279.66 o
  16  22   8       2453.12       2589.63       264.47 o
   1  23   8      15154.57      15887.41       405.60 o
   2  23   8       7095.73       6982.23       299.82 o
   3  23   8       6005.02       6197.20       297.82 o
   4  23   8      37091.36      36848.04       574.11 o
   5  23   8       1189.08       1307.69       216.88 o
   6  23   8      73592.95      75864.36      1028.26 o
   7  23   8        380.60        550.22       192.53 o
   8  23   8      41133.04      41746.52       670.70 o
   9  23   8         96.13        404.97       168.74 o
  10  23   8       7235.59       7751.09       338.20 o
  11  23   8         32.08       -178.85       178.85 o
  12  23   8       3527.48       3960.80       251.63 o
  13  23   8         33.79         76.45       165.54 o
  14  23   8       2098.87       2239.10       248.52 o
  15  23   8        782.49       1006.50       218.42 o
   0  24   8      38403.64      35490.08       840.34 o
   1  24   8          0.21       -130.22       182.92 o
   2  24   8      15342.02      15864.59       458.42 o
   3  24   8       4215.66       3882.55       286.55 o
   4  24   8        679.23       1094.92       232.19 o
   5  24   8      23186.42      22714.67       550.52 o
   6  24   8         64.57        -89.74       184.41 o
   7  24   8      35009.30      34475.20       607.05 o
   8  24   8      27006.09      27192.25       573.57 o
   9  24   8      10350.74      10862.82       370.00 o
  10  24   8      12122.04      12739.33       403.90 o
  11  24   8        379.54        116.83       171.75 o
  12  24   8       3180.38       2934.20       266.30 o
  13  24   8         40.35       -172.09       172.09 o
   1  25   8       3193.22       3734.91       292.51 o
   2  25   8       2745.99       2341.81       264.63 o
   3  25   8        910.60        770.92       220.62 o
   4  25   8       1509.85       1267.70       238.81 o
   5  25   8       2759.87       3041.06       264.35 o
   6  25   8       2367.45       1989.86       247.15 o
   7  25   8        784.10        633.64       223.12 o
   8  25   8        124.33         -1.95       193.46 o
   9  25   8      11701.01      12126.01       468.48 o
  10  25   8       2027.30       2042.00       253.78 o
  11  25   8       5507.99       5979.47       374.55 o
  12  25   8          1.19       -197.76       197.76 o
   0  26   8       1457.66       2118.26       364.86 o
   1  26   8        169.31        104.46       213.59 o
   2  26   8       3415.56       3585.32       296.24 o
   3  26   8         39.13       -150.41       191.41 o
   4  26   8        255.61        165.08       251.61 o
   5  26   8       1427.71        806.44       218.56 o
   6  26   8         31.70       -129.19       197.01 o
   7  26   8       2712.64       3739.52       285.19 o
   8  26   8       1060.56       1071.70       209.46 o
   9  26   8       2642.34       2649.27       280.51 o
  10  26   8         19.01         15.61       236.07 o
   1  27   8      46570.36      43728.72       774.79 o
   2  27   8       7888.78       8110.31       418.39 o
   3  27   8      13874.75      13639.73       498.52 o
   4  27   8        282.32        149.85       221.12 o
   5  27   8        518.73        711.72       230.58 o
   6  27   8        893.96       1409.20       244.58 o
   7  27   8        666.10        667.02       231.44 o
   8  27   8         22.38        218.65       208.66 o
   0  28   8      34583.23      34268.82      1020.36 o
   1  28   8       1330.46       2101.08       323.35 o
   2  28   8       6405.89       8276.36       739.38 o
   3  28   8       5369.76       5574.11       487.88 o
   4  28   8        533.08       1171.96       282.54 o
   1   1   9     320326.31     294432.19       859.63 o
   2   1   9     112939.75     126024.25       473.04 o
   3   1   9      55452.84      51147.92       273.83 o
   4   1   9     116700.67     109723.27       471.29 o
   5   1   9      12909.12      14942.67       153.31 o
   6   1   9     120353.30     119110.29       477.71 o
   7   1   9      45968.96      46034.07       252.33 o
   8   1   9      26472.83      28947.80       200.61 o
   9   1   9      80699.65      72973.28       368.32 o
  10   1   9      18359.82      16506.55       170.38 o
  11   1   9       8180.66      11269.65       169.01 o
  12   1   9      23655.29      22321.96       233.24 o
  13   1   9      64335.13      61717.99       411.28 o
  14   1   9       6653.77       5909.71       149.33 o
  15   1   9       6110.80       7233.96       165.91 o
  16   1   9        485.58        721.06       105.80 o
  17   1   9      10899.65      10886.13       228.28 o
  18   1   9       1675.49       2050.27       174.19 o
  19   1   9      21537.03      20929.65       408.15 o
  20   1   9      29003.29      27619.30       472.41 o
  21   1   9      79427.24      77434.34       830.37 o
  22   1   9      13355.94      13898.66       438.05 o
  23   1   9      27765.99      25908.22       577.21 o
  24   1   9       2384.43       2141.28       277.81 o
  25   1   9       1050.52       1202.90       259.06 o
   0   2   9     309118.00     326920.31      1367.60 o
   1   2   9       5394.06       4249.78        63.89 o
   2   2   9     384563.25     387290.38      1180.82 o
   3   2   9      40371.26      40844.42       226.04 o
   4   2   9     175757.94     174023.02       651.59 o
   5   2   9      41651.23      37674.33       236.74 o
   6   2   9        749.58       1353.79        54.85 o
   7   2   9      28024.93      25985.67       193.63 o
   8   2   9      50619.00      47047.34       284.09 o
   9   2   9      32624.15      36107.64       268.86 o
  10   2   9      93671.97      91046.77       442.68 o
  11   2   9      29275.95      27930.86       197.44 o
  12   2   9       1240.49        751.88        88.64 o
  13   2   9      23937.42      22653.83       239.48 o
  14   2   9       3576.84       4274.55       128.68 o
  15   2   9       6867.11       6772.10       157.61 o
  16   2   9       1559.31       1215.65       107.06 o
  17   2   9       5307.63       5997.61       194.71 o
  18   2   9       7897.00       8494.78       251.57 o
  19   2   9        180.17        283.55       146.58 o
  20   2   9       3077.45       3379.65       229.67 o
  21   2   9      14940.21      14638.36       406.21 o
  22   2   9      11314.53      12512.10       441.52 o
  23   2   9      10003.65      10931.35       421.57 o
  24   2   9        744.13        533.26       232.94 o
  25   2   9       2131.70       1978.09       300.06 o
   1   3   9       6339.34       3558.65        56.88 o
   2   3   9      23019.41      22566.73       175.54 o
   3   3   9        263.59        789.17        53.00 o
   4   3   9      11382.49       8787.76       114.91 o
   5   3   9       5491.34       4769.76        95.34 o
   6   3   9      38637.61      40093.10       242.95 o
   7   3   9       2260.07       2406.28        74.84 o
   8   3   9      23450.22      20149.58       188.54 o
   9   3   9        962.53       1029.85        63.49 o
  10   3   9       8647.27       7555.22       127.25 o
  11   3   9      30572.15      32460.92       255.79 o
  12   3   9      20748.00      18236.62       188.41 o
  13   3   9      19480.40      19036.09       209.88 o
  14   3   9       6608.31       5982.64       149.42 o
  15   3   9         46.96        369.90        85.12 o
  16   3   9      15433.32      15126.15       271.07 o
  17   3   9      10313.40      10474.42       248.86 o
  18   3   9       1668.01       1463.41       180.31 o
  19   3   9        210.72        268.34       146.80 o
  20   3   9        140.55        -69.59       160.33 o
  21   3   9        233.11        505.99       177.96 o
  22   3   9       3664.95       3880.42       246.86 o
  23   3   9       3578.05       3963.22       310.44 o
  24   3   9       1353.10       1265.56       247.77 o
  25   3   9      11176.88      10954.12       496.54 o
   0   4   9       2588.75       4394.35       108.78 o
   1   4   9      67916.54      65542.11       296.91 o
   2   4   9      72181.79      72587.72       313.30 o
   3   4   9        597.44        696.21        44.84 o
   4   4   9       3522.90       3856.57        84.29 o
   5   4   9       4965.48       5704.50        90.67 o
   6   4   9        122.15        269.17        39.12 o
   7   4   9      28827.88      27133.46       216.14 o
   8   4   9      87416.76      85959.42       441.81 o
   9   4   9      22662.31      23438.32       211.27 o
  10   4   9      36796.34      36749.02       274.33 o
  11   4   9      10662.16      10580.49       144.29 o
  12   4   9      11028.48      11836.96       149.06 o
  13   4   9      11124.23      10087.77       168.10 o
  14   4   9      40054.38      38779.55       316.32 o
  15   4   9       8201.01       9599.30       229.22 o
  16   4   9       9285.89       9066.34       229.38 o
  17   4   9      13698.90      13696.63       275.45 o
  18   4   9        105.64         99.40       120.87 o
  19   4   9      27138.46      26354.00       436.71 o
  20   4   9      15144.91      15092.51       371.27 o
  21   4   9          1.17         98.69       169.11 o
  22   4   9       8674.01       9200.48       342.24 o
  23   4   9         11.36        420.59       201.59 o
  24   4   9          0.24        279.13       218.60 o
  25   4   9       1579.21       1265.68       351.93 o
   1   5   9     185546.31     187517.80       643.71 o
   2   5   9      21426.20      24704.11       178.95 o
   3   5   9       9202.14       9077.26       106.93 o
   4   5   9      96434.54      91741.88       429.61 o
   5   5   9       2969.93       3871.32        75.48 o
   6   5   9       1091.74        880.72        51.71 o
   7   5   9      12395.89      10946.80       140.19 o
   8   5   9       7936.02       8257.26       137.67 o
   9   5   9      10674.47      11505.66       196.08 o
  10   5   9       2697.93       2975.64       106.81 o
  11   5   9       1291.93        875.29        74.37 o
  12   5   9       2930.50       3678.23        87.04 o
  13   5   9      48306.93      51498.18       343.55 o
  14   5   9      56843.46      56059.01       411.75 o
  15   5   9       8408.84       8448.57       217.93 o
  16   5   9     122976.38     120005.46       760.26 o
  17   5   9       1099.97        945.21       134.44 o
  18   5   9      38193.41      36996.84       450.54 o
  19   5   9       1448.52       1255.53       167.99 o
  20   5   9       4887.34       4568.77       237.12 o
  21   5   9       4687.10       5230.69       283.43 o
  22   5   9       1987.49       2015.81       228.72 o
  23   5   9       8065.25       8203.55       327.11 o
  24   5   9       3613.61       3464.67       317.70 o
  25   5   9          3.98       -172.63       199.79 o
   0   6   9       1517.67       2778.73        89.52 o
   1   6   9      85505.02      83512.47       352.21 o
   2   6   9      33879.55      33855.91       222.87 o
   3   6   9      24704.78      24657.62       179.62 o
   4   6   9      24606.66      27577.43       235.10 o
   5   6   9         17.81         54.28        38.89 o
   6   6   9        683.68        422.80        51.28 o
   7   6   9      43535.97      41314.50       294.18 o
   8   6   9       8819.36       9846.15       153.79 o
   9   6   9       4918.00       5807.54       131.32 o
  10   6   9         99.20        -52.33        55.95 o
  11   6   9          2.23         54.83        62.69 o
  12   6   9       4436.74       4892.73       133.05 o
  13   6   9      52456.60      50411.99       354.49 o
  14   6   9        347.93        371.63        94.57 o
  15   6   9      98450.32      97779.88       651.42 o
  16   6   9          0.80        144.14       107.38 o
  17   6   9      15423.23      16359.53       356.55 o
  18   6   9        324.54        268.17       142.84 o
  19   6   9      12263.47      11880.68       336.44 o
  20   6   9       2428.66       2120.50       213.13 o
  21   6   9        361.38        394.67       168.57 o
  22   6   9        276.75        494.66       199.83 o
  23   6   9       1294.13       1649.90       224.31 o
  24   6   9       1265.93        788.50       245.89 o
  25   6   9       1062.69        782.01       233.06 o
   1   7   9       2524.16       3444.20        70.08 o
   2   7   9      21423.60      24328.40       160.13 o
   3   7   9     107268.34     106665.55       463.07 o
   4   7   9      74793.84      78318.21       412.80 o
   5   7   9      71721.25      67240.70       374.65 o
   6   7   9        696.64        799.42        66.88 o
   7   7   9        566.80        743.35        65.10 o
   8   7   9      10027.14      10289.58       161.07 o
   9   7   9      37034.73      37021.46       303.46 o
  10   7   9      22677.23      23052.79       237.88 o
  11   7   9       1407.84       1515.31        93.94 o
  12   7   9      32648.43      31488.12       279.06 o
  13   7   9      21602.95      21989.91       312.40 o
  14   7   9      37442.99      36597.15       331.72 o
  15   7   9      21644.63      20978.60       300.10 o
  16   7   9      18289.96      18700.97       297.62 o
  17   7   9      71834.98      70562.37       589.82 o
  18   7   9       9099.70       9914.16       267.42 o
  19   7   9      24167.87      24010.55       425.32 o
  20   7   9      11249.24      11087.55       382.82 o
  21   7   9        106.33        136.82       168.98 o
  22   7   9        950.66        987.03       199.51 o
  23   7   9       1250.75       1138.48       221.22 o
  24   7   9       1372.35       1054.12       241.56 o
  25   7   9       8100.99       7872.86       540.67 o
   0   8   9       9800.95       8298.53       176.92 o
   1   8   9      64479.89      64844.41       295.79 o
   2   8   9      38649.83      35632.54       192.29 o
   3   8   9     197526.56     195600.77       722.05 o
   4   8   9       1127.21       1541.86        62.82 o
   5   8   9       1946.12       2757.12        83.72 o
   6   8   9       3844.05       3135.18        97.91 o
   7   8   9      49546.40      49145.27       326.19 o
   8   8   9       9476.34       9296.37       156.17 o
   9   8   9      49848.43      47355.16       340.03 o
  10   8   9      46671.07      47009.97       341.91 o
  11   8   9     124582.77     120630.93       608.86 o
  12   8   9       6505.67       6050.18       151.71 o
  13   8   9       2125.39       2278.43       107.04 o
  14   8   9      31358.86      30175.15       310.15 o
  15   8   9      82595.09      81745.82       576.96 o
  16   8   9       2125.54       2412.29       148.67 o
  17   8   9       7008.74       7066.27       216.82 o
  18   8   9        306.08        520.73       135.10 o
  19   8   9      16937.87      16307.12       368.91 o
  20   8   9         16.01       -183.73       183.73 o
  21   8   9       3721.77       3736.19       251.89 o
  22   8   9       4191.47       4876.51       265.36 o
  23   8   9       3803.50       3822.59       330.35 o
  24   8   9        176.53        827.43       334.34 o
   1   9   9       6838.31       6024.00        77.21 o
   2   9   9      25571.68      28127.07       212.18 o
   3   9   9       4208.72       4164.60        89.77 o
   4   9   9      20244.13      16978.68       179.74 o
   5   9   9      69735.35      68888.52       377.89 o
   6   9   9      73244.09      69010.08       403.04 o
   7   9   9       8236.33       7888.91       149.73 o
   8   9   9      99418.34      94639.16       503.31 o
   9   9   9      13111.71      13844.98       192.60 o
  10   9   9      86130.55      87897.89       505.95 o
  11   9   9      10222.40      10623.34       190.82 o
  12   9   9      42169.14      40065.42       332.28 o
  13   9   9         18.62         90.49        71.20 o
  14   9   9         13.07        -29.80        74.46 o
  15   9   9      29378.92      29216.76       348.24 o
  16   9   9       1703.94       1670.09       138.72 o
  17   9   9      45425.96      43183.36       442.22 o
  18   9   9       2891.75       2974.52       182.50 o
  19   9   9      21919.76      21748.75       413.45 o
  20   9   9       3505.96       3158.80       238.37 o
  21   9   9        846.00       1029.03       193.58 o
  22   9   9        354.36         -2.61       210.86 o
  23   9   9         17.60        133.89       217.86 o
  24   9   9          0.24        449.45       242.02 o
   0  10   9        986.12       2239.38        81.83 o
   1  10   9      18224.66      16108.01       137.48 o
   2  10   9        286.17        168.41        34.63 o
   3  10   9        317.48         95.51        41.42 o
   4  10   9      41891.16      40749.01       281.55 o
   5  10   9      16378.21      16896.99       188.57 o
   6  10   9         16.10         39.12        49.08 o
   7  10   9       8960.09       8955.73       157.59 o
   8  10   9      11974.13      13001.42       195.43 o
   9  10   9       8117.55       7451.86       160.61 o
  10  10   9      46242.15      44891.07       352.36 o
  11  10   9      51882.67      52821.57       392.92 o
  12  10   9       2235.28       2293.21       111.03 o
  13  10   9       1638.98       1607.62        96.29 o
  14  10   9         13.92         98.27        75.69 o
  15  10   9       1368.70       1535.23       127.98 o
  16  10   9       7419.77       6712.94       201.69 o
  17  10   9      10258.80      10692.90       263.60 o
  18  10   9      13558.85      13376.66       306.40 o
  19  10   9      36141.87      34018.32       469.55 o
  20  10   9         52.11        204.21       177.74 o
  21  10   9      12307.03      11412.48       369.56 o
  22  10   9       2920.55       4219.35       269.97 o
  23  10   9        228.15        145.21       199.69 o
  24  10   9       5917.05       5754.98       357.68 o
   1  11   9      53876.30      57078.26       301.88 o
   2  11   9      29404.09      31247.39       207.32 o
   3  11   9      80548.83      82203.66       401.75 o
   4  11   9      49393.45      46052.28       287.15 o
   5  11   9      22729.05      20811.82       202.73 o
   6  11   9      10816.61       9681.73       140.76 o
   7  11   9         20.94        138.52        60.77 o
   8  11   9          1.44         11.71        60.63 o
   9  11   9       4563.73       5205.68       146.56 o
  10  11   9      22350.56      23273.19       249.88 o
  11  11   9      35645.59      34823.27       310.12 o
  12  11   9      39125.21      38722.49       336.75 o
  13  11   9      40179.67      39289.09       345.14 o
  14  11   9          4.69         42.58        78.24 o
  15  11   9       9111.81       9125.82       230.45 o
  16  11   9        804.77        824.17       119.63 o
  17  11   9       2789.30       2565.20       165.37 o
  18  11   9      11715.47      11996.37       297.57 o
  19  11   9      10737.45      10594.67       302.80 o
  20  11   9      39024.83      37888.93       530.60 o
  21  11   9       9848.04       9935.14       361.00 o
  22  11   9      19957.99      20101.79       493.42 o
  23  11   9         13.33       -115.48       185.80 o
   0  12   9      41288.78      41658.11       371.60 o
   1  12   9       4863.91       4574.06        87.08 o
   2  12   9       2128.01       2290.12        69.75 o
   3  12   9      29777.35      28811.85       230.83 o
   4  12   9        404.63        441.11        56.86 o
   5  12   9      24033.44      23953.13       216.59 o
   6  12   9      12973.23      12995.24       193.42 o
   7  12   9       5710.20       6471.57       127.61 o
   8  12   9      75739.51      74597.97       475.67 o
   9  12   9       2247.19       2801.62       123.19 o
  10  12   9      60622.83      59418.72       415.17 o
  11  12   9        488.42        533.77        85.85 o
  12  12   9      58054.77      56908.24       426.79 o
  13  12   9         95.57         21.94        81.65 o
  14  12   9       5005.80       5254.18       168.28 o
  15  12   9       6984.76       6825.59       209.88 o
  16  12   9        272.17        129.63       104.50 o
  17  12   9       2989.71       2837.01       173.49 o
  18  12   9       2080.33       1958.01       171.30 o
  19  12   9       2438.48       2481.10       200.47 o
  20  12   9       6829.12       7727.79       299.32 o
  21  12   9      10465.92      11427.03       408.36 o
  22  12   9      13786.79      13981.62       431.19 o
  23  12   9         22.31       -192.08       192.08 o
   1  13   9      12491.16      12651.64       139.62 o
   2  13   9       5358.88       5542.52       101.05 o
   3  13   9      20463.80      20574.15       195.64 o
   4  13   9       2394.79       2422.04        89.81 o
   5  13   9       3146.43       3949.49       107.69 o
   6  13   9      25406.58      26192.23       258.30 o
   7  13   9       2462.48       2547.49       101.66 o
   8  13   9       2275.64       2612.82       104.94 o
   9  13   9      26345.63      25868.79       270.44 o
  10  13   9      15867.74      16291.23       236.41 o
  11  13   9        209.99        342.13        89.32 o
  12  13   9      25987.29      26083.55       313.44 o
  13  13   9       2387.72       1989.63       131.54 o
  14  13   9        164.32         75.76        97.65 o
  15  13   9        321.48        127.11       117.50 o
  16  13   9         56.25         45.14       117.36 o
  17  13   9         15.00        186.80       133.74 o
  18  13   9       5895.27       6029.80       246.39 o
  19  13   9      12181.89      12787.00       348.01 o
  20  13   9       8791.91       9639.71       342.87 o
  21  13   9      13751.55      13374.67       418.65 o
  22  13   9        751.28        487.31       233.44 o
   0  14   9       2022.77       2114.57        94.39 o
   1  14   9      48883.03      46542.00       275.67 o
   2  14   9       2960.55       3116.85        85.84 o
   3  14   9      81313.42      78545.55       401.01 o
   4  14   9       4359.67       4447.64       120.88 o
   5  14   9        544.42        329.42        68.67 o
   6  14   9      12328.87      12415.72       182.26 o
   7  14   9       5759.72       7129.69       167.51 o
   8  14   9      35918.55      37071.14       344.97 o
   9  14   9      54493.34      56202.93       447.76 o
  10  14   9      40797.54      41107.25       398.49 o
  11  14   9      97911.81      96860.27       602.73 o
  12  14   9       9915.81      10493.88       217.31 o
  13  14   9      11441.03      11840.14       247.65 o
  14  14   9        434.58        202.50       107.32 o
  15  14   9       7774.18       7688.58       231.46 o
  16  14   9       2412.50       2807.50       182.18 o
  17  14   9       1587.77       1877.07       174.08 o
  18  14   9       6417.06       6887.65       271.08 o
  19  14   9      29750.63      29699.10       503.10 o
  20  14   9      11067.12      11232.49       376.59 o
  21  14   9      26089.82      24747.25       504.53 o
  22  14   9      25953.36      26920.47       591.97 o
   1  15   9      92858.80      86145.36       480.23 o
   2  15   9         45.40         41.43        60.74 o
   3  15   9     116107.91     114046.94       549.64 o
   4  15   9       1778.43       1763.14        91.71 o
   5  15   9      45120.71      45926.93       324.68 o
   6  15   9         73.00        212.15        66.96 o
   7  15   9       3784.07       3762.78       123.30 o
   8  15   9       3226.00       3794.50       137.37 o
   9  15   9      26570.23      26460.11       306.49 o
  10  15   9      23447.53      24162.58       309.10 o
  11  15   9      12561.26      12656.09       242.72 o
  12  15   9      54739.17      54180.80       471.61 o
  13  15   9      13775.73      14605.41       274.88 o
  14  15   9      39475.70      37827.79       421.25 o
  15  15   9      11908.63      12371.49       288.08 o
  16  15   9      29748.79      28964.99       435.38 o
  17  15   9      12717.75      12963.32       347.77 o
  18  15   9      11923.24      11766.28       371.58 o
  19  15   9       1063.89       1443.62       212.58 o
  20  15   9          1.14        325.68       253.91 o
  21  15   9          5.56       -204.88       204.88 o
   0  16   9      59645.25      62451.36       625.82 o
   1  16   9      52761.32      52111.92       361.83 o
   2  16   9      32688.54      31617.58       271.68 o
   3  16   9      83119.42      83664.36       462.35 o
   4  16   9      28116.21      29588.62       258.78 o
   5  16   9        490.00        271.99        64.62 o
   6  16   9       2403.36       2376.15       103.12 o
   7  16   9       7375.88       7116.85       158.63 o
   8  16   9         52.70         81.70        74.24 o
   9  16   9      16798.24      17549.78       252.60 o
  10  16   9       2673.29       2877.34       143.99 o
  11  16   9      47369.55      47349.36       436.61 o
  12  16   9       8980.73       9415.57       244.92 o
  13  16   9        834.81       1155.02       144.53 o
  14  16   9      10518.49      10859.69       291.09 o
  15  16   9      30411.44      29473.94       433.03 o
  16  16   9       4100.07       4305.35       240.13 o
  17  16   9      22379.01      22753.84       437.97 o
  18  16   9        973.75        705.58       242.73 o
  19  16   9        806.89        592.21       203.51 o
  20  16   9         65.31        214.37       190.08 o
  21  16   9        760.14        265.88       227.92 o
   1  17   9         19.84        -42.39        77.33 o
   2  17   9      42397.95      40920.80       360.41 o
   3  17   9      30943.20      28886.49       285.37 o
   4  17   9      23398.39      21711.41       225.61 o
   5  17   9      10446.67      11375.12       198.99 o
   6  17   9        767.39       1088.31        93.09 o
   7  17   9        873.79        762.63        87.82 o
   8  17   9        431.02        472.23        87.55 o
   9  17   9        556.51        604.00       100.45 o
  10  17   9        147.48        224.20       102.11 o
  11  17   9         10.86       -113.36       113.36 o
  12  17   9       1086.10       1310.21       145.72 o
  13  17   9         10.68        194.51       133.96 o
  14  17   9      48293.08      47365.02       545.93 o
  15  17   9       4738.34       4663.37       241.58 o
  16  17   9      63281.85      64070.08       692.82 o
  17  17   9         50.90       -159.92       159.92 o
  18  17   9      13419.85      13508.25       420.07 o
  19  17   9        592.44        272.19       214.48 o
  20  17   9          1.62        144.26       216.42 o
   0  18   9       1175.07       1112.37       188.30 o
   1  18   9         24.77        -90.67        90.67 o
   2  18   9       3365.38       3430.11       166.47 o
   3  18   9       1539.74       1645.85       119.93 o
   4  18   9      26743.24      26361.65       327.26 o
   5  18   9      26998.86      26698.54       298.44 o
   6  18   9          2.05         29.01        81.72 o
   7  18   9      66780.23      66971.31       520.16 o
   8  18   9      13158.48      13181.65       253.25 o
   9  18   9      17030.78      16651.63       292.94 o
  10  18   9       3469.91       3308.56       167.10 o
  11  18   9      10261.25      10650.53       258.55 o
  12  18   9        267.02        461.38       123.53 o
  13  18   9      12697.51      12207.27       306.92 o
  14  18   9      14823.50      14369.48       349.33 o
  15  18   9      19092.54      18878.78       402.08 o
  16  18   9        504.16        181.74       176.41 o
  17  18   9       1131.42       1086.79       201.42 o
  18  18   9        338.05        142.30       184.35 o
  19  18   9       3164.17       3202.85       263.71 o
   1  19   9       2969.68       2762.06       160.02 o
   2  19   9        475.00        568.61       120.04 o
   3  19   9       6249.79       6574.73       219.91 o
   4  19   9      14709.59      14747.07       299.13 o
   5  19   9      19665.29      18727.83       317.81 o
   6  19   9      25166.85      24882.04       363.30 o
   7  19   9       2357.02       2577.74       163.24 o
   8  19   9      27262.93      26855.59       415.32 o
   9  19   9       3383.76       3658.11       175.47 o
  10  19   9       4497.63       5102.65       199.79 o
  11  19   9         50.22        -34.70       119.86 o
  12  19   9       2616.08       2664.84       174.94 o
  13  19   9        143.56        212.86       134.65 o
  14  19   9       4637.02       4769.29       228.56 o
  15  19   9       9066.62       8590.71       304.73 o
  16  19   9        641.70        306.13       187.25 o
  17  19   9       4884.51       4908.83       292.87 o
  18  19   9        403.77        620.61       202.17 o
  19  19   9       1767.88       1550.52       259.43 o
   0  20   9       1534.78       1352.48       209.24 o
   1  20   9       7366.22       7494.28       243.38 o
   2  20   9      38164.48      36653.23       452.62 o
   3  20   9       9968.71       9941.67       278.44 o
   4  20   9      48271.02      49387.39       555.28 o
   5  20   9       1864.67       2645.04       180.41 o
   6  20   9      15620.70      15030.61       327.94 o
   7  20   9       1581.68       1811.21       179.39 o
   8  20   9        251.88        163.23       138.95 o
   9  20   9       1419.85       1443.78       161.40 o
  10  20   9        470.84        649.89       158.78 o
  11  20   9         55.16        265.52       143.05 o
  12  20   9        730.07        799.41       170.98 o
  13  20   9        307.58        262.48       161.17 o
  14  20   9       8426.20       8070.46       304.44 o
  15  20   9        328.76       -151.68       151.68 o
  16  20   9        201.08        186.62       193.07 o
  17  20   9       2182.25       2117.41       256.14 o
  18  20   9       4888.99       4697.26       326.27 o
   1  21   9       1849.54       1794.79       167.27 o
   2  21   9       9490.17       9627.74       279.71 o
   3  21   9      29071.94      29020.19       453.04 o
   4  21   9      36247.57      36145.12       522.19 o
   5  21   9      62903.72      62695.78       713.72 o
   6  21   9      32438.08      33958.14       512.54 o
   7  21   9        689.12        792.25       181.75 o
   8  21   9       6768.81       6598.61       276.67 o
   9  21   9      16819.74      17099.01       392.39 o
  10  21   9        533.37        519.07       158.43 o
  11  21   9        207.35        229.91       163.58 o
  12  21   9        951.67        975.04       215.77 o
  13  21   9      13912.64      12921.51       392.23 o
  14  21   9       1607.51       1565.58       229.30 o
  15  21   9        393.85        503.97       200.18 o
  16  21   9      13856.27      14349.40       497.00 o
  17  21   9      10629.41      11080.63       416.93 o
   0  22   9       3684.26       4582.90       353.59 o
   1  22   9        327.30        344.60       154.62 o
   2  22   9       9922.65      10035.76       322.77 o
   3  22   9       8177.64       7545.38       292.37 o
   4  22   9      18632.85      20101.17       543.25 o
   5  22   9      62150.46      60635.29       749.84 o
   6  22   9      18617.45      18880.36       431.30 o
   7  22   9      61979.26      60881.61       756.62 o
   8  22   9      10567.74      10274.76       337.89 o
   9  22   9      38520.29      37559.18       616.72 o
  10  22   9       1129.34       1010.92       196.40 o
  11  22   9      11880.21      12175.46       376.59 o
  12  22   9       1791.00       2285.55       221.39 o
  13  22   9       6004.64       5354.30       295.14 o
  14  22   9        778.39       1060.71       232.56 o
  15  22   9       1693.56       1816.80       248.11 o
  16  22   9       7099.10       7412.27       378.79 o
   1  23   9       6793.17       7748.76       366.98 o
   2  23   9        292.43        287.78       182.62 o
   3  23   9      13623.17      15067.05       437.98 o
   4  23   9          2.54        154.82       204.07 o
   5  23   9      10176.81      10434.43       389.41 o
   6  23   9        601.13       1588.17       227.17 o
   7  23   9       4889.92       4974.16       288.50 o
   8  23   9        590.80        650.78       210.72 o
   9  23   9      59562.28      57130.46       683.10 o
  10  23   9        592.62        573.69       220.23 o
  11  23   9       5584.23       5596.52       291.26 o
  12  23   9        233.26        444.16       189.96 o
  13  23   9       6286.96       5852.83       335.23 o
  14  23   9        293.31         16.67       195.77 o
  15  23   9        413.16        169.55       212.42 o
   0  24   9         88.78          7.86       235.34 o
   1  24   9        389.62        346.33       186.74 o
   2  24   9       1522.20       1790.19       222.12 o
   3  24   9         25.58       -165.51       165.51 o
   4  24   9        563.29        794.32       241.71 o
   5  24   9        367.35        588.09       214.94 o
   6  24   9       3836.21       3638.69       290.29 o
   7  24   9          2.45        410.21       205.90 o
   8  24   9      17108.48      19475.19       616.62 o
   9  24   9       1998.25       1781.59       220.41 o
  10  24   9      21788.49      22441.83       642.05 o
  11  24   9       1602.47       1377.32       259.32 o
  12  24   9      13253.65      13684.94       452.78 o
  13  24   9         30.95         47.30       172.69 o
   1  25   9      21432.11      20950.68       524.27 o
   2  25   9          0.40       -162.40       162.40 o
   3  25   9       2911.74       2691.01       299.71 o
   4  25   9        216.28         89.96       218.17 o
   5  25   9        931.13        716.97       222.61 o
   6  25   9        674.48        971.62       208.23 o
   7  25   9       1898.57       1998.61       263.68 o
   8  25   9        253.19       1183.46       381.02 o
   9  25   9      10258.00      10601.33       400.24 o
  10  25   9       9130.90       9517.02       397.57 o
  11  25   9         75.43        165.47       212.57 o
  12  25   9       4932.71       5144.14       326.55 o
   0  26   9      44451.95      43464.29       963.12 o
   1  26   9        717.68       1002.65       230.66 o
   2  26   9      10224.59      11243.50       468.45 o
   3  26   9       2636.76       3445.21       284.74 o
   4  26   9         45.47         95.16       186.97 o
   5  26   9        578.23        300.45       196.01 o
   6  26   9       1061.61        954.09       210.41 o
   7  26   9       2457.94       2667.80       289.62 o
   8  26   9       6529.49       6033.42       349.68 o
   9  26   9       6926.00       7298.39       384.64 o
  10  26   9       8465.05       7936.91       417.72 o
   1  27   9      22450.52      23710.59       658.28 o
   2  27   9       9891.56      11057.99       445.56 o
   3  27   9        520.34        817.16       253.72 o
   4  27   9       3711.15       4083.08       319.91 o
   5  27   9        669.09        874.07       230.22 o
   6  27   9        144.70        -74.14       207.10 o
   7  27   9       1814.75       2007.70       276.89 o
   0  28   9      55714.22      55844.42      2216.58 o
   1  28   9        962.16       1860.90       318.47 o
   2  28   9      37303.84      36513.92       764.81 o
   3  28   9        390.96        708.43       248.97 o
   0   0  10     111525.70      94964.47       806.82 o
   1   0  10     679364.44     694442.81      2573.89 o
   2   0  10     150954.75     169744.38       882.81 o
   3   0  10     248026.03     261721.06      1269.07 o
   4   0  10     437705.97     413898.44      1975.55 o
   5   0  10     105352.24     113637.02       700.70 o
   6   0  10       2286.39       4540.50       139.85 o
   7   0  10      43454.67      38893.15       339.30 o
   8   0  10     156946.09     162171.44       877.83 o
   9   0  10      22447.55      19695.58       230.18 o
  10   0  10      96783.09      97186.02       646.59 o
  11   0  10      13542.96      12435.64       249.59 o
  12   0  10     125021.91     126885.94       888.23 o
  13   0  10       2800.80       2685.95       150.83 o
  14   0  10      25900.16      26371.72       389.26 o
  15   0  10      41749.64      42215.55       504.49 o
  16   0  10      35440.62      37678.80       493.09 o
  17   0  10       6201.81       5659.18       259.20 o
  18   0  10     200568.55     189118.95      1435.39 o
  19   0  10          4.08        317.00       238.87 o
  20   0  10       1486.47       1660.73       297.57 o
  21   0  10       3735.79       4486.16       428.44 o
  22   0  10      20190.90      22612.28       867.49 o
  23   0  10       6966.68       7650.50       480.52 o
  24   0  10        711.03        490.17       437.55 o
  25   0  10        871.94          1.69       269.89 o
   1   1  10      17977.98      16294.78       121.24 o
   2   1  10       8185.58      10948.08       121.82 o
   3   1  10     210870.75     207267.06       742.54 o
   4   1  10      29198.32      33815.54       235.08 o
   5   1  10       8413.19       8085.30       116.87 o
   6   1  10      19610.02      16810.46       164.14 o
   7   1  10         96.97        139.91        39.86 o
   8   1  10      14921.99      11595.56       133.49 o
   9   1  10       5747.67       5298.37       100.21 o
  10   1  10       2253.94       2116.35        73.98 o
  11   1  10      13074.57      13188.06       180.32 o
  12   1  10        954.07       1160.80        83.61 o
  13   1  10       1288.68       1441.08        90.77 o
  14   1  10        148.04        -83.74        83.74 o
  15   1  10      18369.16      18887.21       244.88 o
  16   1  10        275.45        311.87        92.14 o
  17   1  10      12950.77      13181.07       262.63 o
  18   1  10      10474.38      10802.53       270.71 o
  19   1  10      14115.52      15223.10       370.84 o
  20   1  10      19744.96      19939.47       442.86 o
  21   1  10          0.97        625.89       198.52 o
  22   1  10       6099.61       6971.12       365.91 o
  23   1  10         12.83        180.50       235.78 o
  24   1  10          3.31        129.89       211.00 o
  25   1  10       1060.16       1020.61       272.44 o
   0   2  10       3716.79       1251.84        59.57 o
   1   2  10       3138.64       4042.96        66.74 o
   2   2  10      10592.92      10897.58       109.26 o
   3   2  10      82695.12      85781.41       372.82 o
   4   2  10      89498.27      94191.70       442.46 o
   5   2  10      12609.37      12892.24       139.51 o
   6   2  10       8916.49       8726.27       121.17 o
   7   2  10      14142.29      12008.00       135.65 o
   8   2  10      11153.54      12984.18       145.04 o
   9   2  10       4261.65       4505.98       106.15 o
  10   2  10       8966.63       9700.99       143.18 o
  11   2  10         95.48        165.03        43.45 o
  12   2  10     169878.31     169863.86       739.65 o
  13   2  10      12603.91      12620.06       195.59 o
  14   2  10      81940.93      82168.98       494.88 o
  15   2  10      17251.04      18209.71       235.81 o
  16   2  10       1808.19       1575.36       131.22 o
  17   2  10       4111.80       3749.41       166.09 o
  18   2  10      50981.26      47918.27       479.68 o
  19   2  10        248.93        582.72       176.52 o
  20   2  10        380.92        821.36       180.28 o
  21   2  10       6819.65       7233.33       338.45 o
  22   2  10          9.29       -123.71       200.29 o
  23   2  10      10403.74       9984.83       427.11 o
  24   2  10      13362.14      13155.52       445.71 o
  25   2  10        659.20        575.66       292.06 o
   1   3  10      42558.99      37967.21       197.46 o
   2   3  10         71.18        240.65        33.49 o
   3   3  10     182102.50     187193.00       666.94 o
   4   3  10         24.00         98.36        37.64 o
   5   3  10      53518.42      50540.06       301.56 o
   6   3  10       7059.16       8959.77       129.54 o
   7   3  10      32099.11      36819.71       244.12 o
   8   3  10       6540.60       5310.17       104.33 o
   9   3  10     119838.15     120574.82       563.64 o
  10   3  10        472.88        670.20        60.85 o
  11   3  10      18957.86      19178.51       199.85 o
  12   3  10       8213.43       9062.13       125.03 o
  13   3  10       1066.52        882.51        71.95 o
  14   3  10         65.71        155.68        70.47 o
  15   3  10        704.51        837.28       100.76 o
  16   3  10       2452.89       3081.40       147.49 o
  17   3  10      35685.18      35677.77       406.10 o
  18   3  10         21.65       -106.32       115.86 o
  19   3  10       1649.43       1991.64       192.89 o
  20   3  10       1675.88       1427.20       215.28 o
  21   3  10       4758.62       5288.61       263.05 o
  22   3  10        428.22        215.76       214.53 o
  23   3  10        821.12        440.59       196.08 o
  24   3  10       5909.48       6476.94       348.07 o
  25   3  10       2263.50       2219.70       304.22 o
   0   4  10     207360.58     208840.38       994.07 o
   1   4  10     221709.52     208997.20       711.92 o
   2   4  10     122590.23     125148.83       478.55 o
   3   4  10     120635.04     114474.43       490.19 o
   4   4  10      43379.03      42366.12       260.21 o
   5   4  10      24838.19      22366.14       235.20 o
   6   4  10       2161.28       4138.92       106.53 o
   7   4  10       3495.43       5295.18        99.78 o
   8   4  10       4502.55       4958.07       108.13 o
   9   4  10      34489.59      30863.88       252.82 o
  10   4  10       4201.15       4037.87       108.49 o
  11   4  10      18442.37      19341.81       207.67 o
  12   4  10       2764.37       2142.72        95.14 o
  13   4  10       4163.53       4165.58        96.99 o
  14   4  10      18246.84      18439.83       234.76 o
  15   4  10       4904.24       5241.18       181.36 o
  16   4  10       6052.64       6390.66       204.45 o
  17   4  10       8668.86       8360.44       232.59 o
  18   4  10          3.09        273.30       126.70 o
  19   4  10        168.59        407.87       153.56 o
  20   4  10        975.29        902.29       182.13 o
  21   4  10        232.82        200.39       170.27 o
  22   4  10       6032.90       6044.54       292.99 o
  23   4  10        967.58        897.56       227.93 o
  24   4  10       8989.61       8678.30       363.04 o
  25   4  10       1306.10       2127.36       589.35 o
   1   5  10     174027.09     164101.19       587.50 o
   2   5  10      14719.79      19522.86       168.65 o
   3   5  10      45412.04      44984.28       243.38 o
   4   5  10       4540.52       4190.64        89.29 o
   5   5  10        312.87        266.37        34.68 o
   6   5  10      28186.31      29401.27       215.98 o
   7   5  10        441.34        782.49        55.98 o
   8   5  10       9666.73      10029.80       139.72 o
   9   5  10       7081.41       6954.45       134.31 o
  10   5  10       8185.34      10274.24       163.53 o
  11   5  10      18124.90      17264.95       207.00 o
  12   5  10          0.07        -63.74        63.74 o
  13   5  10      38221.04      38293.00       313.13 o
  14   5  10        244.56        256.43        97.28 o
  15   5  10      11985.30      12223.10       249.67 o
  16   5  10        890.69       1243.31       131.96 o
  17   5  10         14.22         -4.70       120.05 o
  18   5  10      23016.49      23065.29       361.84 o
  19   5  10       5066.53       5513.57       250.22 o
  20   5  10      23155.00      24581.01       445.11 o
  21   5  10      12023.34      11997.95       371.37 o
  22   5  10         15.92        -60.33       192.58 o
  23   5  10       5637.33       5567.17       323.35 o
  24   5  10       3682.28       3647.29       301.42 o
  25   5  10        109.39        354.81       212.30 o
   0   6  10      31743.82      23536.75       234.24 o
   1   6  10       2094.73       2004.10        59.13 o
   2   6  10      84396.03      77459.87       334.11 o
   3   6  10      18011.77      14954.52       154.87 o
   4   6  10      64761.70      69200.38       371.66 o
   5   6  10        601.33        608.55        50.86 o
   6   6  10       8577.17       9943.70       137.63 o
   7   6  10        360.80        631.78        58.95 o
   8   6  10      26358.99      27905.91       236.45 o
   9   6  10       1564.62       1410.42        85.58 o
  10   6  10        204.83        -58.79        58.79 o
  11   6  10       4197.87       3624.86       118.46 o
  12   6  10      66258.39      65624.16       424.78 o
  13   6  10      38065.23      38718.64       325.84 o
  14   6  10      67857.21      64510.18       457.13 o
  15   6  10      28781.07      28528.81       347.23 o
  16   6  10       3127.08       3497.51       171.52 o
  17   6  10      37465.33      37409.70       443.90 o
  18   6  10      10265.30      10264.63       278.77 o
  19   6  10      14751.98      15245.43       356.54 o
  20   6  10       1309.29        967.50       181.07 o
  21   6  10         43.32        -93.52       171.02 o
  22   6  10       6757.94       6267.75       323.23 o
  23   6  10         61.30       -210.65       210.65 o
  24   6  10        393.89        171.64       204.74 o
  25   6  10         60.11        143.53       271.65 o
   1   7  10      51980.23      41979.24       228.47 o
   2   7  10      56620.40      49591.19       250.85 o
   3   7  10     117908.80     118522.00       499.44 o
   4   7  10      50359.08      51195.02       313.20 o
   5   7  10         55.41        244.91        51.04 o
   6   7  10        184.75         87.87        53.86 o
   7   7  10      42125.24      46639.80       321.91 o
   8   7  10      12393.21      11772.05       164.71 o
   9   7  10       4504.84       5418.83       136.80 o
  10   7  10      88714.95      90039.62       523.62 o
  11   7  10      44735.99      46518.77       365.81 o
  12   7  10      52794.63      52432.16       375.97 o
  13   7  10      20114.33      18950.85       228.79 o
  14   7  10        851.66        838.30       100.58 o
  15   7  10      10294.96      10101.06       236.95 o
  16   7  10         73.22        100.37       118.90 o
  17   7  10       4384.25       5205.80       207.27 o
  18   7  10       8073.13       7951.69       245.35 o
  19   7  10        155.26         -0.92       137.48 o
  20   7  10       4824.54       5389.45       264.06 o
  21   7  10       4316.35       4905.94       258.74 o
  22   7  10      11398.67      11764.89       389.43 o
  23   7  10         26.05        350.54       218.89 o
  24   7  10      11858.73      11946.93       468.41 o
   0   8  10      46890.17      51577.54       418.13 o
   1   8  10      43875.83      42088.71       236.03 o
   2   8  10       1965.26       1545.42        45.09 o
   3   8  10        392.23        313.92        37.52 o
   4   8  10      27609.92      28825.60       224.66 o
   5   8  10      48750.52      47612.43       315.07 o
   6   8  10       1053.91        996.57        73.03 o
   7   8  10      69386.31      65500.55       406.03 o
   8   8  10      60902.36      59267.03       408.98 o
   9   8  10      91406.12      92809.33       516.12 o
  10   8  10      64137.31      63821.46       423.88 o
  11   8  10     118929.90     116234.59       630.38 o
  12   8  10        323.20        317.38        84.59 o
  13   8  10      16410.54      18468.40       225.85 o
  14   8  10       5146.83       5286.64       155.57 o
  15   8  10       2253.73       2495.73       143.99 o
  16   8  10      17552.15      17216.97       306.10 o
  17   8  10       8724.85       8495.08       236.98 o
  18   8  10      27515.02      28254.49       397.25 o
  19   8  10       9064.62       9210.05       288.19 o
  20   8  10       2527.57       3052.38       233.17 o
  21   8  10         85.00        -60.55       178.70 o
  22   8  10      16047.44      15546.49       443.86 o
  23   8  10       1369.85       2205.29       258.65 o
  24   8  10      10613.36      10555.24       427.27 o
   1   9  10       5159.20       6244.26        83.50 o
   2   9  10      12104.72      11301.51       109.15 o
   3   9  10       9155.55       8623.92       110.12 o
   4   9  10      17199.70      18775.86       173.24 o
   5   9  10          7.86         41.03        48.92 o
   6   9  10      86079.50      88528.54       476.90 o
   7   9  10      39445.69      37982.77       303.11 o
   8   9  10      48128.98      46559.17       332.65 o
   9   9  10      36114.93      36295.16       304.40 o
  10   9  10      43907.96      42185.09       346.70 o
  11   9  10       7516.29       7642.55       174.26 o
  12   9  10      28621.01      29683.48       303.39 o
  13   9  10        146.14        215.84        74.45 o
  14   9  10       4233.35       4320.20       144.58 o
  15   9  10       5504.14       5188.76       188.07 o
  16   9  10        155.00        365.13       106.18 o
  17   9  10       8280.82       8451.37       235.02 o
  18   9  10      51319.70      51013.83       530.41 o
  19   9  10      12444.48      13155.23       343.30 o
  20   9  10      34786.01      36093.33       537.64 o
  21   9  10       9336.72       9221.41       360.67 o
  22   9  10       1098.45        939.54       207.11 o
  23   9  10      22784.62      24241.02       585.19 o
  24   9  10       4150.93       3866.09       339.30 o
   0  10  10      37639.68      35417.64       318.10 o
   1  10  10       8541.23       8156.20       101.06 o
   2  10  10      20179.32      22957.31       171.50 o
   3  10  10      77425.09      72075.51       366.69 o
   4  10  10       3508.38       3519.22        97.27 o
   5  10  10      15617.05      16539.43       169.19 o
   6  10  10      37675.41      38555.50       291.21 o
   7  10  10       2404.65       2511.50       104.35 o
   8  10  10      25850.69      26584.84       265.76 o
   9  10  10      53753.22      53868.62       370.40 o
  10  10  10      34622.71      35958.11       319.02 o
  11  10  10      63795.73      62865.78       436.27 o
  12  10  10        148.53        162.10        75.87 o
  13  10  10       9922.78       9544.00       187.28 o
  14  10  10       3750.39       4660.48       154.96 o
  15  10  10      59392.98      57816.32       487.04 o
  16  10  10       1550.70       1295.44       129.73 o
  17  10  10       1931.10       2230.58       152.63 o
  18  10  10       5865.97       6269.70       224.59 o
  19  10  10       8519.34       8588.94       300.27 o
  20  10  10      23168.44      21719.00       437.59 o
  21  10  10       4420.02       5201.72       297.96 o
  22  10  10       9361.31       9707.77       364.71 o
  23  10  10        613.66        451.38       241.61 o
  24  10  10        980.17        786.82       292.63 o
   1  11  10      53553.87      55181.74       289.76 o
   2  11  10       1483.23       1621.92        58.18 o
   3  11  10       1469.08       1693.56        68.60 o
   4  11  10       5462.12       5629.87       112.77 o
   5  11  10       2196.92       3000.04       100.44 o
   6  11  10       2126.42       2750.41        87.14 o
   7  11  10          0.87        -23.36        62.80 o
   8  11  10         66.70        -35.46        68.28 o
   9  11  10        691.23        978.82        87.29 o
  10  11  10       7301.19       7284.24       171.04 o
  11  11  10       6915.96       6743.98       167.98 o
  12  11  10       1924.55       1633.49       104.83 o
  13  11  10      13483.02      14743.81       236.14 o
  14  11  10         90.18        248.65        91.10 o
  15  11  10       4688.17       4948.47       181.75 o
  16  11  10         39.59        185.65       113.27 o
  17  11  10        725.91        686.03       127.01 o
  18  11  10      31887.52      31528.74       409.83 o
  19  11  10        133.73         73.11       144.01 o
  20  11  10       7421.05       7381.10       298.31 o
  21  11  10       3023.28       2819.09       298.42 o
  22  11  10       7739.17       7980.76       355.40 o
  23  11  10       1378.31       1319.59       245.46 o
   0  12  10      70601.90      72680.21       501.13 o
   1  12  10      12009.77      11284.26       123.07 o
   2  12  10      22973.01      21676.74       174.37 o
   3  12  10       5160.20       4706.44       101.85 o
   4  12  10      19056.07      18694.50       191.17 o
   5  12  10      16899.14      16000.73       196.35 o
   6  12  10      44438.48      43366.27       339.68 o
   7  12  10     106338.31     104647.08       551.22 o
   8  12  10       9567.18      10028.56       182.18 o
   9  12  10       7070.54       6825.76       167.80 o
  10  12  10       3048.05       3488.80       121.04 o
  11  12  10       1261.34       1089.52        96.18 o
  12  12  10       7805.26       7316.02       182.66 o
  13  12  10      20474.49      19620.00       269.47 o
  14  12  10        736.70        511.53        97.69 o
  15  12  10      19130.95      20126.03       324.95 o
  16  12  10       3560.79       4245.80       190.83 o
  17  12  10       1990.02       2202.84       168.17 o
  18  12  10       7197.45       8051.38       292.81 o
  19  12  10       3659.14       3583.15       224.91 o
  20  12  10      18127.21      18701.54       424.39 o
  21  12  10       7730.30       7879.58       357.91 o
  22  12  10       2336.80       3247.13       287.16 o
  23  12  10        324.35        288.50       227.05 o
   1  13  10         99.47         81.29        40.98 o
   2  13  10      13957.88      12271.09       138.48 o
   3  13  10       4864.38       4822.03       103.21 o
   4  13  10      28321.47      29216.61       239.82 o
   5  13  10      15781.05      16197.81       189.26 o
   6  13  10     246581.59     245664.05       966.01 o
   7  13  10      69919.63      70774.02       443.78 o
   8  13  10     207266.56     203599.34       912.08 o
   9  13  10      58417.12      57384.29       416.23 o
  10  13  10        928.52       1120.87        99.00 o
  11  13  10      18499.25      18382.27       248.89 o
  12  13  10        873.94       1094.55       116.70 o
  13  13  10         10.58        -88.79        88.79 o
  14  13  10       3979.59       4501.97       167.15 o
  15  13  10       3233.33       3632.38       179.27 o
  16  13  10        156.39         99.58       136.62 o
  17  13  10      15856.32      16264.14       344.36 o
  18  13  10       4387.63       4452.76       222.83 o
  19  13  10      23621.07      23906.10       456.66 o
  20  13  10      31011.10      29746.53       521.86 o
  21  13  10      12708.82      13203.77       467.70 o
  22  13  10        896.07       1456.36       295.42 o
   0  14  10        237.67        285.84        64.09 o
   1  14  10         94.09         59.37        41.87 o
   2  14  10        372.33        180.55        52.45 o
   3  14  10        423.67        330.88        54.07 o
   4  14  10       2665.88       2679.71        98.40 o
   5  14  10      12050.76      11977.21       170.19 o
   6  14  10        100.59        -75.23        75.23 o
   7  14  10       6902.62       7834.05       174.76 o
   8  14  10       3170.63       3529.60       141.51 o
   9  14  10      12116.20      11862.92       232.31 o
  10  14  10      23851.70      23214.29       301.11 o
  11  14  10      13720.27      14165.04       250.33 o
  12  14  10      14562.67      15217.67       264.05 o
  13  14  10      10040.99      10434.22       237.42 o
  14  14  10       8113.29       8244.51       244.56 o
  15  14  10      10428.79      11458.78       298.19 o
  16  14  10       3752.15       4840.60       222.36 o
  17  14  10       5562.81       5839.76       232.82 o
  18  14  10       1188.21        936.31       191.40 o
  19  14  10      13433.73      13993.96       389.47 o
  20  14  10       1196.24        982.55       207.81 o
  21  14  10        293.60        653.54       289.95 o
  22  14  10       3480.40       3853.00       355.47 o
   1  15  10        189.09        114.04        51.60 o
   2  15  10      55628.37      53750.67       337.50 o
   3  15  10      30514.71      30259.32       254.10 o
   4  15  10      28347.59      28313.34       244.92 o
   5  15  10      31428.09      30646.79       259.58 o
   6  15  10       7965.77       7439.42       156.78 o
   7  15  10      14177.92      14082.35       208.86 o
   8  15  10      11133.33      10961.13       205.33 o
   9  15  10       2812.17       3371.90       143.90 o
  10  15  10      18323.34      17133.62       271.25 o
  11  15  10      12025.30      11671.00       241.56 o
  12  15  10      11936.49      13181.29       274.17 o
  13  15  10       1473.80       1880.59       141.77 o
  14  15  10      16454.75      16385.48       301.21 o
  15  15  10      12908.94      11903.25       293.20 o
  16  15  10      23008.83      24016.19       400.26 o
  17  15  10      17222.20      16673.10       391.31 o
  18  15  10       4235.28       3703.00       248.94 o
  19  15  10      10110.81       9197.79       347.68 o
  20  15  10        953.64       1077.38       208.17 o
  21  15  10       3114.22       3407.78       283.47 o
   0  16  10      43014.47      41499.66       496.01 o
   1  16  10       5659.39       6390.18       188.48 o
   2  16  10       4815.49       5059.11       125.53 o
   3  16  10      10485.51      10668.12       167.67 o
   4  16  10       3965.92       3637.74       110.99 o
   5  16  10        556.43        499.84        72.40 o
   6  16  10       2787.12       2764.95       106.95 o
   7  16  10      29170.65      28561.31       282.84 o
   8  16  10       1921.17       1995.69       110.24 o
   9  16  10       5912.13       6226.23       173.24 o
  10  16  10       1077.73       1221.41       118.79 o
  11  16  10      14482.20      14616.53       268.07 o
  12  16  10       4198.88       4171.02       218.75 o
  13  16  10      64212.44      64371.10       585.05 o
  14  16  10       9994.79      10923.90       293.17 o
  15  16  10      77701.15      75634.76       682.16 o
  16  16  10        440.36        259.33       174.48 o
  17  16  10      43624.39      41703.01       569.86 o
  18  16  10       6834.70       6471.07       327.68 o
  19  16  10      10536.81      10602.92       403.58 o
  20  16  10       1417.67       1449.10       242.91 o
  21  16  10         62.77        112.70       220.13 o
   1  17  10       4537.37       5551.15       191.50 o
   2  17  10      32359.29      30549.27       342.41 o
   3  17  10       2560.97       2616.29       124.10 o
   4  17  10       2692.20       2713.10       113.81 o
   5  17  10       7897.05       7990.93       167.15 o
   6  17  10         36.27         70.13       102.47 o
   7  17  10       4624.17       5263.82       163.81 o
   8  17  10       9434.85       9592.92       216.81 o
   9  17  10      10594.25      10333.05       229.57 o
  10  17  10        487.69        524.92       115.31 o
  11  17  10         74.46         12.30       110.30 o
  12  17  10       5280.19       5044.23       205.79 o
  13  17  10      13330.14      12794.27       312.04 o
  14  17  10      49272.66      48325.05       549.74 o
  15  17  10        174.92        224.62       173.25 o
  16  17  10      32490.50      32337.42       510.49 o
  17  17  10        336.51        265.20       175.70 o
  18  17  10      10351.23      10858.75       400.91 o
  19  17  10       4263.27       4578.85       285.48 o
  20  17  10       1063.05        658.86       224.96 o
   0  18  10      68065.55      68401.10      1115.00 o
   1  18  10       1992.20       2349.02       159.64 o
   2  18  10      12645.90      13259.55       280.20 o
   3  18  10       4189.72       4675.00       185.87 o
   4  18  10       3187.83       3226.15       153.83 o
   5  18  10       6894.98       7315.97       197.69 o
   6  18  10        133.00        172.17        87.83 o
   7  18  10      11820.25      12304.82       250.78 o
   8  18  10       3839.57       4010.40       167.84 o
   9  18  10        980.21        761.15       120.56 o
  10  18  10        532.96        481.62       121.62 o
  11  18  10      12883.20      12226.62       278.80 o
  12  18  10       4113.63       4107.79       232.84 o
  13  18  10        181.88        306.57       135.68 o
  14  18  10      21484.71      21720.56       397.24 o
  15  18  10      17909.42      18002.58       418.00 o
  16  18  10       8982.92       8155.29       334.54 o
  17  18  10       4926.26       4826.70       284.96 o
  18  18  10          7.37       -182.07       182.07 o
  19  18  10        124.69         40.11       203.52 o
   1  19  10      29241.09      27990.69       387.87 o
   2  19  10      14092.97      13747.88       293.02 o
   3  19  10       1508.44       1785.59       139.25 o
   4  19  10      25051.41      26310.79       371.96 o
   5  19  10       4088.38       4075.92       192.85 o
   6  19  10       5523.66       6246.24       226.74 o
   7  19  10        364.76        110.77       114.66 o
   8  19  10      18212.59      17903.87       326.28 o
   9  19  10      18727.22      18747.00       328.14 o
  10  19  10      28468.50      28182.26       395.72 o
  11  19  10       1033.98        892.19       158.23 o
  12  19  10      44013.16      43620.91       509.54 o
  13  19  10       6348.96       6986.88       258.44 o
  14  19  10      20340.05      20002.14       396.83 o
  15  19  10       2066.73       1977.08       217.15 o
  16  19  10       2685.51       2025.08       223.43 o
  17  19  10         66.47       -143.50       189.31 o
  18  19  10       1206.94       1061.29       229.67 o
  19  19  10       1594.82       1340.49       279.19 o
   0  20  10      23143.18      21684.66       514.92 o
   1  20  10         15.50         17.49       122.64 o
   2  20  10       7747.82       8584.70       263.11 o
   3  20  10         63.99        154.04       127.02 o
   4  20  10       8649.98       9203.21       271.17 o
   5  20  10       6006.53       5662.85       238.39 o
   6  20  10       6600.96       6368.04       253.66 o
   7  20  10       8258.80       7969.88       267.46 o
   8  20  10        990.40        760.83       149.90 o
   9  20  10       1846.06       1639.87       180.23 o
  10  20  10       6900.64       6965.45       272.66 o
  11  20  10      23357.29      24221.04       448.56 o
  12  20  10      31523.46      29959.82       480.91 o
  13  20  10      13963.10      13721.34       373.72 o
  14  20  10      27582.79      27761.56       487.57 o
  15  20  10       4062.40       4198.42       269.06 o
  16  20  10         11.82         90.77       218.16 o
  17  20  10      11131.89      10844.57       415.28 o
  18  20  10       3211.13       3130.82       299.56 o
   1  21  10       5935.25       6626.09       270.97 o
   2  21  10       4283.46       5241.89       245.87 o
   3  21  10      26244.97      26514.66       435.32 o
   4  21  10         68.93        210.97       152.76 o
   5  21  10      22147.06      22719.17       448.01 o
   6  21  10      11652.74      10751.63       336.82 o
   7  21  10      14059.13      14394.65       368.08 o
   8  21  10       9543.65      10629.02       337.03 o
   9  21  10        540.36        560.18       163.02 o
  10  21  10        217.18        254.32       166.16 o
  11  21  10       1599.26       1501.69       214.61 o
  12  21  10      11536.66      11700.02       416.43 o
  13  21  10        938.33       1645.52       222.13 o
  14  21  10       2214.45       2099.86       297.41 o
  15  21  10        570.78        165.78       231.78 o
  16  21  10       2670.73       2862.82       284.26 o
  17  21  10      12133.47      12226.97       440.83 o
   0  22  10      23482.74      21392.54       769.93 o
   1  22  10          0.26       -196.13       196.13 o
   2  22  10        561.60        503.10       168.55 o
   3  22  10       1232.79       1447.70       198.10 o
   4  22  10      25108.29      24316.39       504.38 o
   5  22  10       5863.25       7053.79       393.46 o
   6  22  10       6477.59       6878.54       300.64 o
   7  22  10       6652.55       6637.83       282.23 o
   8  22  10       8489.94       7977.66       310.56 o
   9  22  10        767.29       1268.66       200.77 o
  10  22  10       6684.72       7182.09       324.13 o
  11  22  10       3770.92       3835.63       289.92 o
  12  22  10       7261.13       8159.69       342.86 o
  13  22  10       1450.65       1277.79       227.68 o
  14  22  10      11976.63      11282.08       384.94 o
  15  22  10        453.03        527.77       213.88 o
  16  22  10       9082.22       8823.81       408.95 o
   1  23  10       2302.11       2014.84       219.79 o
   2  23  10       8692.37       9408.16       337.99 o
   3  23  10        620.30        932.89       192.17 o
   4  23  10       8004.49       8201.26       377.97 o
   5  23  10       5129.83       5638.78       322.26 o
   6  23  10       1267.64       1492.99       231.89 o
   7  23  10      23111.96      23027.38       487.20 o
   8  23  10       2302.79       2199.84       221.88 o
   9  23  10      23730.58      24328.54       510.65 o
  10  23  10      14234.59      14430.31       448.06 o
  11  23  10      15344.12      13791.91       466.18 o
  12  23  10       8469.73       9066.49       386.88 o
  13  23  10       2429.44       2239.03       239.04 o
  14  23  10        144.42        -72.92       209.91 o
   0  24  10        338.77        121.99       333.43 o
   1  24  10         50.60       -170.08       170.08 o
   2  24  10       4550.19       4801.04       292.32 o
   3  24  10        184.75        233.50       207.38 o
   4  24  10      33491.80      33226.68       635.80 o
   5  24  10       5870.69       6257.81       366.36 o
   6  24  10       6404.86       6736.78       346.22 o
   7  24  10       8513.44       9269.78       380.69 o
   8  24  10      12858.25      13078.66       415.31 o
   9  24  10      10387.28       9783.55       374.56 o
  10  24  10      26603.67      27182.10       595.70 o
  11  24  10      11605.09      11679.00       441.95 o
  12  24  10         72.65         55.25       216.33 o
  13  24  10      14268.88      14760.83       534.31 o
   1  25  10          1.83         46.46       180.35 o
   2  25  10       2759.72       2696.01       243.19 o
   3  25  10      13297.22      14317.38       494.22 o
   4  25  10       6934.06       6264.88       362.09 o
   5  25  10       5051.48       5408.45       342.21 o
   6  25  10      11587.46      12052.13       448.99 o
   7  25  10       5194.18       6294.99       345.87 o
   8  25  10      21643.11      21491.14       550.74 o
   9  25  10      17542.10      18556.33       567.51 o
  10  25  10      12526.07      12318.94       450.13 o
  11  25  10       4496.05       5202.31       363.69 o
   0  26  10          2.24        226.89       339.20 o
   1  26  10       1123.64       1049.33       229.97 o
   2  26  10       2248.29       2508.82       281.73 o
   3  26  10       6791.13       7661.06       400.61 o
   4  26  10       2421.76       3037.36       424.56 o
   5  26  10        110.78       -148.35       205.56 o
   6  26  10        269.46        583.25       219.83 o
   7  26  10        192.33        342.72       208.88 o
   8  26  10        692.39        444.94       215.36 o
   9  26  10        437.45        742.90       243.53 o
   1  27  10      15805.73      16060.38       546.20 o
   2  27  10        645.66       1128.93       251.19 o
   3  27  10         40.94        199.05       219.67 o
   4  27  10       4565.37       5039.48       357.38 o
   5  27  10       7457.91       8262.69       420.58 o
   6  27  10       2060.00       1497.49       268.86 o
   7  27  10         53.03         76.48       221.33 o
   0  28  10      43646.34      42757.62      1531.26 o
   1  28  10        170.56        827.87       276.69 o
   2  28  10       9730.30       9927.32       498.44 o
   1   1  11      25359.17      21913.49       147.58 o
   2   1  11      88022.66      86128.77       371.41 o
   3   1  11      88442.67      90500.15       461.24 o
   4   1  11         18.45        285.09        47.99 o
   5   1  11     156285.22     152845.17       635.60 o
   6   1  11      19859.00      14985.97       159.91 o
   8   1  11        475.05        476.52        50.80 o
   9   1  11      10705.32      10967.38       140.16 o
  10   1  11      42204.20      44637.46       287.67 o
  11   1  11       5927.93       6625.47       140.85 o
  12   1  11         13.34         44.26        74.44 o
  13   1  11      16493.97      15808.62       212.18 o
  14   1  11       1512.74       1199.71        90.95 o
  15   1  11         18.42        164.90        79.75 o
  16   1  11      12084.60      11366.09       223.62 o
  17   1  11     140411.31     139654.83       814.91 o
  18   1  11      48457.07      46184.88       497.27 o
  19   1  11      83087.48      82184.48       779.42 o
  20   1  11      12475.96      13544.40       407.82 o
  21   1  11      11616.24      11224.90       396.66 o
  22   1  11        133.16       -190.00       190.00 o
  23   1  11       2840.53       2768.61       285.62 o
  24   1  11        634.44        727.75       242.20 o
  25   1  11      18762.85      19384.02       565.90 o
   0   2  11      22388.53      17198.13       183.66 o
   1   2  11        740.08        315.62        34.09 o
   2   2  11      50187.24      53315.64       270.58 o
   3   2  11        217.13        200.91        38.44 o
   4   2  11      15811.64      13167.09       142.71 o
   5   2  11       9520.04       6621.30       113.71 o
   6   2  11       3061.60       3310.71        88.97 o
   7   2  11        570.67        240.91        45.33 o
   8   2  11      25980.11      28261.36       221.12 o
   9   2  11         94.39        515.55        51.51 o
  10   2  11      14254.61      13734.91       172.34 o
  11   2  11      45446.12      43153.78       305.04 o
  12   2  11        789.42        816.51        79.05 o
  13   2  11      34577.38      35899.30       314.68 o
  14   2  11       1219.55       1162.08        92.55 o
  15   2  11      25666.12      24679.73       274.02 o
  16   2  11      11104.61      11578.38       234.55 o
  17   2  11      19654.08      19627.20       304.67 o
  18   2  11      10987.11      11701.34       278.24 o
  19   2  11      29940.03      31646.51       565.63 o
  20   2  11       3655.10       3435.03       253.15 o
  21   2  11      30589.22      30226.93       647.83 o
  22   2  11         51.21         14.63       173.35 o
  23   2  11       1289.11       1507.02       256.46 o
  24   2  11       5725.24       5783.11       340.53 o
  25   2  11      16499.38      15770.05       552.93 o
   1   3  11      48356.37      41577.29       217.19 o
   2   3  11       6488.15       6649.85        92.25 o
   3   3  11      13215.27      15458.36       136.37 o
   4   3  11      19477.92      22568.59       209.93 o
   5   3  11         72.76        202.26        43.95 o
   6   3  11      57291.42      55929.17       332.16 o
   7   3  11      53093.11      57929.75       349.45 o
   8   3  11       8318.99       9644.82       135.86 o
   9   3  11       1940.85       3595.80        98.96 o
  10   3  11     130319.22     129633.34       602.31 o
  11   3  11      17041.90      17348.00       197.96 o
  12   3  11      36991.12      34240.92       282.81 o
  13   3  11      12433.68      11161.65       168.50 o
  14   3  11      33154.02      33011.61       312.54 o
  15   3  11      46041.36      46881.16       413.61 o
  16   3  11        333.70        323.81       103.99 o
  17   3  11      22380.71      22316.20       323.09 o
  18   3  11       2697.57       2426.07       177.85 o
  19   3  11      12106.18      10343.12       339.37 o
  20   3  11       4225.68       4884.92       277.34 o
  21   3  11        114.46        276.68       200.44 o
  22   3  11        757.30       1318.61       249.04 o
  23   3  11       1828.54       1879.15       244.72 o
  24   3  11       4927.82       4786.19       333.56 o
  25   3  11       6089.82       6507.16       405.52 o
   0   4  11      32157.68      28721.74       256.43 o
   1   4  11      17599.00      13419.68       136.53 o
   2   4  11      52114.97      50390.96       266.46 o
   3   4  11       1012.86       1473.17        54.98 o
   4   4  11       3449.43       3451.38        87.08 o
   5   4  11         44.72         81.10        38.63 o
   6   4  11       8661.45       6991.17       125.32 o
   7   4  11       4723.57       4957.35       119.28 o
   8   4  11      54481.52      56150.65       325.99 o
   9   4  11       7314.28       7322.21       131.01 o
  10   4  11      34403.29      32958.17       274.23 o
  11   4  11        792.19        338.99        64.75 o
  12   4  11      20239.07      19027.81       213.47 o
  13   4  11       1423.92       1603.02        82.38 o
  14   4  11      26303.77      26040.71       305.48 o
  15   4  11       2212.96       2191.80       140.23 o
  16   4  11       9450.22       9761.20       243.02 o
  17   4  11       6402.76       6473.36       223.00 o
  18   4  11      10942.74      11568.48       299.48 o
  19   4  11       4253.00       3938.77       221.05 o
  20   4  11        453.66        938.86       200.13 o
  21   4  11          2.88         42.76       176.74 o
  22   4  11       2305.69       2281.01       288.45 o
  23   4  11       5888.93       6380.17       340.64 o
  24   4  11        740.31        770.59       287.60 o
  25   4  11      18457.19      18408.56       688.28 o
   1   5  11     189270.62     186187.20       645.60 o
   2   5  11      10430.81       9554.26       104.42 o
   3   5  11      18280.59      15640.75       144.09 o
   4   5  11       9889.61      10417.30       137.26 o
   5   5  11        369.15        279.19        43.41 o
   6   5  11       9887.62       8013.22       135.03 o
   7   5  11       8253.36       8808.88       144.46 o
   8   5  11        730.32       1097.19        63.83 o
   9   5  11         52.07        -11.15        49.11 o
  10   5  11      29037.12      28128.03       257.31 o
  11   5  11      27854.71      27111.62       257.42 o
  12   5  11      16121.07      14823.91       206.87 o
  13   5  11     135113.20     134272.16       659.11 o
  14   5  11      33010.37      32950.15       337.54 o
  15   5  11      18001.61      18079.13       287.51 o
  16   5  11      12601.50      13401.06       283.71 o
  17   5  11       2845.27       3347.77       182.62 o
  18   5  11        898.00        948.41       149.53 o
  19   5  11      33261.23      33187.89       491.60 o
  20   5  11      13614.01      13974.84       373.92 o
  21   5  11        610.65        695.43       184.16 o
  22   5  11       2632.32       2042.39       264.50 o
  23   5  11        445.42        153.46       206.73 o
  24   5  11        187.26        -31.58       203.28 o
  25   5  11       2411.87       2549.32       302.12 o
   0   6  11        545.36        618.93        66.95 o
   1   6  11      86020.78      89659.58       412.45 o
   2   6  11      21401.01      21901.16       162.56 o
   3   6  11       1079.40       1503.84        58.09 o
   4   6  11       4605.46       4638.82       102.69 o
   5   6  11        803.99       1776.40        71.41 o
   6   6  11      16382.58      17878.26       169.68 o
   7   6  11         37.06        254.73        50.28 o
   8   6  11      19846.63      17340.96       188.46 o
   9   6  11      38388.40      37436.55       292.35 o
  10   6  11          3.00        -47.01        57.35 o
  11   6  11     101254.53     100217.67       571.34 o
  12   6  11      91133.55      90869.70       542.55 o
  13   6  11      54374.02      54062.66       408.05 o
  14   6  11      19589.84      20034.54       261.88 o
  15   6  11       2670.16       3553.27       170.30 o
  16   6  11       3105.96       3425.81       173.36 o
  17   6  11       3956.24       4201.52       194.49 o
  18   6  11        680.28        394.53       126.75 o
  19   6  11      14245.29      14138.87       358.71 o
  20   6  11       2881.27       3011.10       208.94 o
  21   6  11        820.83        683.19       188.04 o
  22   6  11       4600.53       4965.77       299.49 o
  23   6  11       9713.18       9859.91       441.37 o
  24   6  11       1349.78        948.73       227.78 o
   1   7  11      12013.69       7237.15       119.74 o
   2   7  11      29357.11      29407.11       191.52 o
   3   7  11       5020.66       4792.26        92.91 o
   4   7  11       1090.57       1292.88        63.48 o
   5   7  11      15455.30      15237.50       182.20 o
   6   7  11       1282.33       1665.66        75.05 o
   7   7  11       3889.85       3872.53       108.97 o
   8   7  11        249.36        266.46        55.53 o
   9   7  11      16056.22      15300.78       193.03 o
  10   7  11       1261.58       1562.35        94.61 o
  11   7  11       9370.61       9933.48       186.73 o
  12   7  11        282.71        320.60        85.66 o
  13   7  11      52419.99      53614.18       405.58 o
  14   7  11        642.61        789.31        94.74 o
  15   7  11       5520.94       5324.40       193.34 o
  16   7  11        183.84        -48.48       104.30 o
  17   7  11          7.65        180.33       115.05 o
  18   7  11       7065.36       6888.57       238.79 o
  19   7  11       1458.14        958.80       161.94 o
  20   7  11        343.89        346.01       163.44 o
  21   7  11      16157.00      16979.94       438.66 o
  22   7  11       5553.04       4818.54       309.17 o
  23   7  11      24413.10      24374.73       564.38 o
  24   7  11       6176.17       6546.73       389.36 o
   0   8  11      36269.57      45557.08       370.33 o
   1   8  11      18681.10      18151.34       144.89 o
   2   8  11      11577.70      12554.46       127.16 o
   3   8  11      22076.96      22849.48       173.55 o
   4   8  11      12879.15      13822.64       156.08 o
   5   8  11       1395.90       1597.57        83.54 o
   6   8  11        694.12        900.64        69.55 o
   7   8  11      59620.67      55562.11       384.32 o
   8   8  11       6459.25       6361.48       158.29 o
   9   8  11      13849.25      13966.51       197.54 o
  10   8  11      19945.14      18521.98       229.64 o
  11   8  11     113649.74     110794.73       607.02 o
  12   8  11      50351.27      50642.93       394.59 o
  13   8  11      42025.73      39791.73       350.72 o
  14   8  11        566.62        620.31       111.68 o
  15   8  11        247.27        164.28       104.21 o
  16   8  11       1750.76       1724.80       146.93 o
  17   8  11        524.34        493.73       124.52 o
  18   8  11        191.47        148.12       126.73 o
  19   8  11      29958.74      26993.36       420.47 o
  20   8  11       2316.97       1954.67       222.27 o
  21   8  11       2885.58       2739.76       230.28 o
  22   8  11       2877.03       2934.40       295.15 o
  23   8  11      14985.84      14732.46       473.72 o
  24   8  11       6580.83       6594.68       457.24 o
   1   9  11       6099.63       6116.61       108.73 o
   2   9  11      19076.81      22784.37       175.10 o
   3   9  11       3941.93       5598.15        87.36 o
   4   9  11       4229.32       5646.61       119.16 o
   5   9  11       4600.46       4921.55       113.38 o
   6   9  11      48524.05      49216.17       335.72 o
   7   9  11      45034.86      42376.34       335.24 o
   8   9  11      24753.17      25137.48       250.62 o
   9   9  11     147745.62     148496.12       705.73 o
  10   9  11      15516.64      14980.24       211.25 o
  11   9  11      36340.88      37744.52       336.60 o
  12   9  11       3707.85       3763.48       137.83 o
  13   9  11      15750.20      15260.00       234.75 o
  14   9  11       7995.57       9275.19       209.45 o
  15   9  11          6.77        -21.65       101.52 o
  16   9  11      17643.64      16110.32       305.33 o
  17   9  11       1663.63       1480.46       142.82 o
  18   9  11       4008.07       4233.82       194.10 o
  19   9  11      22593.94      21152.76       400.33 o
  20   9  11       7444.97       7521.38       303.53 o
  21   9  11      47535.12      43731.59       591.67 o
  22   9  11       3052.21       3328.35       259.89 o
  23   9  11      25711.58      25559.14       558.35 o
  24   9  11      16942.04      17297.96       548.31 o
   0  10  11     202031.03     214381.11      1148.83 o
   1  10  11       1002.73       1266.09        66.59 o
   2  10  11     104839.97     105590.15       488.95 o
   3  10  11          3.99        104.09        38.10 o
   4  10  11      74593.27      73582.39       398.70 o
   5  10  11      87321.27      83558.12       441.85 o
   6  10  11      38548.99      38026.12       287.16 o
   7  10  11     285549.62     286386.22      1149.42 o
   8  10  11       1017.00       1281.00        92.65 o
   9  10  11      17537.79      17771.07       226.72 o
  10  10  11       1378.10       1579.63        99.67 o
  11  10  11        274.55        383.96        86.70 o
  12  10  11       1685.51       2337.90       117.40 o
  13  10  11       1645.95       1799.92       117.28 o
  14  10  11      21351.68      21322.25       286.73 o
  15  10  11      17736.53      17519.45       299.75 o
  16  10  11       8012.51      10038.10       255.88 o
  17  10  11       1130.97        986.06       136.96 o
  18  10  11      11991.38      11790.52       298.10 o
  19  10  11      21626.26      21012.39       423.49 o
  20  10  11       9045.96       9115.08       336.86 o
  21  10  11      24194.59      23325.79       471.64 o
  22  10  11      12087.07      13291.64       450.77 o
  23  10  11       2057.61       1890.45       340.20 o
   1  11  11       8127.24       8283.53       110.76 o
   2  11  11      29823.32      30190.01       192.68 o
   3  11  11         60.78        227.04        44.16 o
   4  11  11        640.70        779.57        60.21 o
   5  11  11     104680.87     104046.89       528.81 o
   6  11  11      65470.24      66929.88       390.92 o
   7  11  11      29058.54      28947.68       267.80 o
   8  11  11      75631.54      72634.17       490.32 o
   9  11  11        252.71        326.43        73.78 o
  10  11  11       2079.91       1784.91       106.05 o
  11  11  11       2979.99       3355.96       129.56 o
  12  11  11        333.18        273.61        90.47 o
  13  11  11       3263.66       2523.45       141.96 o
  14  11  11      37089.50      37100.07       362.31 o
  15  11  11        472.87        292.50       112.45 o
  16  11  11      63411.96      60576.54       542.02 o
  17  11  11      12506.69      11747.26       285.55 o
  18  11  11       6841.59       7078.27       248.28 o
  19  11  11       9521.59       9536.66       333.51 o
  20  11  11        443.53        470.11       190.92 o
  21  11  11       1874.58       1705.63       254.81 o
  22  11  11      10354.49      12154.93       466.36 o
  23  11  11       4051.57       4453.96       343.50 o
   0  12  11      32883.12      30191.42       310.30 o
   1  12  11        148.58        180.81        43.21 o
   2  12  11         79.69        132.03        37.84 o
   3  12  11      25303.08      24074.91       203.21 o
   4  12  11      13748.51      14476.82       168.73 o
   5  12  11      88006.63      87060.93       474.28 o
   6  12  11      13786.84      14609.83       193.39 o
   7  12  11     154482.27     151739.91       700.05 o
   8  12  11      15618.19      15140.74       214.62 o
   9  12  11      57867.77      58661.01       423.56 o
  10  12  11       1571.76       1596.74       105.56 o
  11  12  11       1176.58       1075.94        99.05 o
  12  12  11        806.24        718.96        99.60 o
  13  12  11       3854.48       3895.91       158.79 o
  14  12  11       1594.74       1274.54       113.86 o
  15  12  11          2.36       -103.36       110.21 o
  16  12  11      15733.01      15181.95       327.12 o
  17  12  11        130.36         23.12       128.73 o
  18  12  11       2392.39       2811.55       186.92 o
  19  12  11       4926.59       5205.36       262.38 o
  20  12  11         27.82        179.85       190.47 o
  21  12  11       1506.21       1666.17       234.32 o
  22  12  11       2834.82       2872.79       301.64 o
  23  12  11       1973.56       2080.48       290.08 o
   1  13  11       1634.81       1408.88        59.58 o
   2  13  11       7961.46       8326.79       112.30 o
   3  13  11       5078.03       5590.85       111.01 o
   4  13  11      21425.05      20664.38       208.50 o
   5  13  11        716.89        682.56        73.31 o
   6  13  11      58878.31      56102.61       385.75 o
   7  13  11       1612.99       2112.90       118.32 o
   8  13  11      81527.92      81501.62       527.60 o
   9  13  11       4238.56       4351.70       148.94 o
  10  13  11         32.53         35.36        79.17 o
  11  13  11         30.59         -1.76        85.00 o
  12  13  11       5786.96       5577.26       183.46 o
  13  13  11       6580.03       7336.96       213.57 o
  14  13  11       7529.22       8388.57       224.50 o
  15  13  11       4470.53       4786.18       201.75 o
  16  13  11      12344.57      13248.59       316.90 o
  17  13  11        242.20        195.32       128.18 o
  18  13  11        149.15       -134.28       134.28 o
  19  13  11          5.90        153.48       158.65 o
  20  13  11       3265.86       3670.54       254.28 o
  21  13  11       1823.52       2398.03       272.75 o
  22  13  11       2623.21       3197.38       294.76 o
   0  14  11      18828.54      17699.40       211.22 o
   1  14  11        197.95        208.35        52.98 o
   2  14  11        274.75        310.40        45.88 o
   3  14  11      21360.69      20156.94       189.34 o
   4  14  11      22276.78      21789.83       219.89 o
   5  14  11     193643.92     190213.75       811.41 o
   6  14  11         62.80        294.83        72.64 o
   7  14  11     233859.59     233563.06      1015.42 o
   8  14  11      32566.18      32359.90       333.19 o
   9  14  11      63897.81      62239.64       470.47 o
  10  14  11       3044.40       3005.67       144.07 o
  11  14  11         47.48        272.39       112.12 o
  12  14  11        661.04        803.85       113.23 o
  13  14  11        224.06        268.60       108.45 o
  14  14  11       1003.00        730.16       123.82 o
  15  14  11      31860.96      31539.44       429.06 o
  16  14  11      21514.12      20459.79       368.29 o
  17  14  11       4178.14       4665.72       219.43 o
  18  14  11      12777.39      12286.35       326.81 o
  19  14  11       7478.19       8072.36       310.88 o
  20  14  11         75.07        147.43       176.97 o
  21  14  11       9649.24       9823.50       386.24 o
  22  14  11        520.92        597.58       260.71 o
   1  15  11      81230.88      79152.06       501.99 o
   2  15  11         10.96        -42.33        50.55 o
   3  15  11      35877.63      34450.96       268.04 o
   4  15  11      17075.27      17681.57       190.98 o
   5  15  11        205.96         77.83        62.44 o
   6  15  11       9788.88       9927.09       177.77 o
   7  15  11         34.51        -73.76        73.76 o
   8  15  11        607.54        716.62        97.79 o
   9  15  11        609.14        693.49        98.57 o
  10  15  11       3315.25       3800.29       151.15 o
  11  15  11      10349.80      10411.50       234.11 o
  12  15  11       3965.27       4046.55       179.90 o
  13  15  11        514.36        845.41       127.41 o
  14  15  11        877.96        860.12       133.56 o
  15  15  11        576.81        336.11       147.67 o
  16  15  11       3726.84       4120.03       214.58 o
  17  15  11       1423.91        870.79       177.88 o
  18  15  11       4508.27       5152.45       267.89 o
  19  15  11        448.48        397.24       205.03 o
  20  15  11         20.91       -181.20       181.20 o
  21  15  11       1142.97       1896.81       282.43 o
   0  16  11      58174.63      56116.86       677.43 o
   1  16  11      16547.85      17168.75       227.96 o
   2  16  11      19432.57      18606.75       226.76 o
   3  16  11      53199.23      51217.11       372.63 o
   4  16  11        319.03        388.03        70.72 o
   5  16  11       1268.31       1386.01        93.45 o
   6  16  11       2890.27       3042.13       125.28 o
   7  16  11         58.29        213.07        84.22 o
   8  16  11      16764.51      17109.51       254.10 o
   9  16  11      15639.66      15255.65       252.02 o
  10  16  11        317.79        377.75       101.63 o
  11  16  11      10013.31       8978.09       226.70 o
  12  16  11      18543.99      18853.57       324.48 o
  13  16  11       3549.34       4108.27       210.54 o
  14  16  11      22064.68      21760.54       386.11 o
  15  16  11      55475.20      54487.68       643.90 o
  16  16  11        203.22        255.43       179.55 o
  17  16  11      37395.86      36632.65       598.98 o
  18  16  11       1124.70       1065.97       203.77 o
  19  16  11       3967.43       4268.81       297.52 o
  20  16  11       2288.01       2548.95       262.85 o
  21  16  11       2928.55       3567.37       296.02 o
   1  17  11     226582.61     227780.39      1228.11 o
   2  17  11        474.04        499.21       109.63 o
   3  17  11      60414.79      61010.09       511.19 o
   4  17  11        715.44        615.83        99.48 o
   5  17  11        667.21        477.97        79.55 o
   6  17  11       3708.80       4125.07       142.90 o
   7  17  11       7837.72       7872.85       195.62 o
   8  17  11       3865.64       4523.67       164.14 o
   9  17  11       1409.95       1334.91       126.05 o
  10  17  11       1075.71       1378.27       127.06 o
  11  17  11      12851.97      12124.45       281.90 o
  12  17  11         19.22        -37.04       122.34 o
  13  17  11      48671.77      47408.12       522.21 o
  14  17  11       1622.21       1835.71       186.11 o
  15  17  11      51669.89      51012.54       665.13 o
  16  17  11       3744.64       4036.70       300.17 o
  17  17  11         27.03         40.72       188.24 o
  18  17  11        636.23        920.79       209.47 o
  19  17  11       1387.95       1388.82       239.41 o
  20  17  11       6556.89       7303.26       384.23 o
   0  18  11     106107.52     106508.54      1087.12 o
   1  18  11       3104.94       3123.52       173.44 o
   2  18  11      37196.27      37372.80       425.26 o
   3  18  11         18.35        -64.12        97.63 o
   4  18  11         30.17         46.25       102.81 o
   5  18  11       6521.70       6774.71       193.83 o
   6  18  11       6342.23       5839.03       191.42 o
   7  18  11       7502.00       7902.11       223.61 o
   8  18  11      28699.79      28724.07       415.92 o
   9  18  11       3393.27       3416.56       172.04 o
  10  18  11      13912.68      14510.68       295.45 o
  11  18  11       3322.88       3189.80       179.63 o
  12  18  11       1188.79        932.50       146.15 o
  13  18  11      14152.88      14533.36       328.07 o
  14  18  11       3571.44       3576.50       210.13 o
  15  18  11       3562.60       3912.40       249.47 o
  16  18  11        926.14        760.27       198.66 o
  17  18  11       1124.43       1191.54       228.12 o
  18  18  11       1375.81       1341.89       228.19 o
  19  18  11        128.27        332.86       252.61 o
   1  19  11       4723.53       5079.76       211.96 o
   2  19  11      19408.85      20125.85       343.01 o
   3  19  11       4150.21       4556.07       190.82 o
   4  19  11       1894.34       1749.64       156.71 o
   5  19  11         30.25       -116.42       116.42 o
   6  19  11         18.61        -79.49       110.11 o
   7  19  11         11.37         84.18       115.89 o
   8  19  11       4500.09       4100.76       205.61 o
   9  19  11       6839.80       6881.60       257.53 o
  10  19  11      19607.05      19699.52       371.25 o
  11  19  11      15001.51      15670.87       361.23 o
  12  19  11      20697.39      20668.10       398.54 o
  13  19  11       7098.73       7017.94       268.20 o
  14  19  11         98.51        365.83       162.68 o
  15  19  11        615.75        984.48       206.01 o
  16  19  11          0.06         66.47       186.21 o
  17  19  11       3192.98       2429.20       251.32 o
  18  19  11      10309.17       9569.24       438.91 o
   0  20  11      94423.79      92092.21      1152.19 o
   1  20  11       1221.40       1626.46       172.13 o
   2  20  11      26763.07      26626.93       427.18 o
   3  20  11      11690.83      11658.75       317.73 o
   4  20  11        696.59        491.20       145.29 o
   5  20  11         21.22        -67.68       127.98 o
   6  20  11       1131.01       1079.12       151.57 o
   7  20  11         75.20        190.58       129.74 o
   8  20  11       3563.20       3547.91       211.28 o
   9  20  11       2593.53       3277.44       223.45 o
  10  20  11       5312.64       5258.68       252.83 o
  11  20  11      26652.02      27163.11       492.20 o
  12  20  11        555.46        656.27       184.97 o
  13  20  11      23419.80      23748.15       470.82 o
  14  20  11        449.45        763.26       209.61 o
  15  20  11       1962.92       1829.81       235.68 o
  16  20  11        440.53        113.01       190.25 o
  17  20  11        570.94        569.66       202.70 o
   1  21  11     100476.35      99455.92       874.07 o
   2  21  11      24310.57      26248.76       463.34 o
   3  21  11       8936.40       9533.62       319.27 o
   4  21  11        377.58        308.54       155.17 o
   5  21  11       2948.96       3325.26       217.89 o
   6  21  11       5585.94       5515.75       250.50 o
   7  21  11       2827.62       3051.79       205.11 o
   8  21  11        592.37        651.49       162.60 o
   9  21  11        286.33        123.89       163.53 o
  10  21  11      20633.78      21850.40       454.38 o
  11  21  11      15863.83      15866.99       440.22 o
  12  21  11      21421.29      21542.12       501.81 o
  13  21  11      46523.42      45377.05       632.86 o
  14  21  11       1736.34       1601.30       235.02 o
  15  21  11      14228.30      14677.11       512.48 o
  16  21  11        132.19         94.20       209.52 o
   0  22  11       7475.20       8718.59       440.63 o
   1  22  11       3587.67       3828.80       240.51 o
   2  22  11       2350.75       2350.34       207.41 o
   3  22  11      11706.36      12479.55       382.35 o
   4  22  11       2085.44       2263.46       241.63 o
   5  22  11       5587.81       6002.89       308.11 o
   6  22  11        532.71        777.91       188.62 o
   7  22  11       2549.60       3079.97       224.68 o
   8  22  11       5794.86       5978.37       300.08 o
   9  22  11      10178.40      10927.39       375.82 o
  10  22  11       3404.01       3209.36       266.62 o
  11  22  11      27632.24      27911.57       561.44 o
  12  22  11        339.82        522.13       209.08 o
  13  22  11      10642.12      10645.83       391.13 o
  14  22  11         81.26        -22.01       250.68 o
  15  22  11        766.10        661.83       241.95 o
   1  23  11       3166.01       2575.73       222.04 o
   2  23  11       1956.18       1541.37       202.11 o
   3  23  11      42431.07      42417.54       693.49 o
   4  23  11      11272.57      12312.76       416.50 o
   5  23  11      55218.30      54314.96       752.02 o
   6  23  11      29877.81      29853.12       573.44 o
   7  23  11       3813.28       5651.83       303.11 o
   8  23  11      19187.73      19996.27       496.68 o
   9  23  11       9255.71       9323.99       366.07 o
  10  23  11         30.92        -48.26       188.90 o
  11  23  11       2658.25       2229.86       263.99 o
  12  23  11        662.00        782.23       280.34 o
  13  23  11        501.24        374.88       213.45 o
  14  23  11       1316.35        205.75       212.13 o
   0  24  11        587.14        197.30       266.77 o
   1  24  11       2705.92       2967.13       252.39 o
   2  24  11       2351.32       1908.59       235.42 o
   3  24  11      23099.02      22627.36       564.74 o
   4  24  11      12661.98      13438.67       483.77 o
   5  24  11      39509.94      37700.08       651.51 o
   6  24  11       1609.01       1443.48       225.77 o
   7  24  11      37713.38      37268.75       651.94 o
   8  24  11       1537.35       1402.62       221.13 o
   9  24  11      18844.32      18889.59       500.59 o
  10  24  11       1161.43        932.85       237.12 o
  11  24  11       4701.25       5593.06       323.97 o
  12  24  11       3288.79       3903.58       318.41 o
  13  24  11        271.20        327.58       219.85 o
   1  25  11       1864.78       1592.68       245.04 o
   2  25  11        242.18        475.27       206.89 o
   3  25  11       9007.26      10370.58       429.34 o
   4  25  11        943.61        564.21       213.28 o
   5  25  11       7356.67       7422.82       371.99 o
   6  25  11       5631.69       5500.35       336.78 o
   7  25  11       1760.37       1889.99       232.63 o
   8  25  11       5391.81       5484.80       335.52 o
   9  25  11       2870.27       4142.79       317.50 o
  10  25  11          8.15        195.66       198.37 o
  11  25  11        279.88        378.90       224.44 o
   0  26  11        364.38        412.62       339.56 o
   1  26  11       2939.09       3122.88       294.88 o
   2  26  11       9719.57       9642.40       427.53 o
   3  26  11       6169.98       6247.60       375.50 o
   4  26  11      23660.26      22876.45       594.35 o
   5  26  11       1480.03       1140.59       272.48 o
   6  26  11       7800.39       7869.91       381.78 o
   7  26  11        836.02        482.87       229.09 o
   8  26  11        425.23        170.61       231.58 o
   9  26  11         45.92        236.99       205.53 o
   1  27  11        763.66       1538.31       284.24 o
   2  27  11        133.50        513.09       299.56 o
   3  27  11       4096.17       5161.15       377.57 o
   4  27  11          3.43        484.19       224.30 o
   5  27  11      10003.17       9700.18       433.32 o
   6  27  11         29.38         34.42       278.10 o
   0  28  11       2174.14       2791.92       593.65 o
   1  28  11        587.73       1000.59       281.27 o
   0   0  12     136334.72     140057.72       983.94 o
   1   0  12     173739.44     192326.62       864.08 o
   2   0  12     183731.08     191710.09       971.89 o
   3   0  12      36295.92      39237.25       353.77 o
   4   0  12     105763.83      89320.74       722.89 o
   5   0  12      75551.00      72744.13       565.83 o
   6   0  12      11318.34      13830.33       229.22 o
   7   0  12      16342.03      20136.31       280.14 o
   8   0  12     158317.94     162326.77       904.20 o
   9   0  12      15192.73      13443.15       215.82 o
  10   0  12      22717.85      25628.61       298.00 o
  11   0  12     120639.41     123787.73       942.30 o
  12   0  12       8047.45       8063.18       237.42 o
  13   0  12        413.30        390.35        99.84 o
  14   0  12      10663.09      10516.20       277.99 o
  15   0  12       3368.84       3785.83       193.06 o
  16   0  12      59423.69      58919.36       635.51 o
  17   0  12      30737.47      31814.35       598.61 o
  18   0  12     154154.39     146291.84      1298.22 o
  19   0  12     141729.36     132371.94      1371.87 o
  20   0  12      45333.12      42538.27       852.56 o
  21   0  12      44806.55      44734.27       931.79 o
  22   0  12        692.52        877.41       338.52 o
  23   0  12        961.76       1007.79       364.47 o
  24   0  12         37.99        -72.94       326.52 o
  25   0  12         80.93        156.19       309.20 o
   1   1  12     278726.94     272509.38       825.02 o
   2   1  12      27933.90      27856.07       185.70 o
   3   1  12       2104.65       3315.99        79.66 o
   4   1  12          5.45         92.99        45.46 o
   5   1  12        107.10        149.26        47.15 o
   6   1  12       6872.49       5994.56       117.26 o
   7   1  12       5299.76       6941.80       125.46 o
   8   1  12        226.94         89.68        45.26 o
   9   1  12          4.65         47.21        46.63 o
  10   1  12       4844.07       5036.13       111.12 o
  11   1  12      10131.89       9240.35       149.21 o
  12   1  12      35361.38      32207.85       310.75 o
  13   1  12      55849.49      56284.23       404.21 o
  14   1  12      14944.73      15125.23       221.65 o
  15   1  12      20586.09      19726.47       256.65 o
  16   1  12      13353.72      13597.45       255.87 o
  17   1  12        107.36        392.33       120.45 o
  18   1  12       8731.10       8843.03       261.89 o
  19   1  12          0.43        -44.95       173.59 o
  20   1  12      15360.29      15832.25       431.45 o
  21   1  12        421.51        156.37       211.50 o
  22   1  12        116.01       -216.92       216.92 o
  23   1  12         60.50       -160.95       217.44 o
  24   1  12       3742.16       4019.71       304.03 o
  25   1  12        834.99       1488.69       304.33 o
   0   2  12     158704.06     177902.58       862.99 o
   1   2  12      73516.64      77520.19       331.88 o
   2   2  12     111211.15     108986.52       433.65 o
   3   2  12     120736.43     106407.35       454.70 o
   4   2  12      42683.04      42512.97       265.80 o
   5   2  12      61275.76      58814.21       323.72 o
   6   2  12        436.86        265.37        48.61 o
   7   2  12      40514.62      45857.14       302.06 o
   8   2  12      60833.54      65118.04       362.74 o
   9   2  12      55478.38      52650.61       327.42 o
  10   2  12       1076.76       1658.10        74.12 o
  11   2  12      82255.48      80697.44       445.84 o
  12   2  12       5556.77       5156.89       122.49 o
  13   2  12       3534.56       2718.95       121.09 o
  14   2  12      31282.38      30189.56       303.68 o
  15   2  12       4326.50       4491.15       159.69 o
  16   2  12       4341.56       4612.89       168.14 o
  17   2  12       1312.47       1630.04       145.66 o
  18   2  12       5570.28       5121.15       225.80 o
  19   2  12      36100.53      36758.46       532.93 o
  20   2  12        539.30        432.27       205.89 o
  21   2  12       5623.54       6190.96       342.13 o
  22   2  12       1628.85       1865.22       253.22 o
  23   2  12       7455.42       6455.17       319.82 o
  24   2  12         26.13        171.16       230.81 o
  25   2  12       1428.78       1712.89       286.79 o
   1   3  12      84760.38      83981.45       355.12 o
   2   3  12     155672.08     149592.81       548.01 o
   3   3  12       1082.55       1761.46        60.25 o
   4   3  12       4186.96       4443.49        96.61 o
   5   3  12       3563.67       3499.12        92.22 o
   6   3  12      18320.10      17582.99       183.48 o
   7   3  12        106.65        319.48        54.63 o
   8   3  12        918.43       1109.98        62.99 o
   9   3  12      17684.80      17712.93       190.25 o
  10   3  12      23364.92      21519.50       212.68 o
  11   3  12      10429.99       8662.48       151.55 o
  12   3  12      73224.36      70652.35       432.14 o
  13   3  12      19372.97      18690.21       235.87 o
  14   3  12      10427.25       9885.27       208.56 o
  15   3  12         43.27         80.76        89.09 o
  16   3  12        573.29        379.15       113.21 o
  17   3  12      18708.34      17744.88       310.08 o
  18   3  12       8657.28       8348.04       262.63 o
  19   3  12       5342.07       5290.73       264.23 o
  20   3  12       9947.53       9891.82       366.21 o
  21   3  12       4245.32       4332.32       320.48 o
  22   3  12        310.30         -2.66       172.91 o
  23   3  12       2538.65       2031.83       245.49 o
  24   3  12      16733.71      16205.42       512.59 o
  25   3  12        196.16        475.98       268.64 o
   0   4  12        775.01       1417.45        61.51 o
   1   4  12       7139.86       8578.12       104.51 o
   2   4  12       4752.10       2833.34        66.71 o
   3   4  12       3655.76       5851.25       102.59 o
   4   4  12     101885.43     103440.71       479.46 o
   5   4  12       9641.72       8914.97       141.32 o
   6   4  12      42809.54      44831.94       294.94 o
   7   4  12      29332.73      28999.79       249.59 o
   8   4  12       2228.18       3097.59       103.99 o
   9   4  12      28468.10      26146.09       228.79 o
  10   4  12       5252.84       5273.86       121.45 o
  11   4  12       6763.12       6916.27       142.06 o
  12   4  12       2955.83       2865.61       110.11 o
  13   4  12       5911.87       6208.60       148.79 o
  14   4  12        277.73        309.28        95.92 o
  15   4  12      40483.23      37908.62       381.08 o
  16   4  12      17591.31      17613.36       315.53 o
  17   4  12      11432.49      12729.25       298.81 o
  18   4  12      40906.73      40786.53       489.09 o
  19   4  12       8405.65       8653.12       314.27 o
  20   4  12      40469.67      38595.49       624.66 o
  21   4  12       3653.06       3917.33       299.79 o
  22   4  12      17076.18      16748.64       526.72 o
  23   4  12         92.69       -114.99       178.94 o
  24   4  12       6666.03       6559.92       388.02 o
  25   4  12         95.99        968.26       448.44 o
   1   5  12      12453.59       9590.09       128.54 o
   2   5  12      21057.68      16179.74       142.41 o
   3   5  12     136786.88     136342.23       546.62 o
   4   5  12      23154.29      23577.65       202.44 o
   5   5  12      50865.33      46575.02       306.08 o
   6   5  12       6505.78       6807.05       121.87 o
   7   5  12        134.03        -17.47        52.39 o
   8   5  12       9589.93       9755.31       162.07 o
   9   5  12      36899.00      36859.52       279.36 o
  10   5  12        100.38         71.81        62.02 o
  11   5  12       1005.43        840.33        76.16 o
  12   5  12       6204.92       6259.65       147.13 o
  13   5  12       7857.94       7847.45       173.28 o
  14   5  12      45761.02      45712.75       410.69 o
  15   5  12      15634.85      15330.58       286.27 o
  16   5  12       9966.87      10608.61       252.70 o
  17   5  12      47550.94      47298.04       503.60 o
  18   5  12       2330.50       2329.51       172.25 o
  19   5  12      12894.59      12973.32       349.36 o
  20   5  12         20.49        -67.70       171.99 o
  21   5  12       7721.74       8133.16       330.80 o
  22   5  12        480.10        894.26       213.96 o
  23   5  12          2.46         18.03       196.09 o
  24   5  12        356.05         32.35       276.97 o
  25   5  12       3376.76       3750.75       402.19 o
   0   6  12      40822.64      33836.82       306.75 o
   1   6  12       1784.02       2426.88        62.48 o
   2   6  12      23565.61      21477.58       172.25 o
   3   6  12       5286.31       6398.29       109.20 o
   4   6  12      24764.16      24919.10       211.45 o
   5   6  12      21461.76      21081.09       206.40 o
   6   6  12       3153.41       3605.35       118.47 o
   7   6  12       5053.74       5406.42       130.86 o
   8   6  12       7762.07       7667.96       133.16 o
   9   6  12        699.85        631.82        66.95 o
  10   6  12       1594.79       1745.14        91.32 o
  11   6  12        545.16        301.29        74.77 o
  12   6  12      49303.76      50740.44       390.57 o
  13   6  12      25478.76      25962.85       287.64 o
  14   6  12      54984.52      53231.22       470.68 o
  15   6  12      85451.88      83001.23       629.94 o
  16   6  12       3722.09       4114.38       186.18 o
  17   6  12      25888.31      27157.70       376.12 o
  18   6  12        992.46       1102.23       148.72 o
  19   6  12      10619.34      11405.67       330.40 o
  20   6  12       4346.48       4325.94       252.86 o
  21   6  12      12953.61      13005.49       402.75 o
  22   6  12        330.51        309.69       199.87 o
  23   6  12       4097.15       4720.69       336.46 o
  24   6  12        459.88        558.97       269.61 o
   1   7  12      10169.53      13182.30       132.17 o
   2   7  12      43960.08      40809.84       254.55 o
   3   7  12      56476.45      57841.41       307.71 o
   4   7  12       9926.50       9992.06       139.12 o
   5   7  12      27173.47      26387.79       229.71 o
   6   7  12      62116.03      61234.69       377.08 o
   7   7  12        733.07        874.12        68.46 o
   8   7  12       3646.29       4137.17       117.18 o
   9   7  12       7911.84       8550.35       157.48 o
  10   7  12      83825.06      83812.12       489.49 o
  11   7  12      12200.41      12794.40       203.24 o
  12   7  12      78022.80      78932.25       518.05 o
  13   7  12      57736.02      55676.57       430.85 o
  14   7  12      16028.27      16522.07       265.76 o
  15   7  12          5.80        -61.97       107.61 o
  16   7  12       1334.85       1526.64       136.95 o
  17   7  12       3929.24       4332.93       196.66 o
  18   7  12        301.65        432.04       132.04 o
  19   7  12       2039.88       2070.28       191.63 o
  20   7  12        770.35        631.20       168.91 o
  21   7  12      11663.07      12273.47       408.49 o
  22   7  12       6482.11       6300.97       335.96 o
  23   7  12       1212.26       1276.53       351.84 o
  24   7  12      26128.53      26583.94       623.57 o
   0   8  12      14916.86      17592.53       222.80 o
   1   8  12        427.93       1137.52        54.75 o
   2   8  12       1661.60       2295.42        65.39 o
   3   8  12       2236.61       3036.03        71.54 o
   4   8  12         83.12        156.81        48.69 o
   5   8  12     259582.92     259578.58      1016.61 o
   6   8  12        254.59        230.13        60.88 o
   7   8  12     281364.38     280591.09      1112.41 o
   8   8  12      18394.55      18903.25       218.96 o
   9   8  12      81259.86      78949.54       509.83 o
  10   8  12        773.27        838.04        87.83 o
  11   8  12      28014.13      28157.39       286.41 o
  12   8  12         72.53        280.96        77.78 o
  13   8  12      34409.88      34411.61       338.48 o
  14   8  12      11002.14      11926.25       234.33 o
  15   8  12      59571.33      61004.83       556.85 o
  16   8  12        608.52        573.33       126.09 o
  17   8  12        143.56        187.24       123.03 o
  18   8  12       3663.81       4052.75       198.04 o
  19   8  12       2473.42       3125.24       199.51 o
  20   8  12       6091.77       6441.16       294.94 o
  21   8  12         81.89        -75.50       177.74 o
  22   8  12      14552.10      14580.74       487.48 o
  23   8  12       1854.00       1938.74       284.13 o
  24   8  12      13772.83      15250.86       539.69 o
   1   9  12      28664.33      29865.69       219.88 o
   2   9  12      30702.10      30661.29       211.77 o
   3   9  12      27043.98      28042.98       187.39 o
   4   9  12      27063.73      26586.31       211.08 o
   5   9  12      33481.06      32580.95       257.76 o
   6   9  12     370442.81     368706.94      1378.65 o
   7   9  12       1116.16       1080.95        93.28 o
   8   9  12      70368.96      67542.91       428.44 o
   9   9  12      42276.75      45352.88       352.66 o
  10   9  12        985.66       1198.02        94.46 o
  11   9  12       2446.37       2485.51       115.44 o
  12   9  12       1470.52       1585.24       113.26 o
  13   9  12       2330.67       1968.65       117.43 o
  14   9  12       2268.14       2469.02       134.05 o
  15   9  12         25.64        -95.57        95.57 o
  16   9  12      20248.38      19830.49       405.02 o
  17   9  12       3318.94       3505.15       188.11 o
  18   9  12       5630.38       6041.55       229.01 o
  19   9  12        406.96        756.41       163.94 o
  20   9  12      12921.40      12384.79       381.00 o
  21   9  12      14042.29      16035.70       431.24 o
  22   9  12       1984.91       2234.60       272.76 o
  23   9  12       2046.59       1848.96       295.61 o
  24   9  12       7266.01       8379.20       592.83 o
   0  10  12      95040.43      89625.05       642.78 o
   1  10  12       6546.37       6290.30       115.17 o
   2  10  12      98336.53     102740.33       471.37 o
   3  10  12       7167.94       7148.89       103.62 o
   4  10  12      22987.27      22708.08       194.58 o
   5  10  12      63414.70      60327.45       376.41 o
   6  10  12       8491.35       9001.57       160.95 o
   7  10  12     190304.03     192564.08       872.74 o
   8  10  12        962.62        781.72        95.96 o
   9  10  12      22421.03      21271.39       247.10 o
  10  10  12        378.54        385.67        85.73 o
  11  10  12        449.77        325.84        81.43 o
  12  10  12      26309.17      25220.74       294.64 o
  13  10  12       9196.36       8870.41       222.02 o
  14  10  12      18544.50      17557.87       308.82 o
  15  10  12      14772.97      14928.36       292.66 o
  16  10  12         33.72       -112.99       112.99 o
  17  10  12         48.25        301.90       129.18 o
  18  10  12      19122.61      18891.69       355.90 o
  19  10  12       1411.12       1449.26       178.11 o
  20  10  12       6867.43       7081.95       313.12 o
  21  10  12       1073.71        780.60       203.23 o
  22  10  12         93.03        380.59       265.84 o
  23  10  12      26787.88      26115.49       669.83 o
   1  11  12      16751.52      17014.43       182.69 o
   2  11  12       1146.48       1609.85        64.20 o
   3  11  12      19322.97      19211.78       197.76 o
   4  11  12        908.86        592.20        59.08 o
   5  11  12       2039.69       2253.91        95.69 o
   6  11  12      19215.02      21099.28       248.40 o
   7  11  12      10434.22       9997.96       181.95 o
   8  11  12      27722.96      26369.30       285.08 o
   9  11  12        815.09       1352.35       129.54 o
  10  11  12      62772.86      60463.95       435.00 o
  11  11  12       2525.28       3111.07       135.66 o
  12  11  12       2706.47       2838.59       131.70 o
  13  11  12        384.17        273.02       106.11 o
  14  11  12      10790.15      10416.16       228.49 o
  15  11  12          1.92        -34.98       108.05 o
  16  11  12      14566.40      14055.76       294.23 o
  17  11  12        427.52        619.54       132.49 o
  18  11  12        517.18        271.44       139.00 o
  19  11  12        718.78        643.42       202.48 o
  20  11  12       1283.40       1252.28       220.94 o
  21  11  12       2510.40       2404.87       273.85 o
  22  11  12       1243.98       1696.13       287.22 o
  23  11  12       2631.16       3363.19       374.32 o
   0  12  12      66033.11      62512.23       521.63 o
   1  12  12      14599.32      15319.29       182.83 o
   2  12  12      18173.34      17813.35       167.75 o
   3  12  12       9923.94       9064.75       126.70 o
   4  12  12        145.93        197.11        51.88 o
   5  12  12       8109.71       7965.37       148.62 o
   6  12  12        905.29        936.73        80.48 o
   7  12  12       3852.67       4153.51       124.09 o
   8  12  12      66800.66      65699.60       441.78 o
   9  12  12      10867.17      11864.01       211.29 o
  10  12  12      26856.92      26694.09       293.92 o
  11  12  12      33412.30      32375.67       341.66 o
  12  12  12       5948.49       5969.96       192.91 o
  13  12  12       2261.10       2620.30       146.09 o
  14  12  12      11058.83      11219.19       233.75 o
  15  12  12       3281.10       3624.36       175.49 o
  16  12  12        372.66         88.52       126.56 o
  17  12  12      14775.23      15298.24       336.69 o
  18  12  12        322.34         75.97       136.14 o
  19  12  12        910.96        937.09       191.66 o
  20  12  12        714.81        395.25       187.16 o
  21  12  12      10528.41      10629.94       405.06 o
  22  12  12      30876.73      29155.59       631.33 o
   1  13  12        444.27        744.35        49.07 o
   2  13  12       1419.85       1591.79        59.85 o
   3  13  12       9951.90       9376.69       130.20 o
   4  13  12      27672.39      27089.20       237.27 o
   5  13  12        842.85        959.93        78.77 o
   6  13  12     221416.70     215785.75       899.23 o
   7  13  12      88540.96      82872.50       526.77 o
   8  13  12     143504.14     139624.03       753.58 o
   9  13  12      87161.91      86888.41       564.45 o
  10  13  12      20062.34      18747.34       263.91 o
  11  13  12      29383.75      30944.53       351.66 o
  12  13  12        129.41        180.58       101.67 o
  13  13  12          3.21        -44.72       118.12 o
  14  13  12        455.07        382.51       105.65 o
  15  13  12       3227.14       3104.91       181.55 o
  16  13  12       2098.84       1920.49       169.71 o
  17  13  12      11775.19      11906.76       310.24 o
  18  13  12       5127.84       5448.04       239.62 o
  19  13  12       3499.44       3497.68       240.86 o
  20  13  12      11777.66      11372.12       378.10 o
  21  13  12      44543.29      44381.12       689.80 o
  22  13  12       6737.04       6695.54       391.25 o
   0  14  12       4810.56       4207.43       111.07 o
   1  14  12       2783.75       2966.79        81.28 o
   2  14  12       3589.83       2997.45        79.03 o
   3  14  12       4755.88       4316.38       103.28 o
   4  14  12       4164.98       4986.20       121.14 o
   5  14  12      36330.64      37331.07       300.36 o
   6  14  12      12149.11      11246.86       179.83 o
   7  14  12      27703.90      28735.11       300.75 o
   8  14  12       9151.80       9702.94       212.02 o
   9  14  12      17230.24      17093.89       258.63 o
  10  14  12        925.33       1029.32       107.87 o
  11  14  12      20116.78      20337.20       297.55 o
  12  14  12        795.52        596.88       119.26 o
  13  14  12      16303.40      15674.57       304.75 o
  14  14  12        436.38        484.09       125.22 o
  15  14  12       3416.74       3483.02       183.91 o
  16  14  12        230.50        161.18       133.87 o
  17  14  12       2175.23       2247.40       188.63 o
  18  14  12       6165.38       6274.54       264.37 o
  19  14  12       4003.75       4559.12       255.03 o
  20  14  12       3057.40       3369.29       268.41 o
  21  14  12        814.49       1268.41       241.96 o
   1  15  12     142394.06     140017.31       650.80 o
   2  15  12      11484.64      10082.23       158.18 o
   3  15  12      18592.94      17870.89       196.30 o
   4  15  12         11.51        -60.30        60.30 o
   5  15  12          8.75         90.94        73.91 o
   6  15  12      24636.11      24582.24       264.51 o
   7  15  12      35295.36      35454.96       323.68 o
   8  15  12       4037.96       4874.27       154.87 o
   9  15  12      21887.47      22486.55       288.80 o
  10  15  12       1113.23       1028.68       110.09 o
  11  15  12       5763.99       5539.46       184.16 o
  12  15  12       1867.59       1929.13       147.04 o
  13  15  12      34117.16      32821.05       410.49 o
  14  15  12       1459.36       1638.73       157.54 o
  15  15  12       2722.75       3182.62       197.26 o
  16  15  12       7099.60       6971.60       272.51 o
  17  15  12       4637.29       4964.71       253.87 o
  18  15  12        343.66        245.11       177.85 o
  19  15  12       2343.08       2499.85       258.20 o
  20  15  12       4334.67       4072.44       310.27 o
  21  15  12      22013.52      20544.40       556.29 o
   0  16  12     213488.05     213083.84      1636.71 o
   1  16  12       2483.91       2397.00       131.39 o
   2  16  12      99304.91      98615.42       627.16 o
   3  16  12       4955.74       4691.79       152.58 o
   4  16  12       2358.05       2579.60       116.30 o
   5  16  12       3092.46       3725.86       127.94 o
   6  16  12         15.15        -79.78        79.78 o
   7  16  12       8979.21       9118.49       195.04 o
   8  16  12       1892.55       1556.59       115.04 o
   9  16  12        257.54        737.10       101.97 o
  10  16  12       7787.54       8320.21       219.91 o
  11  16  12       6692.78       6794.81       206.60 o
  12  16  12      37226.92      35630.55       425.94 o
  13  16  12      14103.68      14750.60       319.88 o
  14  16  12      37533.55      36903.42       497.67 o
  15  16  12      20425.70      20916.39       440.28 o
  16  16  12       5477.83       5767.88       292.80 o
  17  16  12      20104.28      21364.05       490.23 o
  18  16  12       6018.16       5700.73       307.06 o
  19  16  12       2059.27       1647.31       245.54 o
  20  16  12        916.28        975.35       219.29 o
   1  17  12     167732.81     166372.03       971.41 o
   2  17  12      14092.02      14007.21       278.64 o
   3  17  12      10940.04      10837.48       227.08 o
   4  17  12       5684.78       6468.16       176.44 o
   5  17  12       2531.57       2627.35       123.68 o
   6  17  12      55970.49      55501.08       447.18 o
   7  17  12       1903.84       1973.81       126.36 o
   8  17  12      51650.38      49829.28       444.34 o
[truncated: 615,267 more chars]
